# Supplementary material for: Single-cell sequencing shows cellular heterogeneity of cutaneous lesions in lupus erythematosus
Source: Nat Commun. 2022 Dec 5;13:7489. doi: 10.1038/s41467-022-35209-1 (PMC9722937; doi:10.1038/s41467-022-35209-1)
Supplement: Supplementary file 4 — Supplementary Data 1 [file 41467_2022_35209_MOESM4_ESM.xlsx]

## Sheet: Sheet1
Supplementary Data1: Personal information for samples included in this study (5 healthy controls, 8 DLE patients and 10 SLE patients)
Groups	Dermis	Epidermis	Age	Sex	Race	mCLASI		Collection_year	location of skin lesions	scar	Arthritis	Rash	Proteinuria	Hematuria	low_com	fever	vasculitis	Alopecia	Leukopenia	MMF	TGP	Thalidomide	CTX	MTX	Prednisone Acetate Tablets	Plaquenil	ANA	dsDNA	anti-Sm	anti-SS-A	anti-SS-B	anti-U1-nRNP	Anti-ribosomal P protein antibody	Anti-histone antibody	Anti-nucleosome antibody	Ro-52	C3（0.79-1.52）	C4（0.16-0.38）	C1q（155-233）
						activity	damage
HC	HC1		24	Female	Asian			2021	forearm	(-)	(-)	(-)		(-)		(-)	(-)	(-)	(-)	(-)	(-)	(-)	(-)	(-)	(-)	(-)
HC	HC2	HC1	42	Male	Asian			2021	neck	(-)	(-)	(-)		(-)		(-)	(-)	(-)	(-)	(-)	(-)	(-)	(-)	(-)	(-)	(-)
HC	HC3	HC2	32	Female	Asian			2021	neck	(-)	(-)	(-)		(-)		(-)	(-)	(-)	(-)	(-)	(-)	(-)	(-)	(-)	(-)	(-)
HC	HC4	HC3	29	Female	Asian			2021	face	(-)	(-)	(-)		(-)		(-)	(-)	(-)	(-)	(-)	(-)	(-)	(-)	(-)	(-)	(-)
HC		HC4	35	Female	Asian			2021	face	(-)	(-)	(-)		(-)		(-)	(-)	(-)	(-)	(-)	(-)	(-)	(-)	(-)	(-)	(-)
DLE	DLE1	DLE1	22	Female	Asian	15	8	2019	cheek	(-)	(-)	(+)	(-)	(-)	（-）	（-）	（-）	（-）	（-）	0	0	0	0	0	0	1 qd	1：80（+）	（-）	（-）	（-）	（-）	（-）	（+）	（-）	（-）	（-）	（-）	（-）	（-）
DLE	DLE2		34	Female	Asian	7	2	2019	nasal side	(-)	(-)	(+)	(-)	(-)	（-）	（-）	（-）	（-）	（-）	0	1 tid	1 qd	0	0	0	1 bid	1：100（+），1：320（-），1：1000（-）	（-）	（-）	（+）	（-）	（+++）	（-）	（-）	（-）	（-）	（-）	（-）	（-）
DLE	DLE3		32	Male	Asian	16	12	2019	right upper limb	(-)	(-)	(+)	(-)	(-)	（-）	（-）	（-）	（-）	（-）	0	0	0	0	0	0	1 bid	（-）	（-）	（-）	（-）	（-）	（-）	（-）	（-）	（-）	（-）	（-）	（-）	（-）
DLE	DLE4		47	Male	Asian	8	6	2019	face	(-)	(-)	(+)	(-)	(-)	（-）	（-）	（-）	（-）	（-）	0	1tid	0	0	0	0	1 qd	1：100（+），1：320（+），1：1000（-）	（-）	（-）	（+++）	（-）	（-）	（++）	（-）	（-）	（++）	（-）	（-）	（-）
DLE	DLE5	DLE2	54	Female	Asian	10	3	2020	face	(-)	(-)	(+)	(-)	(-)	（-）	（-）	（-）	（-）	（-）	0	0	0	0	0	0	0	1：100（+），1：320（-），1:1000（-）	(-)	(-)	(+)	（-）	(-)	(-)	(-)	(-)	(-)	(-)	（-）	（-）
DLE		DLE3	54	Female	Asian	9	4	2021	face	(-)	(-)	(+)	(-)	(-)	（-）	（-）	（-）	（-）	（-）	0	0	0	0	0	0	0	1：160（+）	（-）	（+++）	（++）	（+）	（-）	（+）	（-）	（-）	(-)	(-)	（-）	（-）
DLE		DLE4	47	Male	Asian	15	6	2021	face	(-)	(-)	(+)	(-)	(-)	（-）	（-）	（-）	（-）	（-）	0	0	0	0	0	0	0	1：100（+），1：320（-），1：1000（-）	(-)	(-)	(-)	(-)	(-)	(-)	(-)	(-)	(-)	(-)	（-）	（-）
DLE		DLE5	33	Female	Asian	10	3	2021	after the ear	(-)	(-)	(+)	(-)	(-)	（-）	（-）	（-）	（-）	（-）	0	0	0	0	0	0	0	1：100（+），1：320（+），1：1000（-）	(-)	(-)	(++)	(-)	(++)	(-)	(-)	(-)	(-)	(-)	（-）	（-）
SLE	SLE1		36	Female	Asian	30	14	2019	face	(-)	(-)	(+)	(-)	(-)	(+)	(-)	(-)	(-)	(-)	0	0	0	0	0	1 bid	1 bid	1：100（+），1：320（+），1：1000（+）	(+)	（+++）	（+）	（-）	（++）	（-）	（++）	（++）	（++）	0.4	0.04	94
SLE	SLE2		21	Female	Asian	54	18	2019	neck	(-)	(-)	(+)	(-)	(-)	(+)	(-)	(-)	(-)	(+)	0	0	0	0	0	40mg qd	0	1：100（+），1：320（+），1：1000（+）	（+++）	（+++）	（-）	（-）	（+++）	（+）	（++）	（+）		0.4	0.05
SLE	SLE3		50	Female	Asian	30	12	2019	neck	(-)	(-)	(+)	(+)	(-)	(+)	(-)	(-)	(-)	(-)	0	0	0	1 qd	0	40mg qd	1 bid	1：100（+），1：320（+），1：1000（-）	（+）	（-）	（++）	（-）	（+）	（+）	（++）	（-）	（+++）	0.48	0.12
SLE	SLE4		51	Female	Asian	44	22	2019	forehead	(-)	(-)	(+)	(-)	(-)	(+)	(-)	(-)	(-)	(+)	0	1 tid	1 qd	0	0	1 qd	1 bid	1：100（+），1：320（+），1：1000（-）	（-）	（+++）	（++）	（-）	（+++）	（-）	（-）	（-）	（+）	0.57	（-）	（-）
SLE	SLE5		45	Female	Asian	10	4	2019	face	(-)	(-)	(+)	(-)	(-)	(+)	(-)	(-)	(-)	(-)	0	0	1 bid	0	0	1 qd	2 qd	1：100（+），1：320（+），1：1000（+）	（+）	（-）	（+++）	（-）	（+）	（+++）	（+）	（+）	（+++）	0.73	（-）	（-）
SLE	SLE6	SLE1	53	Female	Asian	25	10	2019	left hand	(-)	(-)	(+)	(-)	(-)	(+)	(-)	(-)	(+)	(-)	0	0	1 bid	0	0	4 bid	2 bid		(+)									0.67	0.15	（-）
SLE	SLE7	SLE2	57	Female	Asian	49	19	2020	face	(-)	(-)	(+)	(-)	(-)	(+)	(-)	(-)	(-)	(-)	0	0	0	0	0	4 qd	0	1：160（+）	（+）	（+）	（+）		（+）	（+）			（+）	0.691	（-）	（-）
SLE		SLE3	24	Male	Asian	73	32	2021	face	(-)	(-)	(+)	(+)	(++)	(+)	(-)	(-)	(-)	(-)	0	0	0	0	0	7qd	1qd	1：100（+）；1：320（+）；1：1000（+）	(+)	（+++）	（++）	（-）	（+++）	（+++）	（-）	（-）	（-）	0.68	0.04	126
SLE		SLE4	48	Female	Asian	13	6	2021	face	(-)	(-)	(+)	(+)	(+)	(-)	(-)	(-)	(-)	(+)	0	0	0	0	0	0	2qd	1：320（+）	(+)	(+/-)	(+)	(+)	（-）	（-）	(+/-)	（+）	（+）	（-）	（-）	（-）
SLE		SLE5	29	Female	Asian	23	10	2021	face	(-)	(-)	(+)	(-)	(-)	(+)	(-)	(-)	(-)	(-)	0	0	0	0	0	3qd	1qd	1：320（+）	(+)	（-）	(+)	(+/-)	(+/-)	(+/-)	（-）	（-）	（-）	0.43	0.06	（-）
Note: '+' : positive, '-': nagative, blank: no results
