# Supplementary material for: Single-cell sequencing shows cellular heterogeneity of cutaneous lesions in lupus erythematosus
Source: Nat Commun. 2022 Dec 5;13:7489. doi: 10.1038/s41467-022-35209-1 (PMC9722937; doi:10.1038/s41467-022-35209-1)
Supplement: Supplementary file 5 — Supplementary Data 2 [file 41467_2022_35209_MOESM5_ESM.xlsx]

## Sheet: Sheet1
Supplementary Data2: single cell sequencing information for individual sample included in the study (14 epidermis and 16 dermis)
Epidermis/Dermis	SampleID	Estimated Number of Cells	Mean Reads per Cell	Median Genes per Cell	Number of Reads	Valid Barcodes	Valid UMIs	﻿Sequencing Saturation	Q30 Bases in Barcode	Q30 Bases in RNA Read	Q30 Bases in UMI	Reads Mapped to Genome	Reads Mapped Confidently to Genome	Reads Mapped Confidently to Intergenic Regions	Reads Mapped Confidently to Intronic Regions	Reads Mapped Confidently to Exonic Regions	Reads Mapped Confidently to Transcriptome	Reads Mapped Antisense to Gene	Fraction Reads in Cells	Mean Reads per Cell	Median Genes per Cell	Total Genes Detected	Median UMI Counts per Cell
epidermis	HC1	9128	97840	3305	893080471	0.979	1	0.745	0.925	0.925	0.918	0.99	0.966	0.069	0.198	0.699	0.671	0.013	0.967	97840	3305	27493	13295
epidermis	HC2	9985	73779	2478	736684284	0.962	0.999	0.754	0.895	0.903	0.889	0.986	0.952	0.068	0.133	0.751	0.724	0.013	0.898	73779	2478	25986	9834
epidermis	HC3	10421	76537	1541	797594456	0.968	0.997	0.862	0.9	0.92	0.895	0.986	0.965	0.049	0.12	0.796	0.767	0.014	0.878	76537	1541	26071	4732
epidermis	HC4	12138	70851	1855	859989139	0.974	1	0.863	0.884	0.921	0.873	0.992	0.967	0.062	0.156	0.75	0.726	0.011	0.959	70851	1855	25684	5152
epidermis	DLE1	9728	40809	1994	396998493	0.971	1	0.501	0.971	0.95	0.97	0.963	0.909	0.056	0.114	0.739	0.694	0.013	0.934	40809	1994	24070	6127
epidermis	DLE2	5595	79082	1757	442465599	0.98	1	0.786	0.966	0.956	0.96	0.979	0.941	0.058	0.222	0.661	0.616	0.019	0.926	79082	1757	24434	4873
epidermis	DLE3	13630	55094	2951	750937537	0.973	1	0.595	0.872	0.891	0.85	0.995	0.971	0.037	0.125	0.808	0.779	0.014	0.956	55094	2951	27432	10968
epidermis	DLE4	11161	67965	3368	758553990	0.972	1	0.666	0.876	0.89	0.855	0.995	0.966	0.039	0.105	0.821	0.795	0.011	0.964	67965	3368	26700	13711
epidermis	DLE5	5039	165098	1229	831929549	0.974	0.999	0.939	0.913	0.905	0.906	0.96	0.932	0.048	0.188	0.694	0.664	0.015	0.91	165098	1229	24489	2853
epidermis	SLE1	3252	117295	1850	381444213	0.966	0.999	0.778	0.953	0.94	0.944	0.949	0.726	0.089	0.133	0.505	0.475	0.009	0.853	117295	1850	22235	5296
epidermis	SLE2	3055	157995	994	482674485	0.983	1	0.899	0.97	0.957	0.967	0.972	0.863	0.111	0.097	0.655	0.617	0.012	0.836	157995	994	22688	2460
epidermis	SLE3	3993	218257	2491	871500400	0.978	0.999	0.932	0.922	0.923	0.916	0.98	0.958	0.046	0.129	0.783	0.757	0.011	0.943	218257	2491	24740	8516
epidermis	SLE4	8154	106097	1410	865112306	0.974	0.999	0.899	0.924	0.92	0.92	0.982	0.96	0.032	0.312	0.616	0.585	0.015	0.933	106097	1410	26173	2916
epidermis	SLE5	12847	59675	1867	766650913	0.96	0.998	0.753	0.884	0.908	0.87	0.987	0.961	0.041	0.137	0.783	0.752	0.014	0.927	59675	1867	26562	5451
dermis	HC1	14898	54875	1893	817532914	0.978	0.999	0.777	0.907	0.907	0.898	0.983	0.963	0.081	0.165	0.717	0.69	0.011	0.935	54875	1893	28069	5511
dermis	HC2	11403	77882	1781	888085945	0.977	0.998	0.851	0.928	0.93	0.924	0.987	0.963	0.064	0.292	0.606	0.574	0.017	0.924	77882	1781	28227	4358
dermis	HC3	13305	59778	2120	795349921	0.967	0.998	0.77	0.909	0.913	0.903	0.988	0.966	0.074	0.194	0.698	0.668	0.014	0.921	59778	2120	28547	6000
dermis	HC4	15985	47221	2034	754821436	0.966	0.999	0.682	0.863	0.906	0.847	0.991	0.969	0.061	0.203	0.709	0.674	0.016	0.921	47221	2034	29218	5350
dermis	DLE1	10595	29649	1505	314136307	0.966	0.999	0.588	0.971	0.951	0.97	0.95	0.875	0.065	0.212	0.598	0.554	0.016	0.908	29649	1505	24048	4410
dermis	DLE2	8099	43951	1557	355963382	0.969	0.999	0.613	0.967	0.939	0.966	0.922	0.864	0.07	0.229	0.564	0.525	0.013	0.905	43951	1557	24937	4732
dermis	DLE3	9452	31440	1267	297179402	0.967	0.999	0.639	0.96	0.951	0.957	0.972	0.888	0.071	0.217	0.599	0.561	0.014	0.903	31440	1267	24027	3673
dermis	DLE4	10882	28555	1630	310740651	0.962	0.999	0.571	0.97	0.961	0.963	0.966	0.909	0.055	0.181	0.672	0.624	0.021	0.825	28555	1630	24782	4401
dermis	DLE5	10782	40282	1404	434323145	0.977	0.999	0.648	0.966	0.951	0.96	0.975	0.935	0.066	0.323	0.547	0.501	0.021	0.82	40282	1404	25464	4256
dermis	SLE1	20033	25572	1533	512291195	0.956	0.998	0.489	0.973	0.961	0.971	0.958	0.911	0.058	0.26	0.592	0.543	0.02	0.923	25572	1533	26295	4208
dermis	SLE2	15584	21318	1642	332230618	0.972	0.998	0.434	0.966	0.955	0.961	0.972	0.908	0.043	0.179	0.687	0.642	0.013	0.878	21318	1642	24548	4840
dermis	SLE3	6557	51414	2496	337120642	0.971	0.999	0.589	0.97	0.947	0.97	0.96	0.93	0.045	0.284	0.601	0.562	0.014	0.928	51414	2496	25152	8198
dermis	SLE4	9094	36713	1768	333863781	0.964	0.999	0.547	0.955	0.94	0.947	0.971	0.942	0.057	0.366	0.52	0.48	0.018	0.909	36713	1768	25747	4474
dermis	SLE5	9346	37192	2616	347597554	0.966	0.999	0.401	0.956	0.939	0.949	0.969	0.942	0.046	0.312	0.583	0.541	0.017	0.923	37192	2616	25420	9207
dermis	SLE6	16445	30352	1867	499135837	0.97	0.999	0.539	0.961	0.941	0.954	0.966	0.928	0.047	0.228	0.653	0.607	0.017	0.905	30352	1867	25729	5813
dermis	SLE7	22420	19065	1308	427427487	0.984	1	0.443	0.971	0.952	0.968	0.975	0.929	0.066	0.149	0.714	0.669	0.016	0.914	19065	1308	25949	2787
