# Supplementary material for: Single-cell sequencing shows cellular heterogeneity of cutaneous lesions in lupus erythematosus
Source: Nat Commun. 2022 Dec 5;13:7489. doi: 10.1038/s41467-022-35209-1 (PMC9722937; doi:10.1038/s41467-022-35209-1)
Supplement: Supplementary file 6 — Supplementary Data 3 [file 41467_2022_35209_MOESM6_ESM.xlsx]

## Sheet: Sheet1
Supplementary Data3. Differentially Expressed Genes (DEGs) in each cell type of the epidermis dataset with the cutoff by logFC≥0.25,Pvalue≤0.05.The P value was calculated in two-side Wilcoxon Rank Sum test
	p_val	avg_logFC	pct.1	pct.2	p_val_adj	cluster	gene
KRTDAP	0	2.46021	0.754	0.255	0	Keratinocytes	KRTDAP
SFN	0	2.41835	0.976	0.388	0	Keratinocytes	SFN
KRT17	0	2.35019	0.761	0.231	0	Keratinocytes	KRT17
DMKN	0	2.29986	0.898	0.305	0	Keratinocytes	DMKN
PERP	0	2.25917	0.977	0.299	0	Keratinocytes	PERP
KRT14	0	2.20319	0.807	0.31	0	Keratinocytes	KRT14
KRT10	0	2.18071	0.953	0.59	0	Keratinocytes	KRT10
S100A14	0	2.10646	0.954	0.177	0	Keratinocytes	S100A14
LY6D	0	2.07396	0.854	0.188	0	Keratinocytes	LY6D
S100A8	0	2.04574	0.408	0.187	0	Keratinocytes	S100A8
KRT1	0	2.03783	0.828	0.363	0	Keratinocytes	KRT1
KRT5	0	1.99618	0.788	0.199	0	Keratinocytes	KRT5
TACSTD2	0	1.98434	0.915	0.186	0	Keratinocytes	TACSTD2
S100A2	0	1.97323	0.653	0.148	0	Keratinocytes	S100A2
LYPD3	0	1.96036	0.828	0.151	0	Keratinocytes	LYPD3
LGALS7B	0	1.93554	0.878	0.135	0	Keratinocytes	LGALS7B
CALML5	0	1.92231	0.545	0.12	0	Keratinocytes	CALML5
AQP3	0	1.86279	0.887	0.203	0	Keratinocytes	AQP3
SBSN	0	1.82952	0.616	0.101	0	Keratinocytes	SBSN
S100A9	0	1.8122	0.409	0.181	0	Keratinocytes	S100A9
DSP	0	1.77853	0.958	0.165	0	Keratinocytes	DSP
KRT6B	0	1.76122	0.369	0.089	0	Keratinocytes	KRT6B
LGALS7	0	1.73151	0.765	0.087	0	Keratinocytes	LGALS7
KRT16	0	1.71804	0.588	0.13	0	Keratinocytes	KRT16
KRT15	0	1.70648	0.357	0.078	0	Keratinocytes	KRT15
DSG1	0	1.7063	0.852	0.1	0	Keratinocytes	DSG1
S100A7	0	1.70526	0.29	0.11	0	Keratinocytes	S100A7
CLDN4	0	1.67631	0.75	0.095	0	Keratinocytes	CLDN4
CLDN1	0	1.67485	0.815	0.123	0	Keratinocytes	CLDN1
CXCL14	0	1.61528	0.692	0.082	0	Keratinocytes	CXCL14
KRT6A	0	1.6117	0.478	0.118	0	Keratinocytes	KRT6A
DSC3	0	1.59272	0.923	0.103	0	Keratinocytes	DSC3
S100A16	0	1.57445	0.879	0.084	0	Keratinocytes	S100A16
SERPINB5	0	1.56061	0.856	0.082	0	Keratinocytes	SERPINB5
PHLDA2	0	1.55871	0.849	0.338	0	Keratinocytes	PHLDA2
FGFBP1	0	1.54561	0.586	0.057	0	Keratinocytes	FGFBP1
SERPINB2	0	1.4505	0.469	0.044	0	Keratinocytes	SERPINB2
RND3	0	1.44787	0.855	0.119	0	Keratinocytes	RND3
KLF5	0	1.44034	0.863	0.11	0	Keratinocytes	KLF5
EMP2	0	1.40719	0.855	0.099	0	Keratinocytes	EMP2
TM4SF1	0	1.32753	0.423	0.043	0	Keratinocytes	TM4SF1
FABP5	0	1.2947	0.67	0.479	0	Keratinocytes	FABP5
CALML3	0	1.28649	0.44	0.048	0	Keratinocytes	CALML3
TMEM45A	0	1.28038	0.55	0.067	0	Keratinocytes	TMEM45A
FXYD3	0	1.26429	0.847	0.129	0	Keratinocytes	FXYD3
PKP1	0	1.25815	0.812	0.076	0	Keratinocytes	PKP1
RHOV	0	1.2476	0.736	0.06	0	Keratinocytes	RHOV
HBEGF	0	1.24476	0.64	0.082	0	Keratinocytes	HBEGF
NRARP	0	1.23269	0.72	0.126	0	Keratinocytes	NRARP
OVOL1	0	1.22778	0.693	0.061	0	Keratinocytes	OVOL1
JUP	0	1.22314	0.835	0.09	0	Keratinocytes	JUP
MIR205HG	0	1.22187	0.761	0.062	0	Keratinocytes	MIR205HG
MYC	0	1.19948	0.806	0.191	0	Keratinocytes	MYC
KLF4	0	1.19246	0.856	0.192	0	Keratinocytes	KLF4
IER3	0	1.14986	0.919	0.338	0	Keratinocytes	IER3
TRIM29	0	1.14484	0.807	0.06	0	Keratinocytes	TRIM29
IRF6	0	1.14152	0.76	0.055	0	Keratinocytes	IRF6
CEBPD	0	1.13977	0.854	0.258	0	Keratinocytes	CEBPD
TUBB2A	0	1.13632	0.848	0.28	0	Keratinocytes	TUBB2A
HES1	0	1.13429	0.679	0.128	0	Keratinocytes	HES1
ETS2	0	1.12723	0.799	0.165	0	Keratinocytes	ETS2
CSTA	0	1.11585	0.601	0.078	0	Keratinocytes	CSTA
EGR1	0	1.11167	0.777	0.155	0	Keratinocytes	EGR1
CRABP2	0	1.09929	0.501	0.049	0	Keratinocytes	CRABP2
SPINT2	0	1.08672	0.844	0.161	0	Keratinocytes	SPINT2
DEFB1	0	1.08514	0.57	0.038	0	Keratinocytes	DEFB1
DSG3	0	1.08416	0.696	0.045	0	Keratinocytes	DSG3
GJA1	0	1.06714	0.666	0.043	0	Keratinocytes	GJA1
CD9	0	1.05485	0.908	0.324	0	Keratinocytes	CD9
SPINK5	0	1.04141	0.35	0.023	0	Keratinocytes	SPINK5
ID1	0	1.04139	0.583	0.067	0	Keratinocytes	ID1
EMP1	0	1.03404	0.765	0.142	0	Keratinocytes	EMP1
CCL27	0	1.02018	0.505	0.048	0	Keratinocytes	CCL27
EFNA1	0	1.00295	0.714	0.079	0	Keratinocytes	EFNA1
RAB25	0	0.97533	0.677	0.036	0	Keratinocytes	RAB25
NUPR1	0	0.971698	0.73	0.086	0	Keratinocytes	NUPR1
YBX3	0	0.971517	0.928	0.335	0	Keratinocytes	YBX3
EPHA2	0	0.970522	0.658	0.058	0	Keratinocytes	EPHA2
SOX9	0	0.967998	0.39	0.041	0	Keratinocytes	SOX9
C19orf33	0	0.961098	0.635	0.042	0	Keratinocytes	C19orf33
MAL2	0	0.948556	0.634	0.039	0	Keratinocytes	MAL2
DSC2	0	0.942916	0.574	0.04	0	Keratinocytes	DSC2
SNHG29	0	0.93552	0.856	0.508	0	Keratinocytes	SNHG29
DENND2C	0	0.924505	0.672	0.055	0	Keratinocytes	DENND2C
EEF1G	0	0.920665	0.865	0.544	0	Keratinocytes	EEF1G
DAPL1	0	0.912507	0.586	0.05	0	Keratinocytes	DAPL1
GLTP	0	0.902247	0.69	0.159	0	Keratinocytes	GLTP
DSTN	0	0.900067	0.91	0.331	0	Keratinocytes	DSTN
SDC1	0	0.894265	0.635	0.038	0	Keratinocytes	SDC1
CLTB	0	0.894053	0.862	0.331	0	Keratinocytes	CLTB
MT1X	0	0.893824	0.796	0.309	0	Keratinocytes	MT1X
ZNF750	0	0.891903	0.594	0.031	0	Keratinocytes	ZNF750
EHF	0	0.887628	0.596	0.042	0	Keratinocytes	EHF
ABHD5	0	0.864882	0.733	0.149	0	Keratinocytes	ABHD5
IMPA2	0	0.861752	0.646	0.057	0	Keratinocytes	IMPA2
ALDH3A2	0	0.857556	0.73	0.084	0	Keratinocytes	ALDH3A2
LGALSL	0	0.853498	0.556	0.046	0	Keratinocytes	LGALSL
TINCR	0	0.835667	0.657	0.039	0	Keratinocytes	TINCR
CEBPB	0	0.833179	0.872	0.359	0	Keratinocytes	CEBPB
F2RL1	0	0.827837	0.591	0.03	0	Keratinocytes	F2RL1
GSTP1	0	0.824499	0.925	0.491	0	Keratinocytes	GSTP1
RPLP0	0	0.822836	0.972	0.813	0	Keratinocytes	RPLP0
RTN4	0	0.821068	0.907	0.436	0	Keratinocytes	RTN4
CTNNBIP1	0	0.819528	0.656	0.129	0	Keratinocytes	CTNNBIP1
CEBPA	0	0.818445	0.574	0.05	0	Keratinocytes	CEBPA
SOX15	0	0.805139	0.604	0.036	0	Keratinocytes	SOX15
CCND1	0	0.801872	0.71	0.115	0	Keratinocytes	CCND1
MAFB	0	0.790859	0.649	0.091	0	Keratinocytes	MAFB
ITPKC	0	0.790713	0.539	0.054	0	Keratinocytes	ITPKC
IRX2	0	0.78591	0.604	0.042	0	Keratinocytes	IRX2
CXADR	0	0.785615	0.654	0.038	0	Keratinocytes	CXADR
KLK11	0	0.78164	0.487	0.026	0	Keratinocytes	KLK11
KLK8	0	0.778112	0.567	0.024	0	Keratinocytes	KLK8
MT-CO3	0	0.774524	0.976	0.753	0	Keratinocytes	MT-CO3
RPL5	0	0.769271	0.965	0.853	0	Keratinocytes	RPL5
ZNF703	0	0.769217	0.485	0.062	0	Keratinocytes	ZNF703
RHOB	0	0.766571	0.747	0.229	0	Keratinocytes	RHOB
RPL3	0	0.765513	0.979	0.919	0	Keratinocytes	RPL3
TUBA1C	0	0.763781	0.831	0.377	0	Keratinocytes	TUBA1C
COL17A1	0	0.763627	0.281	0.029	0	Keratinocytes	COL17A1
DYNLL1	0	0.756729	0.955	0.725	0	Keratinocytes	DYNLL1
DEGS1	0	0.755817	0.764	0.263	0	Keratinocytes	DEGS1
HCAR3	0	0.753284	0.478	0.037	0	Keratinocytes	HCAR3
DSC1	0	0.751095	0.388	0.018	0	Keratinocytes	DSC1
MGST1	0	0.748603	0.322	0.038	0	Keratinocytes	MGST1
ANXA2	0	0.743057	0.955	0.615	0	Keratinocytes	ANXA2
ARL4D	0	0.740743	0.59	0.084	0	Keratinocytes	ARL4D
TNFRSF12A	0	0.740236	0.575	0.108	0	Keratinocytes	TNFRSF12A
NCOA7	0	0.735423	0.609	0.263	0	Keratinocytes	NCOA7
NFIB	0	0.724966	0.585	0.063	0	Keratinocytes	NFIB
PKP3	0	0.720268	0.619	0.033	0	Keratinocytes	PKP3
SLC25A5	0	0.719798	0.902	0.605	0	Keratinocytes	SLC25A5
KLF10	0	0.719781	0.77	0.24	0	Keratinocytes	KLF10
ADRB2	0	0.719082	0.548	0.056	0	Keratinocytes	ADRB2
EFNB2	0	0.717639	0.543	0.046	0	Keratinocytes	EFNB2
PPP1R14C	0	0.716972	0.574	0.032	0	Keratinocytes	PPP1R14C
CYB5A	0	0.712367	0.696	0.216	0	Keratinocytes	CYB5A
CSTB	0	0.711142	0.827	0.458	0	Keratinocytes	CSTB
MAST4	0	0.704264	0.625	0.089	0	Keratinocytes	MAST4
GNG12	0	0.703983	0.662	0.075	0	Keratinocytes	GNG12
TFAP2C	0	0.702296	0.587	0.035	0	Keratinocytes	TFAP2C
NEDD4L	0	0.702066	0.493	0.073	0	Keratinocytes	NEDD4L
FOSL1	0	0.700923	0.495	0.05	0	Keratinocytes	FOSL1
CA12	0	0.699748	0.576	0.036	0	Keratinocytes	CA12
PLK2	0	0.695598	0.687	0.123	0	Keratinocytes	PLK2
RPS8	0	0.694847	0.987	0.906	0	Keratinocytes	RPS8
SDC4	0	0.688955	0.692	0.144	0	Keratinocytes	SDC4
CAPNS2	0	0.688597	0.533	0.026	0	Keratinocytes	CAPNS2
HOPX	0	0.68833	0.688	0.208	0	Keratinocytes	HOPX
CDH1	0	0.686803	0.631	0.083	0	Keratinocytes	CDH1
MPZL2	0	0.684719	0.575	0.049	0	Keratinocytes	MPZL2
BAG1	0	0.683081	0.842	0.365	0	Keratinocytes	BAG1
GJB2	0	0.68307	0.378	0.028	0	Keratinocytes	GJB2
PRRG4	0	0.679694	0.635	0.109	0	Keratinocytes	PRRG4
PAWR	0	0.679059	0.616	0.059	0	Keratinocytes	PAWR
MARCKS	0	0.676096	0.815	0.231	0	Keratinocytes	MARCKS
NDRG1	0	0.675538	0.671	0.167	0	Keratinocytes	NDRG1
RBP1	0	0.674963	0.463	0.027	0	Keratinocytes	RBP1
DBI	0	0.673396	0.833	0.549	0	Keratinocytes	DBI
KLF3	0	0.673156	0.642	0.141	0	Keratinocytes	KLF3
TMEM159	0	0.67066	0.67	0.117	0	Keratinocytes	TMEM159
S100A11	0	0.669524	0.954	0.696	0	Keratinocytes	S100A11
CLCA2	0	0.669065	0.527	0.024	0	Keratinocytes	CLCA2
PDLIM1	0	0.666437	0.56	0.069	0	Keratinocytes	PDLIM1
ERRFI1	0	0.662908	0.495	0.058	0	Keratinocytes	ERRFI1
RPS6	0	0.662221	0.979	0.909	0	Keratinocytes	RPS6
IL18	0	0.659825	0.527	0.1	0	Keratinocytes	IL18
THBD	0	0.657543	0.425	0.053	0	Keratinocytes	THBD
PRXL2A	0	0.656366	0.505	0.043	0	Keratinocytes	PRXL2A
SELENOP	0	0.6563	0.516	0.028	0	Keratinocytes	SELENOP
RPS18	0	0.655601	0.996	0.973	0	Keratinocytes	RPS18
NME2	0	0.654648	0.873	0.496	0	Keratinocytes	NME2
HSPB1	0	0.654626	0.953	0.704	0	Keratinocytes	HSPB1
NECTIN1	0	0.654117	0.601	0.051	0	Keratinocytes	NECTIN1
CDKN1A	0	0.647157	0.828	0.376	0	Keratinocytes	CDKN1A
GJB3	0	0.642668	0.541	0.024	0	Keratinocytes	GJB3
TP63	0	0.64123	0.57	0.037	0	Keratinocytes	TP63
PHGDH	0	0.636341	0.589	0.064	0	Keratinocytes	PHGDH
SERTAD1	0	0.630684	0.826	0.355	0	Keratinocytes	SERTAD1
MT-CO2	0	0.630664	0.98	0.877	0	Keratinocytes	MT-CO2
ATF3	0	0.628625	0.763	0.344	0	Keratinocytes	ATF3
SLPI	0	0.627018	0.333	0.019	0	Keratinocytes	SLPI
RPL7	0	0.625395	0.938	0.661	0	Keratinocytes	RPL7
FAM83B	0	0.625022	0.539	0.027	0	Keratinocytes	FAM83B
MT-CO1	0	0.618228	0.982	0.892	0	Keratinocytes	MT-CO1
GRHL3	0	0.614518	0.391	0.02	0	Keratinocytes	GRHL3
HCAR2	0	0.614365	0.465	0.041	0	Keratinocytes	HCAR2
GNAI1	0	0.612225	0.616	0.092	0	Keratinocytes	GNAI1
RPS17	0	0.61215	0.893	0.494	0	Keratinocytes	RPS17
PLPP2	0	0.611089	0.555	0.032	0	Keratinocytes	PLPP2
KLC3	0	0.611035	0.541	0.024	0	Keratinocytes	KLC3
PLAU	0	0.6108	0.398	0.06	0	Keratinocytes	PLAU
EPHB6	0	0.607252	0.571	0.061	0	Keratinocytes	EPHB6
RPL8	0	0.606982	0.987	0.921	0	Keratinocytes	RPL8
PTPRF	0	0.605113	0.565	0.034	0	Keratinocytes	PTPRF
CASP14	0	0.604868	0.383	0.019	0	Keratinocytes	CASP14
MT-CYB	0	0.603734	0.971	0.725	0	Keratinocytes	MT-CYB
FOS	0	0.603731	0.845	0.566	0	Keratinocytes	FOS
LDLR	0	0.600865	0.633	0.13	0	Keratinocytes	LDLR
DHCR24	0	0.597122	0.472	0.035	0	Keratinocytes	DHCR24
EIF4A1	0	0.596255	0.939	0.675	0	Keratinocytes	EIF4A1
TMEM40	0	0.594489	0.436	0.022	0	Keratinocytes	TMEM40
RPL10A	0	0.594193	0.97	0.842	0	Keratinocytes	RPL10A
NACA	0	0.590762	0.974	0.886	0	Keratinocytes	NACA
TUBB4B	0	0.590596	0.916	0.612	0	Keratinocytes	TUBB4B
RPL7A	0	0.590339	0.983	0.927	0	Keratinocytes	RPL7A
BBC3	0	0.587927	0.625	0.139	0	Keratinocytes	BBC3
TENT5B	0	0.587528	0.46	0.023	0	Keratinocytes	TENT5B
DST	0	0.586179	0.369	0.137	0	Keratinocytes	DST
APOE	0	0.585859	0.865	0.218	0	Keratinocytes	APOE
CBR1	0	0.585417	0.652	0.139	0	Keratinocytes	CBR1
KLHL21	0	0.584776	0.557	0.122	0	Keratinocytes	KLHL21
RPL4	0	0.582737	0.942	0.692	0	Keratinocytes	RPL4
CAV1	0	0.580001	0.528	0.1	0	Keratinocytes	CAV1
ZFP36L1	0	0.579697	0.924	0.63	0	Keratinocytes	ZFP36L1
SOD2	0	0.579349	0.761	0.374	0	Keratinocytes	SOD2
AHNAK2	0	0.576209	0.55	0.056	0	Keratinocytes	AHNAK2
PALMD	0	0.574978	0.465	0.023	0	Keratinocytes	PALMD
EEF1B2	0	0.574813	0.949	0.756	0	Keratinocytes	EEF1B2
PPP1R14B	0	0.574624	0.831	0.361	0	Keratinocytes	PPP1R14B
RPS3A	0	0.574492	0.975	0.91	0	Keratinocytes	RPS3A
RPS5	0	0.573677	0.971	0.868	0	Keratinocytes	RPS5
CD55	0	0.571036	0.762	0.393	0	Keratinocytes	CD55
RAP2B	0	0.570773	0.679	0.211	0	Keratinocytes	RAP2B
BMP2	0	0.56522	0.393	0.023	0	Keratinocytes	BMP2
DUSP7	0	0.565175	0.507	0.049	0	Keratinocytes	DUSP7
SOX7	0	0.564203	0.412	0.019	0	Keratinocytes	SOX7
CKB	0	0.564035	0.681	0.154	0	Keratinocytes	CKB
AOPEP	0	0.560524	0.627	0.107	0	Keratinocytes	AOPEP
TFAP2A	0	0.559258	0.658	0.089	0	Keratinocytes	TFAP2A
SPINT1	0	0.55917	0.563	0.055	0	Keratinocytes	SPINT1
ALDH2	0	0.558834	0.716	0.172	0	Keratinocytes	ALDH2
EBPL	0	0.556195	0.651	0.123	0	Keratinocytes	EBPL
ITM2B	0	0.554163	0.933	0.685	0	Keratinocytes	ITM2B
IER2	0	0.550894	0.919	0.616	0	Keratinocytes	IER2
GSTA4	0	0.550464	0.503	0.051	0	Keratinocytes	GSTA4
BTF3	0	0.548097	0.947	0.791	0	Keratinocytes	BTF3
FHL2	0	0.54572	0.434	0.025	0	Keratinocytes	FHL2
LRATD1	0	0.545701	0.373	0.015	0	Keratinocytes	LRATD1
NECTIN4	0	0.545019	0.443	0.02	0	Keratinocytes	NECTIN4
FGFR3	0	0.542873	0.459	0.03	0	Keratinocytes	FGFR3
LAD1	0	0.541787	0.528	0.056	0	Keratinocytes	LAD1
SLC2A1	0	0.540166	0.543	0.091	0	Keratinocytes	SLC2A1
ADM	0	0.537252	0.394	0.055	0	Keratinocytes	ADM
PLIN3	0	0.535016	0.633	0.173	0	Keratinocytes	PLIN3
POU3F1	0	0.534555	0.507	0.069	0	Keratinocytes	POU3F1
HMGA1	0	0.534152	0.708	0.236	0	Keratinocytes	HMGA1
ACTG1	0	0.534057	0.975	0.863	0	Keratinocytes	ACTG1
CYP1B1	0	0.533946	0.257	0.031	0	Keratinocytes	CYP1B1
EGFR	0	0.532509	0.526	0.03	0	Keratinocytes	EGFR
CSNK1A1	0	0.532077	0.885	0.506	0	Keratinocytes	CSNK1A1
VDAC2	0	0.528188	0.857	0.474	0	Keratinocytes	VDAC2
NDFIP2	0	0.525232	0.63	0.104	0	Keratinocytes	NDFIP2
NR1D1	0	0.524366	0.47	0.06	0	Keratinocytes	NR1D1
ABLIM1	0	0.522755	0.535	0.071	0	Keratinocytes	ABLIM1
SF3B6	0	0.522711	0.856	0.464	0	Keratinocytes	SF3B6
TSC22D1	0	0.518698	0.701	0.224	0	Keratinocytes	TSC22D1
MT-ND1	0	0.516343	0.963	0.694	0	Keratinocytes	MT-ND1
RPL18	0	0.514274	0.986	0.924	0	Keratinocytes	RPL18
TNKS1BP1	0	0.513939	0.5	0.041	0	Keratinocytes	TNKS1BP1
TMEM134	0	0.513313	0.66	0.165	0	Keratinocytes	TMEM134
IFI27	0	0.511813	0.713	0.552	0	Keratinocytes	IFI27
RPL29	0	0.511291	0.986	0.93	0	Keratinocytes	RPL29
SOWAHC	0	0.509443	0.473	0.038	0	Keratinocytes	SOWAHC
MGST2	0	0.508825	0.531	0.092	0	Keratinocytes	MGST2
EGR3	0	0.508601	0.477	0.072	0	Keratinocytes	EGR3
RACK1	0	0.508312	0.97	0.879	0	Keratinocytes	RACK1
HEBP2	0	0.507669	0.703	0.208	0	Keratinocytes	HEBP2
RPLP1	0	0.505179	0.993	0.963	0	Keratinocytes	RPLP1
RPL6	0	0.504821	0.976	0.888	0	Keratinocytes	RPL6
ZNF217	0	0.504513	0.587	0.199	0	Keratinocytes	ZNF217
PRSS22	0	0.503993	0.28	0.019	0	Keratinocytes	PRSS22
SDCBP2	0	0.503932	0.406	0.028	0	Keratinocytes	SDCBP2
SPTSSA	0	0.503487	0.631	0.15	0	Keratinocytes	SPTSSA
PPIA	0	0.503368	0.968	0.841	0	Keratinocytes	PPIA
RPS4X	0	0.500573	0.982	0.934	0	Keratinocytes	RPS4X
ANXA1	0	0.499679	0.869	0.63	0	Keratinocytes	ANXA1
TSPO	0	0.499406	0.888	0.472	0	Keratinocytes	TSPO
ID4	0	0.498559	0.369	0.053	0	Keratinocytes	ID4
YAP1	0	0.498174	0.508	0.04	0	Keratinocytes	YAP1
TPPP3	0	0.497776	0.37	0.062	0	Keratinocytes	TPPP3
DAAM1	0	0.491615	0.625	0.131	0	Keratinocytes	DAAM1
RPL17	0	0.489037	0.946	0.78	0	Keratinocytes	RPL17
MFSD2A	0	0.487647	0.512	0.077	0	Keratinocytes	MFSD2A
LRRC8A	0	0.487409	0.506	0.068	0	Keratinocytes	LRRC8A
SULT2B1	0	0.486395	0.346	0.016	0	Keratinocytes	SULT2B1
CA2	0	0.48589	0.471	0.096	0	Keratinocytes	CA2
SLC38A2	0	0.485367	0.939	0.63	0	Keratinocytes	SLC38A2
CDC42EP4	0	0.485225	0.488	0.054	0	Keratinocytes	CDC42EP4
GPNMB	0	0.485147	0.778	0.131	0	Keratinocytes	GPNMB
CTNND1	0	0.483213	0.593	0.106	0	Keratinocytes	CTNND1
EEF2	0	0.482854	0.928	0.618	0	Keratinocytes	EEF2
MT-ATP6	0	0.482054	0.979	0.829	0	Keratinocytes	MT-ATP6
B3GNT5	0	0.4786	0.56	0.099	0	Keratinocytes	B3GNT5
SCEL	0	0.476995	0.297	0.012	0	Keratinocytes	SCEL
TMEM54	0	0.476705	0.44	0.025	0	Keratinocytes	TMEM54
ITPRID2	0	0.475083	0.491	0.087	0	Keratinocytes	ITPRID2
GIPC1	0	0.473611	0.59	0.112	0	Keratinocytes	GIPC1
GRHL1	0	0.473052	0.402	0.026	0	Keratinocytes	GRHL1
SERTAD2	0	0.470221	0.581	0.167	0	Keratinocytes	SERTAD2
RPS13	0	0.468754	0.975	0.885	0	Keratinocytes	RPS13
TMEM154	0	0.467188	0.502	0.076	0	Keratinocytes	TMEM154
IRX3	0	0.46713	0.457	0.03	0	Keratinocytes	IRX3
DANCR	0	0.464978	0.581	0.127	0	Keratinocytes	DANCR
FAM162A	0	0.463053	0.668	0.23	0	Keratinocytes	FAM162A
CYB5R1	0	0.462285	0.527	0.09	0	Keratinocytes	CYB5R1
JAG1	0	0.458402	0.496	0.061	0	Keratinocytes	JAG1
KCNK7	0	0.457311	0.386	0.015	0	Keratinocytes	KCNK7
GGCT	0	0.457039	0.512	0.109	0	Keratinocytes	GGCT
PLS3	0	0.456713	0.511	0.058	0	Keratinocytes	PLS3
C1QBP	0	0.456181	0.765	0.337	0	Keratinocytes	C1QBP
EFNB1	0	0.455432	0.469	0.05	0	Keratinocytes	EFNB1
CAV2	0	0.453949	0.448	0.057	0	Keratinocytes	CAV2
CDKN2B	0	0.452165	0.356	0.035	0	Keratinocytes	CDKN2B
PYCARD	0	0.451737	0.642	0.237	0	Keratinocytes	PYCARD
H1F0	0	0.449063	0.396	0.062	0	Keratinocytes	H1F0
KIAA1522	0	0.448839	0.47	0.034	0	Keratinocytes	KIAA1522
SLC25A6	0	0.447737	0.891	0.547	0	Keratinocytes	SLC25A6
RAB10	0	0.447587	0.784	0.356	0	Keratinocytes	RAB10
CTTN	0	0.446966	0.534	0.063	0	Keratinocytes	CTTN
F11R	0	0.446633	0.515	0.07	0	Keratinocytes	F11R
EIF1AX	0	0.446438	0.867	0.491	0	Keratinocytes	EIF1AX
NFIC	0	0.446276	0.576	0.124	0	Keratinocytes	NFIC
MSMO1	0	0.44499	0.414	0.116	0	Keratinocytes	MSMO1
FOSB	0	0.444326	0.806	0.399	0	Keratinocytes	FOSB
ARL5A	0	0.444313	0.605	0.179	0	Keratinocytes	ARL5A
NCKAP1	0	0.444083	0.521	0.062	0	Keratinocytes	NCKAP1
PARD6B	0	0.4433	0.406	0.028	0	Keratinocytes	PARD6B
ESRP1	0	0.442145	0.455	0.028	0	Keratinocytes	ESRP1
HR	0	0.441696	0.436	0.048	0	Keratinocytes	HR
MT1G	0	0.440313	0.339	0.061	0	Keratinocytes	MT1G
HRAS	0	0.438898	0.646	0.156	0	Keratinocytes	HRAS
DUSP14	0	0.438379	0.437	0.084	0	Keratinocytes	DUSP14
RPL13	0	0.437266	0.993	0.965	0	Keratinocytes	RPL13
CPEB2	0	0.437157	0.55	0.137	0	Keratinocytes	CPEB2
ATP5MC1	0	0.436357	0.686	0.26	0	Keratinocytes	ATP5MC1
RPS2	0	0.434256	0.985	0.937	0	Keratinocytes	RPS2
SGMS2	0	0.433537	0.389	0.038	0	Keratinocytes	SGMS2
MIR22HG	0	0.432197	0.598	0.199	0	Keratinocytes	MIR22HG
PNP	0	0.43218	0.611	0.18	0	Keratinocytes	PNP
POLR1D	0	0.43164	0.84	0.456	0	Keratinocytes	POLR1D
IFFO2	0	0.4316	0.507	0.096	0	Keratinocytes	IFFO2
HMGCS1	0	0.429618	0.607	0.227	0	Keratinocytes	HMGCS1
EPHB3	0	0.428415	0.369	0.021	0	Keratinocytes	EPHB3
HMGCR	0	0.428369	0.512	0.115	0	Keratinocytes	HMGCR
RTN3	0	0.42718	0.693	0.216	0	Keratinocytes	RTN3
RPL18A	0	0.424874	0.988	0.935	0	Keratinocytes	RPL18A
EIF5A	0	0.424158	0.839	0.459	0	Keratinocytes	EIF5A
NECTIN2	0	0.423998	0.581	0.145	0	Keratinocytes	NECTIN2
PRDX2	0	0.423496	0.736	0.268	0	Keratinocytes	PRDX2
RAB13	0	0.423124	0.555	0.112	0	Keratinocytes	RAB13
OLFM2	0	0.422644	0.414	0.037	0	Keratinocytes	OLFM2
PTS	0	0.421255	0.596	0.147	0	Keratinocytes	PTS
RPL23	0	0.420445	0.941	0.719	0	Keratinocytes	RPL23
ALDH3A1	0	0.420078	0.321	0.017	0	Keratinocytes	ALDH3A1
BICD2	0	0.418566	0.502	0.085	0	Keratinocytes	BICD2
NFIX	0	0.418548	0.479	0.052	0	Keratinocytes	NFIX
HSPA4L	0	0.417696	0.419	0.047	0	Keratinocytes	HSPA4L
PPP1R13L	0	0.417669	0.438	0.027	0	Keratinocytes	PPP1R13L
SH3YL1	0	0.41716	0.523	0.084	0	Keratinocytes	SH3YL1
CRNDE	0	0.416234	0.499	0.079	0	Keratinocytes	CRNDE
PMAIP1	0	0.415807	0.855	0.459	0	Keratinocytes	PMAIP1
LAMP1	0	0.415425	0.667	0.212	0	Keratinocytes	LAMP1
FOXQ1	0	0.41483	0.307	0.022	0	Keratinocytes	FOXQ1
CRB3	0	0.413829	0.398	0.018	0	Keratinocytes	CRB3
RPS7	0	0.413025	0.975	0.909	0	Keratinocytes	RPS7
CCL20	0	0.412803	0.259	0.143	0	Keratinocytes	CCL20
PHLDA3	0	0.41237	0.423	0.041	0	Keratinocytes	PHLDA3
CAVIN1	0	0.412355	0.422	0.056	0	Keratinocytes	CAVIN1
MT-ND2	0	0.411549	0.964	0.742	0	Keratinocytes	MT-ND2
YWHAG	0	0.411425	0.703	0.275	0	Keratinocytes	YWHAG
TPM1	0	0.411081	0.265	0.041	0	Keratinocytes	TPM1
C1orf21	0	0.409475	0.5	0.086	0	Keratinocytes	C1orf21
BARX2	0	0.408839	0.348	0.016	0	Keratinocytes	BARX2
NME1	0	0.406994	0.618	0.174	0	Keratinocytes	NME1
MT-ND3	0	0.405077	0.971	0.78	0	Keratinocytes	MT-ND3
TOR1AIP2	0	0.404421	0.687	0.25	0	Keratinocytes	TOR1AIP2
TRIM16	0	0.404105	0.384	0.028	0	Keratinocytes	TRIM16
CASZ1	0	0.403201	0.443	0.054	0	Keratinocytes	CASZ1
SERBP1	0	0.402025	0.888	0.569	0	Keratinocytes	SERBP1
PRSS3	0	0.401715	0.298	0.011	0	Keratinocytes	PRSS3
FAM83G	0	0.40052	0.372	0.026	0	Keratinocytes	FAM83G
PSMB5	0	0.399828	0.666	0.242	0	Keratinocytes	PSMB5
PDZK1IP1	0	0.399704	0.322	0.013	0	Keratinocytes	PDZK1IP1
RPL15	0	0.399652	0.976	0.906	0	Keratinocytes	RPL15
RPS19	0	0.398438	0.993	0.964	0	Keratinocytes	RPS19
ST14	0	0.397858	0.402	0.048	0	Keratinocytes	ST14
VSNL1	0	0.397297	0.315	0.015	0	Keratinocytes	VSNL1
STAP2	0	0.397251	0.423	0.029	0	Keratinocytes	STAP2
PRSS8	0	0.39714	0.37	0.016	0	Keratinocytes	PRSS8
TRIB1	0	0.396719	0.505	0.135	0	Keratinocytes	TRIB1
EIF3L	0	0.394105	0.674	0.229	0	Keratinocytes	EIF3L
SAV1	0	0.393979	0.453	0.084	0	Keratinocytes	SAV1
APCDD1	0	0.391678	0.372	0.05	0	Keratinocytes	APCDD1
ZC3H12A	0	0.3915	0.741	0.327	0	Keratinocytes	ZC3H12A
EIF6	0	0.390494	0.754	0.358	0	Keratinocytes	EIF6
RNF152	0	0.390221	0.314	0.017	0	Keratinocytes	RNF152
RAPGEFL1	0	0.390064	0.392	0.021	0	Keratinocytes	RAPGEFL1
SYNCRIP	0	0.388936	0.741	0.272	0	Keratinocytes	SYNCRIP
TLCD3A	0	0.3879	0.346	0.023	0	Keratinocytes	TLCD3A
NOTCH3	0	0.386612	0.393	0.019	0	Keratinocytes	NOTCH3
GPC1	0	0.386315	0.446	0.053	0	Keratinocytes	GPC1
APRT	0	0.386087	0.833	0.473	0	Keratinocytes	APRT
ELOVL4	0	0.385901	0.25	0.013	0	Keratinocytes	ELOVL4
RPS9	0	0.385724	0.985	0.931	0	Keratinocytes	RPS9
ABCA12	0	0.385241	0.325	0.014	0	Keratinocytes	ABCA12
AFDN	0	0.384974	0.435	0.086	0	Keratinocytes	AFDN
NOP16	0	0.384766	0.499	0.098	0	Keratinocytes	NOP16
KRT80	0	0.38445	0.277	0.012	0	Keratinocytes	KRT80
LMO4	0	0.384242	0.645	0.202	0	Keratinocytes	LMO4
COMT	0	0.384187	0.68	0.254	0	Keratinocytes	COMT
ACTN1	0	0.383987	0.323	0.063	0	Keratinocytes	ACTN1
TIMM13	0	0.382852	0.675	0.242	0	Keratinocytes	TIMM13
TECR	0	0.382679	0.713	0.25	0	Keratinocytes	TECR
AREG	0	0.382196	0.557	0.235	0	Keratinocytes	AREG
LDHA	0	0.381237	0.901	0.658	0	Keratinocytes	LDHA
NOLC1	0	0.381089	0.538	0.144	0	Keratinocytes	NOLC1
RHOD	0	0.380245	0.374	0.02	0	Keratinocytes	RHOD
NXF1	0	0.380011	0.566	0.15	0	Keratinocytes	NXF1
DDR1	0	0.378454	0.404	0.026	0	Keratinocytes	DDR1
RPS3	0	0.378387	0.984	0.939	0	Keratinocytes	RPS3
AP003498.2	0	0.377398	0.324	0.011	0	Keratinocytes	AP003498.2
NAA20	0	0.375947	0.631	0.201	0	Keratinocytes	NAA20
IMPDH2	0	0.375812	0.567	0.143	0	Keratinocytes	IMPDH2
RECQL	0	0.375373	0.363	0.191	0	Keratinocytes	RECQL
ZNF385A	0	0.375238	0.445	0.061	0	Keratinocytes	ZNF385A
PGRMC1	0	0.37504	0.562	0.14	0	Keratinocytes	PGRMC1
ARRDC4	0	0.372541	0.349	0.044	0	Keratinocytes	ARRDC4
C6orf132	0	0.372298	0.375	0.015	0	Keratinocytes	C6orf132
RGS12	0	0.37197	0.419	0.059	0	Keratinocytes	RGS12
UCHL3	0	0.371909	0.542	0.131	0	Keratinocytes	UCHL3
GATM	0	0.370551	0.399	0.045	0	Keratinocytes	GATM
WASL	0	0.369754	0.517	0.104	0	Keratinocytes	WASL
MIB2	0	0.369746	0.534	0.107	0	Keratinocytes	MIB2
AL445524.1	0	0.369683	0.337	0.031	0	Keratinocytes	AL445524.1
PPL	0	0.368642	0.352	0.021	0	Keratinocytes	PPL
CSNK1E	0	0.368521	0.541	0.151	0	Keratinocytes	CSNK1E
ANKRD22	0	0.367363	0.365	0.047	0	Keratinocytes	ANKRD22
EXPH5	0	0.366611	0.363	0.024	0	Keratinocytes	EXPH5
EBNA1BP2	0	0.365709	0.502	0.109	0	Keratinocytes	EBNA1BP2
EPPK1	0	0.365397	0.316	0.016	0	Keratinocytes	EPPK1
TOMM5	0	0.364708	0.69	0.268	0	Keratinocytes	TOMM5
ITGA6	0	0.364139	0.303	0.042	0	Keratinocytes	ITGA6
PFDN2	0	0.364007	0.802	0.461	0	Keratinocytes	PFDN2
CHMP2B	0	0.363822	0.643	0.233	0	Keratinocytes	CHMP2B
FAM83C	0	0.363676	0.301	0.012	0	Keratinocytes	FAM83C
TPD52L1	0	0.36359	0.314	0.013	0	Keratinocytes	TPD52L1
NFKBIA	0	0.361023	0.95	0.736	0	Keratinocytes	NFKBIA
NEAT1	0	0.360997	0.94	0.759	0	Keratinocytes	NEAT1
NFIA	0	0.360723	0.443	0.059	0	Keratinocytes	NFIA
NIPAL1	0	0.359837	0.35	0.014	0	Keratinocytes	NIPAL1
NET1	0	0.359193	0.367	0.055	0	Keratinocytes	NET1
PTPN13	0	0.358264	0.448	0.062	0	Keratinocytes	PTPN13
ENAH	0	0.357561	0.436	0.054	0	Keratinocytes	ENAH
GAS5	0	0.356953	0.738	0.302	0	Keratinocytes	GAS5
EEF1A1	0	0.356058	0.995	0.976	0	Keratinocytes	EEF1A1
ATP1A1	0	0.355894	0.755	0.33	0	Keratinocytes	ATP1A1
MT-ND4	0	0.355709	0.974	0.802	0	Keratinocytes	MT-ND4
SDR16C5	0	0.355567	0.327	0.012	0	Keratinocytes	SDR16C5
C3orf52	0	0.35516	0.323	0.02	0	Keratinocytes	C3orf52
RNF144B	0	0.354149	0.37	0.089	0	Keratinocytes	RNF144B
TNFRSF19	0	0.353933	0.372	0.036	0	Keratinocytes	TNFRSF19
RPS24	0	0.352974	0.989	0.936	0	Keratinocytes	RPS24
TAF4B	0	0.352663	0.389	0.066	0	Keratinocytes	TAF4B
EIF4B	0	0.352209	0.772	0.337	0	Keratinocytes	EIF4B
LINC00511	0	0.35025	0.402	0.055	0	Keratinocytes	LINC00511
PHACTR4	0	0.349248	0.546	0.169	0	Keratinocytes	PHACTR4
SVIL	0	0.348862	0.388	0.054	0	Keratinocytes	SVIL
GSDMC	0	0.346944	0.311	0.015	0	Keratinocytes	GSDMC
RNF227	0	0.346139	0.308	0.026	0	Keratinocytes	RNF227
NMU	0	0.34591	0.287	0.01	0	Keratinocytes	NMU
RASD1	0	0.345323	0.319	0.07	0	Keratinocytes	RASD1
STX3	0	0.345258	0.428	0.09	0	Keratinocytes	STX3
SLC19A2	0	0.344874	0.323	0.046	0	Keratinocytes	SLC19A2
ZBTB43	0	0.344369	0.6	0.212	0	Keratinocytes	ZBTB43
MPP7	0	0.344006	0.353	0.027	0	Keratinocytes	MPP7
ATP5F1A	0	0.34337	0.694	0.272	0	Keratinocytes	ATP5F1A
RPL22	0	0.343068	0.959	0.792	0	Keratinocytes	RPL22
RPL9	0	0.342919	0.974	0.895	0	Keratinocytes	RPL9
PRNP	0	0.342917	0.767	0.357	0	Keratinocytes	PRNP
TSTA3	0	0.341574	0.539	0.143	0	Keratinocytes	TSTA3
EIF3E	0	0.341271	0.862	0.516	0	Keratinocytes	EIF3E
DUSP1	0	0.341258	0.902	0.581	0	Keratinocytes	DUSP1
CCDC186	0	0.340886	0.647	0.215	0	Keratinocytes	CCDC186
NSG1	0	0.340778	0.531	0.095	0	Keratinocytes	NSG1
RPS28	0	0.340374	0.988	0.934	0	Keratinocytes	RPS28
RPL37A	0	0.339766	0.971	0.824	0	Keratinocytes	RPL37A
FRMD6	0	0.338773	0.407	0.046	0	Keratinocytes	FRMD6
TOB2	0	0.337442	0.641	0.226	0	Keratinocytes	TOB2
SPPL3	0	0.337308	0.55	0.135	0	Keratinocytes	SPPL3
GRPEL1	0	0.337159	0.618	0.218	0	Keratinocytes	GRPEL1
MMP28	0	0.336856	0.293	0.015	0	Keratinocytes	MMP28
RPL36	0	0.336096	0.988	0.93	0	Keratinocytes	RPL36
GRB7	0	0.335679	0.327	0.015	0	Keratinocytes	GRB7
EIF3A	0	0.335245	0.803	0.427	0	Keratinocytes	EIF3A
YES1	0	0.335231	0.493	0.094	0	Keratinocytes	YES1
KTN1	0	0.335215	0.822	0.445	0	Keratinocytes	KTN1
PIK3C2G	0	0.334711	0.329	0.022	0	Keratinocytes	PIK3C2G
ITGA2	0	0.334395	0.25	0.028	0	Keratinocytes	ITGA2
MAPK13	0	0.333066	0.438	0.065	0	Keratinocytes	MAPK13
PALLD	0	0.332632	0.298	0.024	0	Keratinocytes	PALLD
THEM5	0	0.332106	0.253	0.009	0	Keratinocytes	THEM5
SH3GLB2	0	0.332015	0.507	0.11	0	Keratinocytes	SH3GLB2
TLE1	0	0.331928	0.462	0.086	0	Keratinocytes	TLE1
KCTD9	0	0.331597	0.45	0.085	0	Keratinocytes	KCTD9
PLXDC2	0	0.330724	0.373	0.052	0	Keratinocytes	PLXDC2
LAMTOR4	0	0.330547	0.751	0.376	0	Keratinocytes	LAMTOR4
KCTD1	0	0.330493	0.345	0.02	0	Keratinocytes	KCTD1
EFNA3	0	0.329582	0.345	0.021	0	Keratinocytes	EFNA3
CKAP4	0	0.328969	0.369	0.038	0	Keratinocytes	CKAP4
MRPS24	0	0.328894	0.625	0.216	0	Keratinocytes	MRPS24
GSTM3	0	0.327018	0.369	0.075	0	Keratinocytes	GSTM3
PLEKHA1	0	0.326573	0.455	0.082	0	Keratinocytes	PLEKHA1
ALKBH7	0	0.3264	0.616	0.22	0	Keratinocytes	ALKBH7
FBXW7	0	0.32598	0.616	0.214	0	Keratinocytes	FBXW7
ARHGAP5	0	0.325813	0.558	0.161	0	Keratinocytes	ARHGAP5
CHP2	0	0.325613	0.288	0.011	0	Keratinocytes	CHP2
SNHG16	0	0.32465	0.657	0.233	0	Keratinocytes	SNHG16
ANXA8L1	0	0.324579	0.329	0.012	0	Keratinocytes	ANXA8L1
IL20RB	0	0.324443	0.322	0.018	0	Keratinocytes	IL20RB
PEBP1	0	0.324354	0.829	0.423	0	Keratinocytes	PEBP1
EXOSC7	0	0.323947	0.474	0.103	0	Keratinocytes	EXOSC7
FBL	0	0.321646	0.602	0.185	0	Keratinocytes	FBL
PSMG1	0	0.321536	0.48	0.124	0	Keratinocytes	PSMG1
WDR43	0	0.32103	0.52	0.153	0	Keratinocytes	WDR43
EIF4A3	0	0.32102	0.812	0.427	0	Keratinocytes	EIF4A3
SGPP2	0	0.319906	0.322	0.028	0	Keratinocytes	SGPP2
MLF2	0	0.319434	0.659	0.243	0	Keratinocytes	MLF2
RALBP1	0	0.319409	0.613	0.206	0	Keratinocytes	RALBP1
PTPRZ1	0	0.319365	0.347	0.043	0	Keratinocytes	PTPRZ1
CREG1	0	0.31921	0.44	0.108	0	Keratinocytes	CREG1
FSCN1	0	0.319143	0.52	0.138	0	Keratinocytes	FSCN1
USP53	0	0.318841	0.373	0.066	0	Keratinocytes	USP53
RIOK3	0	0.318367	0.706	0.313	0	Keratinocytes	RIOK3
HOOK1	0	0.317655	0.356	0.034	0	Keratinocytes	HOOK1
MYOF	0	0.317203	0.402	0.068	0	Keratinocytes	MYOF
HNRNPAB	0	0.315754	0.756	0.364	0	Keratinocytes	HNRNPAB
BZW2	0	0.315266	0.584	0.171	0	Keratinocytes	BZW2
INAVA	0	0.313178	0.327	0.012	0	Keratinocytes	INAVA
ADAM15	0	0.312776	0.386	0.046	0	Keratinocytes	ADAM15
CDHR1	0	0.312646	0.289	0.024	0	Keratinocytes	CDHR1
MIDN	0	0.312635	0.686	0.294	0	Keratinocytes	MIDN
JUN	0	0.312411	0.904	0.625	0	Keratinocytes	JUN
ATP5MC3	0	0.312155	0.818	0.524	0	Keratinocytes	ATP5MC3
BBOX1	0	0.311919	0.286	0.01	0	Keratinocytes	BBOX1
FAT2	0	0.311916	0.326	0.017	0	Keratinocytes	FAT2
NEBL	0	0.311734	0.335	0.02	0	Keratinocytes	NEBL
SEPTIN10	0	0.311669	0.374	0.045	0	Keratinocytes	SEPTIN10
PTGR1	0	0.311361	0.375	0.059	0	Keratinocytes	PTGR1
HDGF	0	0.310997	0.679	0.275	0	Keratinocytes	HDGF
CERS3	0	0.310898	0.318	0.011	0	Keratinocytes	CERS3
MRPL4	0	0.31054	0.596	0.182	0	Keratinocytes	MRPL4
HES2	0	0.309964	0.308	0.014	0	Keratinocytes	HES2
TJP2	0	0.30974	0.345	0.055	0	Keratinocytes	TJP2
RPL12	0	0.309194	0.986	0.944	0	Keratinocytes	RPL12
PTGS1	0	0.309068	0.316	0.032	0	Keratinocytes	PTGS1
RPL36A	0	0.309053	0.94	0.713	0	Keratinocytes	RPL36A
MSX2	0	0.308629	0.275	0.019	0	Keratinocytes	MSX2
KIAA1217	0	0.308529	0.283	0.02	0	Keratinocytes	KIAA1217
GNAI3	0	0.308242	0.753	0.353	0	Keratinocytes	GNAI3
TACC2	0	0.307884	0.324	0.017	0	Keratinocytes	TACC2
LYPD6B	0	0.307783	0.309	0.012	0	Keratinocytes	LYPD6B
RAB11A	0	0.305831	0.757	0.365	0	Keratinocytes	RAB11A
ABI1	0	0.305736	0.675	0.289	0	Keratinocytes	ABI1
AL031058.1	0	0.305701	0.303	0.013	0	Keratinocytes	AL031058.1
CRK	0	0.305505	0.492	0.126	0	Keratinocytes	CRK
GADD45A	0	0.305416	0.691	0.397	0	Keratinocytes	GADD45A
ELOC	0	0.304598	0.745	0.377	0	Keratinocytes	ELOC
UQCRQ	0	0.304383	0.722	0.378	0	Keratinocytes	UQCRQ
RNF11	0	0.304088	0.558	0.172	0	Keratinocytes	RNF11
DCAF13	0	0.303656	0.502	0.137	0	Keratinocytes	DCAF13
PRDX6	0	0.303192	0.805	0.447	0	Keratinocytes	PRDX6
BAIAP2	0	0.303082	0.458	0.098	0	Keratinocytes	BAIAP2
SBDS	0	0.302801	0.765	0.376	0	Keratinocytes	SBDS
GLRX5	0	0.302222	0.615	0.226	0	Keratinocytes	GLRX5
EVPL	0	0.302013	0.304	0.017	0	Keratinocytes	EVPL
FAT1	0	0.301381	0.29	0.026	0	Keratinocytes	FAT1
EGR2	0	0.300816	0.363	0.103	0	Keratinocytes	EGR2
MUC15	0	0.300517	0.268	0.01	0	Keratinocytes	MUC15
TUFT1	0	0.299966	0.358	0.042	0	Keratinocytes	TUFT1
MDH2	0	0.299941	0.699	0.313	0	Keratinocytes	MDH2
INPP1	0	0.299747	0.374	0.061	0	Keratinocytes	INPP1
HSPA2	0	0.299482	0.448	0.104	0	Keratinocytes	HSPA2
RPL13A	0	0.299164	0.969	0.799	0	Keratinocytes	RPL13A
IP6K2	0	0.298892	0.614	0.203	0	Keratinocytes	IP6K2
P4HB	0	0.298008	0.705	0.31	0	Keratinocytes	P4HB
MPST	0	0.298001	0.447	0.101	0	Keratinocytes	MPST
NHP2	0	0.297939	0.592	0.191	0	Keratinocytes	NHP2
WSB1	0	0.297326	0.849	0.516	0	Keratinocytes	WSB1
RAB27B	0	0.296722	0.35	0.024	0	Keratinocytes	RAB27B
MAP4K5	0	0.296221	0.431	0.096	0	Keratinocytes	MAP4K5
CLUH	0	0.295926	0.359	0.045	0	Keratinocytes	CLUH
TJP1	0	0.295896	0.407	0.066	0	Keratinocytes	TJP1
BCL9L	0	0.295838	0.503	0.125	0	Keratinocytes	BCL9L
SH3RF2	0	0.295596	0.305	0.02	0	Keratinocytes	SH3RF2
RPL35	0	0.294196	0.984	0.905	0	Keratinocytes	RPL35
EIF2S1	0	0.293046	0.595	0.227	0	Keratinocytes	EIF2S1
C1orf74	0	0.292993	0.278	0.015	0	Keratinocytes	C1orf74
UBE2E3	0	0.292672	0.494	0.137	0	Keratinocytes	UBE2E3
ATF4	0	0.292333	0.801	0.442	0	Keratinocytes	ATF4
RAB38	0	0.292012	0.47	0.097	0	Keratinocytes	RAB38
FGD6	0	0.291957	0.312	0.044	0	Keratinocytes	FGD6
ATL2	0	0.291488	0.453	0.09	0	Keratinocytes	ATL2
YWHAE	0	0.290948	0.876	0.514	0	Keratinocytes	YWHAE
PPP1R16A	0	0.290637	0.354	0.049	0	Keratinocytes	PPP1R16A
TPBG	0	0.290344	0.299	0.022	0	Keratinocytes	TPBG
TOMM20	0	0.289922	0.851	0.519	0	Keratinocytes	TOMM20
AVPI1	0	0.289673	0.358	0.117	0	Keratinocytes	AVPI1
ARPC1A	0	0.289482	0.494	0.138	0	Keratinocytes	ARPC1A
KCNQ1OT1	0	0.289226	0.333	0.099	0	Keratinocytes	KCNQ1OT1
SEMA4B	0	0.289001	0.322	0.025	0	Keratinocytes	SEMA4B
NXN	0	0.28841	0.255	0.029	0	Keratinocytes	NXN
PPP2R3A	0	0.288182	0.369	0.05	0	Keratinocytes	PPP2R3A
COMTD1	0	0.287921	0.446	0.1	0	Keratinocytes	COMTD1
CBR3	0	0.287444	0.352	0.077	0	Keratinocytes	CBR3
ETF1	0	0.287103	0.752	0.371	0	Keratinocytes	ETF1
PITHD1	0	0.286312	0.654	0.273	0	Keratinocytes	PITHD1
RAB5IF	0	0.286214	0.727	0.351	0	Keratinocytes	RAB5IF
WDR47	0	0.286151	0.436	0.098	0	Keratinocytes	WDR47
TMEM41A	0	0.285891	0.352	0.05	0	Keratinocytes	TMEM41A
ALDH3B2	0	0.28517	0.256	0.008	0	Keratinocytes	ALDH3B2
RAB3D	0	0.284849	0.309	0.019	0	Keratinocytes	RAB3D
CSRP2	0	0.284506	0.394	0.081	0	Keratinocytes	CSRP2
CDC42EP1	0	0.284188	0.296	0.028	0	Keratinocytes	CDC42EP1
MICOS10	0	0.284128	0.619	0.252	0	Keratinocytes	MICOS10
NDUFC1	0	0.28366	0.61	0.224	0	Keratinocytes	NDUFC1
GTF2I	0	0.282831	0.651	0.238	0	Keratinocytes	GTF2I
CDK7	0	0.282507	0.387	0.072	0	Keratinocytes	CDK7
WEE1	0	0.282362	0.5	0.128	0	Keratinocytes	WEE1
EI24	0	0.282234	0.496	0.144	0	Keratinocytes	EI24
SMAD1	0	0.282083	0.301	0.027	0	Keratinocytes	SMAD1
TMEM141	0	0.282019	0.464	0.122	0	Keratinocytes	TMEM141
NPM1	0	0.281486	0.944	0.789	0	Keratinocytes	NPM1
EPN2	0	0.281021	0.357	0.038	0	Keratinocytes	EPN2
UBAC1	0	0.280764	0.467	0.115	0	Keratinocytes	UBAC1
TPT1	0	0.280531	0.991	0.958	0	Keratinocytes	TPT1
ARPC5L	0	0.280208	0.727	0.341	0	Keratinocytes	ARPC5L
FLNB	0	0.279872	0.347	0.047	0	Keratinocytes	FLNB
NDUFA10	0	0.277771	0.612	0.214	0	Keratinocytes	NDUFA10
FERMT1	0	0.277376	0.274	0.014	0	Keratinocytes	FERMT1
PER2	0	0.277108	0.382	0.067	0	Keratinocytes	PER2
CDCP1	0	0.27664	0.29	0.023	0	Keratinocytes	CDCP1
ANO1	0	0.276429	0.288	0.016	0	Keratinocytes	ANO1
FZD6	0	0.276313	0.315	0.029	0	Keratinocytes	FZD6
VGLL4	0	0.276217	0.436	0.089	0	Keratinocytes	VGLL4
TMED3	0	0.275906	0.489	0.13	0	Keratinocytes	TMED3
SPSB1	0	0.275804	0.339	0.07	0	Keratinocytes	SPSB1
ARHGAP32	0	0.275495	0.301	0.03	0	Keratinocytes	ARHGAP32
CKS1B	0	0.275446	0.5	0.16	0	Keratinocytes	CKS1B
MAP2K3	0	0.275296	0.649	0.325	0	Keratinocytes	MAP2K3
BOD1	0	0.274721	0.471	0.121	0	Keratinocytes	BOD1
SMPDL3A	0	0.274393	0.308	0.033	0	Keratinocytes	SMPDL3A
FBLIM1	0	0.274111	0.257	0.015	0	Keratinocytes	FBLIM1
DDX5	0	0.273704	0.954	0.817	0	Keratinocytes	DDX5
RBM47	0	0.27275	0.356	0.079	0	Keratinocytes	RBM47
BCL11A	0	0.272665	0.396	0.088	0	Keratinocytes	BCL11A
AC245041.2	0	0.272447	0.282	0.013	0	Keratinocytes	AC245041.2
RARG	0	0.272227	0.374	0.047	0	Keratinocytes	RARG
RAB18	0	0.271524	0.634	0.242	0	Keratinocytes	RAB18
ATP5PO	0	0.271515	0.704	0.318	0	Keratinocytes	ATP5PO
TP53AIP1	0	0.271472	0.258	0.013	0	Keratinocytes	TP53AIP1
RPL11	0	0.271436	0.99	0.95	0	Keratinocytes	RPL11
RALGPS2	0	0.270871	0.351	0.055	0	Keratinocytes	RALGPS2
SLC25A3	0	0.270083	0.9	0.649	0	Keratinocytes	SLC25A3
ZNF57	0	0.269485	0.266	0.021	0	Keratinocytes	ZNF57
GAREM1	0	0.269372	0.263	0.013	0	Keratinocytes	GAREM1
ERBB3	0	0.269339	0.351	0.044	0	Keratinocytes	ERBB3
LIMA1	0	0.269064	0.474	0.161	0	Keratinocytes	LIMA1
BRIX1	0	0.26883	0.497	0.133	0	Keratinocytes	BRIX1
COBLL1	0	0.2686	0.325	0.035	0	Keratinocytes	COBLL1
ARF4	0	0.268409	0.787	0.443	0	Keratinocytes	ARF4
RCOR1	0	0.268038	0.496	0.175	0	Keratinocytes	RCOR1
FAM160A1	0	0.2678	0.285	0.021	0	Keratinocytes	FAM160A1
YOD1	0	0.266982	0.295	0.057	0	Keratinocytes	YOD1
CKMT1A	0	0.266782	0.286	0.01	0	Keratinocytes	CKMT1A
EIF1	0	0.266748	0.984	0.939	0	Keratinocytes	EIF1
BTF3L4	0	0.266721	0.587	0.211	0	Keratinocytes	BTF3L4
TOP1	0	0.266478	0.714	0.373	0	Keratinocytes	TOP1
MPLKIP	0	0.266453	0.565	0.197	0	Keratinocytes	MPLKIP
ATP5F1B	0	0.266356	0.841	0.511	0	Keratinocytes	ATP5F1B
CCNL1	0	0.266315	0.892	0.614	0	Keratinocytes	CCNL1
FGFR2	0	0.266184	0.257	0.012	0	Keratinocytes	FGFR2
SMTN	0	0.266172	0.255	0.022	0	Keratinocytes	SMTN
EIF4G1	0	0.265497	0.587	0.203	0	Keratinocytes	EIF4G1
PARD3	0	0.265483	0.306	0.023	0	Keratinocytes	PARD3
PSAT1	0	0.265311	0.312	0.03	0	Keratinocytes	PSAT1
MPZL1	0	0.264739	0.35	0.059	0	Keratinocytes	MPZL1
ATP2B4	0	0.264717	0.554	0.156	0	Keratinocytes	ATP2B4
CAMTA1	0	0.264173	0.679	0.293	0	Keratinocytes	CAMTA1
IL1RN	0	0.263955	0.441	0.109	0	Keratinocytes	IL1RN
ZDHHC3	0	0.263854	0.442	0.101	0	Keratinocytes	ZDHHC3
CRIP2	0	0.263733	0.414	0.095	0	Keratinocytes	CRIP2
REXO2	0	0.263557	0.585	0.176	0	Keratinocytes	REXO2
BAG5	0	0.263511	0.518	0.153	0	Keratinocytes	BAG5
ENSA	0	0.263309	0.755	0.377	0	Keratinocytes	ENSA
UBE2G1	0	0.262823	0.571	0.188	0	Keratinocytes	UBE2G1
ARHGEF35	0	0.262527	0.314	0.029	0	Keratinocytes	ARHGEF35
NIBAN2	0	0.262495	0.318	0.047	0	Keratinocytes	NIBAN2
IRS2	0	0.260669	0.479	0.13	0	Keratinocytes	IRS2
RRAGC	0	0.260182	0.488	0.15	0	Keratinocytes	RRAGC
RPS12	0	0.260018	0.991	0.959	0	Keratinocytes	RPS12
LTBP3	0	0.259971	0.473	0.109	0	Keratinocytes	LTBP3
RNF141	0	0.259894	0.34	0.046	0	Keratinocytes	RNF141
RAD23B	0	0.258445	0.56	0.203	0	Keratinocytes	RAD23B
KIF1B	0	0.258251	0.45	0.125	0	Keratinocytes	KIF1B
LAPTM4B	0	0.258094	0.349	0.055	0	Keratinocytes	LAPTM4B
SRD5A1	0	0.257825	0.333	0.052	0	Keratinocytes	SRD5A1
AHNAK	0	0.25698	0.902	0.527	0	Keratinocytes	AHNAK
RAB4A	0	0.256355	0.518	0.161	0	Keratinocytes	RAB4A
ANKRD50	0	0.256264	0.301	0.043	0	Keratinocytes	ANKRD50
CAPN1	0	0.256078	0.484	0.131	0	Keratinocytes	CAPN1
RIN2	0	0.255396	0.284	0.031	0	Keratinocytes	RIN2
ILF2	0	0.25508	0.752	0.398	0	Keratinocytes	ILF2
UAP1	0	0.25496	0.412	0.148	0	Keratinocytes	UAP1
SNAI2	0	0.254737	0.31	0.045	0	Keratinocytes	SNAI2
LSR	0	0.253913	0.367	0.053	0	Keratinocytes	LSR
MYO10	0	0.253622	0.415	0.074	0	Keratinocytes	MYO10
TIMM8B	0	0.253585	0.542	0.199	0	Keratinocytes	TIMM8B
TMEM79	0	0.253113	0.264	0.015	0	Keratinocytes	TMEM79
EXT1	0	0.252612	0.33	0.046	0	Keratinocytes	EXT1
GSTO2	0	0.252248	0.283	0.014	0	Keratinocytes	GSTO2
RB1CC1	0	0.252189	0.585	0.229	0	Keratinocytes	RB1CC1
GNA11	0	0.252057	0.312	0.039	0	Keratinocytes	GNA11
UQCRH	0	0.251736	0.839	0.573	0	Keratinocytes	UQCRH
ANXA4	0	0.25173	0.522	0.154	0	Keratinocytes	ANXA4
F12	0	0.251587	0.281	0.03	0	Keratinocytes	F12
SYTL1	0	0.251582	0.492	0.099	0	Keratinocytes	SYTL1
ATP6V1D	0	0.251072	0.534	0.19	0	Keratinocytes	ATP6V1D
HDAC2	0	0.250138	0.457	0.118	0	Keratinocytes	HDAC2
CYC1	0	0.250058	0.622	0.249	0	Keratinocytes	CYC1
IL32	0	2.22867	0.742	0.1	0	T	IL32
CCL5	0	2.21446	0.429	0.047	0	T	CCL5
PTPRC	0	2.16084	0.783	0.115	0	T	PTPRC
CLEC2D	0	1.95634	0.623	0.072	0	T	CLEC2D
TRBC2	0	1.89636	0.58	0.035	0	T	TRBC2
SAMSN1	0	1.8858	0.675	0.086	0	T	SAMSN1
IFNG	0	1.87023	0.315	0.026	0	T	IFNG
DUSP4	0	1.84777	0.609	0.141	0	T	DUSP4
CD2	0	1.8264	0.596	0.035	0	T	CD2
S100A4	0	1.82406	0.736	0.413	0	T	S100A4
CXCR4	0	1.82148	0.66	0.162	0	T	CXCR4
CD69	0	1.80402	0.624	0.082	0	T	CD69
TNFRSF4	0	1.75159	0.349	0.054	0	T	TNFRSF4
CD3D	0	1.74303	0.591	0.021	0	T	CD3D
CREM	0	1.70355	0.655	0.233	0	T	CREM
GNLY	0	1.69494	0.265	0.065	0	T	GNLY
IL7R	0	1.66269	0.474	0.063	0	T	IL7R
BIRC3	0	1.64485	0.644	0.217	0	T	BIRC3
SRGN	0	1.62947	0.786	0.16	0	T	SRGN
DUSP2	0	1.61442	0.763	0.481	0	T	DUSP2
NKG7	0	1.57573	0.329	0.05	0	T	NKG7
BATF	0	1.57186	0.465	0.035	0	T	BATF
RGS1	0	1.54194	0.617	0.13	0	T	RGS1
ICOS	0	1.54076	0.386	0.014	0	T	ICOS
CCL4	0	1.53625	0.251	0.074	0	T	CCL4
CYTIP	0	1.52908	0.603	0.101	0	T	CYTIP
STK17B	0	1.52755	0.684	0.302	0	T	STK17B
GZMB	0	1.51592	0.337	0.058	0	T	GZMB
ARHGDIB	0	1.51559	0.638	0.181	0	T	ARHGDIB
IFITM2	0	1.47059	0.639	0.148	0	T	IFITM2
RGCC	0	1.46888	0.526	0.231	0	T	RGCC
TRAC	0	1.46864	0.475	0.034	0	T	TRAC
TRBC1	0	1.45286	0.389	0.022	0	T	TRBC1
SLC2A3	0	1.43414	0.487	0.101	0	T	SLC2A3
RUNX3	0	1.41726	0.592	0.159	0	T	RUNX3
TSC22D3	0	1.41492	0.575	0.274	0	T	TSC22D3
CORO1A	0	1.41022	0.57	0.107	0	T	CORO1A
CD52	0	1.38343	0.527	0.068	0	T	CD52
RHOH	0	1.37383	0.505	0.051	0	T	RHOH
SPOCK2	0	1.37004	0.453	0.023	0	T	SPOCK2
DOK2	0	1.36574	0.472	0.068	0	T	DOK2
CD3E	0	1.36489	0.515	0.025	0	T	CD3E
TNFRSF9	0	1.35545	0.353	0.038	0	T	TNFRSF9
LINC-PINT	0	1.33458	0.434	0.186	0	T	LINC-PINT
STK4	0	1.33104	0.638	0.283	0	T	STK4
HCST	0	1.3253	0.533	0.11	0	T	HCST
CD7	0	1.32316	0.407	0.057	0	T	CD7
TNFRSF18	0	1.30432	0.581	0.441	0	T	TNFRSF18
SMCHD1	0	1.30227	0.595	0.411	0	T	SMCHD1
ZNF331	0	1.29989	0.538	0.244	0	T	ZNF331
CD3G	0	1.28657	0.428	0.012	0	T	CD3G
GEM	0	1.2859	0.321	0.105	0	T	GEM
ALOX5AP	0	1.27656	0.452	0.067	0	T	ALOX5AP
TNFRSF1B	0	1.27586	0.478	0.076	0	T	TNFRSF1B
SARAF	0	1.25264	0.693	0.639	0	T	SARAF
PTPN22	0	1.25215	0.425	0.043	0	T	PTPN22
TMSB4X	0	1.24116	0.939	0.942	0	T	TMSB4X
TSPYL2	0	1.20543	0.472	0.284	0	T	TSPYL2
CD96	0	1.1954	0.417	0.029	0	T	CD96
FYN	0	1.18583	0.458	0.084	0	T	FYN
ITM2A	0	1.16983	0.398	0.15	0	T	ITM2A
GNG2	0	1.16868	0.415	0.042	0	T	GNG2
CD37	0	1.16195	0.529	0.096	0	T	CD37
LCP1	0	1.16142	0.616	0.13	0	T	LCP1
CD48	0	1.15714	0.498	0.082	0	T	CD48
CST7	0	1.1491	0.421	0.078	0	T	CST7
TIGIT	0	1.14897	0.297	0.011	0	T	TIGIT
LEPROTL1	0	1.14851	0.495	0.28	0	T	LEPROTL1
NR3C1	0	1.14647	0.548	0.472	0	T	NR3C1
ISG20	0	1.14629	0.64	0.392	0	T	ISG20
TAGAP	0	1.13994	0.372	0.054	0	T	TAGAP
RAC2	0	1.13867	0.465	0.071	0	T	RAC2
IL2RG	0	1.13779	0.459	0.076	0	T	IL2RG
CLEC2B	0	1.12239	0.574	0.544	0	T	CLEC2B
SMAP2	0	1.11435	0.459	0.213	0	T	SMAP2
FYB1	0	1.11408	0.402	0.052	0	T	FYB1
CDC42SE2	0	1.11091	0.518	0.277	0	T	CDC42SE2
CXCR6	0	1.10869	0.284	0.01	0	T	CXCR6
NR4A2	0	1.10591	0.559	0.394	0	T	NR4A2
CNOT6L	0	1.10583	0.535	0.401	0	T	CNOT6L
SRSF7	0	1.09428	0.797	0.821	0	T	SRSF7
LTB	0	1.08999	0.337	0.051	0	T	LTB
ETS1	0	1.089	0.483	0.198	0	T	ETS1
FAM107B	0	1.08364	0.512	0.29	0	T	FAM107B
LGALS1	0	1.08193	0.7	0.293	0	T	LGALS1
JAML	0	1.07593	0.341	0.038	0	T	JAML
CYTOR	0	1.0751	0.332	0.08	0	T	CYTOR
CTLA4	0	1.0652	0.264	0.008	0	T	CTLA4
PHLDA1	0	1.06115	0.487	0.247	0	T	PHLDA1
CYBA	0	1.05809	0.631	0.275	0	T	CYBA
RAB8B	0	1.05036	0.525	0.246	0	T	RAB8B
COTL1	0	1.04805	0.506	0.182	0	T	COTL1
PTGER4	0	1.0335	0.392	0.202	0	T	PTGER4
RNF213	0	1.02963	0.518	0.383	0	T	RNF213
ITK	0	1.02842	0.335	0.017	0	T	ITK
IKZF3	0	1.02526	0.312	0.02	0	T	IKZF3
PPP2R5C	0	1.02514	0.48	0.377	0	T	PPP2R5C
TGFB1	0	1.01963	0.421	0.181	0	T	TGFB1
ARL4C	0	1.01945	0.508	0.265	0	T	ARL4C
WIPF1	0	1.01763	0.401	0.068	0	T	WIPF1
FXYD5	0	1.01423	0.483	0.174	0	T	FXYD5
VIM	0	1.00313	0.823	0.304	0	T	VIM
LCK	0	0.982587	0.366	0.025	0	T	LCK
SOD1	0	0.97295	0.685	0.741	0	T	SOD1
SYTL3	0	0.972112	0.341	0.045	0	T	SYTL3
FNBP1	0	0.966704	0.508	0.332	0	T	FNBP1
GMFG	0	0.957181	0.41	0.079	0	T	GMFG
ISG15	0	0.955115	0.758	0.482	0	T	ISG15
GPR65	0	0.945113	0.358	0.068	0	T	GPR65
ACAP1	0	0.943246	0.331	0.071	0	T	ACAP1
TRAT1	0	0.940765	0.271	0.01	0	T	TRAT1
RNF19A	0	0.934488	0.538	0.458	0	T	RNF19A
EVL	0	0.929922	0.362	0.168	0	T	EVL
DUSP5	0	0.929852	0.488	0.441	0	T	DUSP5
ADGRE5	0	0.928278	0.339	0.071	0	T	ADGRE5
EML4	0	0.921688	0.467	0.405	0	T	EML4
HSPE1	0	0.92157	0.809	0.873	0	T	HSPE1
CD53	0	0.91399	0.411	0.088	0	T	CD53
TANK	0	0.913001	0.468	0.397	0	T	TANK
AHI1	0	0.904493	0.314	0.201	0	T	AHI1
CTSW	0	0.903457	0.286	0.036	0	T	CTSW
LAPTM5	0	0.899597	0.413	0.095	0	T	LAPTM5
ELF1	0	0.898342	0.595	0.591	0	T	ELF1
RGS2	0	0.892765	0.42	0.251	0	T	RGS2
ANKRD12	0	0.887461	0.561	0.632	0	T	ANKRD12
NSD3	0	0.88582	0.497	0.482	0	T	NSD3
CRIP1	0	0.883307	0.704	0.549	0	T	CRIP1
LIMD2	0	0.87946	0.346	0.083	0	T	LIMD2
RBPJ	0	0.878528	0.418	0.393	0	T	RBPJ
IKZF1	0	0.873934	0.32	0.054	0	T	IKZF1
STK17A	0	0.869265	0.498	0.422	0	T	STK17A
PDE4D	0	0.863701	0.29	0.064	0	T	PDE4D
CBLB	0	0.852897	0.275	0.046	0	T	CBLB
CCDC107	0	0.851497	0.37	0.255	0	T	CCDC107
APOBEC3G	0	0.850159	0.301	0.07	0	T	APOBEC3G
SH2D2A	0	0.849959	0.298	0.024	0	T	SH2D2A
LAT	0	0.849935	0.286	0.032	0	T	LAT
EMB	0	0.849026	0.333	0.081	0	T	EMB
SIT1	0	0.847573	0.255	0.011	0	T	SIT1
ID2	0	0.847331	0.514	0.409	0	T	ID2
ANKRD28	0	0.84312	0.292	0.213	0	T	ANKRD28
FMNL1	0	0.839663	0.333	0.083	0	T	FMNL1
ZC3HAV1	0	0.833623	0.447	0.386	0	T	ZC3HAV1
HLA-C	0	0.831501	0.88	0.901	0	T	HLA-C
HSPA8	0	0.824174	0.863	0.913	0	T	HSPA8
AKAP13	0	0.818603	0.528	0.468	0	T	AKAP13
CARD16	0	0.816358	0.329	0.191	0	T	CARD16
CD247	0	0.81463	0.294	0.021	0	T	CD247
PRDM1	0	0.808319	0.399	0.325	0	T	PRDM1
GPBP1	0	0.80751	0.75	0.796	0	T	GPBP1
HLA-A	0	0.807272	0.898	0.918	0	T	HLA-A
TENT5C	0	0.803675	0.305	0.139	0	T	TENT5C
MYL12A	0	0.802392	0.743	0.823	0	T	MYL12A
BTG1	0	0.799324	0.893	0.927	0	T	BTG1
RASGRP1	0	0.798154	0.279	0.07	0	T	RASGRP1
JUND	0	0.787286	0.89	0.914	0	T	JUND
CEMIP2	0	0.781551	0.389	0.341	0	T	CEMIP2
PPP1R2	0	0.780482	0.472	0.488	0	T	PPP1R2
CELF2	0	0.779778	0.33	0.113	0	T	CELF2
P2RY10	0	0.774806	0.273	0.036	0	T	P2RY10
CLDND1	0	0.773927	0.491	0.529	0	T	CLDND1
SERPINB9	0	0.77387	0.439	0.127	0	T	SERPINB9
SOCS1	0	0.772615	0.334	0.25	0	T	SOCS1
HLA-B	0	0.770218	0.937	0.957	0	T	HLA-B
EVI2B	0	0.768339	0.29	0.059	0	T	EVI2B
TMSB10	0	0.767456	0.907	0.932	0	T	TMSB10
STAT5A	0	0.762406	0.299	0.121	0	T	STAT5A
ZFP36L2	0	0.759447	0.658	0.741	0	T	ZFP36L2
AC058791.1	0	0.755321	0.269	0.103	0	T	AC058791.1
IFITM1	0	0.752134	0.417	0.252	0	T	IFITM1
AKNA	0	0.750277	0.251	0.063	0	T	AKNA
SLC7A5	0	0.749656	0.372	0.269	0	T	SLC7A5
ICAM3	0	0.749285	0.291	0.073	0	T	ICAM3
CHORDC1	0	0.748983	0.507	0.557	0	T	CHORDC1
ANXA6	0	0.739606	0.284	0.056	0	T	ANXA6
FTH1	0	0.734514	0.845	0.876	0	T	FTH1
OASL	0	0.730906	0.318	0.17	0	T	OASL
CCND2	0	0.728187	0.355	0.232	0	T	CCND2
ZEB2	0	0.727389	0.273	0.096	0	T	ZEB2
HSPD1	0	0.727369	0.794	0.869	0	T	HSPD1
EVI2A	0	0.721898	0.267	0.056	0	T	EVI2A
PREX1	0	0.720296	0.273	0.052	0	T	PREX1
LPXN	0	0.718579	0.298	0.068	0	T	LPXN
KMT2E	0	0.714675	0.564	0.6	0	T	KMT2E
PARP8	0	0.711893	0.265	0.112	0	T	PARP8
GPSM3	0	0.70923	0.33	0.09	0	T	GPSM3
SEMA4D	0	0.707646	0.26	0.091	0	T	SEMA4D
HCLS1	0	0.706799	0.287	0.061	0	T	HCLS1
LSP1	0	0.701864	0.37	0.255	0	T	LSP1
CENPC	0	0.674079	0.321	0.25	0	T	CENPC
MBNL1	0	0.669559	0.579	0.661	0	T	MBNL1
SAMD9	0	0.669098	0.304	0.226	0	T	SAMD9
B2M	0	0.667732	0.977	0.991	0	T	B2M
IFI44L	0	0.663909	0.462	0.39	0	T	IFI44L
MALAT1	0	0.659217	0.99	0.985	0	T	MALAT1
ARL6IP5	0	0.658151	0.495	0.518	0	T	ARL6IP5
S100A6	0	0.651883	0.778	0.632	0	T	S100A6
MSN	0	0.647642	0.47	0.492	0	T	MSN
CD99	0	0.647348	0.519	0.554	0	T	CD99
EMP3	0	0.636467	0.5	0.258	0	T	EMP3
SH3BGRL3	0	0.63353	0.771	0.839	0	T	SH3BGRL3
SLFN5	0	0.625237	0.262	0.174	0	T	SLFN5
RHOG	0	0.623196	0.361	0.275	0	T	RHOG
RGS10	0	0.622627	0.414	0.258	0	T	RGS10
IDS	0	0.617442	0.338	0.289	0	T	IDS
TRAF1	0	0.612839	0.262	0.089	0	T	TRAF1
CKLF	0	0.60973	0.276	0.165	0	T	CKLF
HSP90AA1	0	0.606652	0.938	0.975	0	T	HSP90AA1
REL	0	0.592232	0.607	0.694	0	T	REL
DDIT4	0	0.589296	0.555	0.554	0	T	DDIT4
PSMB9	0	0.582729	0.47	0.453	0	T	PSMB9
ARPC1B	0	0.577325	0.355	0.255	0	T	ARPC1B
RAP1B	0	0.56032	0.541	0.603	0	T	RAP1B
PDE4B	0	0.5582	0.327	0.203	0	T	PDE4B
HLA-E	0	0.556024	0.82	0.901	0	T	HLA-E
SQSTM1	0	0.553153	0.664	0.809	0	T	SQSTM1
SDCBP	0	0.538159	0.458	0.387	0	T	SDCBP
GAPDH	0	0.534401	0.856	0.939	0	T	GAPDH
TPM3	0	0.489979	0.609	0.733	0	T	TPM3
ATP5F1E	0	0.464147	0.792	0.888	0	T	ATP5F1E
OAZ1	0	0.448624	0.832	0.939	0	T	OAZ1
RPL36AL	0	0.337105	0.723	0.879	0	T	RPL36AL
RPL28	0	0.300615	0.97	0.99	0	T	RPL28
RPS27	0	0.283509	0.968	0.989	0	T	RPS27
GPR183	0	0.269141	0.327	0.11	0	T	GPR183
SAT1	0	0.261971	0.718	0.756	0	T	SAT1
GABARAPL1	2.35329e-307	0.633413	0.321	0.265	6.65511e-303	T	GABARAPL1
TUBA4A	2.20689e-306	0.741152	0.589	0.692	6.24107e-302	T	TUBA4A
ELOVL5	2.91565e-294	0.57091	0.305	0.248	8.24545e-290	T	ELOVL5
HNRNPU	2.09041e-282	0.468174	0.689	0.837	5.91167e-278	T	HNRNPU
G3BP2	4.02125e-282	0.691933	0.473	0.529	1.13721e-277	T	G3BP2
HSPH1	1.41872e-278	0.541745	0.718	0.828	4.01213e-274	T	HSPH1
GNAI2	1.11427e-274	0.532707	0.456	0.472	3.15117e-270	T	GNAI2
SP100	2.18976e-272	0.6213	0.415	0.413	6.19263e-268	T	SP100
LDHB	4.62576e-272	0.499253	0.394	0.366	1.30816e-267	T	LDHB
PIK3R1	6.38896e-270	0.931902	0.358	0.328	1.8068e-265	T	PIK3R1
PIM3	2.02334e-261	0.611062	0.581	0.689	5.722e-257	T	PIM3
TRIM22	4.03137e-259	0.601627	0.358	0.316	1.14007e-254	T	TRIM22
PLEC	1.40636e-258	0.291055	0.202	0.377	3.97719e-254	T	PLEC
JAK1	2.86254e-254	0.653045	0.501	0.594	8.09526e-250	T	JAK1
CALM1	9.4426e-254	0.281413	0.767	0.895	2.67037e-249	T	CALM1
FLNA	7.06514e-249	0.673084	0.413	0.415	1.99802e-244	T	FLNA
TXNIP	4.6714e-246	0.702542	0.492	0.505	1.32107e-241	T	TXNIP
SELENOK	8.13242e-244	0.530756	0.615	0.774	2.29985e-239	T	SELENOK
VPS37B	2.38167e-239	0.622497	0.263	0.209	6.73536e-235	T	VPS37B
PPP1R15B	1.79294e-233	0.288563	0.24	0.433	5.07043e-229	T	PPP1R15B
RNASET2	4.26581e-226	0.533252	0.278	0.228	1.20637e-221	T	RNASET2
CHD2	3.7652e-224	0.624523	0.568	0.689	1.0648e-219	T	CHD2
HSPA1A	1.88508e-223	0.41072	0.876	0.937	5.33102e-219	T	HSPA1A
FAM3C	1.7634e-222	0.312166	0.191	0.351	4.98688e-218	T	FAM3C
DDX24	1.1336e-220	0.573997	0.536	0.66	3.20581e-216	T	DDX24
PRR13	8.03475e-217	0.536137	0.343	0.323	2.27223e-212	T	PRR13
SNHG5	1.54183e-214	0.261864	0.388	0.666	4.3603e-210	T	SNHG5
GCC2	1.21674e-211	0.6134	0.307	0.273	3.44094e-207	T	GCC2
CIB1	2.3308e-207	0.509838	0.384	0.381	6.59151e-203	T	CIB1
CACYBP	3.2477e-204	0.654691	0.526	0.646	9.1845e-200	T	CACYBP
METRNL	2.62221e-201	0.819963	0.423	0.462	7.4156e-197	T	METRNL
CCNH	2.04008e-199	0.628983	0.32	0.296	5.76935e-195	T	CCNH
LYST	7.08098e-197	0.624447	0.363	0.356	2.0025e-192	T	LYST
USP15	7.5218e-191	0.624551	0.454	0.527	2.12716e-186	T	USP15
HMGB2	7.30912e-184	0.667038	0.507	0.608	2.06702e-179	T	HMGB2
POLR2A	9.59428e-184	0.258203	0.229	0.399	2.71326e-179	T	POLR2A
HTATIP2	1.01722e-182	0.283406	0.193	0.345	2.87671e-178	T	HTATIP2
RBM39	1.98021e-182	0.363722	0.667	0.839	5.60002e-178	T	RBM39
DEDD2	2.17848e-177	0.263928	0.281	0.491	6.16075e-173	T	DEDD2
IFI16	6.82027e-176	0.501895	0.54	0.64	1.92877e-171	T	IFI16
KMT2A	1.32454e-172	0.669301	0.42	0.463	3.7458e-168	T	KMT2A
UBC	2.58282e-172	0.291964	0.935	0.974	7.30422e-168	T	UBC
EIF4A2	4.58298e-171	0.408758	0.657	0.83	1.29607e-166	T	EIF4A2
MALT1	3.4827e-169	0.254734	0.217	0.37	9.84909e-165	T	MALT1
SLC5A3	1.67456e-168	0.713805	0.315	0.292	4.73566e-164	T	SLC5A3
PRRC2C	2.53671e-168	0.498167	0.544	0.687	7.17382e-164	T	PRRC2C
MECP2	9.01078e-168	0.508857	0.253	0.213	2.54825e-163	T	MECP2
TNFSF9	8.73728e-166	0.916406	0.268	0.234	2.4709e-161	T	TNFSF9
HSP90AB1	2.13679e-164	0.254993	0.895	0.965	6.04283e-160	T	HSP90AB1
SMARCA2	2.09979e-162	0.281377	0.212	0.365	5.93819e-158	T	SMARCA2
ARAP2	1.73302e-159	0.250152	0.23	0.387	4.90099e-155	T	ARAP2
SETD2	2.63199e-157	0.261808	0.251	0.425	7.44325e-153	T	SETD2
CLK1	3.15092e-156	0.460577	0.607	0.759	8.9108e-152	T	CLK1
SPTY2D1	4.50071e-154	0.281038	0.294	0.496	1.2728e-149	T	SPTY2D1
ARID5B	1.52104e-153	0.43587	0.527	0.569	4.3015e-149	T	ARID5B
CALM3	9.03374e-151	0.546858	0.343	0.351	2.55474e-146	T	CALM3
ZBTB1	2.39706e-147	0.637424	0.3	0.283	6.77889e-143	T	ZBTB1
PDCL3	1.70681e-146	0.25912	0.224	0.381	4.82687e-142	T	PDCL3
ARPC3	3.80475e-145	0.311016	0.601	0.757	1.07598e-140	T	ARPC3
CFLAR	9.18771e-143	0.471901	0.434	0.461	2.59828e-138	T	CFLAR
PGK1	4.78053e-140	0.51213	0.524	0.681	1.35193e-135	T	PGK1
IFI44	5.58869e-139	0.544139	0.394	0.399	1.58048e-134	T	IFI44
ABHD17A	1.14679e-135	0.597481	0.377	0.413	3.24313e-131	T	ABHD17A
RESF1	1.04174e-134	0.734778	0.281	0.262	2.94605e-130	T	RESF1
RAP1A	1.75975e-134	0.538905	0.36	0.385	4.97657e-130	T	RAP1A
SETX	5.87031e-134	0.270881	0.223	0.366	1.66012e-129	T	SETX
RAB9A	4.95433e-133	0.316809	0.293	0.489	1.40108e-128	T	RAB9A
IRF7	1.85235e-132	0.455293	0.383	0.388	5.23844e-128	T	IRF7
NAMPT	5.00641e-132	0.432902	0.613	0.779	1.41581e-127	T	NAMPT
GLS	2.45208e-129	0.500994	0.505	0.583	6.93449e-125	T	GLS
RNF149	3.85706e-129	0.266792	0.231	0.384	1.09078e-124	T	RNF149
PAXX	5.32358e-128	0.273978	0.269	0.447	1.50551e-123	T	PAXX
ATRX	1.61779e-125	0.279181	0.311	0.511	4.57512e-121	T	ATRX
GNA15	3.44702e-123	0.296005	0.242	0.398	9.74817e-119	T	GNA15
NDFIP1	3.86204e-123	0.531196	0.383	0.43	1.09219e-118	T	NDFIP1
SEPTIN9	2.74528e-121	0.256692	0.176	0.293	7.76366e-117	T	SEPTIN9
CAPZA1	1.19374e-120	0.52543	0.436	0.525	3.37591e-116	T	CAPZA1
GOLGB1	1.91641e-120	0.264703	0.37	0.601	5.41961e-116	T	GOLGB1
TRA2B	3.02128e-120	0.254847	0.444	0.712	8.54417e-116	T	TRA2B
TTC39C	3.5973e-119	0.596966	0.332	0.348	1.01732e-114	T	TTC39C
BCLAF1	1.56164e-118	0.26618	0.335	0.55	4.41631e-114	T	BCLAF1
HIPK1	1.90993e-118	0.278649	0.262	0.429	5.40129e-114	T	HIPK1
LY6E	7.36119e-118	0.452757	0.522	0.591	2.08174e-113	T	LY6E
GNAS	1.42956e-117	0.468038	0.568	0.75	4.0428e-113	T	GNAS
JUNB	8.95494e-116	0.41139	0.831	0.928	2.53246e-111	T	JUNB
NDUFV2	2.18881e-111	0.506115	0.514	0.681	6.18996e-107	T	NDUFV2
MAF	8.07018e-111	0.509674	0.293	0.476	2.28225e-106	T	MAF
UGP2	6.89628e-108	0.7892	0.374	0.416	1.95027e-103	T	UGP2
BIRC6	4.51722e-101	0.276763	0.218	0.346	1.27747e-96	T	BIRC6
LITAF	1.43396e-98	0.285702	0.311	0.493	4.05525e-94	T	LITAF
FAM177A1	8.93702e-97	0.796467	0.422	0.521	2.52739e-92	T	FAM177A1
SUPT5H	3.06813e-96	0.264359	0.212	0.337	8.67668e-92	T	SUPT5H
CTSC	9.29094e-96	0.520605	0.351	0.356	2.62748e-91	T	CTSC
ZNF394	1.65627e-92	0.251637	0.217	0.343	4.68392e-88	T	ZNF394
MBP	8.17109e-92	0.581438	0.376	0.421	2.31079e-87	T	MBP
ABHD3	1.52298e-90	0.255107	0.178	0.28	4.30699e-86	T	ABHD3
MTCH1	5.61829e-89	0.269685	0.367	0.6	1.58885e-84	T	MTCH1
XIST	2.93456e-88	0.545605	0.499	0.57	8.29895e-84	T	XIST
SPTAN1	2.1295e-87	0.575707	0.381	0.433	6.02223e-83	T	SPTAN1
ANXA11	1.81806e-85	0.421765	0.279	0.272	5.14148e-81	T	ANXA11
EIF2AK2	5.83705e-85	0.476608	0.306	0.302	1.65072e-80	T	EIF2AK2
HSPA9	4.16998e-83	0.268871	0.385	0.626	1.17927e-78	T	HSPA9
KANSL1	1.85437e-82	0.300953	0.265	0.417	5.24415e-78	T	KANSL1
FNBP4	1.53689e-81	0.274061	0.308	0.482	4.34633e-77	T	FNBP4
CDKN1B	2.275e-79	0.529676	0.354	0.394	6.4337e-75	T	CDKN1B
CREBRF	3.41508e-79	0.267168	0.327	0.512	9.65784e-75	T	CREBRF
SMARCA5	3.51229e-77	0.265603	0.27	0.421	9.93276e-73	T	SMARCA5
TNRC6B	2.44987e-76	0.289885	0.266	0.411	6.92823e-72	T	TNRC6B
KAT6A	3.73326e-76	0.314149	0.229	0.356	1.05577e-71	T	KAT6A
GLUD1	4.61504e-76	0.298784	0.255	0.398	1.30513e-71	T	GLUD1
PCM1	1.52939e-75	0.292856	0.259	0.402	4.32513e-71	T	PCM1
TGOLN2	3.8686e-75	0.260478	0.187	0.285	1.09404e-70	T	TGOLN2
TLN1	3.42331e-74	0.401346	0.25	0.238	9.68112e-70	T	TLN1
ORMDL1	4.22313e-74	0.260928	0.266	0.415	1.1943e-69	T	ORMDL1
CALCOCO2	1.7002e-73	0.26647	0.241	0.377	4.80817e-69	T	CALCOCO2
STAT3	3.1956e-73	0.568683	0.444	0.559	9.03716e-69	T	STAT3
OSTF1	3.73332e-73	0.250143	0.342	0.543	1.05578e-68	T	OSTF1
SNX9	1.93419e-72	0.479139	0.271	0.27	5.46989e-68	T	SNX9
OGA	1.2311e-71	0.331409	0.297	0.465	3.48155e-67	T	OGA
ADSS	1.87474e-71	0.25901	0.242	0.375	5.30177e-67	T	ADSS
SURF4	2.51733e-71	0.545809	0.335	0.378	7.11901e-67	T	SURF4
HES4	5.48755e-71	0.355257	0.272	0.408	1.55188e-66	T	HES4
FOSL2	7.04296e-71	0.602417	0.427	0.527	1.99175e-66	T	FOSL2
IQGAP1	6.9043e-69	0.269927	0.419	0.667	1.95254e-64	T	IQGAP1
ITSN2	9.47695e-68	0.257164	0.242	0.366	2.68008e-63	T	ITSN2
RAD21	1.29675e-67	0.277319	0.322	0.507	3.66722e-63	T	RAD21
DNAJA2	1.68144e-67	0.264933	0.362	0.583	4.75512e-63	T	DNAJA2
SEC62	2.11162e-67	0.261494	0.321	0.502	5.97167e-63	T	SEC62
AHR	4.12002e-66	0.773801	0.426	0.527	1.16514e-61	T	AHR
MPHOSPH8	5.14022e-64	0.289356	0.233	0.352	1.45365e-59	T	MPHOSPH8
FGFR1OP2	8.41225e-64	0.504284	0.413	0.511	2.37899e-59	T	FGFR1OP2
SNHG15	6.02182e-63	0.499533	0.514	0.661	1.70297e-58	T	SNHG15
ARPC4	4.31174e-62	0.252007	0.273	0.418	1.21936e-57	T	ARPC4
FOXP1	4.57421e-60	0.478625	0.305	0.317	1.29359e-55	T	FOXP1
PHF20	1.8272e-58	0.452382	0.263	0.268	5.16733e-54	T	PHF20
ZMYM2	2.08446e-57	0.327736	0.254	0.384	5.89486e-53	T	ZMYM2
RBM5	7.70208e-57	0.297475	0.217	0.321	2.17815e-52	T	RBM5
PRPF38B	1.1715e-55	0.29323	0.341	0.525	3.313e-51	T	PRPF38B
PGAM1	1.69597e-55	0.268039	0.346	0.542	4.79622e-51	T	PGAM1
EPC1	3.3045e-55	0.539961	0.341	0.389	9.34512e-51	T	EPC1
ARID4B	5.79565e-55	0.471851	0.475	0.611	1.63901e-50	T	ARID4B
HECA	1.21588e-54	0.339156	0.238	0.357	3.4385e-50	T	HECA
JMJD1C	1.2547e-54	0.266737	0.412	0.615	3.54829e-50	T	JMJD1C
HBS1L	3.28604e-53	0.263799	0.19	0.281	9.29291e-49	T	HBS1L
UBE2D3	9.17165e-53	0.260903	0.653	0.848	2.59374e-48	T	UBE2D3
YWHAB	1.02672e-52	0.308129	0.616	0.827	2.90358e-48	T	YWHAB
UBE2A	2.05425e-51	0.271877	0.356	0.552	5.80943e-47	T	UBE2A
CUTA	2.96163e-51	0.270467	0.359	0.563	8.3755e-47	T	CUTA
PPP1R12A	1.34629e-50	0.292069	0.287	0.434	3.80731e-46	T	PPP1R12A
TCF25	2.94518e-50	0.314716	0.325	0.499	8.32898e-46	T	TCF25
PPP1R35	1.85249e-49	0.259514	0.182	0.266	5.23884e-45	T	PPP1R35
RANGAP1	5.01886e-49	0.308116	0.226	0.333	1.41933e-44	T	RANGAP1
COX20	6.38474e-49	0.28213	0.253	0.379	1.8056e-44	T	COX20
CD82	2.44381e-48	0.313168	0.225	0.332	6.9111e-44	T	CD82
TRABD	4.82625e-48	0.277898	0.206	0.302	1.36486e-43	T	TRABD
TLE5	8.02944e-48	0.375936	0.32	0.496	2.27072e-43	T	TLE5
IK	1.09711e-47	0.281374	0.289	0.44	3.10264e-43	T	IK
SAR1B	1.30896e-47	0.288864	0.266	0.403	3.70174e-43	T	SAR1B
CRYBG1	2.85453e-46	0.367141	0.249	0.369	8.07261e-42	T	CRYBG1
UBALD2	3.31172e-46	0.305525	0.339	0.517	9.36555e-42	T	UBALD2
SNRPB2	4.56178e-46	0.273709	0.318	0.489	1.29007e-41	T	SNRPB2
PER1	1.0477e-45	0.383205	0.257	0.384	2.96289e-41	T	PER1
CCDC85B	6.63877e-45	0.516144	0.433	0.555	1.87744e-40	T	CCDC85B
CSNK1D	1.46286e-44	0.304642	0.233	0.342	4.13697e-40	T	CSNK1D
ARF6	1.73216e-44	0.351797	0.575	0.775	4.89855e-40	T	ARF6
GBP2	2.3162e-44	0.269498	0.276	0.396	6.55023e-40	T	GBP2
C9orf78	4.37911e-44	0.49743	0.341	0.403	1.23841e-39	T	C9orf78
DNAJC1	4.21132e-42	0.270806	0.193	0.279	1.19096e-37	T	DNAJC1
CSNK1G2	2.00394e-40	0.303406	0.204	0.295	5.66713e-36	T	CSNK1G2
CCSER2	8.72103e-40	0.474242	0.294	0.325	2.46631e-35	T	CCSER2
MXD4	1.74197e-39	0.337046	0.243	0.358	4.92628e-35	T	MXD4
TUBA1A	1.17304e-38	0.397857	0.439	0.513	3.31735e-34	T	TUBA1A
XAF1	1.58943e-38	0.462998	0.322	0.341	4.4949e-34	T	XAF1
OST4	2.06054e-38	0.300496	0.553	0.726	5.8272e-34	T	OST4
TMEM243	3.44779e-38	0.393536	0.246	0.255	9.75035e-34	T	TMEM243
RPS27L	4.4913e-38	0.2856	0.386	0.586	1.27014e-33	T	RPS27L
NCK2	5.5858e-38	0.277437	0.187	0.267	1.57967e-33	T	NCK2
STIP1	9.37017e-38	0.327947	0.324	0.49	2.64989e-33	T	STIP1
CNN2	6.77581e-37	0.306906	0.203	0.291	1.9162e-32	T	CNN2
OFD1	9.03507e-37	0.28714	0.236	0.337	2.55512e-32	T	OFD1
HMCES	2.56329e-35	0.265731	0.188	0.269	7.24897e-31	T	HMCES
MIS18BP1	6.71536e-35	0.30044	0.193	0.271	1.8991e-30	T	MIS18BP1
TNFAIP3	8.0836e-35	0.28128	0.665	0.765	2.28604e-30	T	TNFAIP3
BUB3	1.94552e-34	0.304561	0.297	0.442	5.50192e-30	T	BUB3
RANBP2	2.07738e-33	0.567744	0.354	0.424	5.87483e-29	T	RANBP2
HIST1H4C	2.43647e-33	0.349012	0.267	0.377	6.89034e-29	T	HIST1H4C
PSMB8	4.66213e-33	0.361624	0.465	0.59	1.31845e-28	T	PSMB8
SEPTIN7	5.70562e-32	0.347954	0.386	0.605	1.61355e-27	T	SEPTIN7
NFKB2	1.04631e-31	0.421577	0.247	0.256	2.95898e-27	T	NFKB2
NKTR	1.53205e-31	0.539899	0.34	0.398	4.33265e-27	T	NKTR
RALGAPA1	1.58478e-31	0.353926	0.222	0.315	4.48175e-27	T	RALGAPA1
SEC11C	3.81741e-31	0.318871	0.268	0.395	1.07956e-26	T	SEC11C
SIK3	4.18948e-31	0.326629	0.218	0.31	1.18478e-26	T	SIK3
RAB11FIP1	4.22543e-31	0.433192	0.305	0.331	1.19495e-26	T	RAB11FIP1
CASP3	6.4116e-31	0.253063	0.195	0.271	1.8132e-26	T	CASP3
GSPT1	1.1966e-30	0.288842	0.397	0.591	3.38398e-26	T	GSPT1
ATF7IP	2.1246e-30	0.503333	0.283	0.313	6.00836e-26	T	ATF7IP
BRD1	2.19862e-30	0.280407	0.186	0.259	6.2177e-26	T	BRD1
TSC22D4	2.24066e-30	0.283425	0.18	0.251	6.33658e-26	T	TSC22D4
EMD	2.90147e-30	0.268116	0.206	0.292	8.20534e-26	T	EMD
TMEM123	1.52094e-29	0.283849	0.426	0.649	4.30121e-25	T	TMEM123
PLIN2	2.17802e-29	0.336672	0.37	0.503	6.15944e-25	T	PLIN2
LSM8	2.94139e-29	0.291232	0.339	0.508	8.31824e-25	T	LSM8
TMF1	3.38837e-29	0.312586	0.263	0.377	9.5823e-25	T	TMF1
PPP1R18	4.56111e-29	0.297389	0.227	0.319	1.28988e-24	T	PPP1R18
SLBP	4.8944e-29	0.332832	0.296	0.435	1.38414e-24	T	SLBP
EPSTI1	6.42112e-29	0.365198	0.282	0.295	1.81589e-24	T	EPSTI1
PHF11	7.2114e-29	0.435428	0.262	0.285	2.03938e-24	T	PHF11
UBE2D2	1.77646e-28	0.250545	0.409	0.632	5.02382e-24	T	UBE2D2
GNA13	1.57112e-27	0.417591	0.351	0.408	4.44312e-23	T	GNA13
MRPS6	2.9464e-27	0.590819	0.386	0.49	8.33242e-23	T	MRPS6
SMS	4.7831e-27	0.309134	0.199	0.277	1.35266e-22	T	SMS
SDF4	6.10738e-27	0.351994	0.247	0.354	1.72717e-22	T	SDF4
DDX3X	3.33249e-26	0.376775	0.617	0.805	9.42427e-22	T	DDX3X
PARK7	2.98034e-25	0.454443	0.46	0.619	8.4284e-21	T	PARK7
RSBN1L	3.08228e-25	0.330013	0.254	0.36	8.71669e-21	T	RSBN1L
LNPEP	8.66355e-25	0.348783	0.227	0.317	2.45005e-20	T	LNPEP
PSMD13	1.26612e-24	0.344467	0.287	0.421	3.58059e-20	T	PSMD13
H2AFV	2.32871e-24	0.435209	0.439	0.59	6.58559e-20	T	H2AFV
BAX	7.13436e-24	0.253275	0.211	0.289	2.0176e-19	T	BAX
HIF1A	1.32973e-23	0.339079	0.32	0.465	3.76049e-19	T	HIF1A
N4BP1	2.90826e-23	0.490214	0.317	0.374	8.22455e-19	T	N4BP1
DDIT3	5.61513e-23	0.282922	0.315	0.43	1.58796e-18	T	DDIT3
JMY	1.06228e-22	0.50856	0.264	0.294	3.00412e-18	T	JMY
PRPF4B	1.16885e-22	0.356911	0.373	0.551	3.3055e-18	T	PRPF4B
NUDC	1.31615e-22	0.323802	0.383	0.585	3.72208e-18	T	NUDC
TFRC	2.93949e-22	0.396094	0.244	0.339	8.31289e-18	T	TFRC
HLA-F	3.4928e-22	0.41273	0.373	0.45	9.87765e-18	T	HLA-F
ITGB1	6.14132e-22	0.371553	0.396	0.474	1.73676e-17	T	ITGB1
BAZ1B	1.00995e-21	0.293128	0.194	0.264	2.85614e-17	T	BAZ1B
ZNF292	1.67544e-21	0.389315	0.273	0.386	4.73815e-17	T	ZNF292
HNRNPUL1	4.76032e-21	0.340554	0.265	0.376	1.34622e-16	T	HNRNPUL1
PPP4R3A	5.65959e-21	0.359671	0.298	0.427	1.60053e-16	T	PPP4R3A
VAMP2	5.87587e-21	0.318347	0.284	0.404	1.6617e-16	T	VAMP2
DDX6	9.53942e-21	0.341118	0.352	0.521	2.69775e-16	T	DDX6
ARRDC3	3.79683e-20	0.351384	0.234	0.317	1.07374e-15	T	ARRDC3
SMC4	4.46186e-20	0.541878	0.258	0.286	1.26181e-15	T	SMC4
PAIP2	7.84265e-20	0.408366	0.444	0.606	2.2179e-15	T	PAIP2
BRD2	7.87427e-20	0.257408	0.562	0.799	2.22684e-15	T	BRD2
PNISR	4.97488e-19	0.44768	0.434	0.574	1.4069e-14	T	PNISR
PAK2	5.64948e-19	0.51229	0.332	0.407	1.59767e-14	T	PAK2
PHF3	1.06596e-18	0.321046	0.282	0.394	3.01453e-14	T	PHF3
ARGLU1	1.14913e-18	0.300494	0.452	0.672	3.24973e-14	T	ARGLU1
TLK1	1.34374e-18	0.282491	0.197	0.267	3.8001e-14	T	TLK1
MOB1A	1.85919e-18	0.274499	0.399	0.596	5.25779e-14	T	MOB1A
AGO2	2.34166e-17	0.330177	0.232	0.316	6.6222e-13	T	AGO2
ASXL1	3.7457e-17	0.463062	0.279	0.317	1.05928e-12	T	ASXL1
CREBZF	4.20278e-17	0.34175	0.188	0.252	1.18855e-12	T	CREBZF
CDC42SE1	6.24842e-17	0.322203	0.311	0.44	1.76705e-12	T	CDC42SE1
CORO1B	1.57614e-16	0.568173	0.231	0.257	4.45733e-12	T	CORO1B
TERF2IP	1.67361e-16	0.419616	0.447	0.609	4.73297e-12	T	TERF2IP
CBX3	1.03801e-15	0.414485	0.411	0.543	2.9355e-11	T	CBX3
NABP1	1.14784e-15	0.37731	0.291	0.39	3.24609e-11	T	NABP1
SF3B1	1.64464e-15	0.353938	0.523	0.73	4.65103e-11	T	SF3B1
UBE2S	1.08135e-14	0.465047	0.492	0.645	3.05807e-10	T	UBE2S
HERPUD1	2.3199e-14	0.29677	0.535	0.715	6.56068e-10	T	HERPUD1
DUSP10	8.23486e-14	0.377301	0.26	0.351	2.32882e-09	T	DUSP10
MOB4	1.22099e-13	0.501393	0.409	0.548	3.45295e-09	T	MOB4
SYF2	1.53544e-13	0.28308	0.423	0.637	4.34221e-09	T	SYF2
PLCG2	8.12249e-13	0.446134	0.401	0.545	2.29704e-08	T	PLCG2
ARPP19	9.85234e-13	0.332112	0.332	0.481	2.78624e-08	T	ARPP19
FOXO1	5.33004e-12	0.33287	0.199	0.262	1.50734e-07	T	FOXO1
YPEL5	9.22192e-12	0.339729	0.45	0.672	2.60796e-07	T	YPEL5
ATP2B1	1.15963e-11	0.374512	0.321	0.442	3.27944e-07	T	ATP2B1
ZNF267	1.74658e-11	0.427988	0.277	0.321	4.93933e-07	T	ZNF267
CYTH1	1.84303e-11	0.335459	0.268	0.365	5.2121e-07	T	CYTH1
JOSD1	4.4002e-11	0.490915	0.318	0.386	1.24438e-06	T	JOSD1
ACTR2	3.95519e-10	0.377392	0.436	0.591	1.11853e-05	T	ACTR2
NT5C3A	1.12813e-09	0.402	0.325	0.394	3.19036e-05	T	NT5C3A
PTTG1	1.52331e-09	0.377705	0.336	0.404	4.30793e-05	T	PTTG1
TYMP	1.60855e-09	0.270458	0.5	0.579	4.54897e-05	T	TYMP
HSPA4	6.46176e-09	0.410447	0.339	0.487	0.000182738	T	HSPA4
LINC01578	1.01067e-08	0.411469	0.486	0.672	0.000285816	T	LINC01578
IDI1	2.48616e-08	0.33469	0.407	0.577	0.000703087	T	IDI1
HSPA1B	2.61688e-08	0.357068	0.704	0.88	0.000740053	T	HSPA1B
TRIM26	4.97432e-08	0.351788	0.206	0.268	0.00140674	T	TRIM26
C9orf16	7.99853e-08	0.269777	0.451	0.644	0.00226198	T	C9orf16
RORA	1.56852e-07	0.390992	0.487	0.609	0.00443576	T	RORA
GPS2	3.44822e-07	0.326758	0.199	0.253	0.00975156	T	GPS2
ROCK1	1.12374e-06	0.403023	0.292	0.355	0.0317795	T	ROCK1
AHSA1	1.21091e-06	0.439562	0.444	0.623	0.0342445	T	AHSA1
SSR2	1.49218e-06	0.250201	0.464	0.687	0.042199	T	SSR2
BCL11B	3.82514e-06	0.531593	0.355	0.459	0.108175	T	BCL11B
CDV3	2.10615e-05	0.317322	0.397	0.566	0.595618	T	CDV3
FKBP4	2.22475e-05	0.528085	0.445	0.621	0.62916	T	FKBP4
SPATS2L	2.42705e-05	0.410762	0.3	0.408	0.686371	T	SPATS2L
DNAJB1	2.45125e-05	0.315691	0.728	0.911	0.693214	T	DNAJB1
RSRC2	2.73819e-05	0.35143	0.493	0.687	0.774361	T	RSRC2
TPM4	3.4727e-05	0.26905	0.448	0.626	0.982079	T	TPM4
SYAP1	9.44655e-05	0.418992	0.288	0.39	1	T	SYAP1
DIAPH1	0.000293732	0.397935	0.292	0.396	1	T	DIAPH1
CAP1	0.000360967	0.340008	0.363	0.517	1	T	CAP1
RASSF5	0.000365898	0.334842	0.224	0.254	1	T	RASSF5
JPT1	0.000456023	0.302412	0.418	0.591	1	T	JPT1
SIAH2	0.000469423	0.450032	0.242	0.288	1	T	SIAH2
PPM1G	0.000563107	0.44574	0.346	0.463	1	T	PPM1G
MIER1	0.000624401	0.400971	0.309	0.394	1	T	MIER1
COPA	0.000691495	0.436861	0.295	0.368	1	T	COPA
TRAM1	0.000694457	0.342411	0.305	0.414	1	T	TRAM1
ISCA1	0.00100785	0.423961	0.318	0.409	1	T	ISCA1
GRB2	0.00176034	0.362316	0.35	0.452	1	T	GRB2
MT2A	0.00258121	0.348612	0.587	0.699	1	T	MT2A
ANP32E	0.00345859	0.406438	0.316	0.405	1	T	ANP32E
ISCU	0.0054589	0.394551	0.356	0.478	1	T	ISCU
LPAR6	0.00591125	0.478083	0.225	0.282	1	T	LPAR6
STARD7	0.00611384	0.456995	0.261	0.319	1	T	STARD7
OTULIN	0.00639871	0.399899	0.23	0.269	1	T	OTULIN
HLA-DRA	0	3.44006	0.96	0.321	0	Macro/DC	HLA-DRA
HLA-DPB1	0	3.33947	0.933	0.226	0	Macro/DC	HLA-DPB1
G0S2	0	3.15472	0.509	0.041	0	Macro/DC	G0S2
C15orf48	0	3.11742	0.749	0.08	0	Macro/DC	C15orf48
HLA-DPA1	0	3.11558	0.926	0.208	0	Macro/DC	HLA-DPA1
CXCL8	0	2.96268	0.569	0.151	0	Macro/DC	CXCL8
HLA-DQA1	0	2.94262	0.922	0.148	0	Macro/DC	HLA-DQA1
HLA-DRB1	0	2.942	0.954	0.386	0	Macro/DC	HLA-DRB1
CD74	0	2.84685	0.975	0.389	0	Macro/DC	CD74
CST3	0	2.81496	0.908	0.415	0	Macro/DC	CST3
LYZ	0	2.80396	0.629	0.013	0	Macro/DC	LYZ
HLA-DRB5	0	2.66122	0.761	0.165	0	Macro/DC	HLA-DRB5
TYROBP	0	2.49635	0.869	0.036	0	Macro/DC	TYROBP
GPR1831	0	2.44894	0.807	0.117	0	Macro/DC	GPR183
HLA-DQB1	0	2.44469	0.913	0.281	0	Macro/DC	HLA-DQB1
IL1B	0	2.4404	0.432	0.014	0	Macro/DC	IL1B
BCL2A1	0	2.39165	0.717	0.066	0	Macro/DC	BCL2A1
IFI30	0	2.38047	0.73	0.207	0	Macro/DC	IFI30
CD83	0	2.32264	0.852	0.188	0	Macro/DC	CD83
CCL3L1	0	2.17948	0.322	0.047	0	Macro/DC	CCL3L1
CTSZ	0	2.07014	0.834	0.118	0	Macro/DC	CTSZ
CCR7	0	2.04749	0.562	0.049	0	Macro/DC	CCR7
CCL3	0	1.99579	0.359	0.073	0	Macro/DC	CCL3
PLEK	0	1.96806	0.756	0.021	0	Macro/DC	PLEK
IDO1	0	1.93631	0.44	0.008	0	Macro/DC	IDO1
C1QB	0	1.88187	0.315	0.009	0	Macro/DC	C1QB
FTL	0	1.8729	0.962	0.879	0	Macro/DC	FTL
SERPINB1	0	1.85842	0.697	0.289	0	Macro/DC	SERPINB1
HLA-DQA2	0	1.8177	0.45	0.026	0	Macro/DC	HLA-DQA2
FCER1G	0	1.81441	0.677	0.029	0	Macro/DC	FCER1G
C1QC	0	1.78166	0.31	0.005	0	Macro/DC	C1QC
SAT11	0	1.77636	0.935	0.733	0	Macro/DC	SAT1
CXCL9	0	1.67426	0.352	0.03	0	Macro/DC	CXCL9
TXN	0	1.67119	0.923	0.855	0	Macro/DC	TXN
FTH11	0	1.66687	0.97	0.861	0	Macro/DC	FTH1
BASP1	0	1.65173	0.655	0.14	0	Macro/DC	BASP1
HLA-DMA	0	1.62606	0.83	0.142	0	Macro/DC	HLA-DMA
IRF8	0	1.60504	0.633	0.018	0	Macro/DC	IRF8
AIF1	0	1.60236	0.643	0.013	0	Macro/DC	AIF1
C1QA	0	1.55276	0.253	0.003	0	Macro/DC	C1QA
CD40	0	1.53838	0.634	0.125	0	Macro/DC	CD40
SERPINF1	0	1.5023	0.7	0.033	0	Macro/DC	SERPINF1
TIMP1	0	1.49605	0.585	0.12	0	Macro/DC	TIMP1
CCL4L2	0	1.49495	0.346	0.053	0	Macro/DC	CCL4L2
CXCL10	0	1.4691	0.364	0.075	0	Macro/DC	CXCL10
SERPINB91	0	1.46065	0.739	0.165	0	Macro/DC	SERPINB9
NR4A3	0	1.42749	0.714	0.186	0	Macro/DC	NR4A3
MNDA	0	1.41001	0.634	0.006	0	Macro/DC	MNDA
LGALS2	0	1.40883	0.529	0.005	0	Macro/DC	LGALS2
CD86	0	1.39212	0.614	0.008	0	Macro/DC	CD86
BID	0	1.37347	0.685	0.187	0	Macro/DC	BID
VIM1	0	1.35654	0.947	0.393	0	Macro/DC	VIM
S100B	0	1.33903	0.266	0.021	0	Macro/DC	S100B
RGS11	0	1.33617	0.802	0.209	0	Macro/DC	RGS1
CXCL2	0	1.32517	0.347	0.109	0	Macro/DC	CXCL2
IL4I1	0	1.31464	0.55	0.013	0	Macro/DC	IL4I1
CCL41	0	1.31452	0.364	0.1	0	Macro/DC	CCL4
MS4A7	0	1.30121	0.476	0.004	0	Macro/DC	MS4A7
LST1	0	1.28252	0.615	0.02	0	Macro/DC	LST1
CTSS	0	1.28186	0.771	0.123	0	Macro/DC	CTSS
SPI1	0	1.27181	0.661	0.007	0	Macro/DC	SPI1
CTSH	0	1.26964	0.661	0.045	0	Macro/DC	CTSH
MIR155HG	0	1.23671	0.567	0.083	0	Macro/DC	MIR155HG
GLA	0	1.22939	0.63	0.188	0	Macro/DC	GLA
CFLAR1	0	1.20412	0.805	0.429	0	Macro/DC	CFLAR
HMOX1	0	1.19724	0.39	0.05	0	Macro/DC	HMOX1
CALHM6	0	1.18727	0.428	0.019	0	Macro/DC	CALHM6
RALA	0	1.15859	0.725	0.434	0	Macro/DC	RALA
CD68	0	1.15379	0.568	0.024	0	Macro/DC	CD68
CPVL	0	1.15218	0.351	0.008	0	Macro/DC	CPVL
LCP11	0	1.15144	0.839	0.206	0	Macro/DC	LCP1
RGS21	0	1.14894	0.686	0.264	0	Macro/DC	RGS2
LGALS11	0	1.14313	0.883	0.357	0	Macro/DC	LGALS1
RGS101	0	1.14097	0.785	0.261	0	Macro/DC	RGS10
CYBA1	0	1.11845	0.863	0.325	0	Macro/DC	CYBA
MMP9	0	1.1168	0.349	0.02	0	Macro/DC	MMP9
COTL11	0	1.10353	0.726	0.228	0	Macro/DC	COTL1
FAM49A	0	1.10159	0.61	0.022	0	Macro/DC	FAM49A
PLAUR	0	1.09629	0.679	0.333	0	Macro/DC	PLAUR
FCGR2A	0	1.09237	0.41	0.005	0	Macro/DC	FCGR2A
ANXA5	0	1.09175	0.799	0.51	0	Macro/DC	ANXA5
GRASP	0	1.07669	0.616	0.083	0	Macro/DC	GRASP
SRGN1	0	1.06426	0.835	0.275	0	Macro/DC	SRGN
PPIF	0	1.05552	0.629	0.383	0	Macro/DC	PPIF
NINJ1	0	1.04461	0.737	0.445	0	Macro/DC	NINJ1
TNFSF13B	0	1.04434	0.515	0.033	0	Macro/DC	TNFSF13B
CTSB	0	1.03148	0.582	0.235	0	Macro/DC	CTSB
CCDC88A	0	1.02437	0.64	0.052	0	Macro/DC	CCDC88A
IFITM3	0	1.01016	0.774	0.511	0	Macro/DC	IFITM3
S100A61	0	1.00962	0.913	0.65	0	Macro/DC	S100A6
ISG151	0	1.00373	0.856	0.527	0	Macro/DC	ISG15
MS4A6A	0	1.00347	0.395	0.012	0	Macro/DC	MS4A6A
LYN	0	1.00278	0.625	0.037	0	Macro/DC	LYN
INSIG1	0	1.00055	0.546	0.225	0	Macro/DC	INSIG1
FGL2	0	0.993564	0.443	0.027	0	Macro/DC	FGL2
ATF5	0	0.993281	0.573	0.155	0	Macro/DC	ATF5
GSN	0	0.978271	0.695	0.352	0	Macro/DC	GSN
PLAC8	0	0.976863	0.277	0.02	0	Macro/DC	PLAC8
TMSB101	0	0.971305	0.968	0.923	0	Macro/DC	TMSB10
DNASE1L3	0	0.965694	0.271	0.053	0	Macro/DC	DNASE1L3
KYNU	0	0.962936	0.5	0.011	0	Macro/DC	KYNU
SEC61B	0	0.957654	0.848	0.715	0	Macro/DC	SEC61B
NABP11	0	0.956881	0.722	0.34	0	Macro/DC	NABP1
HLA-DMB	0	0.95166	0.583	0.038	0	Macro/DC	HLA-DMB
CMTM6	0	0.937796	0.756	0.443	0	Macro/DC	CMTM6
LGMN	0	0.936586	0.529	0.155	0	Macro/DC	LGMN
LITAF1	0	0.933051	0.722	0.429	0	Macro/DC	LITAF
CD63	0	0.932978	0.824	0.655	0	Macro/DC	CD63
LAPTM51	0	0.929358	0.72	0.133	0	Macro/DC	LAPTM5
MCOLN2	0	0.922041	0.57	0.025	0	Macro/DC	MCOLN2
CST71	0	0.9172	0.512	0.136	0	Macro/DC	CST7
EMP31	0	0.916671	0.786	0.283	0	Macro/DC	EMP3
HES41	0	0.914686	0.624	0.357	0	Macro/DC	HES4
IL3RA	0	0.910196	0.388	0.005	0	Macro/DC	IL3RA
S100A10	0	0.906724	0.884	0.834	0	Macro/DC	S100A10
HSPD11	0	0.90101	0.873	0.849	0	Macro/DC	HSPD1
AC020656.1	0	0.900684	0.347	0.003	0	Macro/DC	AC020656.1
DUSP51	0	0.889141	0.685	0.436	0	Macro/DC	DUSP5
MAP4K4	0	0.888938	0.513	0.265	0	Macro/DC	MAP4K4
ARL4C1	0	0.887941	0.701	0.297	0	Macro/DC	ARL4C
PKIB	0	0.886299	0.426	0.057	0	Macro/DC	PKIB
TMSB4X1	0	0.885048	0.976	0.939	0	Macro/DC	TMSB4X
SPIB	0	0.872994	0.345	0.01	0	Macro/DC	SPIB
PSAP	0	0.87095	0.644	0.393	0	Macro/DC	PSAP
SLAMF7	0	0.866327	0.464	0.039	0	Macro/DC	SLAMF7
ST8SIA4	0	0.862544	0.557	0.068	0	Macro/DC	ST8SIA4
NAMPT1	0	0.861384	0.826	0.732	0	Macro/DC	NAMPT
ACTB	0	0.861098	0.959	0.94	0	Macro/DC	ACTB
IRF71	0	0.857864	0.654	0.367	0	Macro/DC	IRF7
FNIP2	0	0.856633	0.54	0.163	0	Macro/DC	FNIP2
GLRX	0	0.856554	0.554	0.152	0	Macro/DC	GLRX
GRN	0	0.848672	0.694	0.356	0	Macro/DC	GRN
SLC7A11	0	0.847495	0.293	0.019	0	Macro/DC	SLC7A11
ARPC1B1	0	0.837312	0.731	0.247	0	Macro/DC	ARPC1B
TNFAIP2	0	0.835502	0.497	0.155	0	Macro/DC	TNFAIP2
CSF2RA	0	0.835418	0.481	0.003	0	Macro/DC	CSF2RA
HSPE11	0	0.83463	0.88	0.856	0	Macro/DC	HSPE1
NFKB1	0	0.831539	0.747	0.502	0	Macro/DC	NFKB1
MALT11	0	0.830797	0.625	0.312	0	Macro/DC	MALT1
EDEM1	0	0.820394	0.631	0.177	0	Macro/DC	EDEM1
ARPC31	0	0.818712	0.872	0.708	0	Macro/DC	ARPC3
TFEC	0	0.811157	0.413	0.003	0	Macro/DC	TFEC
HSP90B1	0	0.80852	0.775	0.678	0	Macro/DC	HSP90B1
GPAT3	0	0.807777	0.314	0.071	0	Macro/DC	GPAT3
GPR137B	0	0.806238	0.542	0.125	0	Macro/DC	GPR137B
APOBEC3A	0	0.802661	0.302	0.132	0	Macro/DC	APOBEC3A
REL1	0	0.799875	0.818	0.662	0	Macro/DC	REL
FPR3	0	0.797055	0.367	0.001	0	Macro/DC	FPR3
CXCL16	0	0.795093	0.568	0.23	0	Macro/DC	CXCL16
ID21	0	0.794159	0.679	0.417	0	Macro/DC	ID2
RASGEF1B	0	0.79216	0.618	0.335	0	Macro/DC	RASGEF1B
S100A41	0	0.790142	0.767	0.472	0	Macro/DC	S100A4
ETV3	0	0.787802	0.645	0.307	0	Macro/DC	ETV3
ALCAM	0	0.784325	0.533	0.11	0	Macro/DC	ALCAM
PHACTR1	0	0.780348	0.474	0.044	0	Macro/DC	PHACTR1
SYNGR2	0	0.770182	0.701	0.336	0	Macro/DC	SYNGR2
TRAF11	0	0.769948	0.568	0.1	0	Macro/DC	TRAF1
GNA131	0	0.769313	0.7	0.372	0	Macro/DC	GNA13
CLEC7A	0	0.768404	0.496	0.08	0	Macro/DC	CLEC7A
HSPA6	0	0.761632	0.544	0.308	0	Macro/DC	HSPA6
GNAI21	0	0.761382	0.781	0.446	0	Macro/DC	GNAI2
GNG5	0	0.759715	0.856	0.713	0	Macro/DC	GNG5
CYBB	0	0.75773	0.362	0.005	0	Macro/DC	CYBB
GRB21	0	0.757667	0.735	0.405	0	Macro/DC	GRB2
ARFGAP3	0	0.75396	0.597	0.213	0	Macro/DC	ARFGAP3
NRP2	0	0.753066	0.366	0.095	0	Macro/DC	NRP2
LGALS9	0	0.751651	0.588	0.079	0	Macro/DC	LGALS9
ATP6V1F	0	0.751274	0.777	0.577	0	Macro/DC	ATP6V1F
LILRB4	0	0.746084	0.379	0.001	0	Macro/DC	LILRB4
SLC15A4	0	0.743196	0.432	0.088	0	Macro/DC	SLC15A4
PDE4DIP	0	0.741869	0.515	0.142	0	Macro/DC	PDE4DIP
PEA15	0	0.740499	0.645	0.241	0	Macro/DC	PEA15
PDGFB	0	0.736721	0.269	0.027	0	Macro/DC	PDGFB
AXL	0	0.733791	0.472	0.023	0	Macro/DC	AXL
LIMS1	0	0.725669	0.628	0.361	0	Macro/DC	LIMS1
IER5	0	0.72241	0.764	0.628	0	Macro/DC	IER5
CALCRL	0	0.716502	0.28	0.037	0	Macro/DC	CALCRL
BCAT1	0	0.715708	0.42	0.012	0	Macro/DC	BCAT1
CLIC2	0	0.715673	0.456	0.013	0	Macro/DC	CLIC2
LDLRAD4	0	0.714073	0.372	0.051	0	Macro/DC	LDLRAD4
CAPG	0	0.710311	0.744	0.542	0	Macro/DC	CAPG
TCF4	0	0.709015	0.383	0.167	0	Macro/DC	TCF4
GLIPR1	0	0.707989	0.442	0.074	0	Macro/DC	GLIPR1
PLEKHO1	0	0.701084	0.6	0.135	0	Macro/DC	PLEKHO1
CLECL1	0	0.698715	0.402	0.016	0	Macro/DC	CLECL1
WARS	0	0.693043	0.474	0.115	0	Macro/DC	WARS
CD80	0	0.692484	0.393	0.012	0	Macro/DC	CD80
SDCBP1	0	0.684085	0.71	0.382	0	Macro/DC	SDCBP
MXD1	0	0.683999	0.597	0.374	0	Macro/DC	MXD1
GABARAPL2	0	0.683807	0.771	0.623	0	Macro/DC	GABARAPL2
IGSF6	0	0.682866	0.383	0.006	0	Macro/DC	IGSF6
HSPH11	0	0.680321	0.848	0.798	0	Macro/DC	HSPH1
CIITA	0	0.678821	0.463	0.03	0	Macro/DC	CIITA
HSP90AA11	0	0.677692	0.946	0.968	0	Macro/DC	HSP90AA1
FCGRT	0	0.675787	0.527	0.229	0	Macro/DC	FCGRT
TYMP1	0	0.674814	0.82	0.541	0	Macro/DC	TYMP
ATP1B1	0	0.673164	0.558	0.279	0	Macro/DC	ATP1B1
ERN1	0	0.670372	0.483	0.265	0	Macro/DC	ERN1
PTPRE	0	0.67018	0.486	0.14	0	Macro/DC	PTPRE
ARPC5	0	0.669223	0.761	0.522	0	Macro/DC	ARPC5
TACC1	0	0.66715	0.546	0.126	0	Macro/DC	TACC1
ICAM1	0	0.659178	0.429	0.139	0	Macro/DC	ICAM1
GLIPR2	0	0.652686	0.468	0.051	0	Macro/DC	GLIPR2
DAPP1	0	0.649933	0.594	0.372	0	Macro/DC	DAPP1
LSP11	0	0.648872	0.633	0.258	0	Macro/DC	LSP1
DPYSL2	0	0.648384	0.53	0.096	0	Macro/DC	DPYSL2
BRI3	0	0.648346	0.787	0.593	0	Macro/DC	BRI3
NPC2	0	0.646447	0.658	0.413	0	Macro/DC	NPC2
ATOX1	0	0.644066	0.67	0.416	0	Macro/DC	ATOX1
NCF1	0	0.642844	0.285	0.017	0	Macro/DC	NCF1
VEGFA	0	0.641741	0.515	0.302	0	Macro/DC	VEGFA
ZBTB10	0	0.638844	0.482	0.122	0	Macro/DC	ZBTB10
IRF4	0	0.638134	0.388	0.087	0	Macro/DC	IRF4
OGFRL1	0	0.6378	0.495	0.281	0	Macro/DC	OGFRL1
TUBA1B	0	0.634819	0.87	0.731	0	Macro/DC	TUBA1B
LAP3	0	0.634471	0.648	0.358	0	Macro/DC	LAP3
UPP1	0	0.631744	0.43	0.113	0	Macro/DC	UPP1
GPX4	0	0.623918	0.847	0.711	0	Macro/DC	GPX4
ITGB2	0	0.623234	0.469	0.06	0	Macro/DC	ITGB2
RAPGEF1	0	0.61818	0.51	0.068	0	Macro/DC	RAPGEF1
C12orf45	0	0.616251	0.436	0.193	0	Macro/DC	C12orf45
FERMT3	0	0.609048	0.554	0.098	0	Macro/DC	FERMT3
GSTO1	0	0.604261	0.618	0.377	0	Macro/DC	GSTO1
BIRC31	0	0.603483	0.623	0.299	0	Macro/DC	BIRC3
RNASE6	0	0.602904	0.329	0.002	0	Macro/DC	RNASE6
PAK1	0	0.602354	0.512	0.103	0	Macro/DC	PAK1
TSPAN33	0	0.60118	0.424	0.031	0	Macro/DC	TSPAN33
PLSCR1	0	0.598099	0.657	0.344	0	Macro/DC	PLSCR1
RAB32	0	0.595104	0.432	0.057	0	Macro/DC	RAB32
CD58	0	0.593466	0.538	0.189	0	Macro/DC	CD58
LTB1	0	0.590142	0.314	0.106	0	Macro/DC	LTB
RAB8B1	0	0.589905	0.637	0.29	0	Macro/DC	RAB8B
TPM31	0	0.58929	0.846	0.693	0	Macro/DC	TPM3
ABL2	0	0.588718	0.384	0.124	0	Macro/DC	ABL2
LAMP3	0	0.588699	0.335	0.118	0	Macro/DC	LAMP3
OTUD1	0	0.587176	0.393	0.129	0	Macro/DC	OTUD1
RHOG1	0	0.585282	0.634	0.272	0	Macro/DC	RHOG
NUB1	0	0.585226	0.544	0.313	0	Macro/DC	NUB1
GPR157	0	0.58364	0.354	0.118	0	Macro/DC	GPR157
PFN1	0	0.583055	0.913	0.867	0	Macro/DC	PFN1
CALR	0	0.581161	0.827	0.712	0	Macro/DC	CALR
EPSTI11	0	0.580581	0.594	0.27	0	Macro/DC	EPSTI1
UCP2	0	0.577517	0.477	0.068	0	Macro/DC	UCP2
HSPA1A1	0	0.576248	0.918	0.923	0	Macro/DC	HSPA1A
ALDH21	0	0.576129	0.715	0.501	0	Macro/DC	ALDH2
PTPN1	0	0.574724	0.521	0.226	0	Macro/DC	PTPN1
SNX3	0	0.572508	0.788	0.626	0	Macro/DC	SNX3
SNAP23	0	0.572193	0.55	0.21	0	Macro/DC	SNAP23
MGAT1	0	0.571267	0.593	0.337	0	Macro/DC	MGAT1
PPT1	0	0.570957	0.451	0.129	0	Macro/DC	PPT1
RILPL2	0	0.569737	0.509	0.153	0	Macro/DC	RILPL2
ATP5F1E1	0	0.569035	0.926	0.86	0	Macro/DC	ATP5F1E
SLC8A1	0	0.568819	0.324	0.013	0	Macro/DC	SLC8A1
C1orf162	0	0.567239	0.371	0.033	0	Macro/DC	C1orf162
CSF1R	0	0.566607	0.269	0.001	0	Macro/DC	CSF1R
ISG201	0	0.564723	0.722	0.433	0	Macro/DC	ISG20
HCK	0	0.564388	0.377	0.002	0	Macro/DC	HCK
GNA151	0	0.563908	0.593	0.343	0	Macro/DC	GNA15
SOCS3	0	0.562779	0.61	0.362	0	Macro/DC	SOCS3
SH3BP5	0	0.562666	0.433	0.102	0	Macro/DC	SH3BP5
PDXK	0	0.561482	0.559	0.265	0	Macro/DC	PDXK
DSE	0	0.560409	0.548	0.279	0	Macro/DC	DSE
SERPINA1	0	0.558252	0.26	0.002	0	Macro/DC	SERPINA1
PDE4B1	0	0.557474	0.58	0.209	0	Macro/DC	PDE4B
TAOK3	0	0.555018	0.579	0.249	0	Macro/DC	TAOK3
PSME2	0	0.555007	0.778	0.578	0	Macro/DC	PSME2
RNASET21	0	0.550742	0.531	0.219	0	Macro/DC	RNASET2
SH2B3	0	0.549704	0.434	0.02	0	Macro/DC	SH2B3
FAM49B	0	0.549297	0.681	0.374	0	Macro/DC	FAM49B
TGFBI	0	0.547739	0.44	0.118	0	Macro/DC	TGFBI
EPB41L3	0	0.546679	0.364	0.021	0	Macro/DC	EPB41L3
C1orf54	0	0.545768	0.25	0.029	0	Macro/DC	C1orf54
EMILIN2	0	0.544521	0.387	0.012	0	Macro/DC	EMILIN2
PDIA3	0	0.540294	0.733	0.545	0	Macro/DC	PDIA3
TSPAN13	0	0.539627	0.305	0.151	0	Macro/DC	TSPAN13
RHOF	0	0.538503	0.522	0.098	0	Macro/DC	RHOF
GPSM31	0	0.53615	0.587	0.117	0	Macro/DC	GPSM3
CCDC50	0	0.535093	0.414	0.2	0	Macro/DC	CCDC50
FCHSD2	0	0.534989	0.359	0.054	0	Macro/DC	FCHSD2
RRBP1	0	0.53424	0.529	0.28	0	Macro/DC	RRBP1
CD531	0	0.534199	0.631	0.134	0	Macro/DC	CD53
RAB11FIP11	0	0.530018	0.526	0.31	0	Macro/DC	RAB11FIP1
ATP6V0E1	0	0.529546	0.787	0.615	0	Macro/DC	ATP6V0E1
ARL6IP51	0	0.528911	0.707	0.498	0	Macro/DC	ARL6IP5
ATG3	0	0.527624	0.58	0.353	0	Macro/DC	ATG3
PPIB	0	0.526571	0.807	0.671	0	Macro/DC	PPIB
RASSF4	0	0.522312	0.298	0.004	0	Macro/DC	RASSF4
AKAP131	0	0.520398	0.727	0.465	0	Macro/DC	AKAP13
MYL12A1	0	0.514629	0.878	0.798	0	Macro/DC	MYL12A
OPN3	0	0.514358	0.331	0.048	0	Macro/DC	OPN3
EFHD2	0	0.513631	0.677	0.423	0	Macro/DC	EFHD2
ETV6	0	0.513286	0.518	0.197	0	Macro/DC	ETV6
LY96	0	0.513045	0.373	0.031	0	Macro/DC	LY96
MEF2C	0	0.510868	0.297	0.034	0	Macro/DC	MEF2C
NFKBID	0	0.508691	0.521	0.166	0	Macro/DC	NFKBID
ACOT9	0	0.508199	0.446	0.104	0	Macro/DC	ACOT9
RNF130	0	0.506534	0.384	0.065	0	Macro/DC	RNF130
THEMIS2	0	0.504275	0.353	0.012	0	Macro/DC	THEMIS2
CKLF1	0	0.504005	0.399	0.177	0	Macro/DC	CKLF
DENND1B	0	0.501413	0.432	0.08	0	Macro/DC	DENND1B
TALDO1	0	0.499692	0.66	0.486	0	Macro/DC	TALDO1
TNFAIP8	0	0.497862	0.677	0.483	0	Macro/DC	TNFAIP8
PARP14	0	0.49763	0.613	0.329	0	Macro/DC	PARP14
FLT1	0	0.497589	0.27	0.011	0	Macro/DC	FLT1
SLC25A19	0	0.497545	0.355	0.061	0	Macro/DC	SLC25A19
RAP1B1	0	0.495773	0.762	0.575	0	Macro/DC	RAP1B
MOB1A1	0	0.49468	0.754	0.533	0	Macro/DC	MOB1A
GK	0	0.4938	0.428	0.125	0	Macro/DC	GK
GRINA	0	0.493681	0.483	0.193	0	Macro/DC	GRINA
IGFLR1	0	0.492132	0.447	0.084	0	Macro/DC	IGFLR1
VASP	0	0.489616	0.585	0.351	0	Macro/DC	VASP
CSF2RB	0	0.485375	0.3	0.003	0	Macro/DC	CSF2RB
NQO2	0	0.484757	0.455	0.204	0	Macro/DC	NQO2
DDAH2	0	0.484757	0.54	0.234	0	Macro/DC	DDAH2
RAB7B	0	0.484094	0.333	0.115	0	Macro/DC	RAB7B
ACTR21	0	0.482492	0.757	0.539	0	Macro/DC	ACTR2
ZFYVE16	0	0.481767	0.358	0.153	0	Macro/DC	ZFYVE16
H2AFY	0	0.478614	0.667	0.473	0	Macro/DC	H2AFY
TTYH2	0	0.476072	0.351	0.018	0	Macro/DC	TTYH2
MTHFD2	0	0.475977	0.498	0.16	0	Macro/DC	MTHFD2
MAN2B1	0	0.474119	0.378	0.105	0	Macro/DC	MAN2B1
ATF7IP2	0	0.473634	0.295	0.093	0	Macro/DC	ATF7IP2
TET2	0	0.47037	0.533	0.294	0	Macro/DC	TET2
ADA2	0	0.470017	0.319	0.017	0	Macro/DC	ADA2
PTGER41	0	0.468548	0.546	0.227	0	Macro/DC	PTGER4
HAVCR2	0	0.465516	0.381	0.035	0	Macro/DC	HAVCR2
MEF2A	0	0.4613	0.547	0.297	0	Macro/DC	MEF2A
TOR3A	0	0.461118	0.368	0.123	0	Macro/DC	TOR3A
ITM2C	0	0.460239	0.39	0.113	0	Macro/DC	ITM2C
SDF2L1	0	0.459369	0.464	0.205	0	Macro/DC	SDF2L1
RIPK2	0	0.45535	0.526	0.314	0	Macro/DC	RIPK2
SSR3	0	0.455131	0.681	0.468	0	Macro/DC	SSR3
RAC1	0	0.450837	0.84	0.746	0	Macro/DC	RAC1
CYSTM1	0	0.449024	0.588	0.28	0	Macro/DC	CYSTM1
VAMP5	0	0.448503	0.37	0.143	0	Macro/DC	VAMP5
IFNGR2	0	0.447225	0.546	0.334	0	Macro/DC	IFNGR2
FNBP11	0	0.444605	0.617	0.357	0	Macro/DC	FNBP1
ASAP1	0	0.442685	0.459	0.214	0	Macro/DC	ASAP1
SNN	0	0.442379	0.39	0.098	0	Macro/DC	SNN
STK41	0	0.441533	0.685	0.347	0	Macro/DC	STK4
REV3L	0	0.440443	0.428	0.222	0	Macro/DC	REV3L
LAGE3	0	0.439765	0.477	0.298	0	Macro/DC	LAGE3
GPR651	0	0.439522	0.427	0.118	0	Macro/DC	GPR65
CDC37	0	0.436535	0.728	0.577	0	Macro/DC	CDC37
PRKCB	0	0.435315	0.328	0.042	0	Macro/DC	PRKCB
RAB31	0	0.434893	0.313	0.022	0	Macro/DC	RAB31
GDI2	0	0.434682	0.684	0.494	0	Macro/DC	GDI2
IL10RA	0	0.433804	0.457	0.108	0	Macro/DC	IL10RA
ADAM8	0	0.43232	0.42	0.078	0	Macro/DC	ADAM8
SIRPA	0	0.43186	0.326	0.061	0	Macro/DC	SIRPA
LAT2	0	0.429829	0.333	0.029	0	Macro/DC	LAT2
SAMD9L	0	0.429667	0.41	0.11	0	Macro/DC	SAMD9L
ACTR3	0	0.428084	0.776	0.636	0	Macro/DC	ACTR3
ALOX5AP1	0	0.426992	0.426	0.141	0	Macro/DC	ALOX5AP
ZNF2671	0	0.425954	0.582	0.291	0	Macro/DC	ZNF267
SERF2	0	0.424543	0.913	0.86	0	Macro/DC	SERF2
DRAM1	0	0.423697	0.303	0.028	0	Macro/DC	DRAM1
AP1S2	0	0.423676	0.498	0.172	0	Macro/DC	AP1S2
PPP1R15B1	0	0.420731	0.555	0.374	0	Macro/DC	PPP1R15B
SNX8	0	0.420283	0.362	0.052	0	Macro/DC	SNX8
RASSF51	0	0.419789	0.53	0.227	0	Macro/DC	RASSF5
SNX10	0	0.418473	0.27	0.028	0	Macro/DC	SNX10
POGLUT1	0	0.41746	0.305	0.111	0	Macro/DC	POGLUT1
SERPING1	0	0.417386	0.283	0.083	0	Macro/DC	SERPING1
ARRB2	0	0.417037	0.372	0.068	0	Macro/DC	ARRB2
TPM41	0	0.41616	0.728	0.572	0	Macro/DC	TPM4
SPHK1	0	0.415976	0.315	0.041	0	Macro/DC	SPHK1
ATP6V0B	0	0.415669	0.787	0.646	0	Macro/DC	ATP6V0B
AKR1A1	0	0.415217	0.545	0.317	0	Macro/DC	AKR1A1
NGLY1	0	0.413878	0.415	0.171	0	Macro/DC	NGLY1
OAZ11	0	0.413545	0.926	0.912	0	Macro/DC	OAZ1
CIB11	0	0.412883	0.616	0.365	0	Macro/DC	CIB1
PRMT9	0	0.412313	0.364	0.089	0	Macro/DC	PRMT9
PTPN6	0	0.412209	0.385	0.084	0	Macro/DC	PTPN6
CREB5	0	0.41035	0.326	0.106	0	Macro/DC	CREB5
RGS19	0	0.407896	0.345	0.113	0	Macro/DC	RGS19
ZEB21	0	0.407048	0.492	0.113	0	Macro/DC	ZEB2
ARHGAP18	0	0.405285	0.327	0.087	0	Macro/DC	ARHGAP18
SH3BGRL	0	0.403517	0.679	0.45	0	Macro/DC	SH3BGRL
NFKBIE	0	0.403118	0.49	0.249	0	Macro/DC	NFKBIE
PDE4A	0	0.401411	0.36	0.048	0	Macro/DC	PDE4A
CREM1	0	0.40056	0.682	0.311	0	Macro/DC	CREM
SUB1	0	0.397787	0.889	0.831	0	Macro/DC	SUB1
CAPZB	0	0.397579	0.705	0.538	0	Macro/DC	CAPZB
SWAP70	0	0.393727	0.397	0.161	0	Macro/DC	SWAP70
M6PR	0	0.392098	0.547	0.29	0	Macro/DC	M6PR
B2M1	0	0.39205	0.985	0.988	0	Macro/DC	B2M
RASSF2	0	0.389124	0.297	0.018	0	Macro/DC	RASSF2
MYO1G	0	0.388621	0.4	0.07	0	Macro/DC	MYO1G
IL13RA1	0	0.388431	0.339	0.078	0	Macro/DC	IL13RA1
SNAI1	0	0.388244	0.255	0.056	0	Macro/DC	SNAI1
NCF2	0	0.38777	0.264	0.031	0	Macro/DC	NCF2
SRC	0	0.387258	0.343	0.057	0	Macro/DC	SRC
CDC42EP3	0	0.386122	0.404	0.178	0	Macro/DC	CDC42EP3
ARID3A	0	0.385524	0.328	0.065	0	Macro/DC	ARID3A
SLC41A2	0	0.384733	0.311	0.015	0	Macro/DC	SLC41A2
SLC43A2	0	0.380279	0.276	0.028	0	Macro/DC	SLC43A2
CDYL	0	0.379528	0.382	0.204	0	Macro/DC	CDYL
EVI2B1	0	0.376324	0.467	0.09	0	Macro/DC	EVI2B
PRR131	0	0.375304	0.608	0.308	0	Macro/DC	PRR13
TPRA1	0	0.374752	0.373	0.195	0	Macro/DC	TPRA1
CARD161	0	0.373683	0.47	0.207	0	Macro/DC	CARD16
ACSL4	0	0.373591	0.39	0.083	0	Macro/DC	ACSL4
JOSD11	0	0.37355	0.579	0.354	0	Macro/DC	JOSD1
TANK1	0	0.371822	0.646	0.398	0	Macro/DC	TANK
MICAL1	0	0.371334	0.3	0.042	0	Macro/DC	MICAL1
GPR35	0	0.370358	0.278	0.02	0	Macro/DC	GPR35
BAX1	0	0.369666	0.495	0.254	0	Macro/DC	BAX
CXCR41	0	0.368642	0.614	0.259	0	Macro/DC	CXCR4
FLOT1	0	0.368369	0.391	0.106	0	Macro/DC	FLOT1
ADAM19	0	0.367347	0.277	0.021	0	Macro/DC	ADAM19
LCP2	0	0.365575	0.287	0.052	0	Macro/DC	LCP2
DENND5A	0	0.36521	0.316	0.049	0	Macro/DC	DENND5A
VOPP1	0	0.364428	0.344	0.053	0	Macro/DC	VOPP1
KLHL6	0	0.364087	0.296	0.032	0	Macro/DC	KLHL6
CEP170	0	0.364018	0.375	0.123	0	Macro/DC	CEP170
LY86	0	0.36371	0.251	0.002	0	Macro/DC	LY86
GRAMD1A	0	0.363182	0.311	0.068	0	Macro/DC	GRAMD1A
MGLL	0	0.361835	0.27	0.095	0	Macro/DC	MGLL
GPR132	0	0.36153	0.312	0.02	0	Macro/DC	GPR132
RIT1	0	0.360357	0.477	0.267	0	Macro/DC	RIT1
GNA12	0	0.360202	0.295	0.049	0	Macro/DC	GNA12
PSMB91	0	0.359534	0.675	0.442	0	Macro/DC	PSMB9
SEPTIN6	0	0.359158	0.333	0.091	0	Macro/DC	SEPTIN6
RP2	0	0.359033	0.395	0.148	0	Macro/DC	RP2
UBE2F	0	0.359012	0.466	0.212	0	Macro/DC	UBE2F
OTULINL	0	0.357654	0.328	0.048	0	Macro/DC	OTULINL
CYP2S1	0	0.356389	0.28	0.01	0	Macro/DC	CYP2S1
FMNL11	0	0.353983	0.534	0.116	0	Macro/DC	FMNL1
SMCO4	0	0.352117	0.336	0.091	0	Macro/DC	SMCO4
LMO2	0	0.351533	0.272	0.022	0	Macro/DC	LMO2
ARID5A	0	0.350305	0.351	0.09	0	Macro/DC	ARID5A
RELB	0	0.348656	0.485	0.208	0	Macro/DC	RELB
CAP11	0	0.346396	0.654	0.467	0	Macro/DC	CAP1
ALG2	0	0.346366	0.332	0.109	0	Macro/DC	ALG2
UNC93B1	0	0.345977	0.289	0.119	0	Macro/DC	UNC93B1
N4BP2L1	0	0.344582	0.417	0.195	0	Macro/DC	N4BP2L1
RFTN1	0	0.344021	0.358	0.055	0	Macro/DC	RFTN1
RB1	0	0.343535	0.416	0.209	0	Macro/DC	RB1
ARHGAP31	0	0.339171	0.291	0.028	0	Macro/DC	ARHGAP31
ABI3	0	0.33849	0.286	0.033	0	Macro/DC	ABI3
CD4	0	0.338203	0.316	0.028	0	Macro/DC	CD4
ANXA111	0	0.337622	0.539	0.255	0	Macro/DC	ANXA11
PPP1R181	0	0.336406	0.541	0.279	0	Macro/DC	PPP1R18
RUBCN	0	0.335445	0.28	0.077	0	Macro/DC	RUBCN
SPCS3	0	0.3347	0.581	0.377	0	Macro/DC	SPCS3
SUPT4H1	0	0.332885	0.582	0.378	0	Macro/DC	SUPT4H1
SLC43A3	0	0.332194	0.307	0.06	0	Macro/DC	SLC43A3
UBE2A1	0	0.331818	0.67	0.492	0	Macro/DC	UBE2A
RAB8A	0	0.331167	0.559	0.345	0	Macro/DC	RAB8A
CDC42SE11	0	0.331142	0.612	0.394	0	Macro/DC	CDC42SE1
MANBA	0	0.331057	0.309	0.045	0	Macro/DC	MANBA
GRK3	0	0.33097	0.295	0.033	0	Macro/DC	GRK3
TAPBP	0	0.33079	0.646	0.404	0	Macro/DC	TAPBP
MOB1B	0	0.33077	0.347	0.132	0	Macro/DC	MOB1B
CYTIP1	0	0.3303	0.621	0.195	0	Macro/DC	CYTIP
EVI2A1	0	0.329961	0.431	0.084	0	Macro/DC	EVI2A
ATP2C1	0	0.328864	0.455	0.265	0	Macro/DC	ATP2C1
UVRAG	0	0.323586	0.369	0.156	0	Macro/DC	UVRAG
MFSD12	0	0.32297	0.422	0.175	0	Macro/DC	MFSD12
HLA-C1	0	0.322286	0.92	0.894	0	Macro/DC	HLA-C
RASSF3	0	0.321572	0.305	0.076	0	Macro/DC	RASSF3
TES	0	0.31979	0.473	0.282	0	Macro/DC	TES
FUOM	0	0.319727	0.328	0.095	0	Macro/DC	FUOM
CHML	0	0.317922	0.257	0.084	0	Macro/DC	CHML
UBA52	0	0.317385	0.914	0.894	0	Macro/DC	UBA52
EAF2	0	0.31684	0.255	0.033	0	Macro/DC	EAF2
ATP6V0D1	0	0.316295	0.581	0.378	0	Macro/DC	ATP6V0D1
TOMM34	0	0.316133	0.323	0.069	0	Macro/DC	TOMM34
P4HA1	0	0.315819	0.337	0.114	0	Macro/DC	P4HA1
MYO9B	0	0.315056	0.383	0.144	0	Macro/DC	MYO9B
NCKAP1L	0	0.314737	0.326	0.046	0	Macro/DC	NCKAP1L
SMAP21	0	0.314601	0.537	0.254	0	Macro/DC	SMAP2
ITGA4	0	0.313195	0.28	0.054	0	Macro/DC	ITGA4
PFKFB3	0	0.312324	0.393	0.177	0	Macro/DC	PFKFB3
ENTPD1	0	0.311181	0.333	0.049	0	Macro/DC	ENTPD1
SNX91	0	0.310656	0.493	0.254	0	Macro/DC	SNX9
FAM107B1	0	0.310025	0.58	0.327	0	Macro/DC	FAM107B
TNFRSF14	0	0.308278	0.436	0.177	0	Macro/DC	TNFRSF14
RAB29	0	0.30599	0.315	0.075	0	Macro/DC	RAB29
RASGRP3	0	0.303169	0.257	0.04	0	Macro/DC	RASGRP3
CELF21	0	0.303075	0.509	0.141	0	Macro/DC	CELF2
CXXC5	0	0.302757	0.271	0.07	0	Macro/DC	CXXC5
ABHD12	0	0.302309	0.312	0.11	0	Macro/DC	ABHD12
PRCP	0	0.301549	0.348	0.138	0	Macro/DC	PRCP
RUNX31	0	0.300837	0.662	0.236	0	Macro/DC	RUNX3
ARPC41	0	0.30066	0.579	0.368	0	Macro/DC	ARPC4
AC016831.1	0	0.298842	0.303	0.081	0	Macro/DC	AC016831.1
HCLS11	0	0.29841	0.44	0.093	0	Macro/DC	HCLS1
STARD3NL	0	0.29553	0.375	0.091	0	Macro/DC	STARD3NL
LPXN1	0	0.293862	0.38	0.106	0	Macro/DC	LPXN
SGTB	0	0.292601	0.31	0.079	0	Macro/DC	SGTB
GMFG1	0	0.292577	0.498	0.135	0	Macro/DC	GMFG
MAP2K1	0	0.292444	0.399	0.195	0	Macro/DC	MAP2K1
SLC12A7	0	0.292123	0.259	0.079	0	Macro/DC	SLC12A7
CD371	0	0.290711	0.595	0.173	0	Macro/DC	CD37
SERPINB6	0	0.290568	0.332	0.129	0	Macro/DC	SERPINB6
CAPNS1	0	0.289551	0.431	0.172	0	Macro/DC	CAPNS1
ATP6V1C1	0	0.287544	0.332	0.139	0	Macro/DC	ATP6V1C1
DENND4A	0	0.282411	0.48	0.27	0	Macro/DC	DENND4A
UBE2E2	0	0.279551	0.335	0.161	0	Macro/DC	UBE2E2
TMEM120B	0	0.27934	0.299	0.055	0	Macro/DC	TMEM120B
CD481	0	0.278921	0.501	0.161	0	Macro/DC	CD48
SLC31A2	0	0.275857	0.321	0.148	0	Macro/DC	SLC31A2
SLC16A3	0	0.27556	0.265	0.039	0	Macro/DC	SLC16A3
INPP5F	0	0.275548	0.294	0.122	0	Macro/DC	INPP5F
BCL2L11	0	0.275397	0.392	0.2	0	Macro/DC	BCL2L11
UNC119	0	0.273765	0.38	0.18	0	Macro/DC	UNC119
MAN1A1	0	0.272747	0.254	0.099	0	Macro/DC	MAN1A1
PIK3R5	0	0.272098	0.258	0.017	0	Macro/DC	PIK3R5
UBE2J1	0	0.269497	0.382	0.182	0	Macro/DC	UBE2J1
CNDP2	0	0.269263	0.37	0.179	0	Macro/DC	CNDP2
HCST1	0	0.268625	0.583	0.186	0	Macro/DC	HCST
GNAQ	0	0.267131	0.306	0.094	0	Macro/DC	GNAQ
SP110	0	0.264407	0.387	0.201	0	Macro/DC	SP110
FAM50A	0	0.262185	0.415	0.197	0	Macro/DC	FAM50A
MIR181A1HG	0	0.259955	0.284	0.043	0	Macro/DC	MIR181A1HG
ARMCX3	0	0.258554	0.4	0.151	0	Macro/DC	ARMCX3
DOCK10	0	0.257688	0.363	0.093	0	Macro/DC	DOCK10
GCA	0	0.256782	0.306	0.145	0	Macro/DC	GCA
SMIM3	0	0.256212	0.254	0.049	0	Macro/DC	SMIM3
WAS	0	0.255662	0.307	0.045	0	Macro/DC	WAS
SPRED2	0	0.254089	0.267	0.082	0	Macro/DC	SPRED2
IFI35	0	0.253013	0.361	0.175	0	Macro/DC	IFI35
NUP62	0	0.252649	0.372	0.182	0	Macro/DC	NUP62
TPP1	0	0.252285	0.369	0.127	0	Macro/DC	TPP1
CNPY3	0	0.2511	0.269	0.088	0	Macro/DC	CNPY3
MED29	0	0.250923	0.351	0.173	0	Macro/DC	MED29
IFI44L1	1.3868e-304	0.252171	0.648	0.39	3.92188e-300	Macro/DC	IFI44L
POMP	8.49702e-303	0.416833	0.802	0.664	2.40296e-298	Macro/DC	POMP
GNAS1	2.61182e-302	0.359366	0.803	0.699	7.38624e-298	Macro/DC	GNAS
CTSC1	2.03133e-301	0.61654	0.55	0.341	5.7446e-297	Macro/DC	CTSC
ERP44	2.79229e-301	0.255568	0.527	0.333	7.8966e-297	Macro/DC	ERP44
PIM31	3.85969e-298	0.353466	0.771	0.655	1.09152e-293	Macro/DC	PIM3
ATP6V1H	7.57715e-298	0.282116	0.398	0.222	2.14282e-293	Macro/DC	ATP6V1H
TNF	4.64726e-295	0.603185	0.251	0.108	1.31424e-290	Macro/DC	TNF
SLC8B1	7.68523e-294	0.321995	0.275	0.128	2.17338e-289	Macro/DC	SLC8B1
SFT2D1	2.13729e-286	0.300183	0.478	0.293	6.04425e-282	Macro/DC	SFT2D1
PTP4A2	5.9978e-276	0.355151	0.749	0.624	1.69618e-271	Macro/DC	PTP4A2
USP12	7.89753e-276	0.411352	0.57	0.4	2.23342e-271	Macro/DC	USP12
LACTB	2.01436e-275	0.310707	0.5	0.32	5.69662e-271	Macro/DC	LACTB
STX4	1.06517e-273	0.31928	0.454	0.277	3.01229e-269	Macro/DC	STX4
CYTH11	1.26775e-273	0.271528	0.515	0.329	3.58519e-269	Macro/DC	CYTH1
MFSD1	1.64824e-273	0.316026	0.326	0.173	4.66122e-269	Macro/DC	MFSD1
SELENOK1	1.86808e-273	0.449316	0.799	0.731	5.28293e-269	Macro/DC	SELENOK
TAF10	1.44329e-272	0.299946	0.637	0.455	4.08163e-268	Macro/DC	TAF10
NAPA	5.74812e-271	0.340264	0.613	0.435	1.62557e-266	Macro/DC	NAPA
ENY2	8.89835e-270	0.336377	0.733	0.574	2.51645e-265	Macro/DC	ENY2
SUMO3	4.42913e-269	0.250251	0.459	0.274	1.25256e-264	Macro/DC	SUMO3
TNIP1	5.351e-266	0.26049	0.399	0.228	1.51326e-261	Macro/DC	TNIP1
ARPC2	6.05808e-266	0.290461	0.872	0.829	1.71322e-261	Macro/DC	ARPC2
NR4A21	7.23552e-262	0.492567	0.598	0.423	2.0462e-257	Macro/DC	NR4A2
CLIC1	6.09605e-260	0.352675	0.871	0.81	1.72396e-255	Macro/DC	CLIC1
UPF2	3.02045e-256	0.335555	0.423	0.256	8.54182e-252	Macro/DC	UPF2
ZFAND2A	1.93854e-253	0.625224	0.659	0.495	5.4822e-249	Macro/DC	ZFAND2A
DUSP21	6.6499e-252	0.348373	0.706	0.538	1.88059e-247	Macro/DC	DUSP2
SOD21	1.86592e-251	0.779145	0.737	0.61	5.27682e-247	Macro/DC	SOD2
MARCKSL1	5.85694e-251	0.584234	0.638	0.485	1.65634e-246	Macro/DC	MARCKSL1
UBAC2	1.83273e-244	0.334385	0.403	0.246	5.18295e-240	Macro/DC	UBAC2
SHTN1	4.71082e-244	0.264317	0.331	0.183	1.33222e-239	Macro/DC	SHTN1
SAMHD1	8.25388e-244	0.251982	0.293	0.148	2.3342e-239	Macro/DC	SAMHD1
STX11	2.77673e-243	0.339669	0.617	0.454	7.85258e-239	Macro/DC	STX11
MALAT11	1.15395e-237	0.354916	0.948	0.989	3.26338e-233	Macro/DC	MALAT1
COX17	1.32776e-235	0.254188	0.512	0.335	3.75491e-231	Macro/DC	COX17
ATP13A3	5.8753e-234	0.392374	0.417	0.263	1.66153e-229	Macro/DC	ATP13A3
NBN	2.76601e-233	0.306516	0.313	0.172	7.82227e-229	Macro/DC	NBN
NAP1L1	5.8827e-233	0.359365	0.768	0.678	1.66363e-228	Macro/DC	NAP1L1
LRRFIP1	3.00801e-231	0.339349	0.719	0.593	8.50665e-227	Macro/DC	LRRFIP1
ATP6V1A	1.52786e-228	0.271505	0.391	0.239	4.32078e-224	Macro/DC	ATP6V1A
IL1RN1	2.62494e-226	0.85472	0.436	0.31	7.42332e-222	Macro/DC	IL1RN
SQSTM11	1.62328e-225	0.51967	0.807	0.771	4.59065e-221	Macro/DC	SQSTM1
VPS29	3.31351e-225	0.306537	0.668	0.503	9.37061e-221	Macro/DC	VPS29
RHEB	2.7146e-224	0.337779	0.785	0.687	7.67688e-220	Macro/DC	RHEB
ABCA1	2.76781e-223	0.35095	0.286	0.154	7.82737e-219	Macro/DC	ABCA1
CDC42	3.50646e-222	0.259892	0.847	0.803	9.91626e-218	Macro/DC	CDC42
UBE2E1	1.99596e-217	0.275672	0.44	0.286	5.64459e-213	Macro/DC	UBE2E1
RHOA	6.89939e-216	0.255161	0.809	0.723	1.95115e-211	Macro/DC	RHOA
ZNF3311	1.12932e-213	0.275972	0.479	0.304	3.19372e-209	Macro/DC	ZNF331
SKIL	5.19158e-210	0.331371	0.596	0.432	1.46818e-205	Macro/DC	SKIL
CHORDC11	3.45771e-208	0.276514	0.678	0.535	9.77839e-204	Macro/DC	CHORDC1
SYAP11	7.74834e-205	0.275805	0.509	0.355	2.19123e-200	Macro/DC	SYAP1
CORO1C	1.12211e-204	0.277867	0.441	0.285	3.17333e-200	Macro/DC	CORO1C
MX1	6.46731e-201	0.294446	0.588	0.386	1.82895e-196	Macro/DC	MX1
CERS6	7.1665e-199	0.266277	0.378	0.237	2.02669e-194	Macro/DC	CERS6
TWISTNB	2.4424e-198	0.873873	0.483	0.361	6.90712e-194	Macro/DC	TWISTNB
GLUL	2.75167e-197	0.673804	0.5	0.379	7.78173e-193	Macro/DC	GLUL
XBP1	3.27016e-195	0.354198	0.633	0.499	9.24802e-191	Macro/DC	XBP1
STAT1	9.57082e-195	0.284499	0.586	0.402	2.70663e-190	Macro/DC	STAT1
ARL8B	1.65334e-191	0.304234	0.618	0.484	4.67565e-187	Macro/DC	ARL8B
NMI	3.65836e-190	0.253593	0.393	0.243	1.03459e-185	Macro/DC	NMI
B4GALT1	6.17686e-190	0.25863	0.556	0.391	1.74682e-185	Macro/DC	B4GALT1
RSAD2	2.37372e-188	0.499006	0.332	0.193	6.71289e-184	Macro/DC	RSAD2
RAB9A1	2.81227e-188	0.598731	0.54	0.434	7.9531e-184	Macro/DC	RAB9A
PXDC1	4.49804e-187	0.356455	0.433	0.288	1.27205e-182	Macro/DC	PXDC1
SERPINH1	1.91402e-185	0.326473	0.361	0.214	5.41284e-181	Macro/DC	SERPINH1
GLS1	2.9496e-185	0.313804	0.692	0.555	8.34147e-181	Macro/DC	GLS
CTTNBP2NL	8.13694e-185	0.269196	0.371	0.237	2.30113e-180	Macro/DC	CTTNBP2NL
NECTIN21	2.19083e-183	0.301062	0.554	0.411	6.19568e-179	Macro/DC	NECTIN2
ASAH1	2.0008e-180	0.311109	0.447	0.311	5.65825e-176	Macro/DC	ASAH1
THAP2	1.10897e-179	0.363887	0.331	0.203	3.13616e-175	Macro/DC	THAP2
GABARAP	4.97627e-176	0.464491	0.713	0.652	1.40729e-171	Macro/DC	GABARAP
RANBP21	6.59915e-176	0.408911	0.541	0.397	1.86624e-171	Macro/DC	RANBP2
CASP1	2.83128e-175	0.289037	0.435	0.295	8.00687e-171	Macro/DC	CASP1
H2AFV1	7.6595e-175	0.254712	0.669	0.545	2.16611e-170	Macro/DC	H2AFV
PCBP1	5.29214e-172	0.257779	0.779	0.69	1.49662e-167	Macro/DC	PCBP1
TUBA1A1	2.11744e-168	0.390207	0.624	0.486	5.98811e-164	Macro/DC	TUBA1A
CHMP1B	1.32929e-167	0.7397	0.649	0.563	3.75925e-163	Macro/DC	CHMP1B
SPAG9	5.67158e-163	0.348613	0.705	0.575	1.60392e-158	Macro/DC	SPAG9
QKI	8.73328e-160	0.265805	0.619	0.476	2.46977e-155	Macro/DC	QKI
CFL1	8.99283e-159	0.253705	0.913	0.889	2.54317e-154	Macro/DC	CFL1
DNAJA4	9.69344e-158	0.411008	0.527	0.397	2.7413e-153	Macro/DC	DNAJA4
PPA1	5.28317e-156	0.603107	0.704	0.629	1.49408e-151	Macro/DC	PPA1
ATP1B3	4.26535e-151	0.560407	0.746	0.739	1.20624e-146	Macro/DC	ATP1B3
GNG10	1.15943e-147	0.270133	0.334	0.218	3.27888e-143	Macro/DC	GNG10
BNIP3L	1.30878e-147	0.514933	0.529	0.423	3.70124e-143	Macro/DC	BNIP3L
CHMP4B	4.01048e-147	0.280445	0.482	0.363	1.13416e-142	Macro/DC	CHMP4B
SEC61G	5.70729e-147	0.332544	0.745	0.629	1.61402e-142	Macro/DC	SEC61G
ZC3HAV11	1.5901e-139	0.284298	0.528	0.392	4.49679e-135	Macro/DC	ZC3HAV1
CDKN1C	1.66661e-138	0.269434	0.257	0.147	4.71317e-134	Macro/DC	CDKN1C
ALAS1	4.78208e-135	0.292705	0.281	0.176	1.35237e-130	Macro/DC	ALAS1
AP2S1	3.52806e-132	0.279397	0.698	0.561	9.97737e-128	Macro/DC	AP2S1
CRIP11	2.47688e-130	0.269898	0.747	0.576	7.00463e-126	Macro/DC	CRIP1
HERPUD11	6.5967e-127	0.663949	0.715	0.668	1.86555e-122	Macro/DC	HERPUD1
IL1R1	3.24253e-122	0.378676	0.257	0.165	9.16986e-118	Macro/DC	IL1R1
SSR4	8.21541e-122	0.25737	0.752	0.638	2.32332e-117	Macro/DC	SSR4
TBC1D4	8.06357e-118	0.441891	0.283	0.192	2.28038e-113	Macro/DC	TBC1D4
TXNRD1	8.33579e-115	0.491824	0.482	0.36	2.35736e-110	Macro/DC	TXNRD1
NFE2L2	8.11047e-113	0.273887	0.741	0.713	2.29364e-108	Macro/DC	NFE2L2
HNRNPU1	4.00635e-109	0.362517	0.83	0.799	1.133e-104	Macro/DC	HNRNPU
RNASEK	9.30449e-104	0.34173	0.689	0.652	2.63131e-99	Macro/DC	RNASEK
SGK1	2.26041e-102	0.56797	0.58	0.53	6.39243e-98	Macro/DC	SGK1
RPS27L1	1.18277e-99	0.334856	0.612	0.532	3.34489e-95	Macro/DC	RPS27L
FKBP41	1.02111e-98	0.385051	0.623	0.575	2.88769e-94	Macro/DC	FKBP4
YWHAH	4.02962e-96	0.404048	0.582	0.495	1.13958e-91	Macro/DC	YWHAH
SNHG151	2.91978e-94	0.272242	0.698	0.62	8.25713e-90	Macro/DC	SNHG15
MRPL18	1.98713e-93	0.290844	0.711	0.616	5.6196e-89	Macro/DC	MRPL18
DYNLT1	3.45713e-93	0.253992	0.516	0.417	9.77676e-89	Macro/DC	DYNLT1
ACOT7	6.14294e-91	0.612674	0.254	0.175	1.73722e-86	Macro/DC	ACOT7
JMJD1C1	1.9373e-82	0.308071	0.658	0.559	5.47868e-78	Macro/DC	JMJD1C
VAMP8	1.31155e-80	0.336951	0.697	0.614	3.70906e-76	Macro/DC	VAMP8
PRDX1	4.41277e-75	0.29183	0.864	0.842	1.24793e-70	Macro/DC	PRDX1
COX5A	5.02045e-74	0.262003	0.644	0.548	1.41978e-69	Macro/DC	COX5A
GBP1	5.22158e-67	0.369205	0.359	0.275	1.47666e-62	Macro/DC	GBP1
TMEM14C	4.55955e-58	0.280305	0.51	0.435	1.28944e-53	Macro/DC	TMEM14C
CA21	9.34218e-48	0.432725	0.391	0.329	2.64197e-43	Macro/DC	CA2
HSPA5	5.17574e-43	0.393029	0.708	0.684	1.4637e-38	Macro/DC	HSPA5
CD81	1.27038e-41	0.30858	0.648	0.613	3.59263e-37	Macro/DC	CD81
S100A111	3.74763e-29	0.255466	0.892	0.857	1.05983e-24	Macro/DC	S100A11
MARCKS1	1.12691e-28	0.328569	0.621	0.598	3.18689e-24	Macro/DC	MARCKS
EIF4A31	1.2156e-19	0.421786	0.698	0.668	3.43772e-15	Macro/DC	EIF4A3
CTSD	2.29918e-10	0.315818	0.424	0.478	6.50207e-06	Macro/DC	CTSD
CSRP21	1.73874e-08	0.380725	0.288	0.278	0.000491715	Macro/DC	CSRP2
CKS2	6.31621e-08	0.265487	0.637	0.622	0.00178622	Macro/DC	CKS2
FSCN11	8.97822e-06	0.348106	0.38	0.379	0.253904	Macro/DC	FSCN1
DCT	0	4.24529	0.946	0.016	0	Melanocytes	DCT
TYRP1	0	3.65207	0.893	0.014	0	Melanocytes	TYRP1
PMEL	0	3.52634	0.923	0.028	0	Melanocytes	PMEL
MITF	0	2.92152	0.879	0.07	0	Melanocytes	MITF
MLANA	0	2.879	0.923	0.008	0	Melanocytes	MLANA
IGFBP7	0	2.58835	0.803	0.054	0	Melanocytes	IGFBP7
GPM6B	0	2.24142	0.833	0.05	0	Melanocytes	GPM6B
CRYAB	0	2.15529	0.778	0.234	0	Melanocytes	CRYAB
CAPN3	0	2.08817	0.791	0.015	0	Melanocytes	CAPN3
PLP1	0	2.08588	0.762	0.003	0	Melanocytes	PLP1
VIM2	0	2.01094	0.994	0.412	0	Melanocytes	VIM
MFSD121	0	1.99768	0.74	0.174	0	Melanocytes	MFSD12
KIT	0	1.99338	0.819	0.009	0	Melanocytes	KIT
QPCT	0	1.99136	0.786	0.068	0	Melanocytes	QPCT
CD631	0	1.98009	0.962	0.657	0	Melanocytes	CD63
CDC42EP31	0	1.94127	0.856	0.172	0	Melanocytes	CDC42EP3
APOD	0	1.92701	0.732	0.003	0	Melanocytes	APOD
CD59	0	1.90895	0.926	0.533	0	Melanocytes	CD59
PMP22	0	1.90794	0.797	0.04	0	Melanocytes	PMP22
TUBB2B	0	1.85529	0.69	0.018	0	Melanocytes	TUBB2B
APOE1	0	1.82077	0.951	0.616	0	Melanocytes	APOE
TIMP2	0	1.72093	0.784	0.067	0	Melanocytes	TIMP2
TYR	0	1.70576	0.682	0.001	0	Melanocytes	TYR
CRABP1	0	1.70119	0.55	0.002	0	Melanocytes	CRABP1
TRPM1	0	1.67527	0.709	0.002	0	Melanocytes	TRPM1
EDNRB	0	1.6237	0.696	0.002	0	Melanocytes	EDNRB
SNCA	0	1.59259	0.771	0.062	0	Melanocytes	SNCA
CYB561A3	0	1.54564	0.694	0.166	0	Melanocytes	CYB561A3
PCSK2	0	1.5356	0.63	0.002	0	Melanocytes	PCSK2
GPNMB1	0	1.50324	0.885	0.529	0	Melanocytes	GPNMB
EMP32	0	1.47577	0.859	0.3	0	Melanocytes	EMP3
BACE2	0	1.46987	0.713	0.044	0	Melanocytes	BACE2
SLC24A5	0	1.4679	0.631	0.001	0	Melanocytes	SLC24A5
GMPR	0	1.44628	0.684	0.039	0	Melanocytes	GMPR
RAB321	0	1.43882	0.674	0.063	0	Melanocytes	RAB32
GPR155	0	1.43398	0.647	0.105	0	Melanocytes	GPR155
BCAN	0	1.42458	0.606	0.001	0	Melanocytes	BCAN
PLXNC1	0	1.4202	0.668	0.025	0	Melanocytes	PLXNC1
S100A1	0	1.40597	0.494	0.008	0	Melanocytes	S100A1
INPP4B	0	1.40194	0.695	0.037	0	Melanocytes	INPP4B
PHACTR11	0	1.39982	0.593	0.056	0	Melanocytes	PHACTR1
FMN1	0	1.39115	0.683	0.022	0	Melanocytes	FMN1
PRELP	0	1.37923	0.588	0.002	0	Melanocytes	PRELP
VAMP51	0	1.37076	0.675	0.142	0	Melanocytes	VAMP5
PSAP1	0	1.36479	0.783	0.398	0	Melanocytes	PSAP
MYO5A	0	1.36324	0.679	0.118	0	Melanocytes	MYO5A
C4orf48	0	1.35246	0.684	0.107	0	Melanocytes	C4orf48
SDCBP3	0	1.35071	0.882	0.389	0	Melanocytes	SDCBP
C11orf96	0	1.34015	0.579	0.072	0	Melanocytes	C11orf96
GCNT2	0	1.33569	0.658	0.029	0	Melanocytes	GCNT2
CALD1	0	1.3332	0.757	0.248	0	Melanocytes	CALD1
AKAP12	0	1.30416	0.574	0.007	0	Melanocytes	AKAP12
PLEKHA5	0	1.30012	0.66	0.169	0	Melanocytes	PLEKHA5
ZEB22	0	1.29498	0.787	0.118	0	Melanocytes	ZEB2
ASAH11	0	1.27542	0.763	0.306	0	Melanocytes	ASAH1
BSG	0	1.26963	0.807	0.471	0	Melanocytes	BSG
SLCO4A1-AS1	0	1.26647	0.609	0.002	0	Melanocytes	SLCO4A1-AS1
SLC25A4	0	1.25803	0.641	0.114	0	Melanocytes	SLC25A4
GNG11	0	1.25577	0.601	0.009	0	Melanocytes	GNG11
GYPC	0	1.2511	0.71	0.082	0	Melanocytes	GYPC
SPTBN1	0	1.24586	0.718	0.252	0	Melanocytes	SPTBN1
CHCHD6	0	1.24391	0.601	0.137	0	Melanocytes	CHCHD6
MLEC	0	1.24314	0.676	0.282	0	Melanocytes	MLEC
FRZB	0	1.24045	0.509	0.031	0	Melanocytes	FRZB
NSG11	0	1.23271	0.809	0.356	0	Melanocytes	NSG1
STXBP6	0	1.22613	0.615	0.071	0	Melanocytes	STXBP6
HMG20B	0	1.21237	0.742	0.351	0	Melanocytes	HMG20B
PDLIM3	0	1.21028	0.474	0.011	0	Melanocytes	PDLIM3
TTC3	0	1.1966	0.712	0.348	0	Melanocytes	TTC3
ENPP2	0	1.18316	0.572	0.008	0	Melanocytes	ENPP2
CTSF	0	1.1703	0.601	0.067	0	Melanocytes	CTSF
LGALS12	0	1.16756	0.952	0.374	0	Melanocytes	LGALS1
SLC1A4	0	1.15949	0.596	0.048	0	Melanocytes	SLC1A4
LGALS3BP	0	1.15343	0.574	0.264	0	Melanocytes	LGALS3BP
EID1	0	1.1399	0.825	0.431	0	Melanocytes	EID1
CTSD1	0	1.13884	0.827	0.463	0	Melanocytes	CTSD
S100A13	0	1.13617	0.679	0.179	0	Melanocytes	S100A13
AC068587.4	0	1.13579	0.579	0.182	0	Melanocytes	AC068587.4
SPARC	0	1.13356	0.535	0.046	0	Melanocytes	SPARC
SERPINE2	0	1.12924	0.509	0.038	0	Melanocytes	SERPINE2
CD991	0	1.12572	0.864	0.535	0	Melanocytes	CD99
[truncated: 1,991 more rows]
