# Supplementary material for: Single-cell sequencing shows cellular heterogeneity of cutaneous lesions in lupus erythematosus
Source: Nat Commun. 2022 Dec 5;13:7489. doi: 10.1038/s41467-022-35209-1 (PMC9722937; doi:10.1038/s41467-022-35209-1)
Supplement: Supplementary file 7 — Supplementary Data 4 [file 41467_2022_35209_MOESM7_ESM.xlsx]

## Sheet: Sheet1
Supplementary Data4. Differentially Expressed Genes (DEGs) in each cell type of the dermis dataset with the cutoff by logFC≥0.25,P value＜0.05. The P value was calculated in two-side Wilcoxon Rank Sum test
	p_val	avg_logFC	pct.1	pct.2	p_val_adj	cluster	gene
DCN	0	2.44701	0.835	0.328	0	Fibroblasts	DCN
CFD	0	2.39096	0.802	0.356	0	Fibroblasts	CFD
C11orf96	0	2.31497	0.78	0.238	0	Fibroblasts	C11orf96
CXCL14	0	2.23667	0.708	0.207	0	Fibroblasts	CXCL14
COL1A2	0	2.07632	0.84	0.222	0	Fibroblasts	COL1A2
IGFBP5	0	2.04609	0.737	0.125	0	Fibroblasts	IGFBP5
APOD	0	2.03569	0.699	0.211	0	Fibroblasts	APOD
COL1A1	0	1.97535	0.831	0.225	0	Fibroblasts	COL1A1
PTGDS	0	1.96489	0.517	0.186	0	Fibroblasts	PTGDS
COL6A2	0	1.96324	0.92	0.208	0	Fibroblasts	COL6A2
MGP	0	1.93123	0.817	0.237	0	Fibroblasts	MGP
COL3A1	0	1.90157	0.794	0.183	0	Fibroblasts	COL3A1
FBLN1	0	1.89371	0.641	0.105	0	Fibroblasts	FBLN1
SOD3	0	1.87548	0.843	0.113	0	Fibroblasts	SOD3
TAGLN	0	1.87063	0.376	0.109	0	Fibroblasts	TAGLN
CCDC80	0	1.8688	0.733	0.128	0	Fibroblasts	CCDC80
CCL19	0	1.85952	0.304	0.087	0	Fibroblasts	CCL19
COL6A1	0	1.79688	0.879	0.188	0	Fibroblasts	COL6A1
MT1M	0	1.77992	0.723	0.142	0	Fibroblasts	MT1M
APOE	0	1.75493	0.667	0.25	0	Fibroblasts	APOE
SFRP2	0	1.72122	0.493	0.095	0	Fibroblasts	SFRP2
C1R	0	1.71616	0.804	0.163	0	Fibroblasts	C1R
CALD1	0	1.68966	0.888	0.199	0	Fibroblasts	CALD1
RND3	0	1.67999	0.707	0.108	0	Fibroblasts	RND3
CFH	0	1.67591	0.721	0.139	0	Fibroblasts	CFH
LUM	0	1.65504	0.606	0.098	0	Fibroblasts	LUM
C1S	0	1.64123	0.78	0.131	0	Fibroblasts	C1S
NNMT	0	1.59968	0.769	0.216	0	Fibroblasts	NNMT
TWIST1	0	1.59893	0.765	0.082	0	Fibroblasts	TWIST1
MMP2	0	1.55593	0.642	0.12	0	Fibroblasts	MMP2
GSN	0	1.54858	0.847	0.335	0	Fibroblasts	GSN
TNFAIP6	0	1.52104	0.477	0.087	0	Fibroblasts	TNFAIP6
PRRX1	0	1.51547	0.794	0.075	0	Fibroblasts	PRRX1
ID4	0	1.5068	0.539	0.063	0	Fibroblasts	ID4
CTSK	0	1.5023	0.67	0.111	0	Fibroblasts	CTSK
COL6A3	0	1.48807	0.726	0.093	0	Fibroblasts	COL6A3
CEBPD	0	1.48619	0.878	0.368	0	Fibroblasts	CEBPD
SERPINF1	0	1.48291	0.746	0.136	0	Fibroblasts	SERPINF1
RGS16	0	1.47894	0.626	0.224	0	Fibroblasts	RGS16
CXCL12	0	1.46765	0.624	0.125	0	Fibroblasts	CXCL12
CRYAB	0	1.46452	0.749	0.249	0	Fibroblasts	CRYAB
PLPP3	0	1.457	0.724	0.113	0	Fibroblasts	PLPP3
MT1A	0	1.43875	0.468	0.086	0	Fibroblasts	MT1A
CXCL1	0	1.42751	0.309	0.08	0	Fibroblasts	CXCL1
CCL2	0	1.42574	0.699	0.283	0	Fibroblasts	CCL2
CCL8	0	1.42477	0.286	0.049	0	Fibroblasts	CCL8
ACTA2	0	1.42111	0.295	0.051	0	Fibroblasts	ACTA2
PLAC9	0	1.41617	0.758	0.143	0	Fibroblasts	PLAC9
TPM2	0	1.38803	0.56	0.09	0	Fibroblasts	TPM2
SERPING1	0	1.36824	0.832	0.253	0	Fibroblasts	SERPING1
IL6	0	1.35654	0.454	0.139	0	Fibroblasts	IL6
IGFBP6	0	1.35086	0.471	0.084	0	Fibroblasts	IGFBP6
IGFBP7	0	1.33329	0.914	0.362	0	Fibroblasts	IGFBP7
MEG3	0	1.33308	0.565	0.073	0	Fibroblasts	MEG3
MFAP4	0	1.3322	0.535	0.055	0	Fibroblasts	MFAP4
MYL9	0	1.31361	0.551	0.104	0	Fibroblasts	MYL9
CPE	0	1.29229	0.489	0.047	0	Fibroblasts	CPE
TIMP1	0	1.29211	0.864	0.434	0	Fibroblasts	TIMP1
MT1E	0	1.28759	0.752	0.233	0	Fibroblasts	MT1E
PCOLCE	0	1.28156	0.689	0.084	0	Fibroblasts	PCOLCE
SPARC	0	1.2557	0.822	0.26	0	Fibroblasts	SPARC
VCAN	0	1.24654	0.57	0.069	0	Fibroblasts	VCAN
FGF7	0	1.24394	0.495	0.045	0	Fibroblasts	FGF7
CEBPB	0	1.23301	0.843	0.409	0	Fibroblasts	CEBPB
PTN	0	1.22903	0.572	0.075	0	Fibroblasts	PTN
THY1	0	1.22824	0.568	0.078	0	Fibroblasts	THY1
AEBP1	0	1.20103	0.697	0.088	0	Fibroblasts	AEBP1
CRISPLD2	0	1.18723	0.564	0.057	0	Fibroblasts	CRISPLD2
FSTL1	0	1.18582	0.688	0.149	0	Fibroblasts	FSTL1
FBLN2	0	1.17786	0.595	0.11	0	Fibroblasts	FBLN2
SELENOM	0	1.17147	0.871	0.318	0	Fibroblasts	SELENOM
CD81	0	1.16503	0.927	0.566	0	Fibroblasts	CD81
ADAMTS1	0	1.14066	0.596	0.145	0	Fibroblasts	ADAMTS1
DPT	0	1.13523	0.497	0.06	0	Fibroblasts	DPT
PDGFRB	0	1.13396	0.652	0.06	0	Fibroblasts	PDGFRB
GEM	0	1.12261	0.577	0.158	0	Fibroblasts	GEM
PI16	0	1.12142	0.282	0.043	0	Fibroblasts	PI16
PRRX2	0	1.12002	0.654	0.07	0	Fibroblasts	PRRX2
CH25H	0	1.10951	0.37	0.07	0	Fibroblasts	CH25H
THBS2	0	1.09922	0.464	0.048	0	Fibroblasts	THBS2
FBN1	0	1.07341	0.561	0.088	0	Fibroblasts	FBN1
MAP1B	0	1.07055	0.642	0.09	0	Fibroblasts	MAP1B
FN1	0	1.0702	0.644	0.118	0	Fibroblasts	FN1
C3	0	1.06989	0.388	0.047	0	Fibroblasts	C3
EGR1	0	1.06958	0.652	0.223	0	Fibroblasts	EGR1
ID3	0	1.06516	0.755	0.375	0	Fibroblasts	ID3
HAS2	0	1.06255	0.455	0.05	0	Fibroblasts	HAS2
RASD1	0	1.04648	0.542	0.098	0	Fibroblasts	RASD1
TIMP2	0	1.04424	0.744	0.258	0	Fibroblasts	TIMP2
LAMA4	0	1.04037	0.614	0.108	0	Fibroblasts	LAMA4
SLIT3	0	1.03718	0.54	0.047	0	Fibroblasts	SLIT3
HTRA1	0	1.0321	0.561	0.116	0	Fibroblasts	HTRA1
ABI3BP	0	1.00933	0.505	0.058	0	Fibroblasts	ABI3BP
KCNE4	0	1.00812	0.331	0.029	0	Fibroblasts	KCNE4
RRAD	0	1.00618	0.416	0.12	0	Fibroblasts	RRAD
APCDD1	0	1.00181	0.399	0.053	0	Fibroblasts	APCDD1
TPM1	0	1.00153	0.538	0.117	0	Fibroblasts	TPM1
NUPR1	0	0.999629	0.715	0.158	0	Fibroblasts	NUPR1
IFITM3	0	0.995666	0.953	0.551	0	Fibroblasts	IFITM3
TIMP3	0	0.994238	0.726	0.204	0	Fibroblasts	TIMP3
TWIST2	0	0.988858	0.519	0.048	0	Fibroblasts	TWIST2
ADIRF	0	0.982837	0.785	0.287	0	Fibroblasts	ADIRF
IGFBP4	0	0.970952	0.776	0.267	0	Fibroblasts	IGFBP4
MFGE8	0	0.96916	0.61	0.084	0	Fibroblasts	MFGE8
NR2F2	0	0.968009	0.501	0.138	0	Fibroblasts	NR2F2
MT2A	0	0.964425	0.915	0.693	0	Fibroblasts	MT2A
CD63	0	0.96095	0.957	0.674	0	Fibroblasts	CD63
BGN	0	0.957236	0.498	0.055	0	Fibroblasts	BGN
MT1X	0	0.951457	0.672	0.299	0	Fibroblasts	MT1X
CST3	0	0.95075	0.942	0.567	0	Fibroblasts	CST3
LAPTM4A	0	0.950279	0.897	0.514	0	Fibroblasts	LAPTM4A
CYR61	0	0.948361	0.386	0.09	0	Fibroblasts	CYR61
LGALS3BP	0	0.946765	0.59	0.154	0	Fibroblasts	LGALS3BP
ADH1B	0	0.938598	0.33	0.03	0	Fibroblasts	ADH1B
LRP1	0	0.937135	0.567	0.087	0	Fibroblasts	LRP1
S100A6	0	0.926688	0.984	0.868	0	Fibroblasts	S100A6
CXCL2	0	0.919008	0.477	0.202	0	Fibroblasts	CXCL2
SERPINE2	0	0.91695	0.402	0.063	0	Fibroblasts	SERPINE2
CYBRD1	0	0.911743	0.523	0.083	0	Fibroblasts	CYBRD1
RARRES2	0	0.906331	0.457	0.07	0	Fibroblasts	RARRES2
LHFPL6	0	0.905381	0.633	0.13	0	Fibroblasts	LHFPL6
THBS1	0	0.891881	0.506	0.159	0	Fibroblasts	THBS1
MEDAG	0	0.883478	0.313	0.039	0	Fibroblasts	MEDAG
CTGF	0	0.883027	0.34	0.068	0	Fibroblasts	CTGF
IER3	0	0.875772	0.78	0.423	0	Fibroblasts	IER3
IFI6	0	0.873714	0.717	0.52	0	Fibroblasts	IFI6
COL5A2	0	0.867582	0.514	0.052	0	Fibroblasts	COL5A2
PDGFRA	0	0.861857	0.456	0.04	0	Fibroblasts	PDGFRA
LIMA1	0	0.861496	0.666	0.192	0	Fibroblasts	LIMA1
FILIP1L	0	0.859529	0.483	0.129	0	Fibroblasts	FILIP1L
MXRA8	0	0.856718	0.506	0.059	0	Fibroblasts	MXRA8
ADM	0	0.841557	0.447	0.154	0	Fibroblasts	ADM
TNXB	0	0.835132	0.377	0.069	0	Fibroblasts	TNXB
HES1	0	0.833902	0.599	0.188	0	Fibroblasts	HES1
OSR2	0	0.832341	0.411	0.033	0	Fibroblasts	OSR2
ADAMTS4	0	0.82438	0.386	0.115	0	Fibroblasts	ADAMTS4
GAS1	0	0.821217	0.351	0.034	0	Fibroblasts	GAS1
COL14A1	0	0.818135	0.399	0.036	0	Fibroblasts	COL14A1
OLFML3	0	0.815229	0.448	0.039	0	Fibroblasts	OLFML3
GADD45A	0	0.809945	0.671	0.406	0	Fibroblasts	GADD45A
COL12A1	0	0.809366	0.41	0.038	0	Fibroblasts	COL12A1
ANGPTL1	0	0.808741	0.415	0.037	0	Fibroblasts	ANGPTL1
LY6E	0	0.807924	0.804	0.571	0	Fibroblasts	LY6E
MXRA5	0	0.806428	0.372	0.033	0	Fibroblasts	MXRA5
GPNMB	0	0.80642	0.592	0.101	0	Fibroblasts	GPNMB
CAVIN1	0	0.805512	0.746	0.21	0	Fibroblasts	CAVIN1
COL18A1	0	0.798193	0.495	0.141	0	Fibroblasts	COL18A1
VASN	0	0.79727	0.474	0.04	0	Fibroblasts	VASN
CRABP2	0	0.795233	0.427	0.055	0	Fibroblasts	CRABP2
FGFR1	0	0.792449	0.619	0.183	0	Fibroblasts	FGFR1
NFIA	0	0.791409	0.59	0.151	0	Fibroblasts	NFIA
EFEMP1	0	0.789549	0.395	0.052	0	Fibroblasts	EFEMP1
LGALS1	0	0.787022	0.961	0.746	0	Fibroblasts	LGALS1
SDC2	0	0.782253	0.522	0.065	0	Fibroblasts	SDC2
ATF3	0	0.779685	0.691	0.343	0	Fibroblasts	ATF3
TENT5A	0	0.775885	0.591	0.212	0	Fibroblasts	TENT5A
JUN	0	0.772488	0.905	0.665	0	Fibroblasts	JUN
DSTN	0	0.771981	0.808	0.392	0	Fibroblasts	DSTN
MYC	0	0.770013	0.586	0.26	0	Fibroblasts	MYC
DCLK1	0	0.769399	0.434	0.028	0	Fibroblasts	DCLK1
CYP1B1	0	0.766256	0.375	0.097	0	Fibroblasts	CYP1B1
ABCA8	0	0.76289	0.336	0.033	0	Fibroblasts	ABCA8
PPIC	0	0.76262	0.474	0.101	0	Fibroblasts	PPIC
F10	0	0.762324	0.43	0.031	0	Fibroblasts	F10
PDGFRL	0	0.759783	0.378	0.033	0	Fibroblasts	PDGFRL
DST	0	0.751648	0.629	0.142	0	Fibroblasts	DST
CAVIN3	0	0.749715	0.642	0.16	0	Fibroblasts	CAVIN3
SOCS3	0	0.749122	0.738	0.405	0	Fibroblasts	SOCS3
ACKR3	0	0.747953	0.353	0.067	0	Fibroblasts	ACKR3
TNC	0	0.747636	0.302	0.04	0	Fibroblasts	TNC
FST	0	0.746791	0.339	0.039	0	Fibroblasts	FST
FHL1	0	0.745017	0.479	0.094	0	Fibroblasts	FHL1
SOD2	0	0.744614	0.818	0.505	0	Fibroblasts	SOD2
S100A13	0	0.744098	0.616	0.203	0	Fibroblasts	S100A13
MAFB	0	0.743171	0.535	0.139	0	Fibroblasts	MAFB
CD248	0	0.736638	0.376	0.032	0	Fibroblasts	CD248
CYP26B1	0	0.73641	0.313	0.025	0	Fibroblasts	CYP26B1
LOX	0	0.725282	0.38	0.038	0	Fibroblasts	LOX
MGST3	0	0.717073	0.776	0.377	0	Fibroblasts	MGST3
FRMD6	0	0.713209	0.448	0.068	0	Fibroblasts	FRMD6
CAV1	0	0.712948	0.786	0.244	0	Fibroblasts	CAV1
NFIL3	0	0.70867	0.579	0.22	0	Fibroblasts	NFIL3
NTRK2	0	0.706425	0.415	0.039	0	Fibroblasts	NTRK2
FOS	0	0.704661	0.855	0.583	0	Fibroblasts	FOS
LTBP1	0	0.704541	0.418	0.054	0	Fibroblasts	LTBP1
PMP22	0	0.702195	0.774	0.24	0	Fibroblasts	PMP22
CCDC71L	0	0.70016	0.449	0.154	0	Fibroblasts	CCDC71L
SPRY1	0	0.695985	0.555	0.166	0	Fibroblasts	SPRY1
NFIX	0	0.695807	0.482	0.073	0	Fibroblasts	NFIX
ECM1	0	0.694853	0.436	0.067	0	Fibroblasts	ECM1
CLEC11A	0	0.693691	0.451	0.054	0	Fibroblasts	CLEC11A
CXCL3	0	0.692306	0.381	0.151	0	Fibroblasts	CXCL3
SRPX	0	0.685638	0.4	0.04	0	Fibroblasts	SRPX
DIO2	0	0.683173	0.28	0.033	0	Fibroblasts	DIO2
AKAP12	0	0.680183	0.44	0.105	0	Fibroblasts	AKAP12
LTBP4	0	0.678856	0.41	0.117	0	Fibroblasts	LTBP4
SSPN	0	0.675311	0.408	0.045	0	Fibroblasts	SSPN
EPHX1	0	0.673738	0.491	0.104	0	Fibroblasts	EPHX1
RHOB	0	0.671636	0.693	0.297	0	Fibroblasts	RHOB
ANXA2	0	0.670264	0.885	0.592	0	Fibroblasts	ANXA2
EID1	0	0.669081	0.784	0.412	0	Fibroblasts	EID1
PDK4	0	0.665439	0.426	0.152	0	Fibroblasts	PDK4
NFIC	0	0.662219	0.613	0.193	0	Fibroblasts	NFIC
AXL	0	0.661309	0.491	0.078	0	Fibroblasts	AXL
GADD45B	0	0.661263	0.856	0.671	0	Fibroblasts	GADD45B
SELENOP	0	0.660633	0.725	0.216	0	Fibroblasts	SELENOP
ISLR	0	0.658673	0.374	0.031	0	Fibroblasts	ISLR
FXYD1	0	0.656596	0.589	0.116	0	Fibroblasts	FXYD1
UAP1	0	0.65143	0.465	0.151	0	Fibroblasts	UAP1
DDR2	0	0.650385	0.455	0.052	0	Fibroblasts	DDR2
PRELP	0	0.650181	0.35	0.035	0	Fibroblasts	PRELP
KLF9	0	0.649724	0.643	0.24	0	Fibroblasts	KLF9
PTGES	0	0.648453	0.332	0.032	0	Fibroblasts	PTGES
CD9	0	0.648442	0.742	0.311	0	Fibroblasts	CD9
CNN3	0	0.645068	0.691	0.2	0	Fibroblasts	CNN3
ZBTB20	0	0.644355	0.711	0.316	0	Fibroblasts	ZBTB20
COL4A2	0	0.643949	0.525	0.13	0	Fibroblasts	COL4A2
COL4A1	0	0.642173	0.468	0.126	0	Fibroblasts	COL4A1
TMEM176B	0	0.641245	0.449	0.091	0	Fibroblasts	TMEM176B
TCEAL9	0	0.639465	0.59	0.192	0	Fibroblasts	TCEAL9
REV3L	0	0.637478	0.584	0.249	0	Fibroblasts	REV3L
ELN	0	0.637435	0.3	0.062	0	Fibroblasts	ELN
TCIM	0	0.635629	0.333	0.104	0	Fibroblasts	TCIM
TCF4	0	0.633102	0.749	0.309	0	Fibroblasts	TCF4
CTSL	0	0.633094	0.635	0.213	0	Fibroblasts	CTSL
FBLN5	0	0.631757	0.387	0.041	0	Fibroblasts	FBLN5
ADAMTS5	0	0.631692	0.314	0.021	0	Fibroblasts	ADAMTS5
PGRMC1	0	0.629594	0.589	0.188	0	Fibroblasts	PGRMC1
ZNF503	0	0.629438	0.435	0.099	0	Fibroblasts	ZNF503
COL5A1	0	0.628065	0.343	0.039	0	Fibroblasts	COL5A1
PALLD	0	0.627387	0.442	0.068	0	Fibroblasts	PALLD
MDK	0	0.626827	0.483	0.159	0	Fibroblasts	MDK
ZFP36	0	0.625646	0.859	0.731	0	Fibroblasts	ZFP36
PLEKHH2	0	0.624379	0.354	0.029	0	Fibroblasts	PLEKHH2
NBL1	0	0.619905	0.506	0.188	0	Fibroblasts	NBL1
PAM	0	0.617352	0.426	0.088	0	Fibroblasts	PAM
NOTCH3	0	0.617026	0.263	0.02	0	Fibroblasts	NOTCH3
VCAM1	0	0.61677	0.407	0.082	0	Fibroblasts	VCAM1
BST2	0	0.605467	0.666	0.531	0	Fibroblasts	BST2
YBX3	0	0.603308	0.847	0.472	0	Fibroblasts	YBX3
ANK2	0	0.599199	0.387	0.038	0	Fibroblasts	ANK2
EFEMP2	0	0.598769	0.423	0.048	0	Fibroblasts	EFEMP2
CDH11	0	0.597362	0.367	0.035	0	Fibroblasts	CDH11
SNAI2	0	0.594809	0.345	0.039	0	Fibroblasts	SNAI2
CTHRC1	0	0.59217	0.264	0.086	0	Fibroblasts	CTHRC1
IL11RA	0	0.590313	0.354	0.045	0	Fibroblasts	IL11RA
ITIH5	0	0.587689	0.332	0.036	0	Fibroblasts	ITIH5
IFIT3	0	0.586321	0.452	0.217	0	Fibroblasts	IFIT3
ANXA5	0	0.583955	0.858	0.532	0	Fibroblasts	ANXA5
RAB34	0	0.583906	0.515	0.118	0	Fibroblasts	RAB34
RCN3	0	0.583885	0.398	0.046	0	Fibroblasts	RCN3
DUSP1	0	0.578683	0.86	0.628	0	Fibroblasts	DUSP1
CDKN1A	0	0.574159	0.68	0.435	0	Fibroblasts	CDKN1A
PLAGL1	0	0.572341	0.41	0.083	0	Fibroblasts	PLAGL1
ECM2	0	0.571017	0.345	0.023	0	Fibroblasts	ECM2
SVIL	0	0.569289	0.492	0.133	0	Fibroblasts	SVIL
TMEM176A	0	0.568063	0.407	0.079	0	Fibroblasts	TMEM176A
IFIT2	0	0.567659	0.309	0.152	0	Fibroblasts	IFIT2
BICC1	0	0.567329	0.353	0.024	0	Fibroblasts	BICC1
SEPTIN7	0	0.566181	0.274	0.129	0	Fibroblasts	SEPTIN7
RUNX1T1	0	0.565799	0.389	0.06	0	Fibroblasts	RUNX1T1
TPPP3	0	0.564676	0.295	0.034	0	Fibroblasts	TPPP3
EPS8	0	0.564469	0.455	0.15	0	Fibroblasts	EPS8
NR4A1	0	0.564052	0.71	0.425	0	Fibroblasts	NR4A1
SCPEP1	0	0.563868	0.471	0.117	0	Fibroblasts	SCPEP1
CYB5R3	0	0.56377	0.595	0.227	0	Fibroblasts	CYB5R3
PMEPA1	0	0.562926	0.441	0.144	0	Fibroblasts	PMEPA1
IER5L	0	0.561031	0.504	0.203	0	Fibroblasts	IER5L
SOX4	0	0.561007	0.57	0.228	0	Fibroblasts	SOX4
GPX3	0	0.560997	0.277	0.057	0	Fibroblasts	GPX3
EMX2	0	0.560246	0.337	0.024	0	Fibroblasts	EMX2
DLC1	0	0.558374	0.509	0.128	0	Fibroblasts	DLC1
COX7A1	0	0.557244	0.465	0.121	0	Fibroblasts	COX7A1
EDNRA	0	0.556925	0.265	0.017	0	Fibroblasts	EDNRA
PGF	0	0.554749	0.329	0.061	0	Fibroblasts	PGF
CSRP2	0	0.554356	0.374	0.134	0	Fibroblasts	CSRP2
ITGBL1	0	0.551618	0.28	0.021	0	Fibroblasts	ITGBL1
EDNRB	0	0.550348	0.301	0.078	0	Fibroblasts	EDNRB
FERMT2	0	0.550223	0.531	0.133	0	Fibroblasts	FERMT2
MYO1B	0	0.550219	0.375	0.059	0	Fibroblasts	MYO1B
S100A4	0	0.54959	0.93	0.659	0	Fibroblasts	S100A4
LAMB2	0	0.548669	0.421	0.097	0	Fibroblasts	LAMB2
PODN	0	0.547506	0.312	0.025	0	Fibroblasts	PODN
KLF4	0	0.545471	0.598	0.242	0	Fibroblasts	KLF4
EMP2	0	0.544028	0.494	0.147	0	Fibroblasts	EMP2
ZFHX3	0	0.543628	0.411	0.117	0	Fibroblasts	ZFHX3
CKB	0	0.543054	0.445	0.107	0	Fibroblasts	CKB
EBF1	0	0.542688	0.457	0.123	0	Fibroblasts	EBF1
CYP7B1	0	0.54166	0.336	0.032	0	Fibroblasts	CYP7B1
EVA1B	0	0.5411	0.516	0.159	0	Fibroblasts	EVA1B
NENF	0	0.541051	0.597	0.223	0	Fibroblasts	NENF
PDLIM2	0	0.539811	0.51	0.163	0	Fibroblasts	PDLIM2
CALU	0	0.539247	0.574	0.223	0	Fibroblasts	CALU
VGLL3	0	0.539014	0.329	0.03	0	Fibroblasts	VGLL3
FMOD	0	0.538127	0.358	0.03	0	Fibroblasts	FMOD
DAB2	0	0.537479	0.57	0.179	0	Fibroblasts	DAB2
RHOBTB3	0	0.536901	0.392	0.053	0	Fibroblasts	RHOBTB3
ID1	0	0.536457	0.484	0.157	0	Fibroblasts	ID1
NDN	0	0.536446	0.389	0.039	0	Fibroblasts	NDN
LAMA2	0	0.536193	0.313	0.03	0	Fibroblasts	LAMA2
DKK3	0	0.535894	0.383	0.069	0	Fibroblasts	DKK3
ADGRA2	0	0.534847	0.389	0.062	0	Fibroblasts	ADGRA2
PHLDB2	0	0.532183	0.309	0.09	0	Fibroblasts	PHLDB2
ANGPTL4	0	0.531017	0.276	0.045	0	Fibroblasts	ANGPTL4
GGT5	0	0.529822	0.319	0.073	0	Fibroblasts	GGT5
SERPINH1	0	0.52694	0.698	0.312	0	Fibroblasts	SERPINH1
NUCKS1	0	0.52568	0.758	0.425	0	Fibroblasts	NUCKS1
JAG1	0	0.525289	0.402	0.118	0	Fibroblasts	JAG1
PTGS2	0	0.525199	0.295	0.096	0	Fibroblasts	PTGS2
SLC39A14	0	0.525138	0.341	0.065	0	Fibroblasts	SLC39A14
GAS6	0	0.52473	0.42	0.129	0	Fibroblasts	GAS6
RRAS	0	0.524314	0.493	0.136	0	Fibroblasts	RRAS
LINC02381	0	0.524297	0.326	0.027	0	Fibroblasts	LINC02381
ZFP36L1	0	0.523715	0.908	0.676	0	Fibroblasts	ZFP36L1
MMP14	0	0.523596	0.374	0.073	0	Fibroblasts	MMP14
LBH	0	0.521855	0.449	0.213	0	Fibroblasts	LBH
CPQ	0	0.521146	0.409	0.089	0	Fibroblasts	CPQ
STOM	0	0.520411	0.657	0.303	0	Fibroblasts	STOM
CCND1	0	0.520318	0.421	0.139	0	Fibroblasts	CCND1
CLMP	0	0.517761	0.332	0.024	0	Fibroblasts	CLMP
CYB5A	0	0.516706	0.573	0.258	0	Fibroblasts	CYB5A
C9orf3	0	0.516023	0.349	0.089	0	Fibroblasts	C9orf3
MAN1A1	0	0.515773	0.478	0.18	0	Fibroblasts	MAN1A1
COPZ2	0	0.514042	0.383	0.068	0	Fibroblasts	COPZ2
PCDH18	0	0.513978	0.324	0.022	0	Fibroblasts	PCDH18
NEGR1	0	0.509572	0.322	0.032	0	Fibroblasts	NEGR1
ANGPTL2	0	0.508784	0.351	0.054	0	Fibroblasts	ANGPTL2
FKBP9	0	0.507353	0.401	0.099	0	Fibroblasts	FKBP9
TSC22D1	0	0.506986	0.685	0.285	0	Fibroblasts	TSC22D1
GPX8	0	0.50549	0.355	0.045	0	Fibroblasts	GPX8
HSPA6	0	0.505336	0.543	0.398	0	Fibroblasts	HSPA6
COX6C	0	0.504789	0.813	0.576	0	Fibroblasts	COX6C
CLU	0	0.504785	0.58	0.261	0	Fibroblasts	CLU
MSX1	0	0.504362	0.403	0.106	0	Fibroblasts	MSX1
MRC2	0	0.503916	0.309	0.031	0	Fibroblasts	MRC2
CSRP1	0	0.503338	0.357	0.139	0	Fibroblasts	CSRP1
PTMS	0	0.502538	0.745	0.366	0	Fibroblasts	PTMS
FKBP10	0	0.501995	0.373	0.052	0	Fibroblasts	FKBP10
LAMC1	0	0.499071	0.433	0.098	0	Fibroblasts	LAMC1
CDC42EP4	0	0.498742	0.395	0.097	0	Fibroblasts	CDC42EP4
COL16A1	0	0.498044	0.304	0.028	0	Fibroblasts	COL16A1
ANTXR1	0	0.497951	0.33	0.032	0	Fibroblasts	ANTXR1
TCF7L2	0	0.497755	0.433	0.122	0	Fibroblasts	TCF7L2
NOVA1	0	0.497737	0.278	0.021	0	Fibroblasts	NOVA1
ABCA6	0	0.4974	0.295	0.034	0	Fibroblasts	ABCA6
F2R	0	0.497179	0.343	0.084	0	Fibroblasts	F2R
MRGPRF	0	0.493123	0.328	0.024	0	Fibroblasts	MRGPRF
MAP3K20	0	0.492992	0.368	0.074	0	Fibroblasts	MAP3K20
PXDC1	0	0.490598	0.443	0.144	0	Fibroblasts	PXDC1
AKR1C1	0	0.488207	0.274	0.041	0	Fibroblasts	AKR1C1
TSPAN4	0	0.488185	0.466	0.156	0	Fibroblasts	TSPAN4
GSTM3	0	0.487336	0.438	0.101	0	Fibroblasts	GSTM3
SPARCL1	0	0.484925	0.641	0.229	0	Fibroblasts	SPARCL1
RBMS3	0	0.478791	0.366	0.061	0	Fibroblasts	RBMS3
SASH1	0	0.478731	0.417	0.131	0	Fibroblasts	SASH1
GSTP1	0	0.478291	0.805	0.496	0	Fibroblasts	GSTP1
FOSB	0	0.477981	0.721	0.427	0	Fibroblasts	FOSB
GNG12	0	0.477179	0.467	0.113	0	Fibroblasts	GNG12
MXRA7	0	0.475853	0.486	0.159	0	Fibroblasts	MXRA7
CTSF	0	0.474996	0.334	0.052	0	Fibroblasts	CTSF
IRX2	0	0.474856	0.299	0.018	0	Fibroblasts	IRX2
HES4	0	0.474548	0.531	0.293	0	Fibroblasts	HES4
C12orf57	0	0.474272	0.756	0.433	0	Fibroblasts	C12orf57
NFIB	0	0.474116	0.466	0.144	0	Fibroblasts	NFIB
ITGB5	0	0.474025	0.331	0.04	0	Fibroblasts	ITGB5
ZNF703	0	0.473849	0.343	0.06	0	Fibroblasts	ZNF703
LPP	0	0.472983	0.486	0.199	0	Fibroblasts	LPP
MAFF	0	0.472909	0.539	0.268	0	Fibroblasts	MAFF
ANXA4	0	0.471793	0.458	0.148	0	Fibroblasts	ANXA4
TNFAIP2	0	0.470258	0.475	0.179	0	Fibroblasts	TNFAIP2
HSPB1	0	0.46835	0.895	0.704	0	Fibroblasts	HSPB1
FAM114A1	0	0.466506	0.369	0.072	0	Fibroblasts	FAM114A1
IFI27L2	0	0.465126	0.519	0.193	0	Fibroblasts	IFI27L2
SH3D19	0	0.46427	0.353	0.06	0	Fibroblasts	SH3D19
LEPROT	0	0.463845	0.581	0.23	0	Fibroblasts	LEPROT
EPB41L2	0	0.462617	0.48	0.156	0	Fibroblasts	EPB41L2
NT5E	0	0.460834	0.347	0.068	0	Fibroblasts	NT5E
EMP1	0	0.460093	0.681	0.253	0	Fibroblasts	EMP1
TPBG	0	0.459909	0.332	0.052	0	Fibroblasts	TPBG
KANK2	0	0.459904	0.324	0.046	0	Fibroblasts	KANK2
PDPN	0	0.457724	0.255	0.031	0	Fibroblasts	PDPN
LMO4	0	0.45743	0.575	0.269	0	Fibroblasts	LMO4
IRF1	0	0.456963	0.712	0.509	0	Fibroblasts	IRF1
ADH5	0	0.456827	0.478	0.157	0	Fibroblasts	ADH5
RCN1	0	0.455911	0.456	0.13	0	Fibroblasts	RCN1
C1QTNF1	0	0.455788	0.311	0.052	0	Fibroblasts	C1QTNF1
BEX3	0	0.455441	0.43	0.124	0	Fibroblasts	BEX3
MAP1A	0	0.454975	0.333	0.053	0	Fibroblasts	MAP1A
PHPT1	0	0.453345	0.586	0.274	0	Fibroblasts	PHPT1
MT-ATP6	0	0.45318	0.969	0.919	0	Fibroblasts	MT-ATP6
EGFR	0	0.452172	0.306	0.026	0	Fibroblasts	EGFR
S100A10	0	0.450104	0.886	0.82	0	Fibroblasts	S100A10
RTN4	0	0.449943	0.768	0.483	0	Fibroblasts	RTN4
ASPH	0	0.449924	0.476	0.151	0	Fibroblasts	ASPH
OLFM2	0	0.448866	0.256	0.025	0	Fibroblasts	OLFM2
GJA1	0	0.448384	0.398	0.116	0	Fibroblasts	GJA1
JUNB	0	0.448261	0.925	0.81	0	Fibroblasts	JUNB
SNED1	0	0.447959	0.312	0.049	0	Fibroblasts	SNED1
LGALS3	0	0.447041	0.89	0.523	0	Fibroblasts	LGALS3
REXO2	0	0.444508	0.511	0.2	0	Fibroblasts	REXO2
TFPI	0	0.440961	0.496	0.149	0	Fibroblasts	TFPI
RAB13	0	0.440692	0.542	0.214	0	Fibroblasts	RAB13
MMP23B	0	0.440191	0.262	0.025	0	Fibroblasts	MMP23B
ENAH	0	0.439396	0.338	0.072	0	Fibroblasts	ENAH
CD99	0	0.438828	0.81	0.58	0	Fibroblasts	CD99
VIM	0	0.438435	0.99	0.936	0	Fibroblasts	VIM
GADD45G	0	0.43834	0.333	0.181	0	Fibroblasts	GADD45G
PPIB	0	0.436623	0.799	0.595	0	Fibroblasts	PPIB
MT-CYB	0	0.436318	0.956	0.858	0	Fibroblasts	MT-CYB
HCFC1R1	0	0.436088	0.379	0.109	0	Fibroblasts	HCFC1R1
YAP1	0	0.43476	0.378	0.073	0	Fibroblasts	YAP1
TUBB2A	0	0.434657	0.528	0.251	0	Fibroblasts	TUBB2A
LDHA	0	0.434039	0.841	0.617	0	Fibroblasts	LDHA
SH3PXD2A	0	0.433839	0.364	0.085	0	Fibroblasts	SH3PXD2A
REEP5	0	0.433646	0.648	0.341	0	Fibroblasts	REEP5
MEIS2	0	0.430182	0.3	0.03	0	Fibroblasts	MEIS2
MPZL1	0	0.430083	0.393	0.106	0	Fibroblasts	MPZL1
PLEKHA4	0	0.429404	0.333	0.05	0	Fibroblasts	PLEKHA4
IFIT1	0	0.42753	0.415	0.206	0	Fibroblasts	IFIT1
LRRN4CL	0	0.426831	0.271	0.025	0	Fibroblasts	LRRN4CL
LPAR1	0	0.42668	0.319	0.032	0	Fibroblasts	LPAR1
PID1	0	0.425925	0.307	0.047	0	Fibroblasts	PID1
CRTAP	0	0.424513	0.493	0.167	0	Fibroblasts	CRTAP
SYNE1	0	0.423069	0.495	0.187	0	Fibroblasts	SYNE1
FAT1	0	0.422695	0.255	0.02	0	Fibroblasts	FAT1
GPRC5A	0	0.422641	0.253	0.041	0	Fibroblasts	GPRC5A
TMEM59	0	0.422423	0.775	0.514	0	Fibroblasts	TMEM59
SAV1	0	0.422019	0.544	0.209	0	Fibroblasts	SAV1
GLUL	0	0.421026	0.692	0.328	0	Fibroblasts	GLUL
GFRA1	0	0.420089	0.256	0.022	0	Fibroblasts	GFRA1
BDH2	0	0.419215	0.381	0.087	0	Fibroblasts	BDH2
MFAP2	0	0.417468	0.268	0.025	0	Fibroblasts	MFAP2
AMOTL2	0	0.417074	0.298	0.052	0	Fibroblasts	AMOTL2
TGFB1I1	0	0.415143	0.345	0.071	0	Fibroblasts	TGFB1I1
SNHG29	0	0.414958	0.293	0.164	0	Fibroblasts	SNHG29
TBX18	0	0.414862	0.262	0.016	0	Fibroblasts	TBX18
DPYSL2	0	0.414385	0.537	0.226	0	Fibroblasts	DPYSL2
RBFOX2	0	0.414279	0.358	0.068	0	Fibroblasts	RBFOX2
ADAM33	0	0.413826	0.263	0.021	0	Fibroblasts	ADAM33
VKORC1	0	0.411632	0.478	0.195	0	Fibroblasts	VKORC1
RCAN2	0	0.411448	0.262	0.033	0	Fibroblasts	RCAN2
S100A11	0	0.41089	0.87	0.673	0	Fibroblasts	S100A11
IL1R1	0	0.410767	0.457	0.174	0	Fibroblasts	IL1R1
TMEM98	0	0.410512	0.294	0.028	0	Fibroblasts	TMEM98
VEGFA	0	0.408683	0.463	0.171	0	Fibroblasts	VEGFA
CERCAM	0	0.406541	0.261	0.027	0	Fibroblasts	CERCAM
KLF10	0	0.406342	0.513	0.253	0	Fibroblasts	KLF10
TNS1	0	0.405633	0.358	0.093	0	Fibroblasts	TNS1
ABL1	0	0.405541	0.334	0.065	0	Fibroblasts	ABL1
OSMR	0	0.404872	0.309	0.062	0	Fibroblasts	OSMR
TWSG1	0	0.4042	0.368	0.075	0	Fibroblasts	TWSG1
CRIP1	0	0.403177	0.594	0.418	0	Fibroblasts	CRIP1
KITLG	0	0.402567	0.303	0.057	0	Fibroblasts	KITLG
TCEAL4	0	0.402045	0.475	0.18	0	Fibroblasts	TCEAL4
TNFSF13B	0	0.401796	0.303	0.101	0	Fibroblasts	TNFSF13B
TMEM14C	0	0.401732	0.55	0.229	0	Fibroblasts	TMEM14C
PBX1	0	0.401012	0.312	0.048	0	Fibroblasts	PBX1
TSPO	0	0.400737	0.692	0.41	0	Fibroblasts	TSPO
OLFML2B	0	0.400542	0.273	0.033	0	Fibroblasts	OLFML2B
CPED1	0	0.400513	0.296	0.044	0	Fibroblasts	CPED1
CTTN	0	0.399288	0.392	0.103	0	Fibroblasts	CTTN
BMP4	0	0.399191	0.259	0.037	0	Fibroblasts	BMP4
KDELR1	0	0.397687	0.596	0.301	0	Fibroblasts	KDELR1
CKAP4	0	0.397464	0.362	0.083	0	Fibroblasts	CKAP4
UGDH	0	0.39705	0.333	0.078	0	Fibroblasts	UGDH
LOXL1	0	0.397019	0.265	0.024	0	Fibroblasts	LOXL1
METTL7A	0	0.396217	0.312	0.069	0	Fibroblasts	METTL7A
ADD3	0	0.395996	0.468	0.21	0	Fibroblasts	ADD3
OAT	0	0.395145	0.474	0.161	0	Fibroblasts	OAT
IRX1	0	0.394824	0.254	0.016	0	Fibroblasts	IRX1
EMILIN1	0	0.394757	0.261	0.025	0	Fibroblasts	EMILIN1
SCARB2	0	0.393453	0.475	0.183	0	Fibroblasts	SCARB2
ENPP2	0	0.392193	0.309	0.081	0	Fibroblasts	ENPP2
ERRFI1	0	0.391499	0.29	0.079	0	Fibroblasts	ERRFI1
TUSC1	0	0.391392	0.334	0.063	0	Fibroblasts	TUSC1
ATRAID	0	0.390195	0.525	0.236	0	Fibroblasts	ATRAID
ANPEP	0	0.389009	0.339	0.074	0	Fibroblasts	ANPEP
SORBS3	0	0.388828	0.37	0.102	0	Fibroblasts	SORBS3
MT-ND1	0	0.38871	0.97	0.904	0	Fibroblasts	MT-ND1
RECK	0	0.386962	0.263	0.047	0	Fibroblasts	RECK
SELENBP1	0	0.386908	0.274	0.027	0	Fibroblasts	SELENBP1
PHLDA2	0	0.386564	0.449	0.214	0	Fibroblasts	PHLDA2
PEBP1	0	0.386023	0.746	0.444	0	Fibroblasts	PEBP1
IER2	0	0.386004	0.805	0.654	0	Fibroblasts	IER2
KHDRBS3	0	0.38413	0.317	0.07	0	Fibroblasts	KHDRBS3
SNAI1	0	0.384129	0.321	0.11	0	Fibroblasts	SNAI1
PHLDA3	0	0.384095	0.309	0.062	0	Fibroblasts	PHLDA3
PLPP1	0	0.384005	0.406	0.114	0	Fibroblasts	PLPP1
ARL4D	0	0.383479	0.304	0.088	0	Fibroblasts	ARL4D
PHLDA1	0	0.381558	0.554	0.341	0	Fibroblasts	PHLDA1
ITM2B	0	0.381475	0.923	0.741	0	Fibroblasts	ITM2B
SHOX2	0	0.380667	0.259	0.018	0	Fibroblasts	SHOX2
TYMP	0	0.380157	0.678	0.446	0	Fibroblasts	TYMP
GLDN	0	0.380116	0.25	0.022	0	Fibroblasts	GLDN
ESD	0	0.379881	0.514	0.211	0	Fibroblasts	ESD
MYADM	0	0.379591	0.542	0.26	0	Fibroblasts	MYADM
PLSCR4	0	0.378589	0.341	0.089	0	Fibroblasts	PLSCR4
DTWD1	0	0.377934	0.363	0.095	0	Fibroblasts	DTWD1
PLSCR1	0	0.377754	0.601	0.332	0	Fibroblasts	PLSCR1
HSPA1B	0	0.375733	0.884	0.64	0	Fibroblasts	HSPA1B
CD151	0	0.375532	0.473	0.191	0	Fibroblasts	CD151
BOC	0	0.375111	0.266	0.027	0	Fibroblasts	BOC
DPYSL3	0	0.374577	0.296	0.065	0	Fibroblasts	DPYSL3
OLFML1	0	0.373366	0.254	0.019	0	Fibroblasts	OLFML1
TRPS1	0	0.372967	0.378	0.132	0	Fibroblasts	TRPS1
BSG	0	0.372371	0.609	0.326	0	Fibroblasts	BSG
FCGRT	0	0.371532	0.633	0.291	0	Fibroblasts	FCGRT
PLTP	0	0.371213	0.402	0.095	0	Fibroblasts	PLTP
KAZN	0	0.371185	0.265	0.044	0	Fibroblasts	KAZN
RSAD2	0	0.371083	0.337	0.177	0	Fibroblasts	RSAD2
SGCB	0	0.37042	0.327	0.054	0	Fibroblasts	SGCB
DSEL	0	0.370397	0.271	0.045	0	Fibroblasts	DSEL
PNRC1	0	0.370362	0.886	0.803	0	Fibroblasts	PNRC1
CAMK2N1	0	0.370307	0.334	0.073	0	Fibroblasts	CAMK2N1
SNX7	0	0.370215	0.302	0.045	0	Fibroblasts	SNX7
POLR2L	0	0.369821	0.688	0.457	0	Fibroblasts	POLR2L
ZCCHC24	0	0.369726	0.309	0.056	0	Fibroblasts	ZCCHC24
PTGR1	0	0.365441	0.286	0.059	0	Fibroblasts	PTGR1
PHLDB1	0	0.364239	0.321	0.071	0	Fibroblasts	PHLDB1
PROS1	0	0.363919	0.275	0.069	0	Fibroblasts	PROS1
TMEM173	0	0.363643	0.472	0.197	0	Fibroblasts	TMEM173
FGF2	0	0.362546	0.256	0.045	0	Fibroblasts	FGF2
GOLM1	0	0.362018	0.265	0.058	0	Fibroblasts	GOLM1
CRNDE	0	0.361728	0.273	0.032	0	Fibroblasts	CRNDE
WWTR1	0	0.361641	0.461	0.148	0	Fibroblasts	WWTR1
MT-CO3	0	0.35985	0.943	0.878	0	Fibroblasts	MT-CO3
ZEB2	0	0.35883	0.704	0.341	0	Fibroblasts	ZEB2
RRBP1	0	0.358727	0.585	0.29	0	Fibroblasts	RRBP1
ACVRL1	0	0.3587	0.335	0.082	0	Fibroblasts	ACVRL1
ARL2	0	0.358257	0.493	0.205	0	Fibroblasts	ARL2
NID1	0	0.358078	0.293	0.055	0	Fibroblasts	NID1
SGCE	0	0.358053	0.276	0.042	0	Fibroblasts	SGCE
LTBP3	0	0.357343	0.372	0.116	0	Fibroblasts	LTBP3
VAMP5	0	0.356483	0.57	0.283	0	Fibroblasts	VAMP5
RUNX1	0	0.356132	0.391	0.139	0	Fibroblasts	RUNX1
RASSF8	0	0.35612	0.309	0.07	0	Fibroblasts	RASSF8
CD59	0	0.355009	0.711	0.36	0	Fibroblasts	CD59
IFITM1	0	0.354929	0.645	0.421	0	Fibroblasts	IFITM1
GOLIM4	0	0.35394	0.384	0.135	0	Fibroblasts	GOLIM4
APP	0	0.352897	0.589	0.256	0	Fibroblasts	APP
PPA1	0	0.352785	0.654	0.39	0	Fibroblasts	PPA1
CD302	0	0.352061	0.313	0.085	0	Fibroblasts	CD302
SPATS2L	0	0.351545	0.565	0.297	0	Fibroblasts	SPATS2L
SBDS	0	0.351539	0.718	0.453	0	Fibroblasts	SBDS
MYLIP	0	0.351177	0.494	0.234	0	Fibroblasts	MYLIP
IFI27	0	0.35009	0.747	0.524	0	Fibroblasts	IFI27
TPST1	0	0.349736	0.287	0.044	0	Fibroblasts	TPST1
LAMB1	0	0.349113	0.292	0.072	0	Fibroblasts	LAMB1
CREB5	0	0.34892	0.259	0.086	0	Fibroblasts	CREB5
RABAC1	0	0.347984	0.681	0.436	0	Fibroblasts	RABAC1
CD276	0	0.347515	0.305	0.055	0	Fibroblasts	CD276
FKBP7	0	0.346783	0.281	0.046	0	Fibroblasts	FKBP7
EEA1	0	0.346097	0.45	0.187	0	Fibroblasts	EEA1
EIF4A3	0	0.345091	0.564	0.378	0	Fibroblasts	EIF4A3
TNFSF10	0	0.344491	0.455	0.301	0	Fibroblasts	TNFSF10
HSPA1A	0	0.344346	0.946	0.86	0	Fibroblasts	HSPA1A
IL6ST	0	0.343825	0.679	0.366	0	Fibroblasts	IL6ST
OSBPL1A	0	0.342895	0.363	0.108	0	Fibroblasts	OSBPL1A
GNAI1	0	0.342731	0.293	0.047	0	Fibroblasts	GNAI1
COPS8	0	0.341996	0.37	0.137	0	Fibroblasts	COPS8
FOXO3	0	0.341994	0.426	0.18	0	Fibroblasts	FOXO3
TGFBR3	0	0.340913	0.393	0.162	0	Fibroblasts	TGFBR3
ARID5B	0	0.340053	0.774	0.573	0	Fibroblasts	ARID5B
KCNQ1OT1	0	0.340046	0.335	0.159	0	Fibroblasts	KCNQ1OT1
PRDX4	0	0.338578	0.432	0.189	0	Fibroblasts	PRDX4
KIAA0930	0	0.33792	0.307	0.077	0	Fibroblasts	KIAA0930
DDAH2	0	0.337493	0.572	0.284	0	Fibroblasts	DDAH2
PARVA	0	0.337211	0.287	0.051	0	Fibroblasts	PARVA
C1orf198	0	0.337036	0.288	0.047	0	Fibroblasts	C1orf198
ADCY3	0	0.336908	0.256	0.05	0	Fibroblasts	ADCY3
PRSS23	0	0.336758	0.271	0.115	0	Fibroblasts	PRSS23
DNM1	0	0.336241	0.252	0.03	0	Fibroblasts	DNM1
MTRNR2L8	0	0.334802	0.615	0.409	0	Fibroblasts	MTRNR2L8
ZFAND5	0	0.334216	0.683	0.455	0	Fibroblasts	ZFAND5
RBPMS	0	0.331859	0.305	0.082	0	Fibroblasts	RBPMS
RNH1	0	0.330646	0.643	0.376	0	Fibroblasts	RNH1
VCL	0	0.329879	0.368	0.123	0	Fibroblasts	VCL
TNFRSF12A	0	0.329273	0.334	0.119	0	Fibroblasts	TNFRSF12A
A4GALT	0	0.328857	0.327	0.081	0	Fibroblasts	A4GALT
NME4	0	0.326879	0.346	0.111	0	Fibroblasts	NME4
ARHGAP21	0	0.325337	0.393	0.148	0	Fibroblasts	ARHGAP21
MARCKS	0	0.324924	0.692	0.343	0	Fibroblasts	MARCKS
TRIM47	0	0.324277	0.323	0.09	0	Fibroblasts	TRIM47
DYNLL1	0	0.324015	0.853	0.653	0	Fibroblasts	DYNLL1
SERTAD1	0	0.322854	0.549	0.322	0	Fibroblasts	SERTAD1
CLTB	0	0.32246	0.532	0.269	0	Fibroblasts	CLTB
H2AFJ	0	0.321787	0.616	0.337	0	Fibroblasts	H2AFJ
H1F0	0	0.321615	0.317	0.106	0	Fibroblasts	H1F0
SMARCA1	0	0.319218	0.254	0.044	0	Fibroblasts	SMARCA1
RBMS1	0	0.316499	0.53	0.262	0	Fibroblasts	RBMS1
RHOQ	0	0.316279	0.41	0.172	0	Fibroblasts	RHOQ
PTPRG	0	0.316245	0.255	0.045	0	Fibroblasts	PTPRG
IFI16	0	0.316188	0.801	0.594	0	Fibroblasts	IFI16
ARMCX1	0	0.316085	0.32	0.091	0	Fibroblasts	ARMCX1
PTK2	0	0.315396	0.308	0.112	0	Fibroblasts	PTK2
TFDP2	0	0.315268	0.338	0.104	0	Fibroblasts	TFDP2
NME2	0	0.31463	0.359	0.197	0	Fibroblasts	NME2
NDUFS4	0	0.314139	0.461	0.195	0	Fibroblasts	NDUFS4
TEAD1	0	0.313843	0.301	0.079	0	Fibroblasts	TEAD1
NRP1	0	0.313539	0.383	0.138	0	Fibroblasts	NRP1
NPTN	0	0.312827	0.398	0.15	0	Fibroblasts	NPTN
LARP6	0	0.311979	0.299	0.068	0	Fibroblasts	LARP6
ARHGAP10	0	0.311788	0.313	0.09	0	Fibroblasts	ARHGAP10
COLEC12	0	0.311011	0.258	0.057	0	Fibroblasts	COLEC12
CDKN1C	0	0.310444	0.392	0.143	0	Fibroblasts	CDKN1C
ITPRIPL2	0	0.309397	0.285	0.074	0	Fibroblasts	ITPRIPL2
ROCK2	0	0.309018	0.409	0.171	0	Fibroblasts	ROCK2
KDELR2	0	0.30845	0.553	0.31	0	Fibroblasts	KDELR2
NDUFB7	0	0.308102	0.525	0.272	0	Fibroblasts	NDUFB7
ANO6	0	0.3077	0.354	0.121	0	Fibroblasts	ANO6
TRIP6	0	0.306356	0.355	0.108	0	Fibroblasts	TRIP6
ARL1	0	0.305586	0.386	0.143	0	Fibroblasts	ARL1
CAMSAP2	0	0.305513	0.337	0.11	0	Fibroblasts	CAMSAP2
OAS1	0	0.304598	0.366	0.191	0	Fibroblasts	OAS1
WASL	0	0.30431	0.381	0.137	0	Fibroblasts	WASL
EHD2	0	0.304103	0.288	0.073	0	Fibroblasts	EHD2
TNFRSF1A	0	0.303103	0.457	0.191	0	Fibroblasts	TNFRSF1A
DUT	0	0.302723	0.46	0.213	0	Fibroblasts	DUT
STAT1	0	0.30253	0.466	0.265	0	Fibroblasts	STAT1
HSBP1	0	0.302261	0.587	0.316	0	Fibroblasts	HSBP1
SEC31A	0	0.299566	0.495	0.245	0	Fibroblasts	SEC31A
FSTL3	0	0.29909	0.294	0.05	0	Fibroblasts	FSTL3
MYOF	0	0.299005	0.307	0.095	0	Fibroblasts	MYOF
NCKAP1	0	0.298599	0.33	0.097	0	Fibroblasts	NCKAP1
2022-09-11	0	0.297627	0.321	0.139	0	Fibroblasts	2022-09-11
HEBP1	0	0.296881	0.343	0.104	0	Fibroblasts	HEBP1
TMEM230	0	0.296721	0.471	0.219	0	Fibroblasts	TMEM230
MT-ND4	0	0.296425	0.953	0.893	0	Fibroblasts	MT-ND4
CD47	0	0.295332	0.549	0.335	0	Fibroblasts	CD47
MSRB2	0	0.294565	0.289	0.066	0	Fibroblasts	MSRB2
LDLR	0	0.294414	0.334	0.137	0	Fibroblasts	LDLR
TUBB6	0	0.293748	0.381	0.145	0	Fibroblasts	TUBB6
PLIN3	0	0.293187	0.376	0.156	0	Fibroblasts	PLIN3
VEGFB	0	0.292845	0.365	0.155	0	Fibroblasts	VEGFB
CCNL1	0	0.292842	0.789	0.656	0	Fibroblasts	CCNL1
WLS	0	0.291131	0.255	0.059	0	Fibroblasts	WLS
FNDC3B	0	0.290969	0.415	0.188	0	Fibroblasts	FNDC3B
FUCA2	0	0.290192	0.316	0.091	0	Fibroblasts	FUCA2
CXXC5	0	0.289408	0.362	0.151	0	Fibroblasts	CXXC5
AHNAK	0	0.288916	0.814	0.564	0	Fibroblasts	AHNAK
PURA	0	0.288786	0.455	0.223	0	Fibroblasts	PURA
LAMP1	0	0.287618	0.515	0.259	0	Fibroblasts	LAMP1
SESTD1	0	0.287083	0.326	0.11	0	Fibroblasts	SESTD1
TMEM43	0	0.286831	0.342	0.127	0	Fibroblasts	TMEM43
TCF12	0	0.286529	0.345	0.127	0	Fibroblasts	TCF12
RTL8C	0	0.286473	0.308	0.086	0	Fibroblasts	RTL8C
NUDT4	0	0.285099	0.445	0.228	0	Fibroblasts	NUDT4
COL15A1	0	0.284518	0.365	0.129	0	Fibroblasts	COL15A1
LATS2	0	0.283698	0.304	0.114	0	Fibroblasts	LATS2
ARF4	0	0.283656	0.674	0.443	0	Fibroblasts	ARF4
LAMP2	0	0.282671	0.489	0.242	0	Fibroblasts	LAMP2
SPRED1	0	0.281954	0.266	0.069	0	Fibroblasts	SPRED1
NAMPT	0	0.28051	0.709	0.576	0	Fibroblasts	NAMPT
APLP2	0	0.28036	0.613	0.348	0	Fibroblasts	APLP2
HDLBP	0	0.28033	0.48	0.236	0	Fibroblasts	HDLBP
PRDX5	0	0.280118	0.584	0.345	0	Fibroblasts	PRDX5
ATP5MC1	0	0.277051	0.489	0.235	0	Fibroblasts	ATP5MC1
USP53	0	0.277017	0.345	0.14	0	Fibroblasts	USP53
ABL2	0	0.276271	0.357	0.176	0	Fibroblasts	ABL2
WTAP	0	0.276099	0.654	0.473	0	Fibroblasts	WTAP
JAM3	0	0.276023	0.276	0.067	0	Fibroblasts	JAM3
HNMT	0	0.2758	0.273	0.058	0	Fibroblasts	HNMT
CASC4	0	0.275049	0.357	0.137	0	Fibroblasts	CASC4
ING1	0	0.275044	0.383	0.176	0	Fibroblasts	ING1
AKR1C3	0	0.274899	0.264	0.086	0	Fibroblasts	AKR1C3
BAD	0	0.274542	0.376	0.148	0	Fibroblasts	BAD
RAB11FIP2	0	0.273805	0.253	0.061	0	Fibroblasts	RAB11FIP2
CAV2	0	0.273498	0.376	0.131	0	Fibroblasts	CAV2
HMGN3	0	0.272939	0.453	0.217	0	Fibroblasts	HMGN3
CDC42EP5	0	0.272145	0.356	0.108	0	Fibroblasts	CDC42EP5
ARL3	0	0.272083	0.349	0.125	0	Fibroblasts	ARL3
SEM1	0	0.271623	0.677	0.418	0	Fibroblasts	SEM1
PSAP	0	0.271514	0.745	0.41	0	Fibroblasts	PSAP
NCOA7	0	0.26871	0.542	0.322	0	Fibroblasts	NCOA7
BCL6	0	0.268691	0.387	0.173	0	Fibroblasts	BCL6
OSTC	0	0.267671	0.529	0.292	0	Fibroblasts	OSTC
SMAD5	0	0.267612	0.325	0.117	0	Fibroblasts	SMAD5
NUCB2	0	0.267567	0.382	0.178	0	Fibroblasts	NUCB2
SMIM14	0	0.267289	0.39	0.162	0	Fibroblasts	SMIM14
TMEM159	0	0.267229	0.3	0.101	0	Fibroblasts	TMEM159
IFT57	0	0.266674	0.426	0.183	0	Fibroblasts	IFT57
SNTB2	0	0.26487	0.394	0.161	0	Fibroblasts	SNTB2
TMBIM4	0	0.264708	0.543	0.3	0	Fibroblasts	TMBIM4
PIM1	0	0.264502	0.383	0.24	0	Fibroblasts	PIM1
PRDX2	0	0.26369	0.526	0.266	0	Fibroblasts	PRDX2
NOTCH2	0	0.262947	0.308	0.099	0	Fibroblasts	NOTCH2
ITGB1	0	0.261651	0.763	0.517	0	Fibroblasts	ITGB1
PTEN	0	0.261052	0.443	0.224	0	Fibroblasts	PTEN
GTF2H5	0	0.259224	0.362	0.142	0	Fibroblasts	GTF2H5
SRI	0	0.258753	0.551	0.301	0	Fibroblasts	SRI
LTBR	0	0.2587	0.294	0.094	0	Fibroblasts	LTBR
ZNF428	0	0.25847	0.371	0.14	0	Fibroblasts	ZNF428
PTPRA	0	0.258424	0.407	0.182	0	Fibroblasts	PTPRA
NDUFA4	0	0.257799	0.745	0.591	0	Fibroblasts	NDUFA4
CHD9	0	0.257797	0.435	0.204	0	Fibroblasts	CHD9
SRGAP1	0	0.25766	0.257	0.073	0	Fibroblasts	SRGAP1
MPRIP	0	0.255942	0.336	0.137	0	Fibroblasts	MPRIP
SPTBN1	0	0.255087	0.646	0.353	0	Fibroblasts	SPTBN1
SPTSSA	0	0.25501	0.339	0.126	0	Fibroblasts	SPTSSA
RAB2A	0	0.254779	0.598	0.361	0	Fibroblasts	RAB2A
SLC44A1	0	0.254465	0.318	0.112	0	Fibroblasts	SLC44A1
SLC38A2	0	0.254388	0.763	0.57	0	Fibroblasts	SLC38A2
LMAN1	0	0.254288	0.566	0.324	0	Fibroblasts	LMAN1
LRRC32	0	0.253844	0.261	0.098	0	Fibroblasts	LRRC32
TMED3	0	0.253709	0.282	0.087	0	Fibroblasts	TMED3
RNF24	0	0.253535	0.284	0.1	0	Fibroblasts	RNF24
PIGT	0	0.252424	0.345	0.148	0	Fibroblasts	PIGT
HSPG2	0	0.251658	0.378	0.137	0	Fibroblasts	HSPG2
GLRX5	0	0.251477	0.412	0.201	0	Fibroblasts	GLRX5
ATP6AP2	0	0.250673	0.543	0.298	0	Fibroblasts	ATP6AP2
PLS3	0	0.250287	0.313	0.104	0	Fibroblasts	PLS3
ATP5PF	0	0.250176	0.683	0.434	0	Fibroblasts	ATP5PF
ISG15	4.40514e-113	0.376544	0.695	0.702	1.3163e-108	Fibroblasts	ISG15
CYCS	1.01135e-06	0.295089	0.604	0.577	0.0302203	Fibroblasts	CYCS
IL7R	0	2.15543	0.762	0.094	0	T	IL7R
PTPRC	0	1.98378	0.868	0.182	0	T	PTPRC
CXCR4	0	1.76707	0.791	0.211	0	T	CXCR4
CLEC2D	0	1.73084	0.726	0.132	0	T	CLEC2D
TNFRSF4	0	1.66719	0.44	0.086	0	T	TNFRSF4
CD2	0	1.64023	0.633	0.045	0	T	CD2
TRBC2	0	1.63189	0.604	0.055	0	T	TRBC2
DUSP2	0	1.5775	0.748	0.211	0	T	DUSP2
CD3D	0	1.53361	0.645	0.038	0	T	CD3D
SPOCK2	0	1.50356	0.616	0.051	0	T	SPOCK2
CYTIP	0	1.4972	0.722	0.143	0	T	CYTIP
TRAC	0	1.49374	0.619	0.057	0	T	TRAC
TUBA4A	0	1.4862	0.625	0.16	0	T	TUBA4A
TRBC1	0	1.44718	0.44	0.039	0	T	TRBC1
CD7	0	1.3877	0.509	0.073	0	T	CD7
CREM	0	1.38386	0.781	0.424	0	T	CREM
SRGN	0	1.36054	0.904	0.374	0	T	SRGN
STK4	0	1.35358	0.813	0.28	0	T	STK4
TIGIT	0	1.33654	0.378	0.025	0	T	TIGIT
CNOT6L	0	1.30121	0.658	0.24	0	T	CNOT6L
SARAF	0	1.29537	0.811	0.556	0	T	SARAF
CD69	0	1.29303	0.611	0.13	0	T	CD69
SYTL3	0	1.22854	0.514	0.062	0	T	SYTL3
IL32	0	1.22097	0.764	0.399	0	T	IL32
EZR	0	1.21889	0.739	0.369	0	T	EZR
CST7	0	1.21801	0.43	0.073	0	T	CST7
RORA	0	1.20943	0.599	0.303	0	T	RORA
TRAT1	0	1.20668	0.405	0.02	0	T	TRAT1
LEPROTL1	0	1.19838	0.599	0.185	0	T	LEPROTL1
CCL5	0	1.19781	0.44	0.156	0	T	CCL5
SMAP2	0	1.19529	0.653	0.241	0	T	SMAP2
LTB	0	1.19491	0.538	0.095	0	T	LTB
SMCHD1	0	1.18969	0.715	0.436	0	T	SMCHD1
CD3E	0	1.18582	0.534	0.034	0	T	CD3E
PPP2R5C	0	1.15649	0.637	0.276	0	T	PPP2R5C
SAMSN1	0	1.15106	0.612	0.133	0	T	SAMSN1
RHOH	0	1.14555	0.57	0.103	0	T	RHOH
ANKRD12	0	1.14381	0.766	0.616	0	T	ANKRD12
FYB1	0	1.14008	0.502	0.085	0	T	FYB1
FYN	0	1.11751	0.655	0.348	0	T	FYN
CDC42SE2	0	1.10591	0.638	0.226	0	T	CDC42SE2
ITM2A	0	1.08291	0.515	0.211	0	T	ITM2A
FAM177A1	0	1.0729	0.564	0.381	0	T	FAM177A1
RUNX3	0	1.06844	0.606	0.216	0	T	RUNX3
CD48	0	1.06601	0.652	0.143	0	T	CD48
ICOS	0	1.06266	0.322	0.016	0	T	ICOS
TNFRSF18	0	1.05968	0.425	0.078	0	T	TNFRSF18
HMGB2	0	1.05562	0.608	0.393	0	T	HMGB2
CD52	0	1.04217	0.507	0.114	0	T	CD52
EML4	0	1.03342	0.614	0.307	0	T	EML4
ARHGDIB	0	1.03268	0.671	0.282	0	T	ARHGDIB
NKG7	0	1.02527	0.262	0.046	0	T	NKG7
BIRC3	0	1.01485	0.722	0.462	0	T	BIRC3
FAM107B	0	1.01096	0.68	0.375	0	T	FAM107B
CD3G	0	1.00724	0.391	0.02	0	T	CD3G
STK17A	0	0.970022	0.567	0.263	0	T	STK17A
TMSB4X	0	0.96569	0.982	0.98	0	T	TMSB4X
STK17B	0	0.937171	0.657	0.331	0	T	STK17B
ISG20	0	0.936205	0.714	0.381	0	T	ISG20
SRSF7	0	0.932885	0.852	0.703	0	T	SRSF7
MBP	0	0.923869	0.498	0.177	0	T	MBP
IKZF1	0	0.923864	0.472	0.099	0	T	IKZF1
RNF19A	0	0.918377	0.576	0.375	0	T	RNF19A
DOK2	0	0.915995	0.367	0.087	0	T	DOK2
RPS29	0	0.91419	0.966	0.94	0	T	RPS29
ALOX5AP	0	0.909067	0.411	0.068	0	T	ALOX5AP
BATF	0	0.904017	0.324	0.059	0	T	BATF
RGS1	0	0.901252	0.384	0.115	0	T	RGS1
IL2RG	0	0.892008	0.474	0.104	0	T	IL2RG
CD96	0	0.891609	0.364	0.033	0	T	CD96
BICDL1	0	0.891002	0.35	0.027	0	T	BICDL1
TSPYL2	0	0.87645	0.593	0.387	0	T	TSPYL2
NSD3	0	0.874978	0.647	0.456	0	T	NSD3
DUSP4	0	0.873809	0.357	0.164	0	T	DUSP4
ZNF331	0	0.873577	0.586	0.317	0	T	ZNF331
HCST	0	0.864726	0.501	0.142	0	T	HCST
GPR183	0	0.863559	0.571	0.21	0	T	GPR183
GNG2	0	0.85969	0.412	0.121	0	T	GNG2
CORO1A	0	0.851355	0.457	0.117	0	T	CORO1A
APBB1IP	0	0.849463	0.368	0.065	0	T	APBB1IP
SESN3	0	0.8462	0.298	0.208	0	T	SESN3
SH2D1A	0	0.84519	0.286	0.019	0	T	SH2D1A
TCF7	0	0.837338	0.383	0.092	0	T	TCF7
NR3C1	0	0.833698	0.592	0.504	0	T	NR3C1
CD6	0	0.832054	0.334	0.018	0	T	CD6
CD247	0	0.820022	0.346	0.03	0	T	CD247
ARL4C	0	0.813015	0.615	0.315	0	T	ARL4C
TAGAP	0	0.811932	0.395	0.098	0	T	TAGAP
NDUFV2	0	0.811069	0.638	0.523	0	T	NDUFV2
EVI2B	0	0.810334	0.409	0.095	0	T	EVI2B
BTG1	0	0.810249	0.934	0.862	0	T	BTG1
PPP1R2	0	0.805492	0.572	0.393	0	T	PPP1R2
FNBP1	0	0.80076	0.647	0.383	0	T	FNBP1
RASGRP1	0	0.796644	0.317	0.038	0	T	RASGRP1
ITK	0	0.793792	0.317	0.022	0	T	ITK
PIK3R1	0	0.784722	0.582	0.495	0	T	PIK3R1
CLDND1	0	0.783224	0.492	0.317	0	T	CLDND1
TGFB1	0	0.782225	0.532	0.322	0	T	TGFB1
PTPN22	0	0.781516	0.332	0.051	0	T	PTPN22
CD5	0	0.779128	0.302	0.017	0	T	CD5
BCL11B	0	0.778114	0.317	0.052	0	T	BCL11B
RPL28	0	0.778113	0.981	0.973	0	T	RPL28
SH2D2A	0	0.772988	0.3	0.027	0	T	SH2D2A
SLC38A1	0	0.769384	0.45	0.15	0	T	SLC38A1
TTC39C	0	0.763337	0.39	0.151	0	T	TTC39C
P2RY10	0	0.763246	0.34	0.054	0	T	P2RY10
ACAP1	0	0.753589	0.354	0.09	0	T	ACAP1
CD28	0	0.751939	0.293	0.014	0	T	CD28
LCP1	0	0.748328	0.586	0.183	0	T	LCP1
RIPOR2	0	0.747213	0.34	0.107	0	T	RIPOR2
STAT4	0	0.741241	0.324	0.059	0	T	STAT4
HIST1H4C	0	0.740405	0.488	0.373	0	T	HIST1H4C
GPSM3	0	0.738419	0.455	0.149	0	T	GPSM3
CD37	0	0.733183	0.65	0.18	0	T	CD37
GCC2	0	0.732342	0.54	0.372	0	T	GCC2
GZMM	0	0.73018	0.271	0.022	0	T	GZMM
LIMD2	0	0.728495	0.383	0.126	0	T	LIMD2
G3BP2	0	0.727444	0.536	0.368	0	T	G3BP2
CEMIP2	0	0.725479	0.421	0.236	0	T	CEMIP2
TNFRSF1B	0	0.714066	0.457	0.201	0	T	TNFRSF1B
IKZF3	0	0.713462	0.288	0.049	0	T	IKZF3
DCXR	0	0.711772	0.392	0.214	0	T	DCXR
GMFG	0	0.709372	0.463	0.185	0	T	GMFG
CRYBG1	0	0.707042	0.321	0.098	0	T	CRYBG1
PBXIP1	0	0.707012	0.346	0.116	0	T	PBXIP1
CD53	0	0.706429	0.443	0.133	0	T	CD53
PBX4	0	0.703919	0.288	0.048	0	T	PBX4
LYST	0	0.700148	0.409	0.241	0	T	LYST
WIPF1	0	0.698126	0.523	0.32	0	T	WIPF1
AKNA	0	0.696084	0.318	0.106	0	T	AKNA
LCK	0	0.679743	0.284	0.022	0	T	LCK
GPR174	0	0.675508	0.265	0.028	0	T	GPR174
SYNE2	0	0.674	0.501	0.285	0	T	SYNE2
RPS27	0	0.673841	0.984	0.979	0	T	RPS27
ZC3H12D	0	0.670633	0.261	0.033	0	T	ZC3H12D
GSPT1	0	0.661978	0.504	0.352	0	T	GSPT1
2022-09-06	0	0.657873	0.375	0.171	0	T	2022-09-06
RAC2	0	0.657809	0.39	0.105	0	T	RAC2
ELF1	0	0.657473	0.618	0.442	0	T	ELF1
PDE4B	0	0.656364	0.405	0.171	0	T	PDE4B
RAB8B	0	0.652764	0.57	0.396	0	T	RAB8B
RAB9A	0	0.651624	0.413	0.311	0	T	RAB9A
FMNL1	0	0.650949	0.399	0.167	0	T	FMNL1
RPS16	0	0.638842	0.947	0.93	0	T	RPS16
CDKN1B	0	0.638207	0.468	0.304	0	T	CDKN1B
EVI2A	0	0.637734	0.305	0.065	0	T	EVI2A
CHD2	0	0.632879	0.526	0.424	0	T	CHD2
ARAP2	0	0.631176	0.29	0.091	0	T	ARAP2
SFXN1	0	0.630931	0.293	0.084	0	T	SFXN1
EVL	0	0.626766	0.334	0.181	0	T	EVL
TSC22D3	0	0.626294	0.619	0.547	0	T	TSC22D3
LAT	0	0.625443	0.252	0.038	0	T	LAT
NAP1L4	0	0.620732	0.409	0.26	0	T	NAP1L4
IQGAP2	0	0.619167	0.328	0.102	0	T	IQGAP2
USP15	0	0.613014	0.504	0.374	0	T	USP15
FGFR1OP2	0	0.611	0.506	0.384	0	T	FGFR1OP2
KIAA1551	0	0.61098	0.328	0.153	0	T	KIAA1551
C9orf78	0	0.609617	0.462	0.314	0	T	C9orf78
AC058791.1	0	0.609458	0.312	0.159	0	T	AC058791.1
EMB	0	0.608479	0.293	0.07	0	T	EMB
SEMA4D	0	0.607363	0.271	0.059	0	T	SEMA4D
PTPN7	0	0.606202	0.257	0.047	0	T	PTPN7
MRPL1	0	0.602947	0.289	0.145	0	T	MRPL1
CENPC	0	0.602863	0.394	0.261	0	T	CENPC
RPS3	0	0.601963	0.957	0.945	0	T	RPS3
STAT5A	0	0.600951	0.365	0.223	0	T	STAT5A
IL10RA	0	0.600797	0.32	0.108	0	T	IL10RA
PRKCH	0	0.600564	0.286	0.077	0	T	PRKCH
FAM129A	0	0.596847	0.286	0.132	0	T	FAM129A
YWHAB	0	0.594654	0.73	0.692	0	T	YWHAB
FXYD5	0	0.590498	0.577	0.397	0	T	FXYD5
STAT5B	0	0.590441	0.318	0.156	0	T	STAT5B
REL	0	0.589998	0.72	0.52	0	T	REL
RPS12	0	0.58829	0.978	0.979	0	T	RPS12
PABPC1	0	0.580945	0.799	0.768	0	T	PABPC1
PARP8	0	0.580195	0.271	0.097	0	T	PARP8
CARD16	0	0.580188	0.277	0.189	0	T	CARD16
RCAN3	0	0.570495	0.261	0.075	0	T	RCAN3
GIMAP7	0	0.569292	0.3	0.102	0	T	GIMAP7
PDE4D	0	0.562658	0.306	0.158	0	T	PDE4D
CDC14A	0	0.561024	0.257	0.092	0	T	CDC14A
PTGER4	0	0.560577	0.391	0.266	0	T	PTGER4
PAK2	0	0.560154	0.461	0.382	0	T	PAK2
RGCC	0	0.560005	0.417	0.337	0	T	RGCC
PIK3IP1	0	0.559343	0.253	0.104	0	T	PIK3IP1
GIMAP4	0	0.559107	0.259	0.104	0	T	GIMAP4
JPT1	0	0.552121	0.387	0.234	0	T	JPT1
RPL36AL	0	0.550756	0.863	0.82	0	T	RPL36AL
SYAP1	0	0.548789	0.438	0.344	0	T	SYAP1
RPL23A	0	0.548041	0.945	0.921	0	T	RPL23A
MALAT1	0	0.54401	0.998	0.995	0	T	MALAT1
RPSA	0	0.542576	0.896	0.856	0	T	RPSA
JAK1	0	0.541737	0.646	0.581	0	T	JAK1
BAZ1A	0	0.540465	0.544	0.448	0	T	BAZ1A
GPR65	0	0.539936	0.289	0.075	0	T	GPR65
RPS15A	0	0.539592	0.96	0.953	0	T	RPS15A
SOD1	0	0.538833	0.765	0.761	0	T	SOD1
COTL1	0	0.538684	0.444	0.269	0	T	COTL1
FOXP1	0	0.538079	0.5	0.367	0	T	FOXP1
MECP2	0	0.53793	0.406	0.276	0	T	MECP2
RAB27A	0	0.533995	0.25	0.104	0	T	RAB27A
HINT1	0	0.533529	0.772	0.716	0	T	HINT1
H2AFV	0	0.532905	0.547	0.435	0	T	H2AFV
ARID4B	0	0.531701	0.642	0.563	0	T	ARID4B
SERP1	0	0.52936	0.688	0.612	0	T	SERP1
DDX24	0	0.529235	0.77	0.69	0	T	DDX24
SNHG12	0	0.528155	0.426	0.303	0	T	SNHG12
LPXN	0	0.524869	0.319	0.112	0	T	LPXN
JOSD1	0	0.524477	0.417	0.287	0	T	JOSD1
RPL14	0	0.523468	0.952	0.936	0	T	RPL14
PDCD4	0	0.523026	0.434	0.316	0	T	PDCD4
GPBP1	0	0.522058	0.767	0.695	0	T	GPBP1
RPL30	0	0.522037	0.972	0.972	0	T	RPL30
RPS20	0	0.519637	0.842	0.785	0	T	RPS20
RPS25	0	0.519322	0.95	0.94	0	T	RPS25
SERPINB9	0	0.518336	0.445	0.261	0	T	SERPINB9
RPL27A	0	0.515587	0.937	0.912	0	T	RPL27A
TAF1D	0	0.513648	0.662	0.583	0	T	TAF1D
RPS21	0	0.513457	0.919	0.892	0	T	RPS21
HMGN1	0	0.51303	0.61	0.531	0	T	HMGN1
ETS1	0	0.512493	0.495	0.361	0	T	ETS1
RPL38	0	0.511705	0.902	0.874	0	T	RPL38
LYAR	0	0.510631	0.265	0.168	0	T	LYAR
SIAH2	0	0.510573	0.316	0.196	0	T	SIAH2
HCLS1	0	0.508184	0.301	0.102	0	T	HCLS1
IDI1	0	0.507029	0.427	0.329	0	T	IDI1
CYTH1	0	0.50253	0.419	0.258	0	T	CYTH1
CYBA	0	0.499101	0.739	0.61	0	T	CYBA
PRPF38B	0	0.498727	0.463	0.387	0	T	PRPF38B
CLEC2B	0	0.495091	0.581	0.526	0	T	CLEC2B
OFD1	0	0.493401	0.337	0.22	0	T	OFD1
ABRACL	0	0.492175	0.313	0.159	0	T	ABRACL
SEC11C	0	0.49193	0.32	0.169	0	T	SEC11C
ADGRE5	0	0.490668	0.352	0.261	0	T	ADGRE5
YPEL5	0	0.490323	0.485	0.449	0	T	YPEL5
RHOG	0	0.489251	0.47	0.33	0	T	RHOG
HLA-A	0	0.485944	0.963	0.923	0	T	HLA-A
FAU	0	0.484497	0.952	0.949	0	T	FAU
RPS2	0	0.483765	0.966	0.949	0	T	RPS2
CCSER2	0	0.483181	0.379	0.284	0	T	CCSER2
CCNH	0	0.481594	0.386	0.284	0	T	CCNH
SELENOK	0	0.48071	0.739	0.685	0	T	SELENOK
NKTR	0	0.4785	0.46	0.38	0	T	NKTR
RPL31	0	0.474542	0.77	0.713	0	T	RPL31
OAZ1	0	0.473553	0.889	0.882	0	T	OAZ1
LAPTM5	0	0.473334	0.538	0.214	0	T	LAPTM5
ABHD17A	0	0.4707	0.381	0.294	0	T	ABHD17A
NSMCE3	0	0.467264	0.316	0.218	0	T	NSMCE3
SUB1	0	0.46721	0.776	0.729	0	T	SUB1
PHF20	0	0.465537	0.418	0.337	0	T	PHF20
EMD	0	0.463281	0.371	0.259	0	T	EMD
RPL41	0	0.46152	0.984	0.984	0	T	RPL41
RPLP2	0	0.456373	0.936	0.923	0	T	RPLP2
RPS14	0	0.456179	0.963	0.961	0	T	RPS14
RPL36	0	0.452705	0.959	0.948	0	T	RPL36
CDK2AP2	0	0.451621	0.314	0.204	0	T	CDK2AP2
FAM118A	0	0.451389	0.257	0.148	0	T	FAM118A
CALM1	0	0.451148	0.865	0.841	0	T	CALM1
DOCK10	0	0.448642	0.253	0.118	0	T	DOCK10
CYLD	0	0.446851	0.5	0.414	0	T	CYLD
AAK1	0	0.445805	0.338	0.266	0	T	AAK1
ARF6	0	0.445032	0.522	0.465	0	T	ARF6
KIF2A	0	0.444941	0.331	0.232	0	T	KIF2A
RILPL2	0	0.442893	0.397	0.315	0	T	RILPL2
SURF4	0	0.442637	0.379	0.316	0	T	SURF4
ANP32B	0	0.442048	0.564	0.515	0	T	ANP32B
STARD7	0	0.439657	0.294	0.226	0	T	STARD7
ARHGAP15	0	0.438036	0.259	0.119	0	T	ARHGAP15
RNF213	0	0.438008	0.493	0.456	0	T	RNF213
TRAF1	0	0.437511	0.281	0.137	0	T	TRAF1
PDCL3	0	0.436018	0.256	0.156	0	T	PDCL3
RPL13A	0	0.435873	0.929	0.897	0	T	RPL13A
RPL19	0	0.435869	0.966	0.964	0	T	RPL19
TANK	0	0.434801	0.44	0.391	0	T	TANK
ISCA1	0	0.434517	0.354	0.273	0	T	ISCA1
ATF7IP	0	0.434312	0.34	0.24	0	T	ATF7IP
ORAI1	0	0.431531	0.277	0.159	0	T	ORAI1
ATXN1	0	0.43132	0.305	0.231	0	T	ATXN1
PRRC2C	0	0.4298	0.703	0.667	0	T	PRRC2C
RANGAP1	0	0.429642	0.264	0.159	0	T	RANGAP1
DUSP5	0	0.427274	0.412	0.337	0	T	DUSP5
RNASET2	0	0.426712	0.336	0.235	0	T	RNASET2
PHF1	0	0.42543	0.323	0.222	0	T	PHF1
C6orf48	0	0.424873	0.415	0.324	0	T	C6orf48
PREX1	0	0.42462	0.266	0.153	0	T	PREX1
CUTA	0	0.42457	0.469	0.429	0	T	CUTA
CCND2	0	0.4243	0.319	0.219	0	T	CCND2
USP36	0	0.423494	0.294	0.202	0	T	USP36
ZFP36L2	0	0.421305	0.78	0.744	0	T	ZFP36L2
DIAPH1	0	0.420638	0.314	0.224	0	T	DIAPH1
SKP1	0	0.418962	0.768	0.772	0	T	SKP1
ITPKB	0	0.417953	0.25	0.145	0	T	ITPKB
EIF4A2	0	0.417182	0.786	0.753	0	T	EIF4A2
BUB3	0	0.416174	0.351	0.276	0	T	BUB3
PGK1	0	0.415882	0.514	0.484	0	T	PGK1
YWHAZ	0	0.414898	0.724	0.704	0	T	YWHAZ
VAMP8	0	0.413392	0.34	0.146	0	T	VAMP8
TUT4	0	0.413055	0.351	0.271	0	T	TUT4
N4BP1	0	0.412856	0.3	0.221	0	T	N4BP1
VAMP2	0	0.411978	0.489	0.457	0	T	VAMP2
RARRES3	0	0.410327	0.32	0.242	0	T	RARRES3
MANF	0	0.409469	0.372	0.322	0	T	MANF
RPS15	0	0.4091	0.967	0.96	0	T	RPS15
CCR7	0	0.40882	0.313	0.117	0	T	CCR7
PIM3	0	0.408424	0.573	0.505	0	T	PIM3
TERF2IP	0	0.406749	0.515	0.484	0	T	TERF2IP
PPP1CB	0	0.406387	0.517	0.495	0	T	PPP1CB
ATM	0	0.404634	0.274	0.191	0	T	ATM
NOP58	0	0.404466	0.396	0.356	0	T	NOP58
DHX36	0	0.402903	0.458	0.433	0	T	DHX36
IDS	0	0.402755	0.412	0.36	0	T	IDS
JUND	0	0.402043	0.919	0.916	0	T	JUND
RPL13	0	0.401692	0.98	0.979	0	T	RPL13
RPL21	0	0.401028	0.948	0.94	0	T	RPL21
VPS37B	0	0.400136	0.263	0.165	0	T	VPS37B
ATP1B3	0	0.398039	0.572	0.504	0	T	ATP1B3
RPL34	0	0.39705	0.966	0.967	0	T	RPL34
RPL10	0	0.395979	0.98	0.987	0	T	RPL10
ELOVL5	0	0.395333	0.348	0.283	0	T	ELOVL5
NT5C3A	0	0.395119	0.331	0.26	0	T	NT5C3A
KMT2E	0	0.394534	0.692	0.635	0	T	KMT2E
RPLP1	0	0.393909	0.977	0.981	0	T	RPLP1
CAPZA1	0	0.393788	0.418	0.356	0	T	CAPZA1
HECA	0	0.393458	0.278	0.205	0	T	HECA
MRPS6	0	0.393108	0.391	0.318	0	T	MRPS6
NCK2	0	0.390457	0.262	0.18	0	T	NCK2
ANP32E	0	0.390378	0.397	0.342	0	T	ANP32E
SUPT5H	0	0.390182	0.324	0.257	0	T	SUPT5H
UBXN1	0	0.389831	0.601	0.572	0	T	UBXN1
PTTG1	0	0.386929	0.262	0.178	0	T	PTTG1
CIB1	0	0.386564	0.446	0.409	0	T	CIB1
RPL9	0	0.386412	0.948	0.945	0	T	RPL9
PCSK7	0	0.385284	0.285	0.222	0	T	PCSK7
FTH1	0	0.384216	0.971	0.99	0	T	FTH1
HIST1H1C	0	0.38391	0.293	0.196	0	T	HIST1H1C
NFKB2	0	0.381066	0.364	0.306	0	T	NFKB2
SLC5A3	0	0.380018	0.316	0.246	0	T	SLC5A3
GLS	0	0.379605	0.505	0.484	0	T	GLS
PAIP2	0	0.375285	0.5	0.487	0	T	PAIP2
COX7C	0	0.374401	0.769	0.752	0	T	COX7C
KAT6A	0	0.373854	0.311	0.261	0	T	KAT6A
RPL32	0	0.372881	0.971	0.973	0	T	RPL32
DNAJA2	0	0.372454	0.399	0.357	0	T	DNAJA2
ODC1	0	0.370151	0.336	0.287	0	T	ODC1
RELB	0	0.369124	0.356	0.3	0	T	RELB
RPS27A	0	0.368476	0.963	0.967	0	T	RPS27A
AKAP13	0	0.368006	0.578	0.56	0	T	AKAP13
RGS10	0	0.367175	0.38	0.293	0	T	RGS10
OST4	0	0.366797	0.697	0.669	0	T	OST4
ARPC2	0	0.366338	0.732	0.691	0	T	ARPC2
UQCRB	0	0.36587	0.723	0.713	0	T	UQCRB
ERP29	0	0.360485	0.49	0.462	0	T	ERP29
FAM96B	0	0.359447	0.408	0.34	0	T	FAM96B
HLA-B	0	0.359083	0.976	0.945	0	T	HLA-B
SNU13	0	0.358736	0.626	0.597	0	T	SNU13
SRSF2	0	0.356527	0.625	0.633	0	T	SRSF2
NOP53	0	0.356133	0.686	0.661	0	T	NOP53
TMPO	0	0.355138	0.252	0.156	0	T	TMPO
RPS19	0	0.3544	0.97	0.963	0	T	RPS19
UBA52	0	0.354264	0.908	0.897	0	T	UBA52
DCP2	0	0.351775	0.266	0.204	0	T	DCP2
RAB11FIP1	0	0.351687	0.263	0.167	0	T	RAB11FIP1
RPL39	0	0.351651	0.963	0.968	0	T	RPL39
PRR13	0	0.35112	0.397	0.351	0	T	PRR13
PNISR	0	0.350578	0.607	0.596	0	T	PNISR
CDKN2D	0	0.350017	0.254	0.188	0	T	CDKN2D
KMT2A	0	0.349436	0.482	0.47	0	T	KMT2A
RAP1A	0	0.349322	0.396	0.373	0	T	RAP1A
PRDM2	0	0.345086	0.378	0.342	0	T	PRDM2
RBM8A	0	0.345052	0.635	0.622	0	T	RBM8A
TPT1	0	0.34235	0.979	0.985	0	T	TPT1
NPM1	0	0.341657	0.853	0.827	0	T	NPM1
SRRM1	0	0.341356	0.622	0.629	0	T	SRRM1
RPL37	0	0.341068	0.961	0.961	0	T	RPL37
UBE2D2	0	0.340023	0.482	0.472	0	T	UBE2D2
RPL11	0	0.340011	0.97	0.973	0	T	RPL11
RBM39	0	0.339957	0.782	0.776	0	T	RBM39
IK	0	0.33915	0.419	0.398	0	T	IK
SS18L2	0	0.338657	0.313	0.256	0	T	SS18L2
RPL3	0	0.336185	0.951	0.935	0	T	RPL3
RPS7	0	0.334294	0.944	0.943	0	T	RPS7
MZT2A	0	0.333859	0.349	0.303	0	T	MZT2A
RANBP2	0	0.333115	0.344	0.297	0	T	RANBP2
CMC2	0	0.332645	0.289	0.231	0	T	CMC2
CD44	0	0.330614	0.822	0.726	0	T	CD44
RPL18A	0	0.327094	0.965	0.956	0	T	RPL18A
CDV3	0	0.324788	0.529	0.522	0	T	CDV3
RSRP1	0	0.316974	0.671	0.662	0	T	RSRP1
RPS28	0	0.316542	0.963	0.967	0	T	RPS28
HSPA5	0	0.315527	0.638	0.655	0	T	HSPA5
NR4A2	0	0.315354	0.555	0.507	0	T	NR4A2
PTMA	0	0.313102	0.973	0.977	0	T	PTMA
HNRNPDL	0	0.310638	0.75	0.762	0	T	HNRNPDL
RPL12	0	0.30838	0.961	0.963	0	T	RPL12
HNRNPA1	0	0.307982	0.8	0.778	0	T	HNRNPA1
HNRNPC	0	0.306024	0.734	0.702	0	T	HNRNPC
EEF1D	0	0.305399	0.851	0.841	0	T	EEF1D
TNFAIP8	0	0.303594	0.418	0.344	0	T	TNFAIP8
RPS10	0	0.300617	0.766	0.751	0	T	RPS10
RPL18	0	0.29957	0.952	0.95	0	T	RPL18
RPS6	0	0.2995	0.948	0.938	0	T	RPS6
H2AFZ	0	0.298428	0.716	0.7	0	T	H2AFZ
RPS18	0	0.296212	0.981	0.98	0	T	RPS18
PPDPF	0	0.294491	0.583	0.598	0	T	PPDPF
RPL27	0	0.294455	0.886	0.877	0	T	RPL27
RPL26	0	0.293809	0.949	0.945	0	T	RPL26
TPM3	0	0.292974	0.631	0.587	0	T	TPM3
SF1	0	0.291556	0.547	0.566	0	T	SF1
SNHG15	0	0.291071	0.463	0.433	0	T	SNHG15
RPL24	0	0.290636	0.941	0.943	0	T	RPL24
UBE2B	0	0.286392	0.647	0.662	0	T	UBE2B
DDIT4	0	0.286251	0.567	0.513	0	T	DDIT4
GRB2	0	0.286243	0.397	0.35	0	T	GRB2
H3F3B	0	0.272476	0.966	0.964	0	T	H3F3B
RPS4X	0	0.270641	0.954	0.962	0	T	RPS4X
RPL35A	0	0.26879	0.949	0.949	0	T	RPL35A
HLA-E	0	0.263369	0.9	0.868	0	T	HLA-E
ATP5MG	0	0.262624	0.706	0.732	0	T	ATP5MG
RPL37A	0	0.257218	0.932	0.932	0	T	RPL37A
MYL12A	0	0.256199	0.751	0.756	0	T	MYL12A
RNMT	1.16779e-304	0.342613	0.401	0.377	3.48948e-300	T	RNMT
PPM1G	2.09583e-304	0.360624	0.342	0.31	6.26255e-300	T	PPM1G
AES	2.36564e-303	0.29725	0.369	0.322	7.06876e-299	T	AES
PTP4A2	4.93345e-299	0.295912	0.531	0.547	1.47416e-294	T	PTP4A2
COX14	1.34237e-296	0.321963	0.414	0.401	4.01114e-292	T	COX14
RSRC2	1.17251e-289	0.270783	0.592	0.61	3.50356e-285	T	RSRC2
ZNF292	2.08686e-289	0.387958	0.355	0.32	6.23574e-285	T	ZNF292
SPTAN1	4.13979e-288	0.354837	0.412	0.394	1.23701e-283	T	SPTAN1
GNA13	1.1929e-286	0.279352	0.338	0.287	3.56451e-282	T	GNA13
BCL2	1.72172e-286	0.275619	0.298	0.239	5.14466e-282	T	BCL2
FNBP4	1.65046e-285	0.332792	0.419	0.405	4.93174e-281	T	FNBP4
SNRPG	4.21044e-284	0.255593	0.521	0.537	1.25812e-279	T	SNRPG
PTP4A1	2.37545e-283	0.316692	0.325	0.274	7.09807e-279	T	PTP4A1
OGT	6.8325e-281	0.324361	0.279	0.227	2.04162e-276	T	OGT
DDX21	6.67901e-279	0.254875	0.568	0.563	1.99576e-274	T	DDX21
AKIRIN1	3.28984e-278	0.32352	0.347	0.315	9.83038e-274	T	AKIRIN1
NDUFS5	1.05367e-277	0.250558	0.611	0.642	3.14847e-273	T	NDUFS5
SF3B1	1.73565e-276	0.262403	0.574	0.612	5.1863e-272	T	SF3B1
ERN1	1.90067e-276	0.499607	0.297	0.25	5.67938e-272	T	ERN1
JMY	2.55008e-275	0.353851	0.253	0.202	7.6199e-271	T	JMY
SNRNP200	8.02664e-271	0.334719	0.268	0.221	2.39844e-266	T	SNRNP200
SETD2	1.83311e-268	0.375491	0.313	0.276	5.47753e-264	T	SETD2
KANSL1	2.81661e-268	0.334981	0.329	0.293	8.41632e-264	T	KANSL1
MSN	1.85533e-259	0.293864	0.527	0.539	5.54391e-255	T	MSN
N4BP2L2	1.19113e-254	0.287579	0.545	0.57	3.55921e-250	T	N4BP2L2
GABARAPL1	2.49276e-253	0.351787	0.378	0.354	7.44861e-249	T	GABARAPL1
LDHB	2.77299e-253	0.270125	0.486	0.489	8.28597e-249	T	LDHB
CBLB	2.33407e-247	0.350427	0.265	0.22	6.97444e-243	T	CBLB
TIPARP	2.32838e-246	0.280199	0.419	0.388	6.95742e-242	T	TIPARP
ZBTB1	2.97507e-246	0.313832	0.265	0.218	8.8898e-242	T	ZBTB1
CSNK1D	5.58524e-240	0.311178	0.307	0.273	1.66893e-235	T	CSNK1D
PMAIP1	2.35205e-239	0.440132	0.366	0.328	7.02815e-235	T	PMAIP1
LRRFIP1	5.54751e-239	0.252206	0.522	0.502	1.65765e-234	T	LRRFIP1
TMEM123	5.56552e-239	0.291051	0.472	0.478	1.66303e-234	T	TMEM123
SYF2	4.5947e-237	0.253906	0.527	0.559	1.37294e-232	T	SYF2
RSBN1	9.09149e-237	0.315418	0.285	0.247	2.71663e-232	T	RSBN1
GPCPD1	3.14245e-236	0.318829	0.253	0.208	9.38995e-232	T	GPCPD1
DDX6	1.37531e-235	0.315854	0.385	0.371	4.10956e-231	T	DDX6
ZC3HAV1	7.57157e-233	0.345046	0.438	0.416	2.26246e-228	T	ZC3HAV1
SLFN5	1.11182e-226	0.44528	0.318	0.287	3.32223e-222	T	SLFN5
USP3	1.45482e-225	0.303812	0.254	0.213	4.34716e-221	T	USP3
UBALD2	6.1493e-224	0.279879	0.346	0.314	1.83747e-219	T	UBALD2
SLBP	1.35752e-223	0.303911	0.311	0.28	4.05639e-219	T	SLBP
CEBPZ	2.40903e-215	0.308871	0.363	0.343	7.19841e-211	T	CEBPZ
RASSF5	3.04969e-212	0.270687	0.252	0.208	9.11278e-208	T	RASSF5
MPHOSPH8	1.90582e-211	0.330873	0.435	0.445	5.69477e-207	T	MPHOSPH8
ORMDL1	1.55626e-208	0.301598	0.333	0.311	4.65025e-204	T	ORMDL1
MIER1	5.27663e-207	0.30957	0.381	0.376	1.57671e-202	T	MIER1
SAFB2	1.26088e-202	0.304358	0.277	0.243	3.76764e-198	T	SAFB2
OPTN	1.35127e-201	0.275782	0.466	0.474	4.03772e-197	T	OPTN
NDFIP1	3.19502e-198	0.284922	0.48	0.502	9.54703e-194	T	NDFIP1
DNAJB9	3.34335e-195	0.264942	0.329	0.301	9.99027e-191	T	DNAJB9
PPHLN1	2.53327e-187	0.299012	0.273	0.243	7.56965e-183	T	PPHLN1
HNRNPUL1	3.30402e-180	0.314706	0.345	0.335	9.87275e-176	T	HNRNPUL1
HBP1	8.12668e-178	0.284649	0.403	0.406	2.42833e-173	T	HBP1
GOLGB1	2.84552e-174	0.327025	0.458	0.476	8.50271e-170	T	GOLGB1
AGO2	1.31129e-172	0.292005	0.278	0.248	3.91827e-168	T	AGO2
HIPK1	1.65943e-170	0.288285	0.273	0.244	4.95854e-166	T	HIPK1
PLP2	9.3321e-169	0.277438	0.404	0.405	2.78853e-164	T	PLP2
CELF2	1.89921e-164	0.312761	0.396	0.39	5.67502e-160	T	CELF2
DNAJC1	1.31464e-163	0.343324	0.31	0.297	3.92827e-159	T	DNAJC1
TUBB4B	1.96583e-163	0.29842	0.58	0.62	5.87408e-159	T	TUBB4B
ZNF267	7.50173e-161	0.270098	0.332	0.306	2.24159e-156	T	ZNF267
CDC37	2.2159e-155	0.255979	0.468	0.494	6.62134e-151	T	CDC37
H1FX	6.16365e-152	0.374076	0.509	0.545	1.84176e-147	T	H1FX
ANKRD11	1.06936e-149	0.297961	0.424	0.439	3.19534e-145	T	ANKRD11
PPP4R3A	6.08774e-148	0.271507	0.297	0.275	1.81908e-143	T	PPP4R3A
PSMD13	7.8517e-145	0.363404	0.306	0.298	2.34617e-140	T	PSMD13
PNN	1.31806e-143	0.265067	0.443	0.461	3.93851e-139	T	PNN
ARPP19	7.34776e-140	0.259405	0.351	0.349	2.19558e-135	T	ARPP19
PRPF4B	4.51892e-133	0.295221	0.394	0.406	1.3503e-128	T	PRPF4B
WNK1	2.91437e-128	0.305168	0.353	0.352	8.70843e-124	T	WNK1
PSIP1	2.53784e-121	0.273979	0.327	0.32	7.58333e-117	T	PSIP1
MBNL1	8.9255e-119	0.250774	0.568	0.627	2.66703e-114	T	MBNL1
FAS	1.67847e-116	0.328613	0.273	0.257	5.01545e-112	T	FAS
TNRC6B	1.48356e-103	0.270248	0.391	0.404	4.43303e-99	T	TNRC6B
OGA	1.76855e-101	0.296009	0.333	0.338	5.28459e-97	T	OGA
STAG2	1.81453e-90	0.272211	0.344	0.354	5.422e-86	T	STAG2
TRIM22	2.24473e-90	0.260765	0.39	0.398	6.70746e-86	T	TRIM22
SMC3	8.58064e-90	0.253744	0.321	0.324	2.56398e-85	T	SMC3
UQCRC2	3.32339e-89	0.342755	0.316	0.328	9.93062e-85	T	UQCRC2
PHF11	1.22371e-88	0.265576	0.288	0.283	3.65656e-84	T	PHF11
ABCF1	2.48577e-86	0.267628	0.31	0.313	7.42772e-82	T	ABCF1
NECAP2	3.77759e-84	0.255362	0.28	0.275	1.12878e-79	T	NECAP2
KRAS	1.07601e-78	0.266661	0.303	0.306	3.21522e-74	T	KRAS
CCDC107	5.20074e-77	0.253529	0.336	0.344	1.55403e-72	T	CCDC107
USP47	6.6142e-77	0.276729	0.304	0.307	1.97639e-72	T	USP47
MORC3	6.77504e-76	0.262407	0.28	0.277	2.02445e-71	T	MORC3
CACYBP	6.36467e-68	0.30159	0.527	0.566	1.90183e-63	T	CACYBP
ID2	5.35047e-56	0.270947	0.492	0.524	1.59877e-51	T	ID2
EPC1	1.41929e-52	0.261724	0.346	0.371	4.24097e-48	T	EPC1
POLR2K	3.639e-45	0.261712	0.365	0.409	1.08737e-40	T	POLR2K
METRNL	1.38839e-28	0.341062	0.386	0.431	4.14865e-24	T	METRNL
AHI1	6.57035e-25	0.266757	0.228	0.29	1.96329e-20	T	AHI1
UBE2S	1.07209e-24	0.323991	0.414	0.461	3.20351e-20	T	UBE2S
DEDD2	9.27411e-24	0.275866	0.253	0.263	2.7712e-19	T	DEDD2
CNIH1	6.24291e-23	0.259277	0.248	0.265	1.86544e-18	T	CNIH1
MAF	1.35431e-19	0.336633	0.266	0.28	4.04683e-15	T	MAF
HSPA8	1.34442e-06	0.283391	0.799	0.844	0.0401727	T	HSPA8
SELE	0	2.84193	0.544	0.045	0	Endothelial_cells	SELE
TM4SF1	0	2.76008	0.89	0.101	0	Endothelial_cells	TM4SF1
ACKR1	0	2.49718	0.607	0.043	0	Endothelial_cells	ACKR1
CLDN5	0	2.20483	0.744	0.019	0	Endothelial_cells	CLDN5
C2CD4B	0	2.19581	0.608	0.039	0	Endothelial_cells	C2CD4B
CCL14	0	1.97755	0.453	0.011	0	Endothelial_cells	CCL14
GNG11	0	1.74459	0.886	0.327	0	Endothelial_cells	GNG11
PECAM1	0	1.71166	0.786	0.041	0	Endothelial_cells	PECAM1
EGFL7	0	1.65768	0.725	0.061	0	Endothelial_cells	EGFL7
RAMP2	0	1.65416	0.76	0.108	0	Endothelial_cells	RAMP2
A2M	0	1.53935	0.779	0.162	0	Endothelial_cells	A2M
AQP1	0	1.53702	0.691	0.193	0	Endothelial_cells	AQP1
VWF	0	1.53377	0.605	0.014	0	Endothelial_cells	VWF
MMRN1	0	1.50802	0.315	0.004	0	Endothelial_cells	MMRN1
PLVAP	0	1.4688	0.6	0.014	0	Endothelial_cells	PLVAP
SPARCL11	0	1.43371	0.84	0.398	0	Endothelial_cells	SPARCL1
FABP4	0	1.42302	0.258	0.053	0	Endothelial_cells	FABP4
STC1	0	1.39305	0.355	0.038	0	Endothelial_cells	STC1
NPDC1	0	1.3666	0.718	0.142	0	Endothelial_cells	NPDC1
ADGRL4	0	1.34791	0.657	0.011	0	Endothelial_cells	ADGRL4
ECSCR	0	1.34063	0.681	0.011	0	Endothelial_cells	ECSCR
SERPINE1	0	1.33553	0.383	0.135	0	Endothelial_cells	SERPINE1
SLC9A3R2	0	1.32432	0.622	0.169	0	Endothelial_cells	SLC9A3R2
RAMP3	0	1.3086	0.576	0.053	0	Endothelial_cells	RAMP3
ETS2	0	1.30761	0.79	0.288	0	Endothelial_cells	ETS2
PCAT19	0	1.29661	0.656	0.014	0	Endothelial_cells	PCAT19
THBD	0	1.27969	0.589	0.095	0	Endothelial_cells	THBD
PDLIM1	0	1.27267	0.753	0.218	0	Endothelial_cells	PDLIM1
SOX18	0	1.2707	0.555	0.029	0	Endothelial_cells	SOX18
LIFR	0	1.21907	0.633	0.163	0	Endothelial_cells	LIFR
CRIP2	0	1.20673	0.765	0.222	0	Endothelial_cells	CRIP2
EMCN	0	1.20317	0.661	0.103	0	Endothelial_cells	EMCN
CALCRL	0	1.20101	0.661	0.084	0	Endothelial_cells	CALCRL
CSF3	0	1.18485	0.31	0.026	0	Endothelial_cells	CSF3
RCAN1	0	1.18252	0.557	0.162	0	Endothelial_cells	RCAN1
ENG	0	1.16002	0.652	0.161	0	Endothelial_cells	ENG
CD93	0	1.1559	0.581	0.029	0	Endothelial_cells	CD93
UPP1	0	1.14377	0.578	0.231	0	Endothelial_cells	UPP1
TGFBR2	0	1.14192	0.808	0.31	0	Endothelial_cells	TGFBR2
LMO2	0	1.14015	0.659	0.1	0	Endothelial_cells	LMO2
ITGA6	0	1.13967	0.62	0.035	0	Endothelial_cells	ITGA6
SOX17	0	1.13653	0.418	0.008	0	Endothelial_cells	SOX17
CX3CL1	0	1.13414	0.355	0.067	0	Endothelial_cells	CX3CL1
FLT1	0	1.13258	0.563	0.032	0	Endothelial_cells	FLT1
ICAM1	0	1.12718	0.685	0.364	0	Endothelial_cells	ICAM1
CITED4	0	1.10779	0.351	0.104	0	Endothelial_cells	CITED4
LMCD1	0	1.09414	0.633	0.129	0	Endothelial_cells	LMCD1
HYAL2	0	1.08115	0.516	0.059	0	Endothelial_cells	HYAL2
BCAM	0	1.0675	0.663	0.088	0	Endothelial_cells	BCAM
KCTD12	0	1.06509	0.692	0.264	0	Endothelial_cells	KCTD12
ARHGAP29	0	1.05257	0.72	0.212	0	Endothelial_cells	ARHGAP29
CAV11	0	1.05007	0.896	0.48	0	Endothelial_cells	CAV1
CDH5	0	1.03696	0.59	0.024	0	Endothelial_cells	CDH5
CNKSR3	0	1.02935	0.502	0.067	0	Endothelial_cells	CNKSR3
MCTP1	0	1.02463	0.527	0.043	0	Endothelial_cells	MCTP1
CLEC14A	0	1.02348	0.508	0.025	0	Endothelial_cells	CLEC14A
TSPAN7	0	1.02167	0.548	0.016	0	Endothelial_cells	TSPAN7
EPAS1	0	1.00978	0.721	0.229	0	Endothelial_cells	EPAS1
GIMAP71	0	1.00427	0.629	0.102	0	Endothelial_cells	GIMAP7
CAVIN2	0	1.00046	0.437	0.047	0	Endothelial_cells	CAVIN2
ADAMTS9	0	0.999246	0.518	0.114	0	Endothelial_cells	ADAMTS9
SNCG	0	0.995704	0.566	0.077	0	Endothelial_cells	SNCG
PPFIBP1	0	0.991337	0.567	0.19	0	Endothelial_cells	PPFIBP1
TSC22D11	0	0.988092	0.771	0.458	0	Endothelial_cells	TSC22D1
PALMD	0	0.985297	0.506	0.031	0	Endothelial_cells	PALMD
ZNF385D	0	0.97678	0.51	0.076	0	Endothelial_cells	ZNF385D
ARL4A	0	0.973488	0.692	0.284	0	Endothelial_cells	ARL4A
CD34	0	0.972324	0.589	0.129	0	Endothelial_cells	CD34
ID11	0	0.970857	0.587	0.296	0	Endothelial_cells	ID1
ELK3	0	0.961356	0.688	0.198	0	Endothelial_cells	ELK3
NEDD9	0	0.959055	0.546	0.086	0	Endothelial_cells	NEDD9
RBP7	0	0.950991	0.366	0.01	0	Endothelial_cells	RBP7
PODXL	0	0.946004	0.432	0.011	0	Endothelial_cells	PODXL
TSHZ2	0	0.93855	0.666	0.193	0	Endothelial_cells	TSHZ2
EDN1	0	0.933755	0.279	0.023	0	Endothelial_cells	EDN1
CLU1	0	0.931555	0.783	0.387	0	Endothelial_cells	CLU
KDR	0	0.923756	0.475	0.011	0	Endothelial_cells	KDR
PTPRB	0	0.910912	0.5	0.007	0	Endothelial_cells	PTPRB
RDX	0	0.91051	0.66	0.282	0	Endothelial_cells	RDX
CD74	0	0.909309	0.896	0.539	0	Endothelial_cells	CD74
IFI271	0	0.907632	0.92	0.609	0	Endothelial_cells	IFI27
ESAM	0	0.903329	0.567	0.06	0	Endothelial_cells	ESAM
EMP11	0	0.894934	0.78	0.438	0	Endothelial_cells	EMP1
NDRG1	0	0.882095	0.677	0.339	0	Endothelial_cells	NDRG1
SOX7	0	0.878347	0.436	0.012	0	Endothelial_cells	SOX7
MGST2	0	0.87686	0.603	0.096	0	Endothelial_cells	MGST2
EFNB2	0	0.873962	0.458	0.065	0	Endothelial_cells	EFNB2
TM4SF18	0	0.87322	0.445	0.007	0	Endothelial_cells	TM4SF18
S1PR1	0	0.871377	0.523	0.045	0	Endothelial_cells	S1PR1
MYCT1	0	0.859583	0.506	0.006	0	Endothelial_cells	MYCT1
PALM2-AKAP2	0	0.85739	0.343	0.08	0	Endothelial_cells	PALM2-AKAP2
GIMAP41	0	0.849004	0.609	0.096	0	Endothelial_cells	GIMAP4
RALGAPA2	0	0.840032	0.497	0.033	0	Endothelial_cells	RALGAPA2
RND1	0	0.829872	0.388	0.076	0	Endothelial_cells	RND1
ACTN1	0	0.827899	0.667	0.243	0	Endothelial_cells	ACTN1
TXNIP	0	0.826845	0.813	0.576	0	Endothelial_cells	TXNIP
SYNE21	0	0.821309	0.728	0.297	0	Endothelial_cells	SYNE2
IL3RA	0	0.818061	0.476	0.036	0	Endothelial_cells	IL3RA
COL15A11	0	0.815047	0.565	0.218	0	Endothelial_cells	COL15A1
SOCS31	0	0.814025	0.811	0.549	0	Endothelial_cells	SOCS3
CRIM1	0	0.806815	0.625	0.16	0	Endothelial_cells	CRIM1
ADAM15	0	0.80592	0.51	0.091	0	Endothelial_cells	ADAM15
EFNA1	0	0.802139	0.493	0.064	0	Endothelial_cells	EFNA1
TFPI1	0	0.796996	0.581	0.298	0	Endothelial_cells	TFPI
GIMAP6	0	0.794242	0.469	0.022	0	Endothelial_cells	GIMAP6
FKBP1A	0	0.785442	0.776	0.43	0	Endothelial_cells	FKBP1A
DEPP1	0	0.783756	0.396	0.109	0	Endothelial_cells	DEPP1
MMRN2	0	0.783526	0.441	0.01	0	Endothelial_cells	MMRN2
IL33	0	0.782157	0.424	0.053	0	Endothelial_cells	IL33
ERG	0	0.78034	0.477	0.007	0	Endothelial_cells	ERG
JAM2	0	0.778309	0.516	0.107	0	Endothelial_cells	JAM2
WWTR11	0	0.778245	0.647	0.273	0	Endothelial_cells	WWTR1
NCOA71	0	0.778042	0.664	0.411	0	Endothelial_cells	NCOA7
HBEGF	0	0.775422	0.431	0.113	0	Endothelial_cells	HBEGF
MTUS1	0	0.775051	0.567	0.168	0	Endothelial_cells	MTUS1
CXCL11	0	0.771876	0.289	0.084	0	Endothelial_cells	CXCL11
CD591	0	0.755705	0.833	0.508	0	Endothelial_cells	CD59
SMAD1	0	0.745405	0.466	0.07	0	Endothelial_cells	SMAD1
GIMAP1	0	0.74063	0.523	0.056	0	Endothelial_cells	GIMAP1
S100A16	0	0.730036	0.624	0.195	0	Endothelial_cells	S100A16
CAV21	0	0.724645	0.629	0.219	0	Endothelial_cells	CAV2
APOLD1	0	0.717985	0.499	0.135	0	Endothelial_cells	APOLD1
TMEM70	0	0.710944	0.501	0.273	0	Endothelial_cells	TMEM70
CTSH	0	0.705892	0.587	0.204	0	Endothelial_cells	CTSH
EVA1C	0	0.705584	0.438	0.057	0	Endothelial_cells	EVA1C
HMOX1	0	0.704427	0.34	0.197	0	Endothelial_cells	HMOX1
HSPG21	0	0.703906	0.584	0.227	0	Endothelial_cells	HSPG2
NRN1	0	0.699485	0.548	0.147	0	Endothelial_cells	NRN1
SNHG291	0	0.694641	0.424	0.21	0	Endothelial_cells	SNHG29
RPL17	0	0.688141	0.666	0.521	0	Endothelial_cells	RPL17
NOSTRIN	0	0.686628	0.363	0.014	0	Endothelial_cells	NOSTRIN
DOCK9	0	0.685331	0.493	0.08	0	Endothelial_cells	DOCK9
PLK2	0	0.684055	0.54	0.226	0	Endothelial_cells	PLK2
NECTIN2	0	0.683217	0.61	0.246	0	Endothelial_cells	NECTIN2
CYYR1	0	0.681105	0.415	0.031	0	Endothelial_cells	CYYR1
UACA	0	0.679136	0.514	0.128	0	Endothelial_cells	UACA
FABP5	0	0.676727	0.477	0.254	0	Endothelial_cells	FABP5
FAM241A	0	0.675812	0.536	0.168	0	Endothelial_cells	FAM241A
HIPK3	0	0.673989	0.613	0.269	0	Endothelial_cells	HIPK3
ADCY4	0	0.673724	0.416	0.026	0	Endothelial_cells	ADCY4
ADIRF1	0	0.673435	0.873	0.505	0	Endothelial_cells	ADIRF
RAI14	0	0.67276	0.405	0.097	0	Endothelial_cells	RAI14
SHANK3	0	0.671526	0.386	0.007	0	Endothelial_cells	SHANK3
FAM110D	0	0.670956	0.334	0.005	0	Endothelial_cells	FAM110D
ANGPT2	0	0.67095	0.323	0.101	0	Endothelial_cells	ANGPT2
CDC42EP3	0	0.670458	0.595	0.202	0	Endothelial_cells	CDC42EP3
APP1	0	0.66866	0.737	0.393	0	Endothelial_cells	APP
TNFSF101	0	0.665075	0.724	0.346	0	Endothelial_cells	TNFSF10
EEF1G	0	0.664623	0.432	0.219	0	Endothelial_cells	EEF1G
CLIC2	0	0.664134	0.558	0.195	0	Endothelial_cells	CLIC2
PRCP	0	0.660982	0.511	0.199	0	Endothelial_cells	PRCP
ADGRF5	0	0.651	0.365	0.048	0	Endothelial_cells	ADGRF5
RAB11A	0	0.648357	0.68	0.333	0	Endothelial_cells	RAB11A
DUSP23	0	0.647798	0.453	0.111	0	Endothelial_cells	DUSP23
RAPGEF5	0	0.647222	0.354	0.029	0	Endothelial_cells	RAPGEF5
RASIP1	0	0.647004	0.421	0.009	0	Endothelial_cells	RASIP1
MAST4	0	0.645729	0.404	0.09	0	Endothelial_cells	MAST4
HLA-E1	0	0.644775	0.955	0.868	0	Endothelial_cells	HLA-E
BMPR2	0	0.644317	0.535	0.184	0	Endothelial_cells	BMPR2
HLA-DMA	0	0.644093	0.607	0.175	0	Endothelial_cells	HLA-DMA
ITPRID2	0	0.640762	0.282	0.038	0	Endothelial_cells	ITPRID2
KLF2	0	0.637993	0.76	0.513	0	Endothelial_cells	KLF2
CSRP21	0	0.637255	0.539	0.228	0	Endothelial_cells	CSRP2
ITGB4	0	0.636995	0.395	0.018	0	Endothelial_cells	ITGB4
SSH1	0	0.633811	0.454	0.107	0	Endothelial_cells	SSH1
ICAM2	0	0.630352	0.39	0.09	0	Endothelial_cells	ICAM2
SNHG7	0	0.627938	0.735	0.487	0	Endothelial_cells	SNHG7
TPM31	0	0.62095	0.827	0.576	0	Endothelial_cells	TPM3
HEG1	0	0.620508	0.442	0.11	0	Endothelial_cells	HEG1
BACE2	0	0.619713	0.466	0.118	0	Endothelial_cells	BACE2
KANK3	0	0.617478	0.373	0.01	0	Endothelial_cells	KANK3
NME21	0	0.615456	0.472	0.26	0	Endothelial_cells	NME2
KLF7	0	0.615124	0.442	0.103	0	Endothelial_cells	KLF7
AFDN	0	0.612131	0.475	0.103	0	Endothelial_cells	AFDN
STOM1	0	0.611715	0.756	0.454	0	Endothelial_cells	STOM
RNASE1	0	0.611698	0.606	0.08	0	Endothelial_cells	RNASE1
SLCO2A1	0	0.611235	0.303	0.01	0	Endothelial_cells	SLCO2A1
LUZP1	0	0.610228	0.619	0.321	0	Endothelial_cells	LUZP1
KLF41	0	0.605914	0.681	0.396	0	Endothelial_cells	KLF4
NFIB1	0	0.605346	0.649	0.273	0	Endothelial_cells	NFIB
PNP	0	0.602654	0.484	0.19	0	Endothelial_cells	PNP
SPTBN11	0	0.602073	0.793	0.472	0	Endothelial_cells	SPTBN1
PTPRM	0	0.602049	0.423	0.054	0	Endothelial_cells	PTPRM
YPEL2	0	0.597998	0.533	0.249	0	Endothelial_cells	YPEL2
SWAP70	0	0.593484	0.563	0.193	0	Endothelial_cells	SWAP70
MEOX1	0	0.592262	0.346	0.021	0	Endothelial_cells	MEOX1
SOCS2	0	0.591199	0.48	0.166	0	Endothelial_cells	SOCS2
TNFRSF10D	0	0.588763	0.335	0.065	0	Endothelial_cells	TNFRSF10D
DNAJB4	0	0.588742	0.642	0.4	0	Endothelial_cells	DNAJB4
GJA11	0	0.587526	0.502	0.234	0	Endothelial_cells	GJA1
PIK3R3	0	0.586235	0.337	0.06	0	Endothelial_cells	PIK3R3
TJP1	0	0.585735	0.562	0.193	0	Endothelial_cells	TJP1
RHOC	0	0.585546	0.679	0.37	0	Endothelial_cells	RHOC
LIMS1	0	0.578813	0.641	0.363	0	Endothelial_cells	LIMS1
GIMAP8	0	0.57809	0.345	0.012	0	Endothelial_cells	GIMAP8
GNAI2	0	0.57804	0.792	0.543	0	Endothelial_cells	GNAI2
CAVIN11	0	0.577153	0.8	0.448	0	Endothelial_cells	CAVIN1
KTN1	0	0.575627	0.758	0.513	0	Endothelial_cells	KTN1
SLC2A3	0	0.5755	0.721	0.532	0	Endothelial_cells	SLC2A3
DUSP6	0	0.570462	0.438	0.121	0	Endothelial_cells	DUSP6
PLS31	0	0.568842	0.482	0.184	0	Endothelial_cells	PLS3
RAC1	0	0.567068	0.855	0.677	0	Endothelial_cells	RAC1
TCF41	0	0.564131	0.83	0.501	0	Endothelial_cells	TCF4
FOXC1	0	0.563797	0.418	0.099	0	Endothelial_cells	FOXC1
ECE1	0	0.559877	0.575	0.238	0	Endothelial_cells	ECE1
HLA-DRB1	0	0.558933	0.847	0.46	0	Endothelial_cells	HLA-DRB1
GBP4	0	0.558346	0.428	0.139	0	Endothelial_cells	GBP4
TACR1	0	0.55822	0.304	0.004	0	Endothelial_cells	TACR1
IER31	0	0.556501	0.849	0.578	0	Endothelial_cells	IER3
CRYBG3	0	0.554993	0.445	0.165	0	Endothelial_cells	CRYBG3
CD320	0	0.552565	0.437	0.124	0	Endothelial_cells	CD320
SRP14	0	0.550149	0.925	0.856	0	Endothelial_cells	SRP14
FOXP11	0	0.548593	0.73	0.366	0	Endothelial_cells	FOXP1
SELENOW	0	0.547876	0.827	0.622	0	Endothelial_cells	SELENOW
HHEX	0	0.546413	0.357	0.026	0	Endothelial_cells	HHEX
NRP2	0	0.545709	0.417	0.15	0	Endothelial_cells	NRP2
PDK41	0	0.544718	0.547	0.265	0	Endothelial_cells	PDK4
GATA2	0	0.544161	0.376	0.027	0	Endothelial_cells	GATA2
DSP	0	0.543245	0.333	0.016	0	Endothelial_cells	DSP
ATP1A1	0	0.543202	0.659	0.428	0	Endothelial_cells	ATP1A1
UTRN	0	0.542571	0.612	0.328	0	Endothelial_cells	UTRN
LRG1	0	0.542168	0.254	0.006	0	Endothelial_cells	LRG1
ROBO4	0	0.542102	0.339	0.005	0	Endothelial_cells	ROBO4
SNTB21	0	0.537247	0.546	0.253	0	Endothelial_cells	SNTB2
RAB131	0	0.535169	0.68	0.35	0	Endothelial_cells	RAB13
LPAR6	0	0.535038	0.46	0.137	0	Endothelial_cells	LPAR6
SPHK1	0	0.534586	0.465	0.131	0	Endothelial_cells	SPHK1
GAS5	0	0.534231	0.357	0.145	0	Endothelial_cells	GAS5
TIE1	0	0.533577	0.341	0.004	0	Endothelial_cells	TIE1
ADGRG1	0	0.532926	0.367	0.031	0	Endothelial_cells	ADGRG1
SPNS2	0	0.532533	0.356	0.013	0	Endothelial_cells	SPNS2
SELP	0	0.53115	0.254	0.004	0	Endothelial_cells	SELP
MYL12A1	0	0.529488	0.882	0.743	0	Endothelial_cells	MYL12A
LIMS2	0	0.526703	0.368	0.062	0	Endothelial_cells	LIMS2
HOXD10	0	0.525299	0.297	0.014	0	Endothelial_cells	HOXD10
ITM2B1	0	0.525168	0.935	0.822	0	Endothelial_cells	ITM2B
MACF1	0	0.5249	0.656	0.364	0	Endothelial_cells	MACF1
SEC14L1	0	0.524861	0.542	0.206	0	Endothelial_cells	SEC14L1
RPL36A	0	0.523027	0.735	0.597	0	Endothelial_cells	RPL36A
CDH13	0	0.518628	0.36	0.067	0	Endothelial_cells	CDH13
MALL	0	0.517034	0.309	0.007	0	Endothelial_cells	MALL
ABLIM1	0	0.516469	0.491	0.133	0	Endothelial_cells	ABLIM1
TIMP31	0	0.515084	0.778	0.436	0	Endothelial_cells	TIMP3
NUAK1	0	0.514146	0.351	0.08	0	Endothelial_cells	NUAK1
HDGFL3	0	0.512658	0.45	0.122	0	Endothelial_cells	HDGFL3
OLFM1	0	0.511324	0.384	0.09	0	Endothelial_cells	OLFM1
TRIM25	0	0.508445	0.424	0.169	0	Endothelial_cells	TRIM25
CLDN15	0	0.501784	0.289	0.029	0	Endothelial_cells	CLDN15
CSF2RB	0	0.501694	0.311	0.031	0	Endothelial_cells	CSF2RB
THSD7A	0	0.494265	0.297	0.014	0	Endothelial_cells	THSD7A
MGLL	0	0.493834	0.488	0.185	0	Endothelial_cells	MGLL
UGCG	0	0.490791	0.579	0.341	0	Endothelial_cells	UGCG
PPP3CA	0	0.490363	0.563	0.255	0	Endothelial_cells	PPP3CA
SASH11	0	0.488572	0.576	0.246	0	Endothelial_cells	SASH1
SPAG9	0	0.487949	0.664	0.466	0	Endothelial_cells	SPAG9
YBX31	0	0.487661	0.885	0.638	0	Endothelial_cells	YBX3
GIMAP5	0	0.486521	0.289	0.017	0	Endothelial_cells	GIMAP5
SSFA2	0	0.486285	0.296	0.101	0	Endothelial_cells	SSFA2
NXN	0	0.483983	0.432	0.124	0	Endothelial_cells	NXN
MECOM	0	0.483203	0.267	0.003	0	Endothelial_cells	MECOM
C1orf115	0	0.482279	0.314	0.008	0	Endothelial_cells	C1orf115
RHOJ	0	0.481896	0.357	0.076	0	Endothelial_cells	RHOJ
ETS11	0	0.48158	0.641	0.369	0	Endothelial_cells	ETS1
YES1	0	0.480707	0.471	0.174	0	Endothelial_cells	YES1
CD91	0	0.478914	0.812	0.5	0	Endothelial_cells	CD9
CMIP	0	0.478414	0.487	0.166	0	Endothelial_cells	CMIP
IFIT11	0	0.476913	0.499	0.293	0	Endothelial_cells	IFIT1
HLA-DPA1	0	0.47649	0.768	0.351	0	Endothelial_cells	HLA-DPA1
CFI	0	0.474586	0.319	0.004	0	Endothelial_cells	CFI
CTNND1	0	0.474475	0.458	0.143	0	Endothelial_cells	CTNND1
IL1R11	0	0.474439	0.543	0.294	0	Endothelial_cells	IL1R1
MYH9	0	0.474185	0.683	0.392	0	Endothelial_cells	MYH9
ELOVL7	0	0.47341	0.319	0.014	0	Endothelial_cells	ELOVL7
TMEM255B	0	0.472412	0.346	0.033	0	Endothelial_cells	TMEM255B
TMSB10	0	0.470906	0.991	0.962	0	Endothelial_cells	TMSB10
IL6ST1	0	0.470878	0.744	0.502	0	Endothelial_cells	IL6ST
RAPGEF3	0	0.469583	0.27	0.013	0	Endothelial_cells	RAPGEF3
SDCBP	0	0.469219	0.825	0.627	0	Endothelial_cells	SDCBP
SYNJ2	0	0.468178	0.349	0.114	0	Endothelial_cells	SYNJ2
CTTNBP2NL	0	0.467609	0.42	0.13	0	Endothelial_cells	CTTNBP2NL
SHC1	0	0.467296	0.466	0.182	0	Endothelial_cells	SHC1
FLI1	0	0.466097	0.393	0.063	0	Endothelial_cells	FLI1
CCN2	0	0.465789	0.281	0.126	0	Endothelial_cells	CCN2
KRT18	0	0.464784	0.25	0.019	0	Endothelial_cells	KRT18
SAV11	0	0.464504	0.558	0.36	0	Endothelial_cells	SAV1
LDB2	0	0.462968	0.384	0.098	0	Endothelial_cells	LDB2
PDE2A	0	0.462898	0.311	0.019	0	Endothelial_cells	PDE2A
PLCB1	0	0.459945	0.344	0.058	0	Endothelial_cells	PLCB1
CD1511	0	0.458577	0.604	0.307	0	Endothelial_cells	CD151
CCDC85B	0	0.458132	0.714	0.477	0	Endothelial_cells	CCDC85B
SHB	0	0.457708	0.326	0.048	0	Endothelial_cells	SHB
CARHSP1	0	0.457385	0.455	0.174	0	Endothelial_cells	CARHSP1
CPNE8	0	0.456577	0.401	0.101	0	Endothelial_cells	CPNE8
FZD6	0	0.455686	0.326	0.027	0	Endothelial_cells	FZD6
ITGA5	0	0.455115	0.497	0.217	0	Endothelial_cells	ITGA5
PDLIM5	0	0.454267	0.501	0.195	0	Endothelial_cells	PDLIM5
FAM13C	0	0.453992	0.286	0.045	0	Endothelial_cells	FAM13C
MAP3K11	0	0.451745	0.419	0.104	0	Endothelial_cells	MAP3K11
KIAA0355	0	0.451233	0.445	0.13	0	Endothelial_cells	KIAA0355
PIK3C2A	0	0.450554	0.448	0.157	0	Endothelial_cells	PIK3C2A
RALGDS	0	0.45047	0.452	0.171	0	Endothelial_cells	RALGDS
DOC2B	0	0.450138	0.298	0.004	0	Endothelial_cells	DOC2B
ABCB1	0	0.449746	0.258	0.01	0	Endothelial_cells	ABCB1
PRSS231	0	0.447628	0.444	0.17	0	Endothelial_cells	PRSS23
SCARF1	0	0.447175	0.316	0.018	0	Endothelial_cells	SCARF1
FLNB	0	0.446753	0.392	0.091	0	Endothelial_cells	FLNB
ARHGAP31	0	0.446525	0.351	0.051	0	Endothelial_cells	ARHGAP31
PREX2	0	0.445102	0.372	0.094	0	Endothelial_cells	PREX2
CLIC4	0	0.444736	0.569	0.315	0	Endothelial_cells	CLIC4
SEMA6A	0	0.444126	0.316	0.055	0	Endothelial_cells	SEMA6A
CDC42EP51	0	0.443287	0.452	0.212	0	Endothelial_cells	CDC42EP5
HOXD8	0	0.442075	0.347	0.063	0	Endothelial_cells	HOXD8
IGFBP41	0	0.440457	0.797	0.495	0	Endothelial_cells	IGFBP4
ARHGEF12	0	0.440062	0.47	0.188	0	Endothelial_cells	ARHGEF12
CCDC50	0	0.439257	0.581	0.288	0	Endothelial_cells	CCDC50
ASAP1	0	0.439142	0.535	0.251	0	Endothelial_cells	ASAP1
PCDH17	0	0.43913	0.257	0.031	0	Endothelial_cells	PCDH17
FRMD4B	0	0.437379	0.435	0.116	0	Endothelial_cells	FRMD4B
GNAQ	0	0.436727	0.468	0.198	0	Endothelial_cells	GNAQ
MSN1	0	0.434051	0.714	0.52	0	Endothelial_cells	MSN
MSX11	0	0.432344	0.423	0.239	0	Endothelial_cells	MSX1
HLA-DRB5	0	0.431558	0.42	0.184	0	Endothelial_cells	HLA-DRB5
PTTG1IP	0	0.429594	0.578	0.288	0	Endothelial_cells	PTTG1IP
TMEM273	0	0.427297	0.31	0.026	0	Endothelial_cells	TMEM273
MBNL2	0	0.426264	0.555	0.298	0	Endothelial_cells	MBNL2
TMEM1731	0	0.424326	0.597	0.31	0	Endothelial_cells	TMEM173
DAAM1	0	0.422315	0.399	0.153	0	Endothelial_cells	DAAM1
SHE	0	0.421125	0.287	0.023	0	Endothelial_cells	SHE
MRPL33	0	0.420549	0.596	0.356	0	Endothelial_cells	MRPL33
TNFRSF10B	0	0.420281	0.441	0.182	0	Endothelial_cells	TNFRSF10B
SPRY11	0	0.419751	0.529	0.345	0	Endothelial_cells	SPRY1
RNF19B	0	0.418783	0.318	0.128	0	Endothelial_cells	RNF19B
FLOT1	0	0.417232	0.521	0.237	0	Endothelial_cells	FLOT1
PLXND1	0	0.417184	0.411	0.152	0	Endothelial_cells	PLXND1
WARS	0	0.416879	0.455	0.222	0	Endothelial_cells	WARS
RPS17	0	0.416234	0.583	0.401	0	Endothelial_cells	RPS17
NRP11	0	0.415482	0.485	0.239	0	Endothelial_cells	NRP1
FGD5	0	0.414686	0.32	0.042	0	Endothelial_cells	FGD5
LAP3	0	0.413695	0.608	0.344	0	Endothelial_cells	LAP3
CFLAR	0	0.41187	0.665	0.475	0	Endothelial_cells	CFLAR
NSUN6	0	0.411663	0.332	0.122	0	Endothelial_cells	NSUN6
PTPN12	0	0.410502	0.519	0.248	0	Endothelial_cells	PTPN12
PKP4	0	0.409405	0.313	0.051	0	Endothelial_cells	PKP4
HOTAIRM1	0	0.406617	0.254	0.066	0	Endothelial_cells	HOTAIRM1
ATP8B1	0	0.405876	0.299	0.038	0	Endothelial_cells	ATP8B1
TEK	0	0.405847	0.262	0.004	0	Endothelial_cells	TEK
IGFBP71	0	0.403843	0.923	0.611	0	Endothelial_cells	IGFBP7
CDC371	0	0.403115	0.712	0.468	0	Endothelial_cells	CDC37
VWA1	0	0.402832	0.338	0.055	0	Endothelial_cells	VWA1
NEAT1	0	0.399541	0.95	0.892	0	Endothelial_cells	NEAT1
SH3BP5	0	0.399296	0.549	0.274	0	Endothelial_cells	SH3BP5
TINAGL1	0	0.398511	0.461	0.114	0	Endothelial_cells	TINAGL1
MAGI1	0	0.398333	0.275	0.024	0	Endothelial_cells	MAGI1
BCAR1	0	0.397698	0.348	0.094	0	Endothelial_cells	BCAR1
LAMA5	0	0.397526	0.298	0.049	0	Endothelial_cells	LAMA5
DSTN1	0	0.396904	0.824	0.579	0	Endothelial_cells	DSTN
WNK11	0	0.396887	0.6	0.329	0	Endothelial_cells	WNK1
FAM107A	0	0.396385	0.286	0.092	0	Endothelial_cells	FAM107A
CNN31	0	0.394749	0.731	0.419	0	Endothelial_cells	CNN3
GRASP	0	0.393475	0.499	0.222	0	Endothelial_cells	GRASP
CDC42BPA	0	0.391522	0.341	0.116	0	Endothelial_cells	CDC42BPA
EHD4	0	0.39068	0.449	0.173	0	Endothelial_cells	EHD4
CTNNA1	0	0.389989	0.588	0.32	0	Endothelial_cells	CTNNA1
ANKRD29	0	0.387794	0.297	0.064	0	Endothelial_cells	ANKRD29
LEPROT1	0	0.387549	0.654	0.382	0	Endothelial_cells	LEPROT
NFKBIA	0	0.387337	0.915	0.836	0	Endothelial_cells	NFKBIA
AKAP121	0	0.385663	0.408	0.26	0	Endothelial_cells	AKAP12
BHLHE40	0	0.385588	0.628	0.427	0	Endothelial_cells	BHLHE40
RHOU	0	0.385455	0.324	0.132	0	Endothelial_cells	RHOU
RPS6KA2	0	0.38522	0.296	0.042	0	Endothelial_cells	RPS6KA2
VGLL4	0	0.384755	0.507	0.261	0	Endothelial_cells	VGLL4
ICA1	0	0.383772	0.301	0.021	0	Endothelial_cells	ICA1
TRIB1	0	0.382583	0.411	0.187	0	Endothelial_cells	TRIB1
HIF1A	0	0.382518	0.595	0.415	0	Endothelial_cells	HIF1A
TAGLN2	0	0.382194	0.826	0.69	0	Endothelial_cells	TAGLN2
LRRC321	0	0.381995	0.394	0.159	0	Endothelial_cells	LRRC32
ARPC5L	0	0.381449	0.507	0.272	0	Endothelial_cells	ARPC5L
JCAD	0	0.378074	0.283	0.044	0	Endothelial_cells	JCAD
SLC12A7	0	0.3775	0.306	0.103	0	Endothelial_cells	SLC12A7
AKR1C31	0	0.377341	0.38	0.156	0	Endothelial_cells	AKR1C3
ADRB2	0	0.376299	0.272	0.074	0	Endothelial_cells	ADRB2
EIF4A1	0	0.375694	0.735	0.565	0	Endothelial_cells	EIF4A1
NFE2L1	0	0.37467	0.418	0.166	0	Endothelial_cells	NFE2L1
PTPRK	0	0.374654	0.375	0.119	0	Endothelial_cells	PTPRK
TMOD3	0	0.373419	0.611	0.368	0	Endothelial_cells	TMOD3
TMTC1	0	0.373158	0.289	0.068	0	Endothelial_cells	TMTC1
ACTN4	0	0.371197	0.63	0.38	0	Endothelial_cells	ACTN4
POLE4	0	0.369923	0.493	0.231	0	Endothelial_cells	POLE4
ARHGEF3	0	0.369886	0.338	0.078	0	Endothelial_cells	ARHGEF3
TRIOBP	0	0.369383	0.402	0.157	0	Endothelial_cells	TRIOBP
ITPRIP	0	0.369305	0.333	0.109	0	Endothelial_cells	ITPRIP
CSTB	0	0.368871	0.676	0.491	0	Endothelial_cells	CSTB
INPP1	0	0.367876	0.357	0.104	0	Endothelial_cells	INPP1
SULF2	0	0.367773	0.324	0.088	0	Endothelial_cells	SULF2
MLKL	0	0.367236	0.29	0.096	0	Endothelial_cells	MLKL
FAM43A	0	0.367181	0.311	0.099	0	Endothelial_cells	FAM43A
FRMD4A	0	0.366702	0.297	0.067	0	Endothelial_cells	FRMD4A
CMTM8	0	0.362356	0.289	0.03	0	Endothelial_cells	CMTM8
CD2AP	0	0.362047	0.394	0.147	0	Endothelial_cells	CD2AP
CAPNS1	0	0.361277	0.534	0.283	0	Endothelial_cells	CAPNS1
BMP2	0	0.360831	0.304	0.13	0	Endothelial_cells	BMP2
PICALM	0	0.35979	0.501	0.25	0	Endothelial_cells	PICALM
PLAT	0	0.359639	0.259	0.07	0	Endothelial_cells	PLAT
SLCO4A1	0	0.359638	0.257	0.026	0	Endothelial_cells	SLCO4A1
GBP1	0	0.359598	0.462	0.259	0	Endothelial_cells	GBP1
FIS1	0	0.359159	0.656	0.424	0	Endothelial_cells	FIS1
GABARAPL2	0	0.357505	0.693	0.503	0	Endothelial_cells	GABARAPL2
SNHG6	0	0.357466	0.332	0.155	0	Endothelial_cells	SNHG6
IFIT21	0	0.356886	0.398	0.215	0	Endothelial_cells	IFIT2
TNFAIP1	0	0.356632	0.306	0.058	0	Endothelial_cells	TNFAIP1
HAPLN3	0	0.356467	0.389	0.178	0	Endothelial_cells	HAPLN3
MARCKSL1	0	0.355799	0.51	0.238	0	Endothelial_cells	MARCKSL1
ATP11C	0	0.355651	0.328	0.096	0	Endothelial_cells	ATP11C
ITPKC	0	0.355281	0.254	0.068	0	Endothelial_cells	ITPKC
ARHGAP23	0	0.355168	0.326	0.076	0	Endothelial_cells	ARHGAP23
MEF2A	0	0.355153	0.537	0.305	0	Endothelial_cells	MEF2A
PLEKHG1	0	0.355122	0.321	0.084	0	Endothelial_cells	PLEKHG1
PHACTR4	0	0.354786	0.434	0.215	0	Endothelial_cells	PHACTR4
TSPAN14	0	0.354405	0.389	0.121	0	Endothelial_cells	TSPAN14
LPCAT4	0	0.354195	0.252	0.044	0	Endothelial_cells	LPCAT4
TNFRSF1A1	0	0.354174	0.538	0.304	0	Endothelial_cells	TNFRSF1A
CLEC2B1	0	0.353008	0.72	0.522	0	Endothelial_cells	CLEC2B
CPXM2	0	0.351913	0.273	0.05	0	Endothelial_cells	CPXM2
ARPC1B	0	0.351752	0.566	0.318	0	Endothelial_cells	ARPC1B
GBP2	0	0.351094	0.514	0.32	0	Endothelial_cells	GBP2
LRRC8C	0	0.350456	0.344	0.082	0	Endothelial_cells	LRRC8C
RASGRP3	0	0.350159	0.255	0.05	0	Endothelial_cells	RASGRP3
IFITM31	0	0.348679	0.96	0.733	0	Endothelial_cells	IFITM3
TOMM5	0	0.348419	0.455	0.229	0	Endothelial_cells	TOMM5
OCIAD2	0	0.348073	0.324	0.084	0	Endothelial_cells	OCIAD2
DOCK4	0	0.347639	0.294	0.065	0	Endothelial_cells	DOCK4
SAT1	0	0.346053	0.887	0.804	0	Endothelial_cells	SAT1
AOPEP	0	0.345779	0.255	0.077	0	Endothelial_cells	AOPEP
NAA38	0	0.345369	0.501	0.28	0	Endothelial_cells	NAA38
VAMP3	0	0.345231	0.445	0.192	0	Endothelial_cells	VAMP3
FCGRT1	0	0.344701	0.719	0.438	0	Endothelial_cells	FCGRT
ELOC	0	0.343403	0.653	0.466	0	Endothelial_cells	ELOC
CDKN1A1	0	0.343034	0.745	0.54	0	Endothelial_cells	CDKN1A
DUSP51	0	0.341962	0.548	0.336	0	Endothelial_cells	DUSP5
VIM1	0	0.341177	0.99	0.96	0	Endothelial_cells	VIM
PDIA5	0	0.340904	0.267	0.056	0	Endothelial_cells	PDIA5
FNBP1L	0	0.340731	0.298	0.07	0	Endothelial_cells	FNBP1L
HSD17B11	0	0.340473	0.422	0.175	0	Endothelial_cells	HSD17B11
PTMS1	0	0.340236	0.774	0.536	0	Endothelial_cells	PTMS
EGLN3	0	0.340141	0.262	0.05	0	Endothelial_cells	EGLN3
TPM4	0	0.340033	0.783	0.602	0	Endothelial_cells	TPM4
LRRFIP11	0	0.339446	0.743	0.485	0	Endothelial_cells	LRRFIP1
YWHAE	0	0.339324	0.761	0.576	0	Endothelial_cells	YWHAE
MEF2C	0	0.338754	0.588	0.259	0	Endothelial_cells	MEF2C
CAPZA2	0	0.337604	0.59	0.364	0	Endothelial_cells	CAPZA2
CSGALNACT1	0	0.337108	0.308	0.088	0	Endothelial_cells	CSGALNACT1
RALB	0	0.335762	0.355	0.119	0	Endothelial_cells	RALB
ACTG1	0	0.335367	0.906	0.823	0	Endothelial_cells	ACTG1
RASAL2	0	0.33526	0.308	0.091	0	Endothelial_cells	RASAL2
FDPS	0	0.334982	0.433	0.212	0	Endothelial_cells	FDPS
PTPRE	0	0.334681	0.285	0.102	0	Endothelial_cells	PTPRE
ZNRF1	0	0.332776	0.34	0.099	0	Endothelial_cells	ZNRF1
MAPK3	0	0.332534	0.324	0.091	0	Endothelial_cells	MAPK3
TAP1	0	0.330651	0.541	0.345	0	Endothelial_cells	TAP1
IFIT31	0	0.330426	0.53	0.317	0	Endothelial_cells	IFIT3
IGFBP2	0	0.329988	0.45	0.115	0	Endothelial_cells	IGFBP2
VAMP51	0	0.328471	0.653	0.405	0	Endothelial_cells	VAMP5
GNAS	0	0.327225	0.854	0.729	0	Endothelial_cells	GNAS
CPEB4	0	0.327023	0.488	0.274	0	Endothelial_cells	CPEB4
DLC11	0	0.326619	0.491	0.302	0	Endothelial_cells	DLC1
CBR3	0	0.325571	0.321	0.153	0	Endothelial_cells	CBR3
CASP10	0	0.324551	0.267	0.045	0	Endothelial_cells	CASP10
CHMP5	0	0.324498	0.62	0.417	0	Endothelial_cells	CHMP5
FEZ2	0	0.323681	0.41	0.171	0	Endothelial_cells	FEZ2
YWHAH	0	0.322653	0.554	0.325	0	Endothelial_cells	YWHAH
CRK	0	0.322415	0.444	0.22	0	Endothelial_cells	CRK
RPGR	0	0.321323	0.26	0.05	0	Endothelial_cells	RPGR
SUN1	0	0.321283	0.444	0.208	0	Endothelial_cells	SUN1
EMP21	0	0.319403	0.557	0.298	0	Endothelial_cells	EMP2
EBPL	0	0.319015	0.429	0.2	0	Endothelial_cells	EBPL
ARL21	0	0.319014	0.581	0.328	0	Endothelial_cells	ARL2
ARGLU1	0	0.318805	0.726	0.558	0	Endothelial_cells	ARGLU1
PTPN14	0	0.316671	0.26	0.059	0	Endothelial_cells	PTPN14
SNHG5	0	0.316516	0.352	0.178	0	Endothelial_cells	SNHG5
GNG5	0	0.315829	0.751	0.575	0	Endothelial_cells	GNG5
TRIM16	0	0.315235	0.273	0.094	0	Endothelial_cells	TRIM16
TSPAN9	0	0.31432	0.272	0.057	0	Endothelial_cells	TSPAN9
ABCD4	0	0.313588	0.338	0.115	0	Endothelial_cells	ABCD4
PXN	0	0.312773	0.326	0.095	0	Endothelial_cells	PXN
PLA2G16	0	0.31222	0.271	0.096	0	Endothelial_cells	PLA2G16
PERP	0	0.312097	0.349	0.166	0	Endothelial_cells	PERP
CEP68	0	0.311903	0.313	0.104	0	Endothelial_cells	CEP68
TCIM1	0	0.31189	0.367	0.205	0	Endothelial_cells	TCIM
SLC25A25	0	0.310231	0.363	0.193	0	Endothelial_cells	SLC25A25
TMEM204	0	0.31011	0.306	0.115	0	Endothelial_cells	TMEM204
C1orf21	0	0.31008	0.403	0.205	0	Endothelial_cells	C1orf21
SYNPO	0	0.309732	0.259	0.062	0	Endothelial_cells	SYNPO
SMAGP	0	0.308583	0.279	0.046	0	Endothelial_cells	SMAGP
ABCG1	0	0.307437	0.308	0.069	0	Endothelial_cells	ABCG1
HIP1	0	0.307309	0.307	0.082	0	Endothelial_cells	HIP1
NOTCH1	0	0.307302	0.305	0.088	0	Endothelial_cells	NOTCH1
A4GALT1	0	0.307044	0.387	0.187	0	Endothelial_cells	A4GALT
TSHZ1	0	0.305657	0.337	0.138	0	Endothelial_cells	TSHZ1
PIEZO1	0	0.305257	0.297	0.091	0	Endothelial_cells	PIEZO1
ATOX1	0	0.303962	0.595	0.38	0	Endothelial_cells	ATOX1
BNIP2	0	0.303355	0.507	0.276	0	Endothelial_cells	BNIP2
PXDN	0	0.303319	0.287	0.086	0	Endothelial_cells	PXDN
GUK1	0	0.303245	0.807	0.664	0	Endothelial_cells	GUK1
PSMB8	0	0.302811	0.652	0.445	0	Endothelial_cells	PSMB8
IFI44	0	0.302661	0.483	0.301	0	Endothelial_cells	IFI44
FNIP2	0	0.301545	0.425	0.173	0	Endothelial_cells	FNIP2
MEOX2	0	0.300528	0.306	0.124	0	Endothelial_cells	MEOX2
ELMO1	0	0.300185	0.328	0.081	0	Endothelial_cells	ELMO1
MYO1E	0	0.299205	0.276	0.079	0	Endothelial_cells	MYO1E
TIFA	0	0.29849	0.388	0.182	0	Endothelial_cells	TIFA
CTNNAL1	0	0.298291	0.445	0.255	0	Endothelial_cells	CTNNAL1
PITPNC1	0	0.298012	0.378	0.153	0	Endothelial_cells	PITPNC1
PCBP2	0	0.297972	0.748	0.589	0	Endothelial_cells	PCBP2
S100A131	0	0.297233	0.69	0.383	0	Endothelial_cells	S100A13
PIM31	0	0.296747	0.684	0.505	0	Endothelial_cells	PIM3
HDAC7	0	0.296584	0.38	0.168	0	Endothelial_cells	HDAC7
ROCK21	0	0.296438	0.486	0.272	0	Endothelial_cells	ROCK2
RPS6KA3	0	0.295015	0.44	0.223	0	Endothelial_cells	RPS6KA3
AP1S2	0	0.29453	0.442	0.211	0	Endothelial_cells	AP1S2
COL4A11	0	0.294424	0.489	0.279	0	Endothelial_cells	COL4A1
EGLN1	0	0.294342	0.401	0.201	0	Endothelial_cells	EGLN1
NCKAP11	0	0.291551	0.41	0.195	0	Endothelial_cells	NCKAP1
GNS	0	0.291325	0.382	0.156	0	Endothelial_cells	GNS
BCR	0	0.290722	0.258	0.053	0	Endothelial_cells	BCR
SPTLC2	0	0.290177	0.314	0.11	0	Endothelial_cells	SPTLC2
ADAMTS41	0	0.288999	0.466	0.231	0	Endothelial_cells	ADAMTS4
BAG3	0	0.287573	0.6	0.433	0	Endothelial_cells	BAG3
MT-ND5	0	0.28728	0.897	0.791	0	Endothelial_cells	MT-ND5
RIPOR1	0	0.286918	0.33	0.117	0	Endothelial_cells	RIPOR1
FOXO1	0	0.286619	0.418	0.196	0	Endothelial_cells	FOXO1
PHLDA11	0	0.286309	0.591	0.434	0	Endothelial_cells	PHLDA1
SERPINB6	0	0.286048	0.431	0.215	0	Endothelial_cells	SERPINB6
CYTH11	0	0.285339	0.49	0.276	0	Endothelial_cells	CYTH1
AFF1	0	0.284614	0.406	0.209	0	Endothelial_cells	AFF1
PPP1R18	0	0.284223	0.534	0.33	0	Endothelial_cells	PPP1R18
SNAI11	0	0.283064	0.351	0.203	0	Endothelial_cells	SNAI1
PARP14	0	0.282873	0.59	0.414	0	Endothelial_cells	PARP14
ARRDC3	0	0.282812	0.552	0.408	0	Endothelial_cells	ARRDC3
KMT2E1	0	0.282763	0.745	0.639	0	Endothelial_cells	KMT2E
RGL2	0	0.282355	0.272	0.068	0	Endothelial_cells	RGL2
RNASEK	0	0.282244	0.514	0.317	0	Endothelial_cells	RNASEK
BCAP29	0	0.282195	0.453	0.241	0	Endothelial_cells	BCAP29
TBC1D9	0	0.282098	0.266	0.076	0	Endothelial_cells	TBC1D9
MIDN	0	0.281868	0.564	0.412	0	Endothelial_cells	MIDN
CYB5R31	0	0.281525	0.63	0.39	0	Endothelial_cells	CYB5R3
NOP10	0	0.281493	0.618	0.419	0	Endothelial_cells	NOP10
CCDC69	0	0.280668	0.26	0.047	0	Endothelial_cells	CCDC69
ITPR1	0	0.280177	0.28	0.086	0	Endothelial_cells	ITPR1
CHIC2	0	0.27945	0.43	0.268	0	Endothelial_cells	CHIC2
PLEC	0	0.278521	0.474	0.269	0	Endothelial_cells	PLEC
LRRC8A	0	0.278102	0.298	0.105	0	Endothelial_cells	LRRC8A
COBLL1	0	0.278093	0.351	0.142	0	Endothelial_cells	COBLL1
FCHO2	0	0.277898	0.31	0.113	0	Endothelial_cells	FCHO2
EIF4B	0	0.276897	0.614	0.433	0	Endothelial_cells	EIF4B
PML	0	0.274508	0.39	0.194	0	Endothelial_cells	PML
TANC1	0	0.274335	0.283	0.099	0	Endothelial_cells	TANC1
TPST2	0	0.27405	0.288	0.078	0	Endothelial_cells	TPST2
KLF101	0	0.274007	0.549	0.367	0	Endothelial_cells	KLF10
SLK	0	0.273951	0.481	0.278	0	Endothelial_cells	SLK
LDLR1	0	0.272494	0.394	0.221	0	Endothelial_cells	LDLR
HSPA2	0	0.27242	0.335	0.156	0	Endothelial_cells	HSPA2
IFI161	0	0.271579	0.817	0.686	0	Endothelial_cells	IFI16
CD40	0	0.270578	0.446	0.235	0	Endothelial_cells	CD40
ZNF2671	0	0.270292	0.441	0.3	0	Endothelial_cells	ZNF267
IRF11	0	0.269892	0.748	0.597	0	Endothelial_cells	IRF1
ZNF521	0	0.269772	0.267	0.091	0	Endothelial_cells	ZNF521
RPS61	0	0.269023	0.959	0.938	0	Endothelial_cells	RPS6
BCL3	0	0.268781	0.459	0.283	0	Endothelial_cells	BCL3
CHD7	0	0.266303	0.281	0.066	0	Endothelial_cells	CHD7
TNS2	0	0.264888	0.302	0.128	0	Endothelial_cells	TNS2
PRMT1	0	0.264875	0.551	0.361	0	Endothelial_cells	PRMT1
ATF4	0	0.26464	0.703	0.556	0	Endothelial_cells	ATF4
PSMA6	0	0.26456	0.383	0.181	0	Endothelial_cells	PSMA6
GFOD1	0	0.264322	0.254	0.07	0	Endothelial_cells	GFOD1
ZFP361	0	0.263718	0.89	0.787	0	Endothelial_cells	ZFP36
MT-CYB1	0	0.263333	0.96	0.902	0	Endothelial_cells	MT-CYB
RBMS2	0	0.262917	0.265	0.077	0	Endothelial_cells	RBMS2
ADAMTS11	0	0.262565	0.55	0.354	0	Endothelial_cells	ADAMTS1
NUCB1	0	0.262493	0.573	0.356	0	Endothelial_cells	NUCB1
DPYSL21	0	0.262074	0.585	0.363	0	Endothelial_cells	DPYSL2
AP2S1	0	0.26107	0.552	0.38	0	Endothelial_cells	AP2S1
PDLIM3	0	0.260866	0.282	0.096	0	Endothelial_cells	PDLIM3
FRYL	0	0.260017	0.357	0.149	0	Endothelial_cells	FRYL
HNRNPF	0	0.25996	0.634	0.492	0	Endothelial_cells	HNRNPF
RERE	0	0.259958	0.42	0.212	0	Endothelial_cells	RERE
LY96	0	0.259787	0.327	0.13	0	Endothelial_cells	LY96
MT-ND41	0	0.259236	0.963	0.92	0	Endothelial_cells	MT-ND4
ADAM10	0	0.25818	0.366	0.164	0	Endothelial_cells	ADAM10
ARHGAP26	0	0.258008	0.293	0.11	0	Endothelial_cells	ARHGAP26
PARVB	0	0.257808	0.303	0.105	0	Endothelial_cells	PARVB
MT-ND3	0	0.257279	0.955	0.913	0	Endothelial_cells	MT-ND3
SBNO2	0	0.256303	0.294	0.128	0	Endothelial_cells	SBNO2
TUBB61	0	0.255698	0.429	0.247	0	Endothelial_cells	TUBB6
DYNC1LI2	0	0.255431	0.458	0.255	0	Endothelial_cells	DYNC1LI2
NRARP	0	0.254971	0.255	0.077	0	Endothelial_cells	NRARP
LINC01116	0	0.254709	0.262	0.082	0	Endothelial_cells	LINC01116
KBTBD2	0	0.254422	0.356	0.166	0	Endothelial_cells	KBTBD2
PLSCR41	0	0.254123	0.375	0.2	0	Endothelial_cells	PLSCR4
C17orf49	0	0.253276	0.265	0.104	0	Endothelial_cells	C17orf49
CARD8	0	0.252697	0.318	0.1	0	Endothelial_cells	CARD8
TIMMDC1	0	0.251848	0.373	0.191	0	Endothelial_cells	TIMMDC1
ITM2A1	0	0.25176	0.558	0.253	0	Endothelial_cells	ITM2A
GNG121	0	0.251161	0.459	0.274	0	Endothelial_cells	GNG12
NFAT5	0	0.251158	0.548	0.386	0	Endothelial_cells	NFAT5
SEPHS2	0	0.250941	0.433	0.251	0	Endothelial_cells	SEPHS2
ZEB1	0	0.250831	0.481	0.288	0	Endothelial_cells	ZEB1
BRI3	0	0.250734	0.764	0.579	0	Endothelial_cells	BRI3
BAZ2B	0	0.250628	0.363	0.178	0	Endothelial_cells	BAZ2B
PLSCR11	0	0.250357	0.659	0.448	0	Endothelial_cells	PLSCR1
IFI44L	1.6704e-263	0.297153	0.612	0.478	4.99134e-259	Endothelial_cells	IFI44L
ARID5A	3.57739e-255	0.252256	0.423	0.296	1.06896e-250	Endothelial_cells	ARID5A
PLIN2	2.93782e-254	0.304557	0.548	0.416	8.77851e-250	Endothelial_cells	PLIN2
CYP1B11	3.88819e-249	0.341852	0.343	0.226	1.16183e-244	Endothelial_cells	CYP1B1
SOS1	1.28099e-221	0.260154	0.276	0.175	3.82771e-217	Endothelial_cells	SOS1
TXNRD1	9.83402e-147	0.264919	0.334	0.236	2.9385e-142	Endothelial_cells	TXNRD1
PLCG2	3.86019e-111	0.522476	0.612	0.499	1.15346e-106	Endothelial_cells	PLCG2
C1QA	0	2.58138	0.573	0.059	0	Macro/DC	C1QA
CXCL8	0	2.53971	0.608	0.13	0	Macro/DC	CXCL8
LYZ	0	2.43754	0.679	0.035	0	Macro/DC	LYZ
C1QB	0	2.31566	0.502	0.045	0	Macro/DC	C1QB
HLA-DRA	0	2.25997	0.965	0.414	0	Macro/DC	HLA-DRA
HLA-DPA11	0	2.14581	0.89	0.344	0	Macro/DC	HLA-DPA1
RNASE11	0	2.14508	0.473	0.096	0	Macro/DC	RNASE1
HLA-DPB1	0	2.11633	0.893	0.409	0	Macro/DC	HLA-DPB1
TYROBP	0	2.03936	0.793	0.073	0	Macro/DC	TYROBP
CD741	0	2.03086	0.976	0.536	0	Macro/DC	CD74
C1QC	0	2.02123	0.484	0.027	0	Macro/DC	C1QC
CCL3	0	1.93617	0.433	0.054	0	Macro/DC	CCL3
IL1B	0	1.90119	0.297	0.015	0	Macro/DC	IL1B
AIF1	0	1.86218	0.71	0.039	0	Macro/DC	AIF1
HLA-DRB11	0	1.85357	0.94	0.456	0	Macro/DC	HLA-DRB1
C15orf48	0	1.80895	0.487	0.051	0	Macro/DC	C15orf48
HLA-DQB1	0	1.7901	0.838	0.237	0	Macro/DC	HLA-DQB1
HLA-DQA1	0	1.72336	0.826	0.212	0	Macro/DC	HLA-DQA1
FCER1G	0	1.70449	0.71	0.066	0	Macro/DC	FCER1G
CTSZ	0	1.60625	0.837	0.378	0	Macro/DC	CTSZ
CCL3L1	0	1.58781	0.31	0.039	0	Macro/DC	CCL3L1
PLEK	0	1.56395	0.727	0.075	0	Macro/DC	PLEK
HLA-DRB51	0	1.56189	0.515	0.178	0	Macro/DC	HLA-DRB5
MMP9	0	1.55812	0.388	0.026	0	Macro/DC	MMP9
LGMN	0	1.51225	0.622	0.212	0	Macro/DC	LGMN
CTSB	0	1.50136	0.678	0.297	0	Macro/DC	CTSB
GPR1831	0	1.49747	0.777	0.251	0	Macro/DC	GPR183
MS4A6A	0	1.49097	0.575	0.02	0	Macro/DC	MS4A6A
HMOX11	0	1.48895	0.542	0.181	0	Macro/DC	HMOX1
FCGR2A	0	1.44061	0.549	0.034	0	Macro/DC	FCGR2A
SAT11	0	1.41689	0.952	0.799	0	Macro/DC	SAT1
FTL	0	1.38569	0.993	0.973	0	Macro/DC	FTL
CD83	0	1.35175	0.782	0.245	0	Macro/DC	CD83
CPVL	0	1.32626	0.416	0.047	0	Macro/DC	CPVL
HLA-DQA2	0	1.30309	0.307	0.071	0	Macro/DC	HLA-DQA2
MS4A7	0	1.29946	0.482	0.014	0	Macro/DC	MS4A7
CD68	0	1.29366	0.638	0.168	0	Macro/DC	CD68
HLA-DMA1	0	1.29285	0.746	0.167	0	Macro/DC	HLA-DMA
PLAUR	0	1.28561	0.645	0.3	0	Macro/DC	PLAUR
FNIP21	0	1.24603	0.577	0.163	0	Macro/DC	FNIP2
FOLR2	0	1.2289	0.343	0.011	0	Macro/DC	FOLR2
IL1RN	0	1.20027	0.334	0.013	0	Macro/DC	IL1RN
BCL2A1	0	1.19537	0.519	0.118	0	Macro/DC	BCL2A1
C5AR1	0	1.19322	0.395	0.02	0	Macro/DC	C5AR1
TXN	0	1.19201	0.835	0.789	0	Macro/DC	TXN
CTSS	0	1.18021	0.78	0.331	0	Macro/DC	CTSS
STAB1	0	1.15821	0.319	0.025	0	Macro/DC	STAB1
CSTB1	0	1.14193	0.743	0.487	0	Macro/DC	CSTB
LAPTM51	0	1.13803	0.79	0.245	0	Macro/DC	LAPTM5
LGALS2	0	1.13793	0.366	0.009	0	Macro/DC	LGALS2
INSIG1	0	1.13387	0.525	0.264	0	Macro/DC	INSIG1
MRC1	0	1.12228	0.388	0.019	0	Macro/DC	MRC1
PSAP1	0	1.09499	0.824	0.557	0	Macro/DC	PSAP
SPI1	0	1.09098	0.593	0.023	0	Macro/DC	SPI1
CD163	0	1.08553	0.358	0.009	0	Macro/DC	CD163
CTSD	0	1.06764	0.571	0.409	0	Macro/DC	CTSD
FGL2	0	1.03224	0.621	0.292	0	Macro/DC	FGL2
GRN	0	1.03151	0.73	0.364	0	Macro/DC	GRN
FPR3	0	1.01726	0.393	0.011	0	Macro/DC	FPR3
IRF8	0	1.01062	0.542	0.125	0	Macro/DC	IRF8
SGK1	0	0.992648	0.601	0.314	0	Macro/DC	SGK1
CCL4	0	0.979434	0.312	0.078	0	Macro/DC	CCL4
LST1	0	0.969502	0.481	0.029	0	Macro/DC	LST1
RGS11	0	0.959844	0.517	0.147	0	Macro/DC	RGS1
G0S2	0	0.95697	0.377	0.19	0	Macro/DC	G0S2
CD14	0	0.951999	0.374	0.115	0	Macro/DC	CD14
CCDC88A	0	0.93982	0.638	0.175	0	Macro/DC	CCDC88A
F13A1	0	0.939787	0.299	0.092	0	Macro/DC	F13A1
FABP51	0	0.93935	0.555	0.249	0	Macro/DC	FABP5
CCR71	0	0.930656	0.366	0.144	0	Macro/DC	CCR7
HLA-DMB	0	0.928481	0.559	0.062	0	Macro/DC	HLA-DMB
CYBB	0	0.9185	0.398	0.023	0	Macro/DC	CYBB
PPIF	0	0.909599	0.483	0.19	0	Macro/DC	PPIF
ATP1B1	0	0.897819	0.508	0.104	0	Macro/DC	ATP1B1
MSR1	0	0.897323	0.338	0.013	0	Macro/DC	MSR1
TGFBI	0	0.896949	0.564	0.147	0	Macro/DC	TGFBI
ARL4C1	0	0.891302	0.706	0.355	0	Macro/DC	ARL4C
ITGAX	0	0.89122	0.373	0.015	0	Macro/DC	ITGAX
PLD3	0	0.886955	0.443	0.278	0	Macro/DC	PLD3
MNDA	0	0.883488	0.397	0.025	0	Macro/DC	MNDA
LCP11	0	0.87442	0.742	0.235	0	Macro/DC	LCP1
BID	0	0.87357	0.509	0.18	0	Macro/DC	BID
KYNU	0	0.870603	0.432	0.039	0	Macro/DC	KYNU
ITGB2	0	0.865305	0.502	0.06	0	Macro/DC	ITGB2
MS4A4A	0	0.8639	0.314	0.008	0	Macro/DC	MS4A4A
MPEG1	0	0.842536	0.375	0.009	0	Macro/DC	MPEG1
DNAJA4	0	0.839428	0.493	0.241	0	Macro/DC	DNAJA4
BASP1	0	0.830951	0.584	0.296	0	Macro/DC	BASP1
CXCL31	0	0.830793	0.444	0.251	0	Macro/DC	CXCL3
MFSD1	0	0.826871	0.449	0.108	0	Macro/DC	MFSD1
RASGEF1B	0	0.826839	0.489	0.089	0	Macro/DC	RASGEF1B
CXCL16	0	0.824201	0.49	0.09	0	Macro/DC	CXCL16
ABCA1	0	0.823499	0.495	0.231	0	Macro/DC	ABCA1
FCGR2B	0	0.817829	0.308	0.016	0	Macro/DC	FCGR2B
CLEC10A	0	0.808312	0.257	0.005	0	Macro/DC	CLEC10A
ADA2	0	0.804426	0.432	0.022	0	Macro/DC	ADA2
MXD1	0	0.803565	0.501	0.178	0	Macro/DC	MXD1
RBM47	0	0.802384	0.428	0.03	0	Macro/DC	RBM47
SRGN1	0	0.800365	0.885	0.46	0	Macro/DC	SRGN
LILRB5	0	0.798332	0.265	0.007	0	Macro/DC	LILRB5
BCAT1	0	0.792005	0.404	0.023	0	Macro/DC	BCAT1
ACP5	0	0.787223	0.312	0.06	0	Macro/DC	ACP5
FAM49A	0	0.785652	0.492	0.106	0	Macro/DC	FAM49A
NINJ1	0	0.781247	0.627	0.34	0	Macro/DC	NINJ1
PTPRE1	0	0.781145	0.5	0.086	0	Macro/DC	PTPRE
MMP19	0	0.780438	0.288	0.112	0	Macro/DC	MMP19
SERPINB91	0	0.778745	0.572	0.28	0	Macro/DC	SERPINB9
IFI30	0	0.776217	0.372	0.066	0	Macro/DC	IFI30
PDE4DIP	0	0.776153	0.53	0.195	0	Macro/DC	PDE4DIP
ATP13A3	0	0.772671	0.517	0.237	0	Macro/DC	ATP13A3
CLEC7A	0	0.768449	0.379	0.01	0	Macro/DC	CLEC7A
MAP2K3	0	0.765827	0.624	0.319	0	Macro/DC	MAP2K3
ACTB	0	0.763421	0.954	0.886	0	Macro/DC	ACTB
SNX10	0	0.762614	0.334	0.033	0	Macro/DC	SNX10
PHACTR1	0	0.758068	0.417	0.083	0	Macro/DC	PHACTR1
HSPH1	0	0.755871	0.832	0.672	0	Macro/DC	HSPH1
SIGLEC1	0	0.754475	0.261	0.006	0	Macro/DC	SIGLEC1
GNA131	0	0.7531	0.618	0.272	0	Macro/DC	GNA13
CFLAR1	0	0.750459	0.746	0.47	0	Macro/DC	CFLAR
NRP21	0	0.741239	0.43	0.151	0	Macro/DC	NRP2
LILRB4	0	0.740724	0.315	0.005	0	Macro/DC	LILRB4
CSF1R	0	0.737268	0.311	0.008	0	Macro/DC	CSF1R
IL4I1	0	0.7344	0.324	0.064	0	Macro/DC	IL4I1
CYBA1	0	0.733878	0.853	0.621	0	Macro/DC	CYBA
COTL11	0	0.733212	0.605	0.283	0	Macro/DC	COTL1
RGS2	0	0.730177	0.59	0.335	0	Macro/DC	RGS2
FTH11	0	0.72769	0.996	0.984	0	Macro/DC	FTH1
CD86	0	0.72753	0.403	0.021	0	Macro/DC	CD86
LYN	0	0.722062	0.506	0.089	0	Macro/DC	LYN
VAMP81	0	0.717543	0.578	0.157	0	Macro/DC	VAMP8
RNASE6	0	0.716961	0.372	0.007	0	Macro/DC	RNASE6
SERPINB1	0	0.712478	0.527	0.363	0	Macro/DC	SERPINB1
CTSC	0	0.706981	0.602	0.342	0	Macro/DC	CTSC
PLTP1	0	0.705293	0.371	0.238	0	Macro/DC	PLTP
C1orf162	0	0.702013	0.399	0.037	0	Macro/DC	C1orf162
IGSF6	0	0.701968	0.308	0.01	0	Macro/DC	IGSF6
DMXL2	0	0.698951	0.282	0.044	0	Macro/DC	DMXL2
GPAT3	0	0.689388	0.279	0.038	0	Macro/DC	GPAT3
CREG1	0	0.688398	0.429	0.214	0	Macro/DC	CREG1
LCP2	0	0.685769	0.39	0.07	0	Macro/DC	LCP2
LILRB2	0	0.685487	0.316	0.005	0	Macro/DC	LILRB2
AC020656.1	0	0.680353	0.295	0.008	0	Macro/DC	AC020656.1
B3GNT5	0	0.680103	0.313	0.051	0	Macro/DC	B3GNT5
NEAT11	0	0.680058	0.931	0.894	0	Macro/DC	NEAT1
GNA15	0	0.677494	0.469	0.061	0	Macro/DC	GNA15
CHMP1B	0	0.677325	0.562	0.296	0	Macro/DC	CHMP1B
NCF1	0	0.670358	0.285	0.026	0	Macro/DC	NCF1
TTYH3	0	0.663025	0.32	0.063	0	Macro/DC	TTYH3
TNFRSF1B1	0	0.662082	0.518	0.236	0	Macro/DC	TNFRSF1B
[truncated: 2,009 more rows]
