# Supplementary material for: Single-cell sequencing shows cellular heterogeneity of cutaneous lesions in lupus erythematosus
Source: Nat Commun. 2022 Dec 5;13:7489. doi: 10.1038/s41467-022-35209-1 (PMC9722937; doi:10.1038/s41467-022-35209-1)
Supplement: Supplementary file 8 — Supplementary Data 5 [file 41467_2022_35209_MOESM8_ESM.xlsx]

## Sheet: Sheet1
Supplementary Data5. Differentially Expressed Genes (DEGs) in each subtypes of keratinocytes dataset with the cutoff by logFC≥0.25,P value＜0.05.The P value was calculated in two-side Wilcoxon Rank Sum test
	p_val	avg_log2FC	pct.1	pct.2	p_val_adj	cluster	gene
KRT2	0	2.45656	0.393	0.143	0	Diff kera-1	KRT2
KRT1	0	1.85942	0.962	0.75	0	Diff kera-1	KRT1
KRT10	0	1.74529	0.982	0.936	0	Diff kera-1	KRT10
KRTDAP	0	1.56708	0.912	0.661	0	Diff kera-1	KRTDAP
DMKN	0	1.41354	0.97	0.856	0	Diff kera-1	DMKN
DSG1	0	1.08247	0.929	0.807	0	Diff kera-1	DSG1
LY6D	0	1.07998	0.954	0.795	0	Diff kera-1	LY6D
DSC1	0	1.07868	0.596	0.266	0	Diff kera-1	DSC1
NRARP	0	1.00553	0.849	0.644	0	Diff kera-1	NRARP
LGALS7B	0	0.977197	0.946	0.838	0	Diff kera-1	LGALS7B
LGALS7	0	0.920449	0.842	0.72	0	Diff kera-1	LGALS7
PKP1	0	0.827184	0.903	0.758	0	Diff kera-1	PKP1
RHOV	0	0.812327	0.864	0.66	0	Diff kera-1	RHOV
HSPA6	0	0.811733	0.43	0.295	0	Diff kera-1	HSPA6
CASP14	0	0.805279	0.568	0.274	0	Diff kera-1	CASP14
CSTA	0	0.804999	0.709	0.537	0	Diff kera-1	CSTA
GLTP	0	0.803705	0.815	0.617	0	Diff kera-1	GLTP
RECQL	0	0.774106	0.46	0.306	0	Diff kera-1	RECQL
SBSN	0	0.745323	0.81	0.502	0	Diff kera-1	SBSN
KLK11	0	0.713126	0.672	0.379	0	Diff kera-1	KLK11
DEGS1	0	0.696335	0.862	0.707	0	Diff kera-1	DEGS1
ID1	0	0.692921	0.673	0.531	0	Diff kera-1	ID1
THBD	0	0.683994	0.593	0.327	0	Diff kera-1	THBD
CTNNBIP1	0	0.683545	0.787	0.579	0	Diff kera-1	CTNNBIP1
TPPP3	0	0.676016	0.542	0.269	0	Diff kera-1	TPPP3
DSP	0	0.669223	0.968	0.953	0	Diff kera-1	DSP
NSG1	0	0.643152	0.713	0.424	0	Diff kera-1	NSG1
PYCARD	0	0.642252	0.765	0.57	0	Diff kera-1	PYCARD
CHP2	0	0.640623	0.511	0.158	0	Diff kera-1	CHP2
POU3F1	0	0.639498	0.693	0.397	0	Diff kera-1	POU3F1
CCL27	0	0.633914	0.682	0.402	0	Diff kera-1	CCL27
CLEC2B	0	0.626343	0.704	0.457	0	Diff kera-1	CLEC2B
GJA1	0	0.622431	0.78	0.6	0	Diff kera-1	GJA1
MAFB	0	0.607081	0.759	0.584	0	Diff kera-1	MAFB
KCNK7	0	0.602706	0.581	0.271	0	Diff kera-1	KCNK7
THEM5	0	0.597073	0.433	0.148	0	Diff kera-1	THEM5
OVOL1	0	0.595145	0.78	0.643	0	Diff kera-1	OVOL1
JUP	0	0.578747	0.89	0.803	0	Diff kera-1	JUP
LAMTOR4	0	0.56125	0.819	0.71	0	Diff kera-1	LAMTOR4
LGALS3	0	0.558159	0.911	0.885	0	Diff kera-1	LGALS3
RAB25	0	0.556881	0.774	0.62	0	Diff kera-1	RAB25
DBI	0	0.550568	0.897	0.796	0	Diff kera-1	DBI
ZFP36L1	0	0.54819	0.938	0.916	0	Diff kera-1	ZFP36L1
NR1D1	0	0.546266	0.597	0.396	0	Diff kera-1	NR1D1
LGALSL	0	0.535875	0.653	0.499	0	Diff kera-1	LGALSL
EGR1	0	0.534081	0.833	0.745	0	Diff kera-1	EGR1
PHLDA2	0	0.528205	0.916	0.81	0	Diff kera-1	PHLDA2
LAD1	0	0.525997	0.671	0.444	0	Diff kera-1	LAD1
MAF	0	0.521703	0.685	0.443	0	Diff kera-1	MAF
GATA3	0	0.518933	0.734	0.523	0	Diff kera-1	GATA3
HSPB1	0	0.51853	0.965	0.945	0	Diff kera-1	HSPB1
PTGS1	0	0.518492	0.501	0.208	0	Diff kera-1	PTGS1
PERP	0	0.513552	0.976	0.978	0	Diff kera-1	PERP
NDUFA4L2	0	0.512182	0.33	0.186	0	Diff kera-1	NDUFA4L2
TMEM154	0	0.491975	0.65	0.416	0	Diff kera-1	TMEM154
PRSS3	0	0.486618	0.472	0.195	0	Diff kera-1	PRSS3
CEBPA	0	0.476292	0.697	0.503	0	Diff kera-1	CEBPA
EPHB6	0	0.468668	0.694	0.499	0	Diff kera-1	EPHB6
SULT2B1	0	0.461389	0.487	0.263	0	Diff kera-1	SULT2B1
MPP7	0	0.461384	0.514	0.258	0	Diff kera-1	MPP7
KLK8	0	0.459472	0.698	0.489	0	Diff kera-1	KLK8
CDHR1	0	0.452583	0.441	0.199	0	Diff kera-1	CDHR1
NMU	0	0.451625	0.456	0.188	0	Diff kera-1	NMU
ALDH3A2	0	0.446767	0.814	0.68	0	Diff kera-1	ALDH3A2
IER2	0	0.446508	0.928	0.913	0	Diff kera-1	IER2
CA2	0	0.440419	0.592	0.4	0	Diff kera-1	CA2
GALNT1	0	0.438918	0.583	0.365	0	Diff kera-1	GALNT1
ZFP36	0	0.432908	0.94	0.929	0	Diff kera-1	ZFP36
RORA	0	0.427466	0.819	0.632	0	Diff kera-1	RORA
CST3	0	0.421223	0.645	0.484	0	Diff kera-1	CST3
MGST2	0	0.420896	0.634	0.471	0	Diff kera-1	MGST2
GSTA4	0	0.408052	0.633	0.427	0	Diff kera-1	GSTA4
ID2	0	0.40754	0.493	0.3	0	Diff kera-1	ID2
MIDN	0	0.405825	0.766	0.639	0	Diff kera-1	MIDN
CA12	0	0.404264	0.718	0.493	0	Diff kera-1	CA12
APRT	0	0.402801	0.868	0.812	0	Diff kera-1	APRT
DSC3	0	0.393103	0.937	0.915	0	Diff kera-1	DSC3
CRIP1	0	0.391495	0.639	0.466	0	Diff kera-1	CRIP1
KLF10	0	0.388916	0.825	0.738	0	Diff kera-1	KLF10
TENT5B	0	0.387685	0.578	0.391	0	Diff kera-1	TENT5B
PKP3	0	0.387413	0.717	0.561	0	Diff kera-1	PKP3
DNAJB1	0	0.386361	0.945	0.934	0	Diff kera-1	DNAJB1
MYCBP2	0	0.383487	0.716	0.577	0	Diff kera-1	MYCBP2
CCND1	0	0.381451	0.772	0.673	0	Diff kera-1	CCND1
FGFR3	0	0.381415	0.619	0.364	0	Diff kera-1	FGFR3
PPP1R15A	0	0.379016	0.938	0.941	0	Diff kera-1	PPP1R15A
MAL2	0	0.373963	0.756	0.563	0	Diff kera-1	MAL2
S100A16	0	0.370294	0.908	0.863	0	Diff kera-1	S100A16
SFN	0	0.369672	0.984	0.972	0	Diff kera-1	SFN
TRIM29	0	0.368903	0.849	0.782	0	Diff kera-1	TRIM29
AHNAK2	0	0.366307	0.657	0.488	0	Diff kera-1	AHNAK2
TUBB4B	0	0.362169	0.931	0.908	0	Diff kera-1	TUBB4B
MFSD2A	0	0.360082	0.63	0.443	0	Diff kera-1	MFSD2A
SH3GLB2	0	0.359895	0.625	0.438	0	Diff kera-1	SH3GLB2
ANO1	0	0.359783	0.423	0.209	0	Diff kera-1	ANO1
SDC1	0	0.358597	0.714	0.59	0	Diff kera-1	SDC1
EMP2	0	0.357143	0.894	0.833	0	Diff kera-1	EMP2
ITM2B	0	0.351596	0.932	0.934	0	Diff kera-1	ITM2B
SLPI	0	0.351424	0.447	0.266	0	Diff kera-1	SLPI
PLLP	0	0.351296	0.356	0.149	0	Diff kera-1	PLLP
CLEC2A	0	0.348634	0.294	0.096	0	Diff kera-1	CLEC2A
ENSA	0	0.34362	0.825	0.713	0	Diff kera-1	ENSA
ALDH2	0	0.342582	0.794	0.67	0	Diff kera-1	ALDH2
FOS	0	0.342446	0.899	0.813	0	Diff kera-1	FOS
TECR	0	0.338509	0.782	0.672	0	Diff kera-1	TECR
RAB3D	0	0.337791	0.436	0.234	0	Diff kera-1	RAB3D
PLA2G4F	0	0.336078	0.371	0.146	0	Diff kera-1	PLA2G4F
DYNLL1	0	0.334321	0.959	0.953	0	Diff kera-1	DYNLL1
SLC39A6	0	0.329229	0.56	0.402	0	Diff kera-1	SLC39A6
RDH12	0	0.329069	0.374	0.162	0	Diff kera-1	RDH12
TNFRSF19	0	0.323246	0.509	0.292	0	Diff kera-1	TNFRSF19
RGS14	0	0.323002	0.494	0.299	0	Diff kera-1	RGS14
RAPGEFL1	0	0.320863	0.507	0.324	0	Diff kera-1	RAPGEFL1
GATM	0	0.31467	0.513	0.333	0	Diff kera-1	GATM
HS3ST6	0	0.314558	0.298	0.088	0	Diff kera-1	HS3ST6
PDZK1IP1	0	0.311767	0.423	0.263	0	Diff kera-1	PDZK1IP1
RNH1	0	0.309247	0.812	0.736	0	Diff kera-1	RNH1
F12	0	0.308777	0.395	0.214	0	Diff kera-1	F12
LY6G6C	0	0.308658	0.286	0.139	0	Diff kera-1	LY6G6C
TTC37	0	0.302924	0.493	0.321	0	Diff kera-1	TTC37
SLC16A10	0	0.299475	0.296	0.115	0	Diff kera-1	SLC16A10
FOXN3	0	0.293906	0.583	0.406	0	Diff kera-1	FOXN3
NOTCH3	0	0.289748	0.504	0.327	0	Diff kera-1	NOTCH3
PPL	0	0.286762	0.446	0.297	0	Diff kera-1	PPL
EVPL	0	0.285342	0.406	0.244	0	Diff kera-1	EVPL
TSPO	0	0.28423	0.899	0.881	0	Diff kera-1	TSPO
IL20RB	0	0.284002	0.451	0.245	0	Diff kera-1	IL20RB
TLCD3A	0	0.282284	0.447	0.287	0	Diff kera-1	TLCD3A
IGSF8	0	0.282219	0.505	0.318	0	Diff kera-1	IGSF8
ALDH3B2	0	0.279465	0.357	0.196	0	Diff kera-1	ALDH3B2
SDR16C5	0	0.27924	0.431	0.267	0	Diff kera-1	SDR16C5
SPINK5	0	0.275163	0.455	0.288	0	Diff kera-1	SPINK5
MIB2	0	0.272687	0.631	0.477	0	Diff kera-1	MIB2
C1orf21	0	0.270774	0.618	0.43	0	Diff kera-1	C1orf21
ZNF57	0	0.270097	0.354	0.214	0	Diff kera-1	ZNF57
TMEM79	0	0.26983	0.371	0.201	0	Diff kera-1	TMEM79
MAPK13	0	0.268854	0.544	0.375	0	Diff kera-1	MAPK13
AL445524.1	0	0.267021	0.433	0.281	0	Diff kera-1	AL445524.1
SNX21	0	0.26258	0.274	0.104	0	Diff kera-1	SNX21
TRIM7	0	0.258274	0.361	0.172	0	Diff kera-1	TRIM7
F2R	0	0.257804	0.347	0.186	0	Diff kera-1	F2R
NECTIN4	0	0.257238	0.538	0.387	0	Diff kera-1	NECTIN4
AC073210.3	0	0.256823	0.256	0.11	0	Diff kera-1	AC073210.3
PPP1R16A	0	0.253143	0.457	0.294	0	Diff kera-1	PPP1R16A
ZBTB7B	0	0.25303	0.463	0.299	0	Diff kera-1	ZBTB7B
EEF2K	0	0.252097	0.328	0.165	0	Diff kera-1	EEF2K
ITPRIPL2	0	0.251459	0.266	0.11	0	Diff kera-1	ITPRIPL2
S100A14	0	0.250377	0.968	0.946	0	Diff kera-1	S100A14
ZNF750	3.2769e-305	0.27228	0.69	0.538	9.26707e-301	Diff kera-1	ZNF750
TMEM54	7.34156e-301	0.253589	0.53	0.388	2.07619e-296	Diff kera-1	TMEM54
SPPL3	4.08412e-300	0.25064	0.636	0.5	1.15499e-295	Diff kera-1	SPPL3
RAB11A	1.52224e-296	0.266418	0.804	0.729	4.30491e-292	Diff kera-1	RAB11A
P4HB	2.03993e-291	0.254529	0.764	0.671	5.76892e-287	Diff kera-1	P4HB
NECTIN1	4.95107e-290	0.266439	0.683	0.553	1.40016e-285	Diff kera-1	NECTIN1
POF1B	1.5976e-285	0.263027	0.281	0.165	4.518e-281	Diff kera-1	POF1B
RALBP1	4.16043e-278	0.251166	0.683	0.572	1.17657e-273	Diff kera-1	RALBP1
TSTA3	8.89647e-266	0.250523	0.62	0.491	2.51592e-261	Diff kera-1	TSTA3
FAM162A	1.00365e-252	0.309292	0.719	0.638	2.83831e-248	Diff kera-1	FAM162A
EPPK1	5.06598e-250	0.259987	0.392	0.27	1.43266e-245	Diff kera-1	EPPK1
SCEL	9.82052e-247	0.424314	0.371	0.253	2.77724e-242	Diff kera-1	SCEL
RALGDS	4.21841e-244	0.260508	0.471	0.344	1.19297e-239	Diff kera-1	RALGDS
BHLHE40	2.0336e-242	0.468613	0.711	0.635	5.75103e-238	Diff kera-1	BHLHE40
GADD45B	9.61957e-240	0.288901	0.833	0.752	2.72041e-235	Diff kera-1	GADD45B
SPRR1B	9.70013e-237	0.641811	0.264	0.162	2.7432e-232	Diff kera-1	SPRR1B
TENT5A	4.83944e-236	0.269323	0.518	0.386	1.36859e-231	Diff kera-1	TENT5A
DNAJA4	1.34252e-226	0.300111	0.538	0.415	3.79664e-222	Diff kera-1	DNAJA4
HSPA1B	1.54568e-212	0.306973	0.935	0.885	4.37119e-208	Diff kera-1	HSPA1B
FOSB	4.51706e-211	0.302548	0.845	0.783	1.27742e-206	Diff kera-1	FOSB
HMGCS1	1.3234e-208	0.254859	0.672	0.568	3.74256e-204	Diff kera-1	HMGCS1
FABP5	1.47557e-200	1.11741	0.704	0.651	4.17292e-196	Diff kera-1	FABP5
MT1G	8.22771e-193	0.434052	0.405	0.3	2.3268e-188	Diff kera-1	MT1G
CCNL1	7.88314e-173	0.25192	0.906	0.883	2.22935e-168	Diff kera-1	CCNL1
RSRP1	2.11736e-153	0.253331	0.871	0.836	5.98789e-149	Diff kera-1	RSRP1
HOPX	2.54738e-151	0.306869	0.757	0.647	7.204e-147	Diff kera-1	HOPX
ZFAND2A	1.58605e-149	0.399178	0.628	0.545	4.48535e-145	Diff kera-1	ZFAND2A
CRABP2	4.29645e-141	0.400598	0.56	0.466	1.21504e-136	Diff kera-1	CRABP2
ITPKC	7.70866e-127	0.281219	0.595	0.506	2.18001e-122	Diff kera-1	ITPKC
JUNB	5.1506e-126	0.276651	0.944	0.948	1.45659e-121	Diff kera-1	JUNB
SOCS3	1.15526e-123	0.284647	0.492	0.403	3.26707e-119	Diff kera-1	SOCS3
MT1X	6.46148e-103	0.30468	0.81	0.788	1.82731e-98	Diff kera-1	MT1X
NFKBIA	1.06556e-100	0.265555	0.95	0.95	3.0134e-96	Diff kera-1	NFKBIA
S100A8	8.63581e-97	1.0738	0.441	0.388	2.44221e-92	Diff kera-1	S100A8
MTRNR2L12	1.03758e-64	0.40876	0.775	0.727	2.93427e-60	Diff kera-1	MTRNR2L12
CALML5	1.57494e-59	0.323226	0.601	0.512	4.45394e-55	Diff kera-1	CALML5
S100A9	2.12708e-33	1.01105	0.425	0.4	6.01538e-29	Diff kera-1	S100A9
S100A7	3.38423e-27	0.731487	0.312	0.277	9.5706e-23	Diff kera-1	S100A7
KRT16	6.57791e-27	0.501167	0.601	0.581	1.86023e-22	Diff kera-1	KRT16
PLCG2	4.41569e-24	0.731913	0.569	0.537	1.24876e-19	Diff kera-1	PLCG2
SERPINB2	0	1.93199	0.808	0.397	0	Diff kera-2	SERPINB2
AREG	0	1.70501	0.844	0.496	0	Diff kera-2	AREG
FGFBP1	0	1.43559	0.862	0.528	0	Diff kera-2	FGFBP1
CLDN1	0	1.3546	0.981	0.78	0	Diff kera-2	CLDN1
TXNRD1	0	1.34146	0.786	0.357	0	Diff kera-2	TXNRD1
HBEGF	0	1.31355	0.879	0.589	0	Diff kera-2	HBEGF
APOBEC3A	0	1.28067	0.329	0.155	0	Diff kera-2	APOBEC3A
ANXA1	0	1.22244	0.953	0.851	0	Diff kera-2	ANXA1
SFN1	0	1.15379	0.999	0.972	0	Diff kera-2	SFN
ZNF703	0	1.12346	0.772	0.424	0	Diff kera-2	ZNF703
LYPD3	0	1.08412	0.972	0.797	0	Diff kera-2	LYPD3
GADD45A	0	0.98113	0.905	0.645	0	Diff kera-2	GADD45A
ARID5B	0	0.974752	0.888	0.565	0	Diff kera-2	ARID5B
PLIN2	0	0.972755	0.767	0.494	0	Diff kera-2	PLIN2
KLF5	0	0.962327	0.976	0.839	0	Diff kera-2	KLF5
AQP3	0	0.952422	0.976	0.868	0	Diff kera-2	AQP3
GRHL3	0	0.938993	0.703	0.324	0	Diff kera-2	GRHL3
ERRFI1	0	0.93085	0.78	0.434	0	Diff kera-2	ERRFI1
EHF	0	0.914382	0.873	0.537	0	Diff kera-2	EHF
NDRG1	0	0.907675	0.871	0.628	0	Diff kera-2	NDRG1
EMP1	0	0.880893	0.923	0.731	0	Diff kera-2	EMP1
IRF2BP2	0	0.868405	0.9	0.642	0	Diff kera-2	IRF2BP2
DSC2	0	0.858476	0.786	0.529	0	Diff kera-2	DSC2
IL1RN	0	0.848774	0.674	0.392	0	Diff kera-2	IL1RN
HAS3	0	0.842121	0.508	0.184	0	Diff kera-2	HAS3
HCAR3	0	0.83887	0.791	0.412	0	Diff kera-2	HCAR3
CHIC2	0	0.820574	0.797	0.476	0	Diff kera-2	CHIC2
NEDD4L	0	0.816963	0.794	0.429	0	Diff kera-2	NEDD4L
CD44	0	0.812063	0.98	0.814	0	Diff kera-2	CD44
GSPT1	0	0.800176	0.855	0.575	0	Diff kera-2	GSPT1
UBE2H	0	0.794993	0.856	0.571	0	Diff kera-2	UBE2H
IL1R2	0	0.785724	0.409	0.148	0	Diff kera-2	IL1R2
GLS	0	0.777657	0.821	0.529	0	Diff kera-2	GLS
TNFRSF12A	0	0.775426	0.833	0.52	0	Diff kera-2	TNFRSF12A
FOSL1	0	0.769615	0.796	0.431	0	Diff kera-2	FOSL1
RHCG	0	0.755136	0.263	0.118	0	Diff kera-2	RHCG
BTG1	0	0.75448	0.987	0.929	0	Diff kera-2	BTG1
TUBA1C	0	0.744263	0.958	0.804	0	Diff kera-2	TUBA1C
RORA1	0	0.743125	0.92	0.655	0	Diff kera-2	RORA
COL6A2	0	0.73958	0.348	0.105	0	Diff kera-2	COL6A2
MAP2K3	0	0.733472	0.872	0.601	0	Diff kera-2	MAP2K3
CLDN4	0	0.732652	0.937	0.71	0	Diff kera-2	CLDN4
CD55	0	0.728441	0.949	0.722	0	Diff kera-2	CD55
DAPP1	0	0.725561	0.767	0.424	0	Diff kera-2	DAPP1
KLHL21	0	0.724138	0.818	0.501	0	Diff kera-2	KLHL21
SERPINB5	0	0.720919	0.979	0.829	0	Diff kera-2	SERPINB5
MAST4	0	0.719781	0.862	0.575	0	Diff kera-2	MAST4
SERP1	0	0.710953	0.937	0.784	0	Diff kera-2	SERP1
FAM83C	0	0.709341	0.561	0.246	0	Diff kera-2	FAM83C
MAL21	0	0.700712	0.851	0.588	0	Diff kera-2	MAL2
EPHA2	0	0.699056	0.877	0.612	0	Diff kera-2	EPHA2
F2RL1	0	0.699022	0.837	0.539	0	Diff kera-2	F2RL1
SDCBP2	0	0.698416	0.681	0.347	0	Diff kera-2	SDCBP2
DUSP7	0	0.694316	0.77	0.451	0	Diff kera-2	DUSP7
DSG3	0	0.691521	0.869	0.659	0	Diff kera-2	DSG3
SOD2	0	0.690993	0.894	0.733	0	Diff kera-2	SOD2
RAP1B	0	0.690225	0.802	0.546	0	Diff kera-2	RAP1B
UBE2D1	0	0.689506	0.679	0.381	0	Diff kera-2	UBE2D1
HNRNPH3	0	0.687783	0.936	0.761	0	Diff kera-2	HNRNPH3
PELI1	0	0.687466	0.832	0.56	0	Diff kera-2	PELI1
ZNF217	0	0.67875	0.794	0.543	0	Diff kera-2	ZNF217
EFNB2	0	0.675494	0.756	0.497	0	Diff kera-2	EFNB2
PHLDA21	0	0.674559	0.973	0.823	0	Diff kera-2	PHLDA2
ODC1	0	0.670848	0.563	0.353	0	Diff kera-2	ODC1
DRAP1	0	0.663118	0.93	0.784	0	Diff kera-2	DRAP1
CDKN1A	0	0.661655	0.963	0.799	0	Diff kera-2	CDKN1A
UGCG	0	0.657301	0.755	0.464	0	Diff kera-2	UGCG
FOXQ1	0	0.651089	0.481	0.27	0	Diff kera-2	FOXQ1
EIF2S1	0	0.650173	0.817	0.547	0	Diff kera-2	EIF2S1
PRNP	0	0.647014	0.919	0.734	0	Diff kera-2	PRNP
RAB10	0	0.643836	0.938	0.752	0	Diff kera-2	RAB10
ABHD5	0	0.641445	0.92	0.694	0	Diff kera-2	ABHD5
LYAR	0	0.640869	0.593	0.284	0	Diff kera-2	LYAR
PFDN2	0	0.638924	0.935	0.774	0	Diff kera-2	PFDN2
SERBP1	0	0.632607	0.974	0.87	0	Diff kera-2	SERBP1
MAP3K8	0	0.625123	0.853	0.601	0	Diff kera-2	MAP3K8
IRF6	0	0.622516	0.915	0.727	0	Diff kera-2	IRF6
AKIRIN2	0	0.622026	0.77	0.474	0	Diff kera-2	AKIRIN2
KLF6	0	0.621524	0.99	0.872	0	Diff kera-2	KLF6
DDX21	0	0.620894	0.901	0.7	0	Diff kera-2	DDX21
EIF4A1	0	0.618293	0.985	0.929	0	Diff kera-2	EIF4A1
TOP1	0	0.618292	0.897	0.675	0	Diff kera-2	TOP1
EHD4	0	0.615184	0.625	0.323	0	Diff kera-2	EHD4
EIF1AX	0	0.614116	0.963	0.846	0	Diff kera-2	EIF1AX
SPSB1	0	0.609354	0.587	0.286	0	Diff kera-2	SPSB1
NOLC1	0	0.609018	0.766	0.489	0	Diff kera-2	NOLC1
ARPC5L	0	0.608999	0.898	0.691	0	Diff kera-2	ARPC5L
TOMM5	0	0.608241	0.854	0.655	0	Diff kera-2	TOMM5
EIF3A	0	0.604592	0.933	0.775	0	Diff kera-2	EIF3A
ZC3H12C	0	0.599066	0.602	0.272	0	Diff kera-2	ZC3H12C
DUSP14	0	0.598448	0.642	0.393	0	Diff kera-2	DUSP14
SLC10A6	0	0.597138	0.473	0.144	0	Diff kera-2	SLC10A6
GNL3	0	0.597072	0.764	0.508	0	Diff kera-2	GNL3
RCOR1	0	0.596678	0.713	0.449	0	Diff kera-2	RCOR1
PRDM1	0	0.594146	0.552	0.306	0	Diff kera-2	PRDM1
MPZL2	0	0.593512	0.776	0.532	0	Diff kera-2	MPZL2
GNAI1	0	0.591366	0.833	0.571	0	Diff kera-2	GNAI1
ATF4	0	0.590667	0.94	0.771	0	Diff kera-2	ATF4
GRPEL1	0	0.586792	0.822	0.575	0	Diff kera-2	GRPEL1
RYBP	0	0.58594	0.726	0.484	0	Diff kera-2	RYBP
CEMIP2	0	0.580559	0.608	0.325	0	Diff kera-2	CEMIP2
BAZ1A	0	0.577523	0.944	0.759	0	Diff kera-2	BAZ1A
ETS2	0	0.575976	0.963	0.764	0	Diff kera-2	ETS2
CPEB2	0	0.572452	0.755	0.507	0	Diff kera-2	CPEB2
RNF144B	0	0.569763	0.532	0.335	0	Diff kera-2	RNF144B
RAB7A	0	0.567117	0.877	0.677	0	Diff kera-2	RAB7A
TMEM40	0	0.566848	0.644	0.392	0	Diff kera-2	TMEM40
KLF4	0	0.566552	0.947	0.836	0	Diff kera-2	KLF4
TUBB2A	0	0.566382	0.952	0.826	0	Diff kera-2	TUBB2A
MBP	0	0.564204	0.626	0.365	0	Diff kera-2	MBP
PLAU	0	0.562079	0.587	0.358	0	Diff kera-2	PLAU
BZW1	0	0.56102	0.921	0.762	0	Diff kera-2	BZW1
PRSS22	0	0.560584	0.461	0.241	0	Diff kera-2	PRSS22
SLC4A7	0	0.557553	0.391	0.125	0	Diff kera-2	SLC4A7
CHMP1B	0	0.555488	0.904	0.692	0	Diff kera-2	CHMP1B
PNP	0	0.553466	0.811	0.568	0	Diff kera-2	PNP
CEBPA1	0	0.552232	0.745	0.538	0	Diff kera-2	CEBPA
KLF3	0	0.540829	0.812	0.605	0	Diff kera-2	KLF3
IL6ST	0	0.540237	0.651	0.385	0	Diff kera-2	IL6ST
H2AFZ	0	0.540201	0.961	0.887	0	Diff kera-2	H2AFZ
EIF4G2	0	0.538304	0.963	0.861	0	Diff kera-2	EIF4G2
HSPA5	0	0.53828	0.879	0.73	0	Diff kera-2	HSPA5
PPP1R14C	0	0.537084	0.78	0.53	0	Diff kera-2	PPP1R14C
RAB11FIP1	0	0.534194	0.489	0.279	0	Diff kera-2	RAB11FIP1
TMED5	0	0.533401	0.727	0.458	0	Diff kera-2	TMED5
ANKRD22	0	0.529758	0.553	0.325	0	Diff kera-2	ANKRD22
FBLIM1	0	0.525935	0.491	0.207	0	Diff kera-2	FBLIM1
CLDND1	0	0.525893	0.752	0.495	0	Diff kera-2	CLDND1
PAWR	0	0.523126	0.803	0.577	0	Diff kera-2	PAWR
TSC22D2	0	0.52306	0.704	0.434	0	Diff kera-2	TSC22D2
CSNK1E	0	0.522567	0.749	0.497	0	Diff kera-2	CSNK1E
FAM83B	0	0.521703	0.742	0.496	0	Diff kera-2	FAM83B
KPNA4	0	0.51957	0.781	0.542	0	Diff kera-2	KPNA4
DCAF13	0	0.518845	0.704	0.459	0	Diff kera-2	DCAF13
UBE2N	0	0.5176	0.875	0.673	0	Diff kera-2	UBE2N
SBSN1	0	0.517332	0.786	0.58	0	Diff kera-2	SBSN
EZR	0	0.516875	0.981	0.869	0	Diff kera-2	EZR
WDR43	0	0.516477	0.731	0.475	0	Diff kera-2	WDR43
ABI1	0	0.516093	0.853	0.637	0	Diff kera-2	ABI1
PPIF	0	0.515521	0.656	0.454	0	Diff kera-2	PPIF
HMGA1	0	0.511867	0.859	0.676	0	Diff kera-2	HMGA1
SERTAD2	0	0.510884	0.756	0.543	0	Diff kera-2	SERTAD2
DNAJB6	0	0.510264	0.986	0.896	0	Diff kera-2	DNAJB6
SELENOS	0	0.509428	0.763	0.528	0	Diff kera-2	SELENOS
CHD1	0	0.508134	0.83	0.589	0	Diff kera-2	CHD1
FAM110C	0	0.507147	0.406	0.202	0	Diff kera-2	FAM110C
MAT2A	0	0.506647	0.696	0.469	0	Diff kera-2	MAT2A
CYLD	0	0.502556	0.854	0.624	0	Diff kera-2	CYLD
SBDS	0	0.501672	0.901	0.737	0	Diff kera-2	SBDS
MAP7D1	0	0.501159	0.731	0.481	0	Diff kera-2	MAP7D1
ELL2	0	0.500453	0.756	0.532	0	Diff kera-2	ELL2
TPT1	0	0.500037	0.998	0.99	0	Diff kera-2	TPT1
ETF1	0	0.499946	0.904	0.72	0	Diff kera-2	ETF1
NCL	0	0.499923	0.96	0.873	0	Diff kera-2	NCL
IPO7	0	0.499699	0.714	0.479	0	Diff kera-2	IPO7
TNIP2	0	0.498275	0.605	0.323	0	Diff kera-2	TNIP2
B3GNT5	0	0.497248	0.748	0.519	0	Diff kera-2	B3GNT5
CHMP2B	0	0.493419	0.821	0.605	0	Diff kera-2	CHMP2B
SGMS2	0	0.492512	0.614	0.341	0	Diff kera-2	SGMS2
GNA13	0	0.492165	0.607	0.332	0	Diff kera-2	GNA13
NRIP1	0	0.488931	0.452	0.242	0	Diff kera-2	NRIP1
RHEB	0	0.488885	0.917	0.766	0	Diff kera-2	RHEB
PNPLA8	0	0.486804	0.84	0.622	0	Diff kera-2	PNPLA8
DNTTIP2	0	0.486285	0.765	0.531	0	Diff kera-2	DNTTIP2
LRRFIP2	0	0.486026	0.797	0.569	0	Diff kera-2	LRRFIP2
GOLGA4	0	0.482329	0.889	0.7	0	Diff kera-2	GOLGA4
CSNK1A1	0	0.476579	0.976	0.866	0	Diff kera-2	CSNK1A1
ARL8B	0	0.475157	0.8	0.589	0	Diff kera-2	ARL8B
CORO1C	0	0.474926	0.586	0.33	0	Diff kera-2	CORO1C
DDX5	0	0.473812	0.99	0.947	0	Diff kera-2	DDX5
TMCC3	0	0.471698	0.416	0.147	0	Diff kera-2	TMCC3
JMJD1C	0	0.470373	0.8	0.587	0	Diff kera-2	JMJD1C
EIF6	0	0.470019	0.897	0.724	0	Diff kera-2	EIF6
ITPKC1	0	0.468398	0.732	0.498	0	Diff kera-2	ITPKC
TFB2M	0	0.467987	0.501	0.262	0	Diff kera-2	TFB2M
STX11	0	0.467785	0.743	0.489	0	Diff kera-2	STX11
TOR1AIP2	0	0.466482	0.855	0.651	0	Diff kera-2	TOR1AIP2
PNO1	0	0.46564	0.576	0.32	0	Diff kera-2	PNO1
TNFAIP8	0	0.465451	0.701	0.503	0	Diff kera-2	TNFAIP8
CYCS	0	0.464876	0.96	0.839	0	Diff kera-2	CYCS
AKIRIN1	0	0.463447	0.754	0.519	0	Diff kera-2	AKIRIN1
NAF1	0	0.462976	0.628	0.368	0	Diff kera-2	NAF1
CDH1	0	0.462636	0.798	0.596	0	Diff kera-2	CDH1
SFPQ	0	0.462082	0.966	0.861	0	Diff kera-2	SFPQ
YWHAH	0	0.461757	0.755	0.553	0	Diff kera-2	YWHAH
HMGCR	0	0.460155	0.727	0.466	0	Diff kera-2	HMGCR
ADRB2	0	0.458188	0.707	0.515	0	Diff kera-2	ADRB2
THBD1	0	0.457608	0.591	0.39	0	Diff kera-2	THBD
RGS12	0	0.457124	0.619	0.376	0	Diff kera-2	RGS12
GLRX5	0	0.457053	0.77	0.583	0	Diff kera-2	GLRX5
HCAR2	0	0.454405	0.684	0.419	0	Diff kera-2	HCAR2
EIF4E	0	0.453007	0.757	0.521	0	Diff kera-2	EIF4E
USP12	0	0.452841	0.675	0.42	0	Diff kera-2	USP12
STX3	0	0.450612	0.636	0.384	0	Diff kera-2	STX3
RTN4	0	0.449621	0.977	0.893	0	Diff kera-2	RTN4
PMEPA1	0	0.447872	0.595	0.354	0	Diff kera-2	PMEPA1
SERPINB1	0	0.447579	0.43	0.274	0	Diff kera-2	SERPINB1
RNF223	0	0.446832	0.332	0.09	0	Diff kera-2	RNF223
FAM83G	0	0.446677	0.583	0.327	0	Diff kera-2	FAM83G
CTR9	0	0.445997	0.631	0.409	0	Diff kera-2	CTR9
EIF5B	0	0.444747	0.792	0.585	0	Diff kera-2	EIF5B
EIF1	0	0.443781	0.996	0.982	0	Diff kera-2	EIF1
PPP2R5A	0	0.443653	0.607	0.354	0	Diff kera-2	PPP2R5A
G3BP1	0	0.443187	0.827	0.641	0	Diff kera-2	G3BP1
ATP6V1D	0	0.442539	0.701	0.499	0	Diff kera-2	ATP6V1D
WSB1	0	0.439584	0.961	0.825	0	Diff kera-2	WSB1
GNAI3	0	0.435538	0.895	0.723	0	Diff kera-2	GNAI3
PLIN3	0	0.4344	0.795	0.599	0	Diff kera-2	PLIN3
ETS1	0	0.433601	0.399	0.126	0	Diff kera-2	ETS1
SLC38A1	0	0.432384	0.71	0.493	0	Diff kera-2	SLC38A1
HNRNPAB	0	0.430273	0.885	0.728	0	Diff kera-2	HNRNPAB
PRPF40A	0	0.429071	0.873	0.7	0	Diff kera-2	PRPF40A
ABCA12	0	0.428498	0.523	0.282	0	Diff kera-2	ABCA12
SPEN	0	0.42738	0.754	0.539	0	Diff kera-2	SPEN
JAK1	0	0.427106	0.779	0.561	0	Diff kera-2	JAK1
ANKHD1	0	0.426959	0.743	0.536	0	Diff kera-2	ANKHD1
ZPR1	0	0.426914	0.59	0.351	0	Diff kera-2	ZPR1
ATP2B4	0	0.426632	0.731	0.516	0	Diff kera-2	ATP2B4
FAM241A	0	0.426283	0.589	0.345	0	Diff kera-2	FAM241A
EEF1G	0	0.425894	0.904	0.857	0	Diff kera-2	EEF1G
TACSTD2	0	0.423777	0.994	0.898	0	Diff kera-2	TACSTD2
PRRG4	0	0.42341	0.778	0.604	0	Diff kera-2	PRRG4
UBE2D3	0	0.423398	0.963	0.843	0	Diff kera-2	UBE2D3
SLC19A2	0	0.423336	0.499	0.285	0	Diff kera-2	SLC19A2
RB1CC1	0	0.423124	0.772	0.545	0	Diff kera-2	RB1CC1
C3orf52	0	0.422053	0.54	0.277	0	Diff kera-2	C3orf52
TRIB1	0	0.42118	0.683	0.467	0	Diff kera-2	TRIB1
ATP13A3	0	0.418614	0.519	0.287	0	Diff kera-2	ATP13A3
GJB3	0	0.417221	0.702	0.507	0	Diff kera-2	GJB3
ZBTB43	0	0.416045	0.788	0.56	0	Diff kera-2	ZBTB43
GAREM1	0	0.415924	0.466	0.22	0	Diff kera-2	GAREM1
MPLKIP	0	0.415213	0.73	0.53	0	Diff kera-2	MPLKIP
MAFK	0	0.415162	0.473	0.226	0	Diff kera-2	MAFK
HECTD1	0	0.414607	0.654	0.445	0	Diff kera-2	HECTD1
HERC4	0	0.414253	0.532	0.308	0	Diff kera-2	HERC4
ABLIM1	0	0.412648	0.736	0.492	0	Diff kera-2	ABLIM1
VAPA	0	0.411582	0.931	0.804	0	Diff kera-2	VAPA
SOWAHC	0	0.410669	0.642	0.437	0	Diff kera-2	SOWAHC
RSL1D1	0	0.410251	0.88	0.735	0	Diff kera-2	RSL1D1
CCL271	0	0.409738	0.721	0.46	0	Diff kera-2	CCL27
LRRC8A	0	0.407213	0.687	0.468	0	Diff kera-2	LRRC8A
RAB21	0	0.406692	0.807	0.609	0	Diff kera-2	RAB21
HIVEP2	0	0.406395	0.585	0.323	0	Diff kera-2	HIVEP2
S100A11	0	0.406181	0.994	0.945	0	Diff kera-2	S100A11
NIP7	0	0.40474	0.626	0.407	0	Diff kera-2	NIP7
NPM1	0	0.404533	0.979	0.936	0	Diff kera-2	NPM1
RAP2B	0	0.404039	0.855	0.641	0	Diff kera-2	RAP2B
EEF2	0	0.402567	0.98	0.917	0	Diff kera-2	EEF2
SYNJ2	0	0.401299	0.341	0.136	0	Diff kera-2	SYNJ2
PSMG1	0	0.400811	0.639	0.446	0	Diff kera-2	PSMG1
RAB1A	0	0.400765	0.789	0.591	0	Diff kera-2	RAB1A
SNHG7	0	0.400584	0.872	0.743	0	Diff kera-2	SNHG7
TIAM1	0	0.399988	0.593	0.348	0	Diff kera-2	TIAM1
UBE2G1	0	0.399244	0.749	0.533	0	Diff kera-2	UBE2G1
SBNO1	0	0.399081	0.597	0.385	0	Diff kera-2	SBNO1
PAFAH1B1	0	0.398087	0.786	0.585	0	Diff kera-2	PAFAH1B1
BAG5	0	0.397436	0.702	0.479	0	Diff kera-2	BAG5
NOP16	0	0.395443	0.683	0.46	0	Diff kera-2	NOP16
DIS3	0	0.394784	0.54	0.307	0	Diff kera-2	DIS3
IGFBP3	0	0.394734	0.341	0.179	0	Diff kera-2	IGFBP3
NXT1	0	0.394499	0.751	0.554	0	Diff kera-2	NXT1
MAFG	0	0.390823	0.641	0.398	0	Diff kera-2	MAFG
AHCTF1	0	0.390717	0.585	0.368	0	Diff kera-2	AHCTF1
RNPS1	0	0.38958	0.762	0.564	0	Diff kera-2	RNPS1
MAP1LC3B	0	0.388814	0.957	0.848	0	Diff kera-2	MAP1LC3B
EPHB3	0	0.387445	0.549	0.33	0	Diff kera-2	EPHB3
FSCN1	0	0.387312	0.688	0.485	0	Diff kera-2	FSCN1
YWHAZ	0	0.386671	0.974	0.902	0	Diff kera-2	YWHAZ
MAP4K5	0	0.386035	0.613	0.393	0	Diff kera-2	MAP4K5
STK40	0	0.384745	0.47	0.218	0	Diff kera-2	STK40
USP38	0	0.384691	0.585	0.349	0	Diff kera-2	USP38
TNFAIP3	0	0.384537	0.913	0.762	0	Diff kera-2	TNFAIP3
USP3	0	0.383116	0.574	0.359	0	Diff kera-2	USP3
SNRPB	0	0.380334	0.932	0.806	0	Diff kera-2	SNRPB
LDHA	0	0.380087	0.964	0.887	0	Diff kera-2	LDHA
UTP6	0	0.379912	0.54	0.324	0	Diff kera-2	UTP6
DSC31	0	0.379797	0.988	0.91	0	Diff kera-2	DSC3
ILF2	0	0.379292	0.883	0.724	0	Diff kera-2	ILF2
NDUFAF4	0	0.37888	0.546	0.343	0	Diff kera-2	NDUFAF4
FAM210A	0	0.378422	0.435	0.22	0	Diff kera-2	FAM210A
AHR	0	0.378356	0.7	0.5	0	Diff kera-2	AHR
BCCIP	0	0.378	0.556	0.335	0	Diff kera-2	BCCIP
MAX	0	0.377766	0.685	0.469	0	Diff kera-2	MAX
DKC1	0	0.3777	0.56	0.354	0	Diff kera-2	DKC1
AKR1C1	0	0.377458	0.303	0.153	0	Diff kera-2	AKR1C1
SPAG9	0	0.376747	0.862	0.67	0	Diff kera-2	SPAG9
PARD6B	0	0.375748	0.591	0.367	0	Diff kera-2	PARD6B
RABGEF1	0	0.375397	0.51	0.272	0	Diff kera-2	RABGEF1
EHD1	0	0.373563	0.491	0.278	0	Diff kera-2	EHD1
KDSR	0	0.372543	0.776	0.581	0	Diff kera-2	KDSR
PMAIP1	0	0.372314	0.964	0.831	0	Diff kera-2	PMAIP1
CDK7	0	0.371341	0.58	0.346	0	Diff kera-2	CDK7
ZNF800	0	0.371281	0.587	0.37	0	Diff kera-2	ZNF800
PPP4R2	0	0.37119	0.697	0.494	0	Diff kera-2	PPP4R2
ZFAND6	0	0.370884	0.663	0.442	0	Diff kera-2	ZFAND6
JPT1	0	0.37054	0.742	0.588	0	Diff kera-2	JPT1
KDM5B	0	0.370349	0.692	0.518	0	Diff kera-2	KDM5B
SMTN	0	0.36915	0.447	0.214	0	Diff kera-2	SMTN
SQSTM1	0	0.36844	0.926	0.792	0	Diff kera-2	SQSTM1
STK17A	0	0.368357	0.615	0.389	0	Diff kera-2	STK17A
PSME4	0	0.368177	0.625	0.398	0	Diff kera-2	PSME4
NOTCH2	0	0.366836	0.558	0.341	0	Diff kera-2	NOTCH2
C1orf74	0	0.366669	0.459	0.239	0	Diff kera-2	C1orf74
TMEM159	0	0.366206	0.813	0.64	0	Diff kera-2	TMEM159
ELOC	0	0.366167	0.849	0.723	0	Diff kera-2	ELOC
UBA2	0	0.365725	0.678	0.478	0	Diff kera-2	UBA2
TERF2IP	0	0.365488	0.783	0.597	0	Diff kera-2	TERF2IP
SLC35F2	0	0.365061	0.442	0.212	0	Diff kera-2	SLC35F2
EIF1B	0	0.364523	0.864	0.707	0	Diff kera-2	EIF1B
EIF4A3	0	0.36424	0.929	0.787	0	Diff kera-2	EIF4A3
RIOK3	0	0.363313	0.842	0.677	0	Diff kera-2	RIOK3
SNU13	0	0.362706	0.882	0.761	0	Diff kera-2	SNU13
RAB5IF	0	0.362016	0.851	0.7	0	Diff kera-2	RAB5IF
XBP1	0	0.360932	0.747	0.547	0	Diff kera-2	XBP1
TRMT10C	0	0.358952	0.679	0.48	0	Diff kera-2	TRMT10C
POLR1D	0	0.358468	0.927	0.821	0	Diff kera-2	POLR1D
PTPRE	0	0.358103	0.34	0.144	0	Diff kera-2	PTPRE
DENND2C	0	0.35808	0.848	0.635	0	Diff kera-2	DENND2C
TAF4B	0	0.358026	0.579	0.349	0	Diff kera-2	TAF4B
STRAP	0	0.357569	0.791	0.629	0	Diff kera-2	STRAP
FAM107B	0	0.357467	0.427	0.221	0	Diff kera-2	FAM107B
PUM1	0	0.35716	0.757	0.571	0	Diff kera-2	PUM1
TIPARP	0	0.355658	0.883	0.717	0	Diff kera-2	TIPARP
ZFAND5	0	0.355616	0.926	0.777	0	Diff kera-2	ZFAND5
BCL10	0	0.355229	0.746	0.571	0	Diff kera-2	BCL10
ARL5B	0	0.35441	0.836	0.655	0	Diff kera-2	ARL5B
PRELID1	0	0.352726	0.871	0.729	0	Diff kera-2	PRELID1
SEC24A	0	0.352008	0.447	0.226	0	Diff kera-2	SEC24A
ZNF165	0	0.351811	0.362	0.161	0	Diff kera-2	ZNF165
ZC3H15	0	0.351545	0.808	0.639	0	Diff kera-2	ZC3H15
TMEM165	0	0.350722	0.73	0.535	0	Diff kera-2	TMEM165
HNRNPF	0	0.350577	0.898	0.769	0	Diff kera-2	HNRNPF
GTPBP4	0	0.350211	0.605	0.401	0	Diff kera-2	GTPBP4
CFL1	0	0.350171	0.979	0.923	0	Diff kera-2	CFL1
SH3BP2	0	0.35015	0.55	0.327	0	Diff kera-2	SH3BP2
TBC1D15	0	0.349918	0.596	0.372	0	Diff kera-2	TBC1D15
YWHAG	0	0.349855	0.854	0.67	0	Diff kera-2	YWHAG
YES1	0	0.349444	0.657	0.459	0	Diff kera-2	YES1
C6orf141	0	0.349428	0.301	0.093	0	Diff kera-2	C6orf141
ENTPD7	0	0.349346	0.414	0.185	0	Diff kera-2	ENTPD7
GNG12	0	0.348576	0.806	0.632	0	Diff kera-2	GNG12
PRELID3B	0	0.348331	0.653	0.464	0	Diff kera-2	PRELID3B
EBNA1BP2	0	0.347984	0.643	0.472	0	Diff kera-2	EBNA1BP2
YRDC	0	0.347887	0.636	0.423	0	Diff kera-2	YRDC
SELENOT	0	0.343618	0.682	0.51	0	Diff kera-2	SELENOT
PSMD11	0	0.343205	0.777	0.605	0	Diff kera-2	PSMD11
EID3	0	0.34282	0.328	0.127	0	Diff kera-2	EID3
NFAT5	0	0.341645	0.691	0.502	0	Diff kera-2	NFAT5
EIF5A	0	0.341364	0.939	0.818	0	Diff kera-2	EIF5A
IL6R	0	0.340869	0.325	0.117	0	Diff kera-2	IL6R
TXLNG	0	0.339188	0.494	0.289	0	Diff kera-2	TXLNG
MFHAS1	0	0.338224	0.468	0.265	0	Diff kera-2	MFHAS1
CYP3A5	0	0.337489	0.412	0.215	0	Diff kera-2	CYP3A5
CD59	0	0.337217	0.84	0.688	0	Diff kera-2	CD59
RRAS2	0	0.336969	0.425	0.214	0	Diff kera-2	RRAS2
KIF5B	0	0.336206	0.855	0.716	0	Diff kera-2	KIF5B
GABPB1	0	0.336179	0.436	0.217	0	Diff kera-2	GABPB1
KDM6B	0	0.335281	0.834	0.642	0	Diff kera-2	KDM6B
SEMA4B	0	0.334376	0.483	0.287	0	Diff kera-2	SEMA4B
S100A141	0	0.333104	0.993	0.946	0	Diff kera-2	S100A14
YWHAQ	0	0.332396	0.876	0.735	0	Diff kera-2	YWHAQ
NFKB1	0	0.332302	0.701	0.502	0	Diff kera-2	NFKB1
PTS	0	0.331998	0.737	0.566	0	Diff kera-2	PTS
ATP6V1B2	0	0.331529	0.588	0.405	0	Diff kera-2	ATP6V1B2
MAP3K20	0	0.330851	0.426	0.225	0	Diff kera-2	MAP3K20
ATP6V0B	0	0.328031	0.883	0.744	0	Diff kera-2	ATP6V0B
TNKS2	0	0.327856	0.604	0.413	0	Diff kera-2	TNKS2
KTN1	0	0.327802	0.922	0.8	0	Diff kera-2	KTN1
CRK	0	0.327268	0.656	0.457	0	Diff kera-2	CRK
SNHG3	0	0.327235	0.393	0.206	0	Diff kera-2	SNHG3
ITPRIP	0	0.326423	0.563	0.355	0	Diff kera-2	ITPRIP
RRP1	0	0.326326	0.485	0.295	0	Diff kera-2	RRP1
PLEKHB2	0	0.326213	0.674	0.489	0	Diff kera-2	PLEKHB2
WDR74	0	0.32618	0.58	0.381	0	Diff kera-2	WDR74
CDV3	0	0.326094	0.707	0.541	0	Diff kera-2	CDV3
UBE2R2	0	0.325936	0.732	0.554	0	Diff kera-2	UBE2R2
ARF1	0	0.325081	0.898	0.761	0	Diff kera-2	ARF1
KCMF1	0	0.324735	0.695	0.506	0	Diff kera-2	KCMF1
WTAP	0	0.324549	0.864	0.703	0	Diff kera-2	WTAP
MED13	0	0.32344	0.694	0.497	0	Diff kera-2	MED13
TXNL1	0	0.323388	0.848	0.7	0	Diff kera-2	TXNL1
KPNA2	0	0.322758	0.751	0.571	0	Diff kera-2	KPNA2
COBLL1	0	0.322445	0.48	0.292	0	Diff kera-2	COBLL1
COPS2	0	0.322369	0.748	0.588	0	Diff kera-2	COPS2
TNKS1BP1	0	0.322068	0.657	0.467	0	Diff kera-2	TNKS1BP1
CCDC186	0	0.321844	0.798	0.615	0	Diff kera-2	CCDC186
SH3RF2	0	0.321482	0.484	0.267	0	Diff kera-2	SH3RF2
PPTC7	0	0.320843	0.647	0.447	0	Diff kera-2	PPTC7
CD3EAP	0	0.320571	0.311	0.124	0	Diff kera-2	CD3EAP
HBP1	0	0.320156	0.82	0.636	0	Diff kera-2	HBP1
KMT2C	0	0.319089	0.709	0.516	0	Diff kera-2	KMT2C
LRRFIP1	0	0.319024	0.786	0.613	0	Diff kera-2	LRRFIP1
PPP2R2A	0	0.318512	0.769	0.59	0	Diff kera-2	PPP2R2A
TNPO1	0	0.317978	0.488	0.299	0	Diff kera-2	TNPO1
NAA15	0	0.317772	0.591	0.397	0	Diff kera-2	NAA15
SGMS1	0	0.317321	0.55	0.365	0	Diff kera-2	SGMS1
ISCA1	0	0.317294	0.571	0.398	0	Diff kera-2	ISCA1
SF3B6	0	0.317063	0.932	0.839	0	Diff kera-2	SF3B6
GTF2F2	0	0.316878	0.57	0.393	0	Diff kera-2	GTF2F2
DNAJA2	0	0.316627	0.747	0.578	0	Diff kera-2	DNAJA2
PRPF38B	0	0.316516	0.7	0.523	0	Diff kera-2	PRPF38B
SAFB	0	0.315944	0.593	0.394	0	Diff kera-2	SAFB
FAM126B	0	0.314814	0.507	0.313	0	Diff kera-2	FAM126B
SOX15	0	0.314591	0.754	0.572	0	Diff kera-2	SOX15
CEBPZ	0	0.312182	0.599	0.405	0	Diff kera-2	CEBPZ
PABPC1	0	0.311889	0.983	0.926	0	Diff kera-2	PABPC1
TICAM1	0	0.311662	0.492	0.283	0	Diff kera-2	TICAM1
ACTR3	0	0.311613	0.851	0.694	0	Diff kera-2	ACTR3
BYSL	0	0.311007	0.435	0.241	0	Diff kera-2	BYSL
NUP50	0	0.309628	0.651	0.456	0	Diff kera-2	NUP50
TOMM40	0	0.309217	0.576	0.399	0	Diff kera-2	TOMM40
RRP9	0	0.307619	0.374	0.188	0	Diff kera-2	RRP9
USP47	0	0.307494	0.65	0.466	0	Diff kera-2	USP47
SDE2	0	0.307269	0.476	0.277	0	Diff kera-2	SDE2
NUP153	0	0.307177	0.591	0.393	0	Diff kera-2	NUP153
GABARAPL2	0	0.306658	0.864	0.717	0	Diff kera-2	GABARAPL2
ANXA2	0	0.306262	0.988	0.948	0	Diff kera-2	ANXA2
GNA15	0	0.305518	0.552	0.37	0	Diff kera-2	GNA15
DUSP10	0	0.30515	0.524	0.324	0	Diff kera-2	DUSP10
YBX1	0	0.304481	0.971	0.915	0	Diff kera-2	YBX1
DSP1	0	0.304279	0.996	0.95	0	Diff kera-2	DSP
SPOPL	0	0.304064	0.464	0.282	0	Diff kera-2	SPOPL
AMOTL2	0	0.303912	0.345	0.185	0	Diff kera-2	AMOTL2
EIF3J	0	0.303493	0.749	0.571	0	Diff kera-2	EIF3J
FGFR1OP2	0	0.303248	0.676	0.494	0	Diff kera-2	FGFR1OP2
PNN	0	0.302523	0.807	0.634	0	Diff kera-2	PNN
DDX3X	0	0.302468	0.92	0.814	0	Diff kera-2	DDX3X
ADAM17	0	0.301651	0.628	0.445	0	Diff kera-2	ADAM17
ZNF706	0	0.301535	0.919	0.805	0	Diff kera-2	ZNF706
AFTPH	0	0.301257	0.655	0.459	0	Diff kera-2	AFTPH
KCNK1	0	0.301198	0.348	0.175	0	Diff kera-2	KCNK1
LARP4	0	0.300747	0.61	0.428	0	Diff kera-2	LARP4
ETNK1	0	0.300582	0.737	0.556	0	Diff kera-2	ETNK1
EGLN3	0	0.300296	0.543	0.347	0	Diff kera-2	EGLN3
ZFC3H1	0	0.300278	0.624	0.424	0	Diff kera-2	ZFC3H1
AFDN	0	0.299838	0.588	0.402	0	Diff kera-2	AFDN
TMEM41A	0	0.299616	0.502	0.32	0	Diff kera-2	TMEM41A
ATP2A2	0	0.299497	0.721	0.54	0	Diff kera-2	ATP2A2
GNL2	0	0.298751	0.467	0.272	0	Diff kera-2	GNL2
FBL	0	0.297176	0.749	0.571	0	Diff kera-2	FBL
RACK1	0	0.296993	0.993	0.965	0	Diff kera-2	RACK1
SCAF11	0	0.296335	0.797	0.634	0	Diff kera-2	SCAF11
LUC7L3	0	0.296186	0.782	0.604	0	Diff kera-2	LUC7L3
USP53	0	0.296146	0.537	0.338	0	Diff kera-2	USP53
PLA2G4E	0	0.295967	0.37	0.2	0	Diff kera-2	PLA2G4E
ZNF207	0	0.293714	0.844	0.694	0	Diff kera-2	ZNF207
PEA15	0	0.293508	0.466	0.275	0	Diff kera-2	PEA15
2022-03-07	0	0.293204	0.654	0.468	0	Diff kera-2	2022-03-07
PPP2R5E	0	0.293047	0.591	0.416	0	Diff kera-2	PPP2R5E
ANKRD17	0	0.293016	0.553	0.365	0	Diff kera-2	ANKRD17
KRAS	0	0.292953	0.734	0.565	0	Diff kera-2	KRAS
FEM1B	0	0.292556	0.584	0.41	0	Diff kera-2	FEM1B
RBM47	0	0.291504	0.514	0.322	0	Diff kera-2	RBM47
UBE3A	0	0.290633	0.65	0.479	0	Diff kera-2	UBE3A
SULT2B11	0	0.290502	0.493	0.315	0	Diff kera-2	SULT2B1
PDE12	0	0.290257	0.427	0.232	0	Diff kera-2	PDE12
MAPKBP1	0	0.290092	0.403	0.205	0	Diff kera-2	MAPKBP1
CRB3	0	0.289077	0.541	0.367	0	Diff kera-2	CRB3
PPP2CA	0	0.288698	0.819	0.657	0	Diff kera-2	PPP2CA
MRM3	0	0.287451	0.482	0.301	0	Diff kera-2	MRM3
MAP4K4	0	0.286253	0.466	0.291	0	Diff kera-2	MAP4K4
FRMD6	0	0.285434	0.554	0.375	0	Diff kera-2	FRMD6
SENP5	0	0.284965	0.46	0.263	0	Diff kera-2	SENP5
LACTB	0	0.283341	0.549	0.375	0	Diff kera-2	LACTB
HDGF	0	0.2832	0.8	0.654	0	Diff kera-2	HDGF
RIPK2	0	0.282692	0.598	0.386	0	Diff kera-2	RIPK2
DHX15	0	0.282571	0.662	0.482	0	Diff kera-2	DHX15
WDR47	0	0.282543	0.592	0.403	0	Diff kera-2	WDR47
TAF13	0	0.282255	0.508	0.329	0	Diff kera-2	TAF13
KHDC4	0	0.279988	0.475	0.283	0	Diff kera-2	KHDC4
BACH1	0	0.279651	0.579	0.393	0	Diff kera-2	BACH1
TMOD3	0	0.279574	0.696	0.528	0	Diff kera-2	TMOD3
WAPL	0	0.27947	0.639	0.455	0	Diff kera-2	WAPL
GCH1	0	0.279075	0.484	0.291	0	Diff kera-2	GCH1
AGO2	0	0.2769	0.477	0.289	0	Diff kera-2	AGO2
TAX1BP1	0	0.276762	0.811	0.662	0	Diff kera-2	TAX1BP1
SMG1	0	0.27675	0.844	0.697	0	Diff kera-2	SMG1
ST14	0	0.276523	0.551	0.37	0	Diff kera-2	ST14
ANKRD33B	0	0.27598	0.414	0.222	0	Diff kera-2	ANKRD33B
NIPBL	0	0.275656	0.677	0.497	0	Diff kera-2	NIPBL
UTP3	0	0.275542	0.469	0.281	0	Diff kera-2	UTP3
ZBTB21	0	0.27545	0.558	0.364	0	Diff kera-2	ZBTB21
DDX52	0	0.27437	0.507	0.324	0	Diff kera-2	DDX52
UBALD1	0	0.273563	0.332	0.148	0	Diff kera-2	UBALD1
TSR1	0	0.273181	0.44	0.271	0	Diff kera-2	TSR1
FHL2	0	0.273145	0.589	0.401	0	Diff kera-2	FHL2
HIPK1	0	0.271569	0.592	0.417	0	Diff kera-2	HIPK1
PLEKHM2	0	0.270978	0.492	0.305	0	Diff kera-2	PLEKHM2
TEX10	0	0.270619	0.396	0.218	0	Diff kera-2	TEX10
LDLR	0	0.26982	0.809	0.596	0	Diff kera-2	LDLR
HOOK1	0	0.269761	0.493	0.327	0	Diff kera-2	HOOK1
LYST	0	0.26971	0.49	0.306	0	Diff kera-2	LYST
SPTY2D1	0	0.269703	0.67	0.493	0	Diff kera-2	SPTY2D1
TIMM8A	0	0.267945	0.38	0.208	0	Diff kera-2	TIMM8A
CAMSAP1	0	0.267835	0.43	0.246	0	Diff kera-2	CAMSAP1
MACF1	0	0.267813	0.824	0.662	0	Diff kera-2	MACF1
UBE2Z	0	0.26723	0.599	0.424	0	Diff kera-2	UBE2Z
TOX4	0	0.267195	0.643	0.474	0	Diff kera-2	TOX4
DSG11	0	0.266382	0.976	0.825	0	Diff kera-2	DSG1
METAP2	0	0.266166	0.752	0.59	0	Diff kera-2	METAP2
NUFIP2	0	0.265803	0.795	0.636	0	Diff kera-2	NUFIP2
WAC	0	0.265648	0.77	0.612	0	Diff kera-2	WAC
RAC1	0	0.264205	0.949	0.86	0	Diff kera-2	RAC1
NABP1	0	0.259759	0.529	0.332	0	Diff kera-2	NABP1
PPAT	0	0.2593	0.319	0.163	0	Diff kera-2	PPAT
WDR26	0	0.258798	0.646	0.47	0	Diff kera-2	WDR26
USP10	0	0.258076	0.54	0.366	0	Diff kera-2	USP10
TNFRSF18	0	0.257904	0.634	0.428	0	Diff kera-2	TNFRSF18
INPP1	0	0.255961	0.518	0.343	0	Diff kera-2	INPP1
HNRNPC	0	0.255247	0.94	0.839	0	Diff kera-2	HNRNPC
CDCP1	0	0.253788	0.427	0.26	0	Diff kera-2	CDCP1
ZDHHC18	0	0.253637	0.368	0.194	0	Diff kera-2	ZDHHC18
ADORA2B	0	0.253622	0.301	0.134	0	Diff kera-2	ADORA2B
ADGRF4	0	0.252745	0.367	0.204	0	Diff kera-2	ADGRF4
NUS1	0	0.25221	0.402	0.232	0	Diff kera-2	NUS1
UBAP1	0	0.252102	0.521	0.344	0	Diff kera-2	UBAP1
HECA	0	0.251586	0.526	0.341	0	Diff kera-2	HECA
TOR1AIP1	0	0.251017	0.507	0.323	0	Diff kera-2	TOR1AIP1
NXF1	0	0.250738	0.718	0.534	0	Diff kera-2	NXF1
MRPS30	5.45793e-308	0.283144	0.51	0.344	1.5435e-303	Diff kera-2	MRPS30
EMC8	5.54333e-308	0.250078	0.448	0.284	1.56765e-303	Diff kera-2	EMC8
SYNCRIP	8.06117e-308	0.26842	0.858	0.716	2.2797e-303	Diff kera-2	SYNCRIP
IMPAD1	1.00084e-306	0.266246	0.527	0.361	2.83038e-302	Diff kera-2	IMPAD1
TMEM30A	1.46214e-306	0.277753	0.496	0.332	4.13494e-302	Diff kera-2	TMEM30A
AHSA1	8.52236e-306	0.28003	0.772	0.606	2.41012e-301	Diff kera-2	AHSA1
SRRT	9.14756e-306	0.252868	0.542	0.369	2.58693e-301	Diff kera-2	SRRT
OSER1	1.36393e-305	0.265354	0.747	0.57	3.8572e-301	Diff kera-2	OSER1
MED30	2.22223e-304	0.271447	0.63	0.457	6.28447e-300	Diff kera-2	MED30
ISY1	1.87034e-303	0.251825	0.484	0.319	5.28932e-299	Diff kera-2	ISY1
CNIH1	7.20084e-303	0.272671	0.51	0.345	2.0364e-298	Diff kera-2	CNIH1
UBXN7	5.21277e-302	0.255683	0.537	0.366	1.47417e-297	Diff kera-2	UBXN7
YY1	5.12479e-301	0.275462	0.825	0.688	1.44929e-296	Diff kera-2	YY1
RNF10	2.37604e-300	0.259515	0.612	0.44	6.71945e-296	Diff kera-2	RNF10
BRIX1	3.26534e-300	0.295196	0.634	0.468	9.23439e-296	Diff kera-2	BRIX1
CMC2	1.32393e-299	0.267163	0.67	0.501	3.74406e-295	Diff kera-2	CMC2
CAB39	3.03718e-298	0.275105	0.506	0.345	8.58914e-294	Diff kera-2	CAB39
PAIP2	3.29995e-298	0.269878	0.738	0.592	9.33227e-294	Diff kera-2	PAIP2
NDFIP2	1.8765e-297	0.261357	0.766	0.602	5.30675e-293	Diff kera-2	NDFIP2
MBIP	1.26729e-296	0.267836	0.573	0.399	3.58389e-292	Diff kera-2	MBIP
USP7	1.77276e-296	0.256693	0.553	0.383	5.01338e-292	Diff kera-2	USP7
YTHDF2	9.53569e-296	0.274061	0.748	0.584	2.69669e-291	Diff kera-2	YTHDF2
SELENOK	4.70909e-294	0.253086	0.88	0.754	1.33173e-289	Diff kera-2	SELENOK
TJP2	1.27729e-293	0.282652	0.482	0.316	3.61216e-289	Diff kera-2	TJP2
DHX9	3.50685e-293	0.278892	0.645	0.482	9.91736e-289	Diff kera-2	DHX9
WASL	6.86733e-293	0.257422	0.652	0.488	1.94208e-288	Diff kera-2	WASL
PITHD1	7.55417e-293	0.314273	0.781	0.627	2.13632e-288	Diff kera-2	PITHD1
ARF4	2.36724e-292	0.253581	0.894	0.764	6.69456e-288	Diff kera-2	ARF4
RAB14	2.94123e-292	0.269019	0.784	0.632	8.31781e-288	Diff kera-2	RAB14
ISG20	3.47571e-291	0.33103	0.499	0.323	9.8293e-287	Diff kera-2	ISG20
TRIM28	1.50084e-290	0.263936	0.746	0.583	4.24439e-286	Diff kera-2	TRIM28
ARF6	2.95735e-290	0.264771	0.897	0.771	8.36338e-286	Diff kera-2	ARF6
CLUH	6.73168e-290	0.250488	0.497	0.33	1.90372e-285	Diff kera-2	CLUH
RLF	2.76948e-288	0.252409	0.689	0.51	7.8321e-284	Diff kera-2	RLF
TARDBP	1.92334e-287	0.251387	0.598	0.427	5.4392e-283	Diff kera-2	TARDBP
BUD23	6.86566e-287	0.274124	0.735	0.576	1.94161e-282	Diff kera-2	BUD23
RAB18	6.91578e-287	0.271568	0.764	0.607	1.95578e-282	Diff kera-2	RAB18
CRYBG1	1.70552e-286	0.253644	0.521	0.36	4.82322e-282	Diff kera-2	CRYBG1
DSE	4.71358e-286	0.27291	0.524	0.356	1.333e-281	Diff kera-2	DSE
NAA50	9.96576e-285	0.297533	0.724	0.572	2.81832e-280	Diff kera-2	NAA50
TXN	3.93041e-284	0.295625	0.987	0.948	1.11152e-279	Diff kera-2	TXN
MRPL32	3.05907e-283	0.284393	0.722	0.565	8.65105e-279	Diff kera-2	MRPL32
BAG1	4.12483e-281	0.318281	0.932	0.823	1.1665e-276	Diff kera-2	BAG1
CAST	4.98517e-279	0.272977	0.896	0.791	1.40981e-274	Diff kera-2	CAST
PNRC1	2.97237e-278	0.272925	0.981	0.915	8.40585e-274	Diff kera-2	PNRC1
ARL4D	2.51373e-277	0.287795	0.732	0.56	7.10884e-273	Diff kera-2	ARL4D
SET	9.35177e-277	0.252897	0.944	0.859	2.64468e-272	Diff kera-2	SET
SNHG16	3.48186e-275	0.296686	0.77	0.633	9.84669e-271	Diff kera-2	SNHG16
ATG101	9.05303e-275	0.277577	0.755	0.599	2.5602e-270	Diff kera-2	ATG101
IDI1	6.82875e-274	0.255642	0.731	0.566	1.93117e-269	Diff kera-2	IDI1
KLC3	4.59583e-273	0.262595	0.686	0.511	1.2997e-268	Diff kera-2	KLC3
DNAJC2	3.76177e-272	0.264208	0.522	0.368	1.06383e-267	Diff kera-2	DNAJC2
DNAJC3	1.48558e-270	0.252765	0.518	0.359	4.20123e-266	Diff kera-2	DNAJC3
GLRX3	1.50046e-269	0.269305	0.653	0.497	4.2433e-265	Diff kera-2	GLRX3
PAK1IP1	9.53043e-267	0.253268	0.422	0.273	2.69521e-262	Diff kera-2	PAK1IP1
JARID2	7.56268e-265	0.26185	0.565	0.403	2.13873e-260	Diff kera-2	JARID2
TCP1	7.38066e-263	0.258187	0.897	0.774	2.08725e-258	Diff kera-2	TCP1
PHACTR4	9.00408e-263	0.276212	0.674	0.519	2.54635e-258	Diff kera-2	PHACTR4
CCDC47	1.3805e-262	0.25641	0.729	0.578	3.90405e-258	Diff kera-2	CCDC47
ANXA5	5.07421e-262	0.302866	0.676	0.524	1.43499e-257	Diff kera-2	ANXA5
VDAC2	9.82334e-261	0.291363	0.934	0.84	2.77804e-256	Diff kera-2	VDAC2
TMED2	1.28965e-258	0.265224	0.743	0.588	3.64714e-254	Diff kera-2	TMED2
GTF2B	1.45981e-258	0.257953	0.696	0.536	4.12835e-254	Diff kera-2	GTF2B
VCP	2.87363e-255	0.265347	0.777	0.632	8.12661e-251	Diff kera-2	VCP
PRSS31	2.62107e-253	0.278857	0.423	0.271	7.41239e-249	Diff kera-2	PRSS3
CCT2	2.9876e-247	0.275642	0.817	0.684	8.44893e-243	Diff kera-2	CCT2
DANCR	3.49206e-241	0.300658	0.698	0.557	9.87555e-237	Diff kera-2	DANCR
SREK1IP1	4.27071e-239	0.25765	0.544	0.4	1.20776e-234	Diff kera-2	SREK1IP1
CD24	2.78648e-235	0.631643	0.32	0.192	7.88017e-231	Diff kera-2	CD24
RAN	6.73439e-228	0.260118	0.954	0.872	1.90449e-223	Diff kera-2	RAN
CXCL8	3.54672e-226	0.890137	0.301	0.179	1.00301e-221	Diff kera-2	CXCL8
LIMA1	9.87143e-220	0.311238	0.587	0.449	2.79164e-215	Diff kera-2	LIMA1
PLAUR	2.32758e-219	0.347471	0.581	0.425	6.5824e-215	Diff kera-2	PLAUR
C1QBP	3.47109e-209	0.265809	0.869	0.743	9.81626e-205	Diff kera-2	C1QBP
FAM83A	1.72227e-198	0.27116	0.317	0.201	4.87059e-194	Diff kera-2	FAM83A
CDKN2B	7.03454e-188	0.310411	0.46	0.333	1.98937e-183	Diff kera-2	CDKN2B
DIPK2A	1.08027e-176	0.285557	0.433	0.311	3.05501e-172	Diff kera-2	DIPK2A
MXD1	1.00347e-173	0.297535	0.581	0.451	2.83781e-169	Diff kera-2	MXD1
TSC22D1	1.26412e-170	0.412246	0.779	0.685	3.57493e-166	Diff kera-2	TSC22D1
MDM2	9.81891e-140	0.278428	0.421	0.316	2.77679e-135	Diff kera-2	MDM2
RESF1	6.89249e-138	0.296254	0.363	0.262	1.9492e-133	Diff kera-2	RESF1
TM4SF1	6.80877e-125	0.600693	0.501	0.407	1.92552e-120	Diff kera-2	TM4SF1
SPRR1B1	2.92823e-123	0.480035	0.278	0.183	8.28104e-119	Diff kera-2	SPRR1B
PHLDA1	1.99968e-94	0.616934	0.271	0.199	5.65508e-90	Diff kera-2	PHLDA1
CCL20	1.57484e-62	1.20226	0.309	0.249	4.45364e-58	Diff kera-2	CCL20
KRT23	0	2.11638	0.798	0.134	0	Channel-related kera	KRT23
DEFB1	0	1.98094	0.917	0.538	0	Channel-related kera	DEFB1
SOX9	0	1.97197	0.874	0.345	0	Channel-related kera	SOX9
GJB6	0	1.82705	0.832	0.186	0	Channel-related kera	GJB6
TM4SF11	0	1.77888	0.822	0.386	0	Channel-related kera	TM4SF1
GJB2	0	1.66803	0.843	0.335	0	Channel-related kera	GJB2
SAT1	0	1.66479	0.968	0.706	0	Channel-related kera	SAT1
S100P	0	1.61103	0.379	0.084	0	Channel-related kera	S100P
KRT18	0	1.58522	0.623	0.087	0	Channel-related kera	KRT18
C11orf96	0	1.37587	0.26	0.077	0	Channel-related kera	C11orf96
IGFL2-AS1	0	1.33854	0.545	0.043	0	Channel-related kera	IGFL2-AS1
SEMA3C	0	1.32658	0.718	0.172	0	Channel-related kera	SEMA3C
EN1	0	1.32139	0.578	0.028	0	Channel-related kera	EN1
ATP1B1	0	1.31732	0.731	0.284	0	Channel-related kera	ATP1B1
ATP1B3	0	1.30718	0.963	0.823	0	Channel-related kera	ATP1B3
CRABP21	0	1.30057	0.881	0.466	0	Channel-related kera	CRABP2
TBX3	0	1.23113	0.59	0.073	0	Channel-related kera	TBX3
SESN3	0	1.22382	0.598	0.152	0	Channel-related kera	SESN3
AVPI1	0	1.19768	0.677	0.328	0	Channel-related kera	AVPI1
IER3	0	1.19047	0.971	0.914	0	Channel-related kera	IER3
SELENOM	0	1.17924	0.643	0.16	0	Channel-related kera	SELENOM
KRT77	0	1.17644	0.4	0.082	0	Channel-related kera	KRT77
HES1	0	1.17613	0.817	0.666	0	Channel-related kera	HES1
CDA	0	1.17372	0.52	0.037	0	Channel-related kera	CDA
CYSTM1	0	1.16466	0.712	0.258	0	Channel-related kera	CYSTM1
C19orf33	0	1.15016	0.899	0.61	0	Channel-related kera	C19orf33
NR4A2	0	1.13343	0.631	0.324	0	Channel-related kera	NR4A2
FTH1	0	1.12069	0.979	0.845	0	Channel-related kera	FTH1
SOX4	0	1.09585	0.828	0.47	0	Channel-related kera	SOX4
SCPEP1	0	1.08843	0.693	0.259	0	Channel-related kera	SCPEP1
KRT6B	0	1.07772	0.678	0.34	0	Channel-related kera	KRT6B
CHCHD10	0	1.05343	0.834	0.46	0	Channel-related kera	CHCHD10
GABRP	0	1.04223	0.301	0.006	0	Channel-related kera	GABRP
TOB1	0	1.04169	0.902	0.756	0	Channel-related kera	TOB1
GADD45G	0	1.03582	0.458	0.175	0	Channel-related kera	GADD45G
MT1X1	0	1.00926	0.942	0.782	0	Channel-related kera	MT1X
ATP1A1	0	1.00713	0.915	0.741	0	Channel-related kera	ATP1A1
PLAUR1	0	0.999345	0.663	0.433	0	Channel-related kera	PLAUR
FST	0	0.972476	0.311	0.057	0	Channel-related kera	FST
RASD1	0	0.96715	0.606	0.292	0	Channel-related kera	RASD1
PPDPF	0	0.959551	0.927	0.762	0	Channel-related kera	PPDPF
FOXC1	0	0.956747	0.627	0.193	0	Channel-related kera	FOXC1
PCMTD1	0	0.942107	0.747	0.486	0	Channel-related kera	PCMTD1
ALDH1A1	0	0.941463	0.478	0.112	0	Channel-related kera	ALDH1A1
FXYD3	0	0.938279	0.963	0.836	0	Channel-related kera	FXYD3
GPX4	0	0.936865	0.94	0.764	0	Channel-related kera	GPX4
CALML51	0	0.917675	0.756	0.525	0	Channel-related kera	CALML5
TPD52L1	0	0.911055	0.657	0.282	0	Channel-related kera	TPD52L1
PDLIM4	0	0.909726	0.652	0.273	0	Channel-related kera	PDLIM4
CLCA2	0	0.902286	0.779	0.503	0	Channel-related kera	CLCA2
TACSTD21	0	0.8892	0.959	0.911	0	Channel-related kera	TACSTD2
GPRC5A	0	0.877621	0.365	0.066	0	Channel-related kera	GPRC5A
GCHFR	0	0.877563	0.451	0.166	0	Channel-related kera	GCHFR
KRT6A	0	0.850393	0.815	0.446	0	Channel-related kera	KRT6A
LMO4	0	0.84648	0.847	0.626	0	Channel-related kera	LMO4
COX6C	0	0.828092	0.937	0.789	0	Channel-related kera	COX6C
CKB	0	0.826146	0.856	0.664	0	Channel-related kera	CKB
TFCP2L1	0	0.808214	0.429	0.089	0	Channel-related kera	TFCP2L1
TEX9	0	0.802039	0.436	0.09	0	Channel-related kera	TEX9
RUNX3	0	0.800196	0.451	0.031	0	Channel-related kera	RUNX3
PDCD4	0	0.797311	0.843	0.671	0	Channel-related kera	PDCD4
NDUFA4	0	0.786749	0.944	0.806	0	Channel-related kera	NDUFA4
LBH	0	0.78431	0.502	0.146	0	Channel-related kera	LBH
FBXO32	0	0.773808	0.531	0.22	0	Channel-related kera	FBXO32
VSNL1	0	0.759853	0.593	0.289	0	Channel-related kera	VSNL1
LRATD1	0	0.758495	0.627	0.349	0	Channel-related kera	LRATD1
LNX1	0	0.755838	0.428	0.129	0	Channel-related kera	LNX1
COX6A1	0	0.746851	0.937	0.807	0	Channel-related kera	COX6A1
KRT161	0	0.740166	0.858	0.563	0	Channel-related kera	KRT16
TRPS1	0	0.734714	0.585	0.226	0	Channel-related kera	TRPS1
GPX2	0	0.733386	0.409	0.115	0	Channel-related kera	GPX2
CD9	0	0.7261	0.975	0.902	0	Channel-related kera	CD9
COX7A2	0	0.721002	0.921	0.768	0	Channel-related kera	COX7A2
SNCA	0	0.709851	0.402	0.048	0	Channel-related kera	SNCA
FGF7	0	0.705595	0.31	0.022	0	Channel-related kera	FGF7
UQCRB	0	0.699971	0.928	0.773	0	Channel-related kera	UQCRB
SOX7	0	0.697844	0.632	0.392	0	Channel-related kera	SOX7
PNLIPRP3	0	0.696214	0.387	0.067	0	Channel-related kera	PNLIPRP3
AL031668.2	0	0.693401	0.344	0.032	0	Channel-related kera	AL031668.2
ADM	0	0.682763	0.59	0.376	0	Channel-related kera	ADM
COX4I1	0	0.681221	0.976	0.922	0	Channel-related kera	COX4I1
SERTAD4	0	0.673786	0.396	0.103	0	Channel-related kera	SERTAD4
STMN1	0	0.670325	0.748	0.4	0	Channel-related kera	STMN1
HIF1A	0	0.664751	0.663	0.451	0	Channel-related kera	HIF1A
INHBB	0	0.664604	0.307	0.031	0	Channel-related kera	INHBB
AOPEP	0	0.659571	0.771	0.614	0	Channel-related kera	AOPEP
CIB1	0	0.655655	0.601	0.328	0	Channel-related kera	CIB1
KRT14	0	0.651764	0.977	0.791	0	Channel-related kera	KRT14
SLC25A5	0	0.650371	0.974	0.895	0	Channel-related kera	SLC25A5
CHPT1	0	0.646904	0.466	0.2	0	Channel-related kera	CHPT1
PLAC9	0	0.636937	0.386	0.094	0	Channel-related kera	PLAC9
JAG1	0	0.636546	0.679	0.479	0	Channel-related kera	JAG1
UQCR11	0	0.63517	0.827	0.646	0	Channel-related kera	UQCR11
NDUFA1	0	0.632925	0.832	0.645	0	Channel-related kera	NDUFA1
CITED2	0	0.631653	0.61	0.399	0	Channel-related kera	CITED2
COX7C	0	0.626066	0.953	0.843	0	Channel-related kera	COX7C
UQCRH	0	0.621568	0.946	0.83	0	Channel-related kera	UQCRH
COX5B	0	0.616206	0.932	0.807	0	Channel-related kera	COX5B
COX8A	0	0.612468	0.924	0.776	0	Channel-related kera	COX8A
CLIC3	0	0.610184	0.338	0.136	0	Channel-related kera	CLIC3
ITGB8	0	0.598101	0.499	0.22	0	Channel-related kera	ITGB8
MSX2	0	0.591486	0.467	0.257	0	Channel-related kera	MSX2
NUPR1	0	0.590496	0.877	0.717	0	Channel-related kera	NUPR1
CEBPB	0	0.586616	0.935	0.866	0	Channel-related kera	CEBPB
RUNX1	0	0.572356	0.488	0.214	0	Channel-related kera	RUNX1
CAVIN1	0	0.57165	0.601	0.405	0	Channel-related kera	CAVIN1
COMMD6	0	0.567932	0.887	0.76	0	Channel-related kera	COMMD6
CNFN	0	0.565707	0.366	0.104	0	Channel-related kera	CNFN
MGST1	0	0.563512	0.754	0.281	0	Channel-related kera	MGST1
COX7B	0	0.558621	0.927	0.785	0	Channel-related kera	COX7B
CTSC	0	0.556766	0.548	0.327	0	Channel-related kera	CTSC
ZBTB7C	0	0.545598	0.43	0.178	0	Channel-related kera	ZBTB7C
DDAH2	0	0.540063	0.525	0.26	0	Channel-related kera	DDAH2
NDUFS6	0	0.539804	0.8	0.62	0	Channel-related kera	NDUFS6
PCDH19	0	0.539436	0.27	0.013	0	Channel-related kera	PCDH19
NDUFB9	0	0.535852	0.782	0.613	0	Channel-related kera	NDUFB9
ATP5MC3	0	0.534903	0.93	0.807	0	Channel-related kera	ATP5MC3
UQCRQ	0	0.532012	0.86	0.709	0	Channel-related kera	UQCRQ
CTSD	0	0.529808	0.718	0.534	0	Channel-related kera	CTSD
CDH11	0	0.528487	0.301	0.022	0	Channel-related kera	CDH11
FZD10	0	0.524526	0.298	0.072	0	Channel-related kera	FZD10
ATP5MG	0	0.514776	0.95	0.852	0	Channel-related kera	ATP5MG
ATP5PF	0	0.514737	0.87	0.734	0	Channel-related kera	ATP5PF
CLTB	0	0.514205	0.932	0.855	0	Channel-related kera	CLTB
DAPL1	0	0.505862	0.77	0.569	0	Channel-related kera	DAPL1
ACTB	0	0.500718	0.989	0.964	0	Channel-related kera	ACTB
EIF3K	0	0.483123	0.936	0.849	0	Channel-related kera	EIF3K
NAV2	0	0.482958	0.302	0.046	0	Channel-related kera	NAV2
PRICKLE1	0	0.476612	0.268	0.04	0	Channel-related kera	PRICKLE1
NXN	0	0.475601	0.481	0.234	0	Channel-related kera	NXN
PPARGC1A	0	0.471324	0.25	0.019	0	Channel-related kera	PPARGC1A
PRDX1	0	0.465847	0.975	0.911	0	Channel-related kera	PRDX1
TOMM7	0	0.465222	0.909	0.819	0	Channel-related kera	TOMM7
SPRY1	0	0.463871	0.286	0.109	0	Channel-related kera	SPRY1
SLC1A5	0	0.455052	0.429	0.218	0	Channel-related kera	SLC1A5
LARP6	0	0.449535	0.266	0.046	0	Channel-related kera	LARP6
EPHX1	0	0.447816	0.369	0.135	0	Channel-related kera	EPHX1
MAGED2	0	0.446689	0.475	0.271	0	Channel-related kera	MAGED2
FAU	0	0.440889	0.99	0.968	0	Channel-related kera	FAU
RERG	0	0.439009	0.268	0.044	0	Channel-related kera	RERG
FCGRT	0	0.430618	0.489	0.274	0	Channel-related kera	FCGRT
GPRC5C	0	0.420539	0.266	0.086	0	Channel-related kera	GPRC5C
PDZD2	0	0.412614	0.374	0.183	0	Channel-related kera	PDZD2
RASSF10	0	0.401582	0.257	0.06	0	Channel-related kera	RASSF10
DLX3	0	0.392327	0.317	0.134	0	Channel-related kera	DLX3
GOLIM4	0	0.392179	0.374	0.185	0	Channel-related kera	GOLIM4
FBXO2	0	0.390743	0.349	0.146	0	Channel-related kera	FBXO2
DHCR7	0	0.381473	0.294	0.086	0	Channel-related kera	DHCR7
SIPA1L2	0	0.377541	0.328	0.137	0	Channel-related kera	SIPA1L2
PYGB	0	0.373235	0.278	0.115	0	Channel-related kera	PYGB
AKR1C3	0	0.356952	0.264	0.074	0	Channel-related kera	AKR1C3
ZNF428	0	0.350035	0.316	0.137	0	Channel-related kera	ZNF428
ANP32A	0	0.342308	0.39	0.188	0	Channel-related kera	ANP32A
WNT5A	0	0.329301	0.252	0.086	0	Channel-related kera	WNT5A
APCDD1	7.22574e-308	0.536255	0.562	0.354	2.04344e-303	Channel-related kera	APCDD1
ETHE1	4.64712e-303	0.381667	0.403	0.213	1.31421e-298	Channel-related kera	ETHE1
COX6B1	1.10954e-302	0.45994	0.9	0.774	3.13779e-298	Channel-related kera	COX6B1
FZD7	2.9725e-302	0.483528	0.406	0.213	8.40624e-298	Channel-related kera	FZD7
IGFBP5	1.97405e-301	0.35656	0.26	0.099	5.58262e-297	Channel-related kera	IGFBP5
DLX5	3.59519e-301	0.518644	0.359	0.179	1.01672e-296	Channel-related kera	DLX5
ADGRG1	3.81873e-295	0.474885	0.456	0.266	1.07994e-290	Channel-related kera	ADGRG1
PFKP	4.00556e-293	0.3895	0.385	0.205	1.13277e-288	Channel-related kera	PFKP
ALKBH7	3.4555e-291	0.477643	0.748	0.604	9.77216e-287	Channel-related kera	ALKBH7
OST4	1.25621e-290	0.484004	0.856	0.716	3.55257e-286	Channel-related kera	OST4
ATP5MC2	9.09632e-290	0.409335	0.944	0.85	2.57244e-285	Channel-related kera	ATP5MC2
C12orf57	5.83068e-288	0.487217	0.828	0.717	1.64892e-283	Channel-related kera	C12orf57
ATP5F1B	1.29411e-287	0.41692	0.923	0.833	3.65975e-283	Channel-related kera	ATP5F1B
CDKN1C	2.65885e-281	0.459922	0.329	0.154	7.51923e-277	Channel-related kera	CDKN1C
ABL2	4.94325e-281	0.539666	0.302	0.142	1.39795e-276	Channel-related kera	ABL2
PTMA	5.53625e-279	0.269829	0.999	0.991	1.56565e-274	Channel-related kera	PTMA
NDUFB4	2.01883e-276	0.476183	0.805	0.652	5.70924e-272	Channel-related kera	NDUFB4
HOPX1	1.54445e-273	0.264541	0.865	0.671	4.36771e-269	Channel-related kera	HOPX
ELF3	1.54563e-273	0.550112	0.388	0.199	4.37104e-269	Channel-related kera	ELF3
MTUS1	2.6906e-272	0.428437	0.402	0.223	7.609e-268	Channel-related kera	MTUS1
TCF7L2	2.97701e-272	0.41452	0.472	0.285	8.41897e-268	Channel-related kera	TCF7L2
SMAD7	4.71159e-272	0.432899	0.43	0.247	1.33244e-267	Channel-related kera	SMAD7
NDUFB7	3.74682e-267	0.441998	0.738	0.572	1.0596e-262	Channel-related kera	NDUFB7
SLPI1	8.69688e-267	0.524301	0.523	0.315	2.45948e-262	Channel-related kera	SLPI
MAB21L4	1.02184e-265	0.391008	0.379	0.202	2.88978e-261	Channel-related kera	MAB21L4
CXADR	1.06683e-265	0.460533	0.766	0.644	3.01701e-261	Channel-related kera	CXADR
NDUFS4	1.39284e-264	0.445353	0.659	0.503	3.93895e-260	Channel-related kera	NDUFS4
PRDX5	6.79868e-264	0.591925	0.813	0.7	1.92267e-259	Channel-related kera	PRDX5
CCDC61	2.57064e-263	0.287184	0.258	0.111	7.26976e-259	Channel-related kera	CCDC61
SOSTDC1	4.14179e-260	0.383883	0.373	0.195	1.1713e-255	Channel-related kera	SOSTDC1
NDUFB1	8.89489e-257	0.476738	0.748	0.596	2.51548e-252	Channel-related kera	NDUFB1
GAPDH	1.30445e-256	0.333299	0.985	0.941	3.689e-252	Channel-related kera	GAPDH
CDKN2D	2.36594e-251	0.456982	0.504	0.333	6.69087e-247	Channel-related kera	CDKN2D
MGST3	6.07871e-251	0.529846	0.791	0.652	1.71906e-246	Channel-related kera	MGST3
ANXA11	3.84501e-248	0.632405	0.964	0.86	1.08737e-243	Channel-related kera	ANXA1
RHOB	3.40785e-247	0.906188	0.831	0.739	9.6374e-243	Channel-related kera	RHOB
NDUFA12	2.29839e-246	0.437477	0.751	0.615	6.49986e-242	Channel-related kera	NDUFA12
ZNF503	9.67196e-242	0.362835	0.334	0.17	2.73523e-237	Channel-related kera	ZNF503
PFDN5	9.76115e-242	0.320183	0.965	0.92	2.76045e-237	Channel-related kera	PFDN5
NR4A3	7.78837e-235	0.419132	0.307	0.154	2.20255e-230	Channel-related kera	NR4A3
NR4A1	3.8316e-233	0.762344	0.769	0.649	1.08358e-228	Channel-related kera	NR4A1
H3F3A	5.04832e-233	0.299006	0.988	0.958	1.42767e-228	Channel-related kera	H3F3A
NDUFB5	2.5446e-232	0.436527	0.696	0.555	7.19614e-228	Channel-related kera	NDUFB5
LIME1	1.04993e-230	0.298356	0.303	0.15	2.9692e-226	Channel-related kera	LIME1
HS6ST1	3.00406e-228	0.311729	0.29	0.142	8.49547e-224	Channel-related kera	HS6ST1
THBS1	4.15755e-225	0.393574	0.257	0.115	1.17575e-220	Channel-related kera	THBS1
GADD45B1	1.25475e-223	0.946025	0.865	0.775	3.54842e-219	Channel-related kera	GADD45B
CTSB	1.40937e-223	0.393016	0.435	0.269	3.98569e-219	Channel-related kera	CTSB
ACYP1	1.33776e-221	0.354595	0.323	0.174	3.78318e-217	Channel-related kera	ACYP1
SCEL1	1.34315e-219	0.298924	0.47	0.281	3.79842e-215	Channel-related kera	SCEL
TRIM16	1.0745e-218	0.475139	0.524	0.371	3.0387e-214	Channel-related kera	TRIM16
SLC25A23	9.91787e-216	0.329989	0.366	0.211	2.80477e-211	Channel-related kera	SLC25A23
TUBB	2.32324e-214	0.330602	0.861	0.753	6.57012e-210	Channel-related kera	TUBB
EGFR	2.48413e-214	0.426756	0.654	0.514	7.02513e-210	Channel-related kera	EGFR
PRRX2	1.07556e-209	0.354294	0.334	0.183	3.04168e-205	Channel-related kera	PRRX2
CSTA1	5.90932e-209	0.551971	0.715	0.59	1.67116e-204	Channel-related kera	CSTA
CACHD1	6.98612e-208	0.309146	0.321	0.171	1.97567e-203	Channel-related kera	CACHD1
ITGA6	2.1201e-207	0.403614	0.464	0.287	5.99564e-203	Channel-related kera	ITGA6
ACAA2	2.36571e-207	0.254084	0.266	0.128	6.69024e-203	Channel-related kera	ACAA2
MT2A	2.73585e-207	1.05528	0.832	0.704	7.73699e-203	Channel-related kera	MT2A
POLR2I	8.95195e-206	0.413486	0.587	0.444	2.53161e-201	Channel-related kera	POLR2I
ASPH	7.13368e-203	0.383348	0.458	0.305	2.01741e-198	Channel-related kera	ASPH
MSRB2	3.386e-202	0.277215	0.258	0.125	9.5756e-198	Channel-related kera	MSRB2
C17orf49	1.00629e-198	0.392401	0.531	0.381	2.84579e-194	Channel-related kera	C17orf49
ACTG1	2.74662e-198	0.443579	0.992	0.973	7.76745e-194	Channel-related kera	ACTG1
SNHG29	3.11157e-197	0.368457	0.903	0.852	8.79951e-193	Channel-related kera	SNHG29
MYC	6.90607e-195	0.579567	0.882	0.799	1.95304e-190	Channel-related kera	MYC
MYL12A	7.93248e-195	0.298261	0.901	0.81	2.24331e-190	Channel-related kera	MYL12A
PMEPA11	1.65727e-194	0.41789	0.547	0.382	4.68675e-190	Channel-related kera	PMEPA1
PKM	3.12291e-192	0.343475	0.88	0.787	8.83159e-188	Channel-related kera	PKM
ATL2	5.64214e-191	0.413811	0.577	0.442	1.5956e-186	Channel-related kera	ATL2
ATP5ME	2.51304e-190	0.338428	0.883	0.767	7.10687e-186	Channel-related kera	ATP5ME
CXCL3	2.53998e-190	0.547205	0.261	0.129	7.18306e-186	Channel-related kera	CXCL3
LRATD2	3.40403e-188	0.385938	0.344	0.202	9.62659e-184	Channel-related kera	LRATD2
SPINT1	8.69607e-188	0.44166	0.663	0.553	2.45925e-183	Channel-related kera	SPINT1
LAMB3	3.04145e-186	0.581331	0.281	0.149	8.60122e-182	Channel-related kera	LAMB3
NET1	1.0958e-184	0.302845	0.517	0.353	3.09891e-180	Channel-related kera	NET1
GSTP1	9.25737e-183	0.331606	0.974	0.921	2.61798e-178	Channel-related kera	GSTP1
MRPL41	5.56027e-181	0.388737	0.698	0.579	1.57244e-176	Channel-related kera	MRPL41
CD63	7.55379e-181	0.32611	0.808	0.705	2.13621e-176	Channel-related kera	CD63
PNKD	2.37258e-180	0.377413	0.516	0.378	6.70965e-176	Channel-related kera	PNKD
HIGD2A	5.30662e-177	0.371281	0.736	0.614	1.50071e-172	Channel-related kera	HIGD2A
TNFSF10	1.15548e-176	0.397501	0.59	0.432	3.2677e-172	Channel-related kera	TNFSF10
FMC1	1.50957e-176	0.327723	0.392	0.251	4.26906e-172	Channel-related kera	FMC1
DDIT3	3.56808e-176	0.492195	0.557	0.404	1.00905e-171	Channel-related kera	DDIT3
FSCN11	2.28758e-175	0.417556	0.649	0.508	6.46927e-171	Channel-related kera	FSCN1
PRDX3	1.85939e-171	0.311404	0.44	0.292	5.25836e-167	Channel-related kera	PRDX3
RAB40B	4.94468e-169	0.321856	0.394	0.254	1.39836e-164	Channel-related kera	RAB40B
FOS1	7.04994e-168	0.71675	0.908	0.839	1.99372e-163	Channel-related kera	FOS
RNASEK	1.04963e-163	0.355186	0.807	0.716	2.96836e-159	Channel-related kera	RNASEK
AK1	2.84106e-163	0.316567	0.364	0.23	8.0345e-159	Channel-related kera	AK1
RBP1	5.57026e-162	0.297791	0.603	0.45	1.57527e-157	Channel-related kera	RBP1
KLF41	6.42757e-162	0.431831	0.913	0.85	1.81772e-157	Channel-related kera	KLF4
COX5A	2.96185e-161	0.360886	0.737	0.627	8.3761e-157	Channel-related kera	COX5A
LPAR6	2.21147e-159	0.387043	0.425	0.288	6.25403e-155	Channel-related kera	LPAR6
SNHG8	3.72229e-159	0.317331	0.909	0.831	1.05266e-154	Channel-related kera	SNHG8
EFNA3	1.02278e-155	0.348494	0.463	0.334	2.89242e-151	Channel-related kera	EFNA3
NDUFA13	6.38951e-155	0.301728	0.834	0.744	1.80695e-150	Channel-related kera	NDUFA13
BHLHE401	7.75696e-155	0.36304	0.782	0.652	2.19367e-150	Channel-related kera	BHLHE40
ESRRA	8.1422e-155	0.318373	0.447	0.319	2.30261e-150	Channel-related kera	ESRRA
LDHB	8.5402e-153	0.271711	0.487	0.331	2.41517e-148	Channel-related kera	LDHB
GLUD1	6.20984e-151	0.341973	0.537	0.412	1.75614e-146	Channel-related kera	GLUD1
TSPO1	1.30051e-150	0.312063	0.939	0.883	3.67783e-146	Channel-related kera	TSPO
JUN	6.15108e-150	0.440972	0.956	0.899	1.73953e-145	Channel-related kera	JUN
FAM214B	2.47889e-149	0.263886	0.31	0.184	7.01031e-145	Channel-related kera	FAM214B
NDUFB2	7.08614e-148	0.364763	0.773	0.668	2.00396e-143	Channel-related kera	NDUFB2
FOSB1	1.4298e-144	0.43743	0.868	0.8	4.04348e-140	Channel-related kera	FOSB
NDFIP1	2.4274e-142	0.33148	0.535	0.418	6.86469e-138	Channel-related kera	NDFIP1
NDUFC1	1.22119e-137	0.35837	0.711	0.6	3.45351e-133	Channel-related kera	NDUFC1
ZC3H12A	4.72283e-137	0.498677	0.789	0.736	1.33562e-132	Channel-related kera	ZC3H12A
SGK1	3.51981e-135	0.572472	0.756	0.67	9.95404e-131	Channel-related kera	SGK1
ATP5F1D	3.1324e-134	0.25441	0.903	0.826	8.85842e-130	Channel-related kera	ATP5F1D
DDR1	5.52413e-133	0.30998	0.51	0.394	1.56222e-128	Channel-related kera	DDR1
HES2	4.75594e-132	0.318738	0.419	0.297	1.34498e-127	Channel-related kera	HES2
HOTAIRM1	3.89397e-131	0.314603	0.38	0.255	1.10121e-126	Channel-related kera	HOTAIRM1
LY6E	2.5972e-129	0.415357	0.706	0.576	7.34488e-125	Channel-related kera	LY6E
SLC25A25	3.3495e-129	0.314097	0.449	0.327	9.47239e-125	Channel-related kera	SLC25A25
GCSH	8.76383e-127	0.277462	0.419	0.294	2.47841e-122	Channel-related kera	GCSH
SPINT1-AS1	1.01093e-125	0.297001	0.338	0.226	2.8589e-121	Channel-related kera	SPINT1-AS1
RB1	2.39916e-125	0.267304	0.346	0.23	6.78481e-121	Channel-related kera	RB1
NDUFS5	8.03273e-125	0.261252	0.849	0.74	2.27165e-120	Channel-related kera	NDUFS5
SDHD	2.72901e-124	0.31016	0.666	0.561	7.71765e-120	Channel-related kera	SDHD
NDUFB3	1.10577e-123	0.305591	0.639	0.531	3.12713e-119	Channel-related kera	NDUFB3
CUTA	1.44815e-122	0.303601	0.666	0.576	4.09538e-118	Channel-related kera	CUTA
SH3BGRL	3.29518e-122	0.269228	0.605	0.503	9.31876e-118	Channel-related kera	SH3BGRL
SDCBP	1.02794e-121	0.313783	0.445	0.314	2.90701e-117	Channel-related kera	SDCBP
CTNNB1	7.1384e-121	0.377127	0.698	0.614	2.01874e-116	Channel-related kera	CTNNB1
VEGFA	2.94547e-120	0.423461	0.512	0.389	8.32978e-116	Channel-related kera	VEGFA
LITAF	7.99856e-120	0.332024	0.578	0.465	2.26199e-115	Channel-related kera	LITAF
ATOX1	1.88933e-119	0.270328	0.642	0.509	5.34303e-115	Channel-related kera	ATOX1
C18orf32	3.33145e-119	0.314475	0.539	0.435	9.42135e-115	Channel-related kera	C18orf32
CLEC11A	2.31063e-118	0.250026	0.262	0.158	6.53446e-114	Channel-related kera	CLEC11A
MZT2B	5.00133e-118	0.264876	0.839	0.755	1.41438e-113	Channel-related kera	MZT2B
BCL2L11	1.48647e-117	0.267812	0.327	0.213	4.20374e-113	Channel-related kera	BCL2L11
DBI1	3.59881e-116	0.308811	0.908	0.826	1.01774e-111	Channel-related kera	DBI
ATP5PO	3.82973e-116	0.303167	0.78	0.697	1.08305e-111	Channel-related kera	ATP5PO
CHCHD6	1.30862e-115	0.27787	0.297	0.189	3.70079e-111	Channel-related kera	CHCHD6
TUBA4A	1.62569e-115	0.364398	0.83	0.773	4.59744e-111	Channel-related kera	TUBA4A
LLGL2	5.76936e-115	0.266395	0.333	0.222	1.63158e-110	Channel-related kera	LLGL2
NDUFB11	8.60755e-115	0.268654	0.821	0.742	2.43422e-110	Channel-related kera	NDUFB11
SMAGP	5.44051e-113	0.264352	0.355	0.246	1.53858e-108	Channel-related kera	SMAGP
BLOC1S1	8.79446e-113	0.308494	0.623	0.519	2.48707e-108	Channel-related kera	BLOC1S1
CKMT1B	4.1316e-112	0.282921	0.351	0.243	1.16842e-107	Channel-related kera	CKMT1B
MRPL34	9.77552e-111	0.307722	0.575	0.486	2.76452e-106	Channel-related kera	MRPL34
KLF2	3.27566e-110	0.350819	0.285	0.18	9.26357e-106	Channel-related kera	KLF2
TNFSF9	2.11402e-109	0.317843	0.328	0.219	5.97844e-105	Channel-related kera	TNFSF9
TXNIP	4.47248e-109	0.314399	0.634	0.506	1.26482e-104	Channel-related kera	TXNIP
ECH1	6.76058e-109	0.263788	0.588	0.487	1.91189e-104	Channel-related kera	ECH1
TENT5B1	1.66331e-108	0.346989	0.56	0.451	4.70384e-104	Channel-related kera	TENT5B
NAA38	6.32952e-108	0.289331	0.575	0.479	1.78999e-103	Channel-related kera	NAA38
FOSL2	7.75909e-107	0.333679	0.608	0.522	2.19427e-102	Channel-related kera	FOSL2
CKMT1A	1.47952e-105	0.263771	0.382	0.277	4.18409e-101	Channel-related kera	CKMT1A
PIM1	2.25419e-105	0.337102	0.547	0.439	6.37484e-101	Channel-related kera	PIM1
LAGE3	1.68126e-104	0.288839	0.447	0.346	4.7546e-100	Channel-related kera	LAGE3
MARCKS	1.32849e-103	0.324295	0.872	0.81	3.75696e-99	Channel-related kera	MARCKS
RNF24	4.17451e-102	0.250442	0.325	0.219	1.18055e-97	Channel-related kera	RNF24
NDUFA6	7.70499e-102	0.305617	0.661	0.574	2.17897e-97	Channel-related kera	NDUFA6
TUBB2A1	4.35194e-101	0.310297	0.892	0.844	1.23073e-96	Channel-related kera	TUBB2A
DTWD1	1.03722e-100	0.25244	0.281	0.182	2.93325e-96	Channel-related kera	DTWD1
CHP1	2.8117e-100	0.285294	0.516	0.422	7.9515e-96	Channel-related kera	CHP1
ATP5MD	1.01589e-99	0.253828	0.827	0.726	2.87293e-95	Channel-related kera	ATP5MD
SLC38A2	1.61487e-99	0.299909	0.966	0.937	4.56685e-95	Channel-related kera	SLC38A2
ALDOA	6.42456e-99	0.271833	0.395	0.295	1.81687e-94	Channel-related kera	ALDOA
ATP5PD	2.27315e-98	0.280185	0.772	0.672	6.42847e-94	Channel-related kera	ATP5PD
IVNS1ABP	6.30024e-95	0.28022	0.649	0.571	1.78171e-90	Channel-related kera	IVNS1ABP
DDT	3.29763e-93	0.270984	0.738	0.652	9.3257e-89	Channel-related kera	DDT
APP	4.21046e-93	0.291638	0.543	0.454	1.19072e-88	Channel-related kera	APP
MRPL33	2.4091e-91	0.257016	0.436	0.34	6.81294e-87	Channel-related kera	MRPL33
TMEM123	3.1948e-91	0.296129	0.721	0.654	9.03489e-87	Channel-related kera	TMEM123
CYC1	1.35099e-90	0.261435	0.693	0.615	3.8206e-86	Channel-related kera	CYC1
MCC	9.76557e-90	0.253321	0.37	0.272	2.7617e-85	Channel-related kera	MCC
LMO7	1.4157e-88	0.321436	0.29	0.197	4.0036e-84	Channel-related kera	LMO7
DUSP1	5.1362e-88	0.60128	0.94	0.899	1.45252e-83	Channel-related kera	DUSP1
SDC4	6.50653e-88	0.35736	0.771	0.685	1.84005e-83	Channel-related kera	SDC4
ANKRD37	9.61194e-87	0.317811	0.369	0.266	2.71826e-82	Channel-related kera	ANKRD37
CDC42EP4	1.00133e-85	0.331843	0.555	0.482	2.83176e-81	Channel-related kera	CDC42EP4
P4HB1	2.41285e-85	0.250559	0.763	0.7	6.82354e-81	Channel-related kera	P4HB
B4GALT1	2.47132e-85	0.285993	0.506	0.412	6.9889e-81	Channel-related kera	B4GALT1
SPTAN1	5.50825e-85	0.29896	0.534	0.454	1.55773e-80	Channel-related kera	SPTAN1
ADIRF	7.61736e-84	0.413727	0.287	0.196	2.15419e-79	Channel-related kera	ADIRF
NPC2	1.33485e-79	0.254543	0.593	0.525	3.77495e-75	Channel-related kera	NPC2
SNHG32	1.35369e-79	0.252421	0.344	0.25	3.82823e-75	Channel-related kera	SNHG32
ADRB21	2.52575e-79	0.263837	0.638	0.54	7.14282e-75	Channel-related kera	ADRB2
EFNA1	8.30535e-79	0.375764	0.761	0.709	2.34875e-74	Channel-related kera	EFNA1
LRRFIP11	1.0194e-78	0.264887	0.711	0.637	2.88287e-74	Channel-related kera	LRRFIP1
IDH2	9.4668e-78	0.263825	0.494	0.417	2.67721e-73	Channel-related kera	IDH2
NDUFA8	1.35637e-73	0.256955	0.489	0.415	3.83581e-69	Channel-related kera	NDUFA8
SKIL	1.87194e-73	0.273417	0.596	0.523	5.29386e-69	Channel-related kera	SKIL
ACSL1	5.2529e-72	0.254505	0.462	0.377	1.48552e-67	Channel-related kera	ACSL1
CBR3	4.20839e-70	0.254608	0.436	0.344	1.19013e-65	Channel-related kera	CBR3
JUNB1	5.01943e-70	0.280148	0.964	0.945	1.4195e-65	Channel-related kera	JUNB
SOWAHC1	2.85068e-67	0.272856	0.544	0.466	8.06173e-63	Channel-related kera	SOWAHC
TPRA1	4.73076e-63	0.277095	0.33	0.254	1.33786e-58	Channel-related kera	TPRA1
LYPD31	1.61421e-62	0.332243	0.897	0.821	4.56498e-58	Channel-related kera	LYPD3
TFAP2C	7.9121e-53	0.260507	0.631	0.583	2.23754e-48	Channel-related kera	TFAP2C
IER21	5.05167e-50	0.323081	0.936	0.917	1.42861e-45	Channel-related kera	IER2
PLS3	8.72188e-47	0.263864	0.552	0.507	2.46655e-42	Channel-related kera	PLS3
PPP1R15A1	3.98219e-45	0.327461	0.934	0.941	1.12616e-40	Channel-related kera	PPP1R15A
CHMP1B1	1.19385e-44	0.255293	0.742	0.728	3.37621e-40	Channel-related kera	CHMP1B
DUSP2	5.35403e-33	0.434501	0.505	0.457	1.51412e-28	Channel-related kera	DUSP2
TPM4	3.68666e-31	0.290767	0.633	0.63	1.04259e-26	Channel-related kera	TPM4
CLDN41	2.9031e-22	0.323875	0.757	0.749	8.20996e-18	Channel-related kera	CLDN4
CD551	6.28805e-22	0.343904	0.765	0.761	1.77826e-17	Channel-related kera	CD55
COL17A1	0	2.65046	0.924	0.222	0	Basal kera-1	COL17A1
DST	0	2.35627	0.931	0.317	0	Basal kera-1	DST
KRT15	0	2.34861	0.934	0.304	0	Basal kera-1	KRT15
KRT141	0	2.27172	0.997	0.789	0	Basal kera-1	KRT14
IGFBP31	0	1.83852	0.528	0.178	0	Basal kera-1	IGFBP3
POSTN	0	1.79652	0.548	0.05	0	Basal kera-1	POSTN
SYT8	0	1.65708	0.554	0.15	0	Basal kera-1	SYT8
KRT5	0	1.59482	0.997	0.768	0	Basal kera-1	KRT5
CXCL14	0	1.53727	0.939	0.669	0	Basal kera-1	CXCL14
S100A2	0	1.3451	0.958	0.625	0	Basal kera-1	S100A2
ITGB1	0	1.32796	0.788	0.43	0	Basal kera-1	ITGB1
PDLIM1	0	1.23014	0.811	0.537	0	Basal kera-1	PDLIM1
CAV1	0	1.15688	0.792	0.504	0	Basal kera-1	CAV1
FTH11	0	1.12153	0.977	0.845	0	Basal kera-1	FTH1
COL7A1	0	1.09427	0.561	0.121	0	Basal kera-1	COL7A1
TGFBI	0	1.08198	0.509	0.13	0	Basal kera-1	TGFBI
MIR205HG	0	1.06259	0.866	0.752	0	Basal kera-1	MIR205HG
PTGS2	0	1.02561	0.288	0.055	0	Basal kera-1	PTGS2
WNT4	0	1.01557	0.53	0.21	0	Basal kera-1	WNT4
ITGA61	0	1.01538	0.628	0.273	0	Basal kera-1	ITGA6
S100A10	0	0.972758	0.956	0.852	0	Basal kera-1	S100A10
CTNNAL1	0	0.941982	0.478	0.045	0	Basal kera-1	CTNNAL1
ASS1	0	0.933571	0.466	0.051	0	Basal kera-1	ASS1
ADAMTS1	0	0.912095	0.327	0.084	0	Basal kera-1	ADAMTS1
PHLDB2	0	0.894441	0.482	0.192	0	Basal kera-1	PHLDB2
CCN1	0	0.885106	0.463	0.18	0	Basal kera-1	CCN1
FTL	0	0.884015	0.964	0.888	0	Basal kera-1	FTL
RGCC	0	0.881292	0.377	0.184	0	Basal kera-1	RGCC
ARL4A	0	0.875806	0.752	0.606	0	Basal kera-1	ARL4A
CCND2	0	0.870009	0.551	0.192	0	Basal kera-1	CCND2
ALDH3A1	0	0.860058	0.512	0.303	0	Basal kera-1	ALDH3A1
UAP1	0	0.855736	0.624	0.392	0	Basal kera-1	UAP1
SERPINH1	0	0.851897	0.492	0.189	0	Basal kera-1	SERPINH1
LIMA11	0	0.851692	0.672	0.455	0	Basal kera-1	LIMA1
MT1E	0	0.842699	0.793	0.58	0	Basal kera-1	MT1E
LAMB31	0	0.84051	0.485	0.13	0	Basal kera-1	LAMB3
COL18A1	0	0.807744	0.478	0.109	0	Basal kera-1	COL18A1
MT2A1	0	0.804657	0.906	0.697	0	Basal kera-1	MT2A
HOPX2	0	0.794837	0.779	0.679	0	Basal kera-1	HOPX
ASPN	0	0.789864	0.318	0.035	0	Basal kera-1	ASPN
TGIF1	0	0.763513	0.755	0.617	0	Basal kera-1	TGIF1
SDCBP1	0	0.763498	0.579	0.302	0	Basal kera-1	SDCBP
MIR22HG	0	0.760205	0.743	0.584	0	Basal kera-1	MIR22HG
ARL4C	0	0.725662	0.451	0.186	0	Basal kera-1	ARL4C
IL18	0	0.72421	0.69	0.512	0	Basal kera-1	IL18
ITGB4	0	0.719937	0.468	0.117	0	Basal kera-1	ITGB4
MEF2A	0	0.716986	0.576	0.354	0	Basal kera-1	MEF2A
ITGA2	0	0.71682	0.509	0.226	0	Basal kera-1	ITGA2
JAG2	0	0.713942	0.392	0.048	0	Basal kera-1	JAG2
TNFRSF181	0	0.700418	0.665	0.445	0	Basal kera-1	TNFRSF18
CAV2	0	0.700342	0.657	0.429	0	Basal kera-1	CAV2
ZFP36L2	0	0.69712	0.89	0.779	0	Basal kera-1	ZFP36L2
SOCS31	0	0.696855	0.63	0.418	0	Basal kera-1	SOCS3
FHL21	0	0.691066	0.611	0.418	0	Basal kera-1	FHL2
LAMB4	0	0.686063	0.351	0.048	0	Basal kera-1	LAMB4
NRG1	0	0.677043	0.324	0.044	0	Basal kera-1	NRG1
EDN1	0	0.669598	0.352	0.143	0	Basal kera-1	EDN1
SLC20A1	0	0.647719	0.634	0.449	0	Basal kera-1	SLC20A1
FBXW7	0	0.642763	0.736	0.605	0	Basal kera-1	FBXW7
UBE2S	0	0.642233	0.775	0.649	0	Basal kera-1	UBE2S
CLSTN1	0	0.629959	0.481	0.262	0	Basal kera-1	CLSTN1
UGDH	0	0.626681	0.381	0.138	0	Basal kera-1	UGDH
ATP1B31	0	0.621756	0.879	0.83	0	Basal kera-1	ATP1B3
GUK1	0	0.608339	0.895	0.859	0	Basal kera-1	GUK1
MMP28	0	0.595259	0.473	0.276	0	Basal kera-1	MMP28
SOD1	0	0.580562	0.835	0.738	0	Basal kera-1	SOD1
SH3PXD2A	0	0.575258	0.406	0.18	0	Basal kera-1	SH3PXD2A
BDKRB1	0	0.560751	0.309	0.1	0	Basal kera-1	BDKRB1
THBS2	0	0.559953	0.285	0.077	0	Basal kera-1	THBS2
KIAA1217	0	0.559936	0.467	0.266	0	Basal kera-1	KIAA1217
GAMT	0	0.553531	0.402	0.188	0	Basal kera-1	GAMT
S100A6	0	0.550257	0.828	0.567	0	Basal kera-1	S100A6
TIMP1	0	0.533237	0.282	0.063	0	Basal kera-1	TIMP1
TNNT1	0	0.529254	0.325	0.107	0	Basal kera-1	TNNT1
CAVIN11	0	0.528396	0.596	0.406	0	Basal kera-1	CAVIN1
SPARC	0	0.526711	0.317	0.045	0	Basal kera-1	SPARC
ABCA1	0	0.525569	0.389	0.19	0	Basal kera-1	ABCA1
PCDH7	0	0.525001	0.39	0.169	0	Basal kera-1	PCDH7
RETREG1	0	0.524492	0.254	0.029	0	Basal kera-1	RETREG1
WNT3	0	0.522719	0.302	0.046	0	Basal kera-1	WNT3
SPON2	0	0.518852	0.309	0.085	0	Basal kera-1	SPON2
BASP1	0	0.515573	0.364	0.155	0	Basal kera-1	BASP1
MET	0	0.508207	0.328	0.137	0	Basal kera-1	MET
IRX4	0	0.500779	0.41	0.174	0	Basal kera-1	IRX4
UBC	0	0.497962	0.995	0.98	0	Basal kera-1	UBC
ASCL2	0	0.495787	0.28	0.073	0	Basal kera-1	ASCL2
JDP2	0	0.495337	0.297	0.1	0	Basal kera-1	JDP2
DKK3	0	0.486114	0.339	0.091	0	Basal kera-1	DKK3
COPZ2	0	0.478088	0.357	0.121	0	Basal kera-1	COPZ2
ADH5	0	0.475237	0.429	0.225	0	Basal kera-1	ADH5
LAMA3	0	0.471963	0.318	0.087	0	Basal kera-1	LAMA3
SLC16A1	0	0.467656	0.328	0.138	0	Basal kera-1	SLC16A1
TUSC1	0	0.463951	0.418	0.221	0	Basal kera-1	TUSC1
EEF1D	0	0.461546	0.979	0.953	0	Basal kera-1	EEF1D
ITGA3	0	0.45374	0.317	0.108	0	Basal kera-1	ITGA3
LINC01315	0	0.416102	0.32	0.138	0	Basal kera-1	LINC01315
EFEMP1	0	0.412024	0.269	0.06	0	Basal kera-1	EFEMP1
BGN	0	0.406496	0.314	0.104	0	Basal kera-1	BGN
CCM2	0	0.386124	0.266	0.087	0	Basal kera-1	CCM2
FJX1	0	0.377814	0.273	0.096	0	Basal kera-1	FJX1
IFRD1	4.9208e-308	0.594122	0.779	0.666	1.3916e-303	Basal kera-1	IFRD1
CRIP11	3.72433e-295	0.823654	0.685	0.516	1.05324e-290	Basal kera-1	CRIP1
KITLG	9.25061e-294	0.399515	0.27	0.112	2.61607e-289	Basal kera-1	KITLG
IGFBP51	5.96582e-293	0.35382	0.258	0.099	1.68713e-288	Basal kera-1	IGFBP5
ANKRD10	3.47062e-292	0.615007	0.529	0.34	9.81492e-288	Basal kera-1	ANKRD10
SAT11	1.89838e-287	0.503139	0.86	0.716	5.36862e-283	Basal kera-1	SAT1
DNAJA1	2.5652e-278	0.571084	0.966	0.928	7.25438e-274	Basal kera-1	DNAJA1
EIF5	2.64053e-277	0.500147	0.909	0.864	7.46743e-273	Basal kera-1	EIF5
AMD1	3.48295e-277	0.60131	0.843	0.787	9.84979e-273	Basal kera-1	AMD1
TNS4	4.00044e-270	0.4748	0.385	0.211	1.13132e-265	Basal kera-1	TNS4
SQSTM11	5.52176e-267	0.586379	0.876	0.81	1.56155e-262	Basal kera-1	SQSTM1
GSTM3	1.36235e-262	0.665534	0.524	0.355	3.85271e-258	Basal kera-1	GSTM3
MYADM	7.11674e-261	0.477039	0.355	0.186	2.01261e-256	Basal kera-1	MYADM
NFKBIA1	1.08756e-257	0.472797	0.981	0.947	3.07561e-253	Basal kera-1	NFKBIA
FGFR31	9.75713e-256	0.609911	0.598	0.446	2.75932e-251	Basal kera-1	FGFR3
ATF3	2.04414e-255	0.628829	0.879	0.753	5.78082e-251	Basal kera-1	ATF3
FLNA	4.92599e-244	0.493456	0.552	0.388	1.39307e-239	Basal kera-1	FLNA
LAMA5	4.34267e-243	0.381753	0.326	0.164	1.22811e-238	Basal kera-1	LAMA5
CCNL11	4.65421e-241	0.438456	0.939	0.887	1.31621e-236	Basal kera-1	CCNL1
MALAT1	8.17991e-239	0.268499	1	0.989	2.31328e-234	Basal kera-1	MALAT1
CALM2	1.07172e-238	0.403804	0.916	0.893	3.03081e-234	Basal kera-1	CALM2
TP63	3.53892e-236	0.491314	0.67	0.561	1.00081e-231	Basal kera-1	TP63
RSRP11	1.0903e-235	0.506651	0.898	0.845	3.08336e-231	Basal kera-1	RSRP1
TGFB1	2.56495e-233	0.330861	0.269	0.124	7.25368e-229	Basal kera-1	TGFB1
TRAF4	4.22597e-232	0.489589	0.487	0.324	1.1951e-227	Basal kera-1	TRAF4
NUDT14	7.85554e-230	0.306274	0.262	0.119	2.22155e-225	Basal kera-1	NUDT14
PPP1R18	1.99625e-228	0.465885	0.446	0.29	5.6454e-224	Basal kera-1	PPP1R18
ANXA12	1.12032e-225	0.260596	0.94	0.862	3.16826e-221	Basal kera-1	ANXA1
SERTAD1	3.0416e-225	0.513386	0.881	0.821	8.60164e-221	Basal kera-1	SERTAD1
ARPC2	1.8028e-223	0.452266	0.902	0.888	5.09831e-219	Basal kera-1	ARPC2
DUSP141	2.16516e-220	0.489962	0.576	0.424	6.12308e-216	Basal kera-1	DUSP14
LDHA1	2.78607e-218	0.488472	0.927	0.899	7.879e-214	Basal kera-1	LDHA
NCOA7	1.14e-216	0.607032	0.735	0.597	3.22392e-212	Basal kera-1	NCOA7
HNRNPA2B1	2.79245e-215	0.364748	0.964	0.94	7.89704e-211	Basal kera-1	HNRNPA2B1
INTS6	3.47939e-214	0.529918	0.776	0.694	9.83971e-210	Basal kera-1	INTS6
WLS	7.92747e-214	0.356987	0.322	0.173	2.24189e-209	Basal kera-1	WLS
LAMC2	1.84113e-210	0.337176	0.274	0.134	5.20671e-206	Basal kera-1	LAMC2
SRPK2	1.3406e-207	0.489163	0.475	0.339	3.79121e-203	Basal kera-1	SRPK2
SLC7A5	1.40008e-207	0.414915	0.384	0.229	3.95942e-203	Basal kera-1	SLC7A5
TUBA1B	3.26178e-204	0.316658	0.85	0.783	9.22432e-200	Basal kera-1	TUBA1B
APCDD11	1.56787e-203	0.452078	0.518	0.358	4.43393e-199	Basal kera-1	APCDD1
PKM1	2.18978e-203	0.414932	0.84	0.791	6.19269e-199	Basal kera-1	PKM
TAX1BP3	3.41057e-202	0.47027	0.475	0.337	9.64511e-198	Basal kera-1	TAX1BP3
ANKRD371	3.68818e-202	0.668589	0.414	0.262	1.04302e-197	Basal kera-1	ANKRD37
SLC7A1	1.89474e-201	0.383074	0.375	0.224	5.35832e-197	Basal kera-1	SLC7A1
NASP	2.72249e-199	0.476493	0.708	0.62	7.69919e-195	Basal kera-1	NASP
CYB5R1	2.06048e-198	0.495046	0.624	0.519	5.82704e-194	Basal kera-1	CYB5R1
CDH3	1.21671e-195	0.339147	0.294	0.153	3.44087e-191	Basal kera-1	CDH3
TOB11	1.52698e-192	0.379063	0.819	0.763	4.3183e-188	Basal kera-1	TOB1
PARK7	2.68856e-187	0.392126	0.691	0.602	7.60325e-183	Basal kera-1	PARK7
BNIP3	8.1693e-187	0.307938	0.303	0.164	2.31028e-182	Basal kera-1	BNIP3
SNRK	1.30448e-186	0.499177	0.414	0.277	3.68907e-182	Basal kera-1	SNRK
BRD2	4.85529e-185	0.446246	0.871	0.827	1.37308e-180	Basal kera-1	BRD2
OTUD1	5.33016e-185	0.384587	0.269	0.141	1.50737e-180	Basal kera-1	OTUD1
SLC3A2	9.58563e-185	0.406557	0.893	0.854	2.71082e-180	Basal kera-1	SLC3A2
SELENOW	2.37508e-182	0.415843	0.855	0.815	6.71673e-178	Basal kera-1	SELENOW
PRXL2A	9.61358e-182	0.610453	0.588	0.497	2.71872e-177	Basal kera-1	PRXL2A
ARHGAP21	3.21601e-179	0.367729	0.325	0.189	9.09487e-175	Basal kera-1	ARHGAP21
HSPA2	4.32572e-177	0.489407	0.567	0.437	1.22331e-172	Basal kera-1	HSPA2
TSC22D3	2.31677e-175	0.414117	0.363	0.223	6.55183e-171	Basal kera-1	TSC22D3
BNC1	6.89766e-174	0.323903	0.291	0.157	1.95066e-169	Basal kera-1	BNC1
PMAIP11	1.92923e-173	0.461857	0.903	0.85	5.45587e-169	Basal kera-1	PMAIP1
DCN	2.48558e-173	0.370487	0.257	0.133	7.02923e-169	Basal kera-1	DCN
YBX11	2.53029e-173	0.313258	0.948	0.922	7.15565e-169	Basal kera-1	YBX1
AOPEP1	8.86239e-172	0.446397	0.709	0.62	2.50628e-167	Basal kera-1	AOPEP
GADD45B2	1.91233e-171	0.502108	0.849	0.776	5.40806e-167	Basal kera-1	GADD45B
CD81	3.05094e-170	0.426723	0.736	0.714	8.62807e-166	Basal kera-1	CD81
SRSF7	3.20241e-169	0.384298	0.87	0.83	9.05643e-165	Basal kera-1	SRSF7
NPM11	1.63024e-167	0.293625	0.953	0.943	4.61031e-163	Basal kera-1	NPM1
BAZ1A1	2.72269e-166	0.412554	0.839	0.787	7.69978e-162	Basal kera-1	BAZ1A
LSP1	2.05606e-164	0.358751	0.347	0.209	5.81453e-160	Basal kera-1	LSP1
DDX51	6.19465e-162	0.391745	0.967	0.953	1.75185e-157	Basal kera-1	DDX5
SLC6A6	3.52322e-161	0.330029	0.296	0.169	9.96366e-157	Basal kera-1	SLC6A6
KLF9	7.35782e-159	0.368454	0.404	0.267	2.08079e-154	Basal kera-1	KLF9
NR4A11	2.46918e-156	0.47061	0.753	0.651	6.98284e-152	Basal kera-1	NR4A1
TP53AIP1	5.65971e-155	0.4232	0.373	0.247	1.60057e-150	Basal kera-1	TP53AIP1
MYLIP	4.56563e-154	0.512373	0.541	0.427	1.29116e-149	Basal kera-1	MYLIP
GPBP1	1.65245e-153	0.354736	0.835	0.794	4.67314e-149	Basal kera-1	GPBP1
ZFAND51	3.89875e-150	0.381411	0.836	0.8	1.10257e-145	Basal kera-1	ZFAND5
GPSM2	3.05938e-147	0.346476	0.339	0.215	8.65191e-143	Basal kera-1	GPSM2
DSE1	4.08845e-146	0.491287	0.49	0.376	1.15621e-141	Basal kera-1	DSE
PLEK2	3.86379e-143	0.344665	0.339	0.216	1.09268e-138	Basal kera-1	PLEK2
FGD6	9.70051e-143	0.419719	0.425	0.301	2.7433e-138	Basal kera-1	FGD6
EIF4A2	1.58682e-142	0.314659	0.869	0.852	4.48751e-138	Basal kera-1	EIF4A2
HELZ	3.05638e-142	0.300076	0.322	0.197	8.64344e-138	Basal kera-1	HELZ
KLF13	5.07173e-142	0.410737	0.616	0.539	1.43428e-137	Basal kera-1	KLF13
SLC2A1	6.0652e-142	0.516062	0.609	0.537	1.71524e-137	Basal kera-1	SLC2A1
CD631	8.95907e-142	0.343452	0.763	0.709	2.53363e-137	Basal kera-1	CD63
HINT1	2.56972e-141	0.287942	0.912	0.9	7.26717e-137	Basal kera-1	HINT1
TIPARP1	9.86246e-141	0.413746	0.789	0.742	2.7891e-136	Basal kera-1	TIPARP
SYNE2	1.63344e-140	0.359851	0.797	0.752	4.61937e-136	Basal kera-1	SYNE2
IMPA2	2.12888e-140	0.466302	0.713	0.64	6.02047e-136	Basal kera-1	IMPA2
LRRFIP12	5.34528e-140	0.458366	0.693	0.639	1.51164e-135	Basal kera-1	LRRFIP1
S100A13	1.05754e-139	0.36096	0.367	0.242	2.99072e-135	Basal kera-1	S100A13
CDCP11	4.99565e-139	0.39267	0.396	0.28	1.41277e-134	Basal kera-1	CDCP1
CLEC2B1	7.08542e-137	0.368327	0.675	0.537	2.00376e-132	Basal kera-1	CLEC2B
ARPC1B	3.95232e-136	0.265876	0.288	0.167	1.11771e-131	Basal kera-1	ARPC1B
SUMO1	7.76525e-136	0.373633	0.813	0.796	2.19601e-131	Basal kera-1	SUMO1
PRKD3	4.36386e-135	0.274181	0.276	0.161	1.2341e-130	Basal kera-1	PRKD3
FGFR2	2.44327e-132	0.337273	0.366	0.247	6.90957e-128	Basal kera-1	FGFR2
PDE4DIP	2.80561e-132	0.308818	0.25	0.142	7.93426e-128	Basal kera-1	PDE4DIP
ATP2B1	7.99587e-132	0.490722	0.546	0.454	2.26123e-127	Basal kera-1	ATP2B1
TGIF2	1.42083e-131	0.253686	0.254	0.142	4.01812e-127	Basal kera-1	TGIF2
HSPD1	4.84956e-131	0.369224	0.912	0.874	1.37146e-126	Basal kera-1	HSPD1
CDHR11	5.36591e-130	0.392297	0.402	0.278	1.51748e-125	Basal kera-1	CDHR1
RND3	9.01229e-127	0.472685	0.887	0.852	2.54868e-122	Basal kera-1	RND3
ARF41	7.215e-126	0.403718	0.798	0.786	2.0404e-121	Basal kera-1	ARF4
HSPH1	6.60155e-124	0.362581	0.887	0.837	1.86692e-119	Basal kera-1	HSPH1
SVIL	2.90546e-123	0.338601	0.489	0.379	8.21665e-119	Basal kera-1	SVIL
TRIP6	4.73355e-123	0.354811	0.499	0.404	1.33865e-118	Basal kera-1	TRIP6
CHD3	1.86124e-122	0.275142	0.281	0.169	5.26359e-118	Basal kera-1	CHD3
NFIB	1.04382e-120	0.276909	0.668	0.577	2.95192e-116	Basal kera-1	NFIB
RTN41	5.66834e-120	0.333511	0.917	0.907	1.60301e-115	Basal kera-1	RTN4
SET1	6.31753e-120	0.271565	0.885	0.873	1.7866e-115	Basal kera-1	SET
REL	9.51973e-120	0.392263	0.724	0.682	2.69218e-115	Basal kera-1	REL
CBR31	2.23203e-119	0.480308	0.45	0.343	6.31218e-115	Basal kera-1	CBR3
KDSR1	4.85952e-119	0.348817	0.669	0.61	1.37427e-114	Basal kera-1	KDSR
RRAS	3.18518e-118	0.314968	0.307	0.198	9.0077e-114	Basal kera-1	RRAS
FUS	4.45748e-118	0.394175	0.839	0.81	1.26058e-113	Basal kera-1	FUS
FOS2	2.78607e-117	0.583396	0.885	0.841	7.87902e-113	Basal kera-1	FOS
DENND4A	5.85221e-117	0.360623	0.39	0.279	1.655e-112	Basal kera-1	DENND4A
SRSF5	1.27292e-116	0.319649	0.832	0.811	3.59981e-112	Basal kera-1	SRSF5
CIRBP	7.16067e-116	0.325866	0.873	0.851	2.02504e-111	Basal kera-1	CIRBP
PRNP1	3.26866e-115	0.337108	0.802	0.763	9.24377e-111	Basal kera-1	PRNP
RBBP8	5.21816e-115	0.267873	0.308	0.197	1.4757e-110	Basal kera-1	RBBP8
C1orf211	5.95224e-115	0.370703	0.572	0.493	1.68329e-110	Basal kera-1	C1orf21
ARID5B1	1.1522e-114	0.519284	0.694	0.615	3.25842e-110	Basal kera-1	ARID5B
BMP4	1.91031e-114	0.279567	0.266	0.16	5.40235e-110	Basal kera-1	BMP4
TFRC	2.02792e-114	0.389641	0.456	0.351	5.73495e-110	Basal kera-1	TFRC
USP121	1.72448e-113	0.47364	0.535	0.458	4.87684e-109	Basal kera-1	USP12
FOSB2	2.14453e-112	0.369467	0.837	0.803	6.06474e-108	Basal kera-1	FOSB
PLEC	2.0066e-111	0.382098	0.481	0.384	5.67468e-107	Basal kera-1	PLEC
SOX151	1.22275e-110	0.363135	0.671	0.598	3.45793e-106	Basal kera-1	SOX15
CLIC1	1.93648e-110	0.286476	0.894	0.868	5.47637e-106	Basal kera-1	CLIC1
ACTG11	2.92928e-110	0.256039	0.983	0.974	8.28401e-106	Basal kera-1	ACTG1
FAM89A	3.24761e-110	0.304565	0.297	0.195	9.18424e-106	Basal kera-1	FAM89A
HSP90AB1	5.29535e-110	0.272764	0.986	0.972	1.49753e-105	Basal kera-1	HSP90AB1
SERTAD3	2.29204e-109	0.397965	0.473	0.381	6.4819e-105	Basal kera-1	SERTAD3
MBIP1	5.26447e-109	0.411374	0.507	0.422	1.48879e-104	Basal kera-1	MBIP
DSG31	5.99211e-109	0.350312	0.747	0.691	1.69457e-104	Basal kera-1	DSG3
VAPA1	1.21172e-108	0.302922	0.829	0.826	3.42673e-104	Basal kera-1	VAPA
SAP18	4.04604e-108	0.299424	0.888	0.878	1.14422e-103	Basal kera-1	SAP18
TLE4	3.352e-107	0.454565	0.679	0.616	9.47946e-103	Basal kera-1	TLE4
TUBB4B1	7.51113e-107	0.346623	0.936	0.915	2.12415e-102	Basal kera-1	TUBB4B
DDIT31	1.62219e-106	0.558105	0.5	0.409	4.58757e-102	Basal kera-1	DDIT3
VMP1	2.3609e-106	0.344328	0.665	0.609	6.67663e-102	Basal kera-1	VMP1
ABRACL	8.10742e-105	0.288217	0.573	0.476	2.29278e-100	Basal kera-1	ABRACL
MORF4L1	1.08627e-104	0.313068	0.715	0.695	3.07196e-100	Basal kera-1	MORF4L1
PRDX51	1.15048e-104	0.285852	0.732	0.708	3.25357e-100	Basal kera-1	PRDX5
ETS21	3.19123e-104	0.292767	0.856	0.794	9.02479e-100	Basal kera-1	ETS2
H2AFZ1	7.79928e-104	0.312833	0.923	0.897	2.20564e-99	Basal kera-1	H2AFZ
CD91	1.1346e-103	0.276575	0.915	0.908	3.20866e-99	Basal kera-1	CD9
SNHG81	1.21931e-103	0.352646	0.839	0.838	3.44821e-99	Basal kera-1	SNHG8
TNFRSF12A1	7.82239e-103	0.448909	0.636	0.569	2.21217e-98	Basal kera-1	TNFRSF12A
CRTAP	1.61787e-102	0.270437	0.311	0.21	4.57532e-98	Basal kera-1	CRTAP
NOP53	1.70728e-102	0.260383	0.892	0.867	4.8282e-98	Basal kera-1	NOP53
TMEM237	5.438e-102	0.295421	0.383	0.283	1.53787e-97	Basal kera-1	TMEM237
SMAD3	1.05748e-101	0.25502	0.279	0.175	2.99054e-97	Basal kera-1	SMAD3
TNFRSF10B	2.1379e-101	0.297467	0.343	0.242	6.04598e-97	Basal kera-1	TNFRSF10B
PPP1R10	5.52784e-100	0.439435	0.68	0.632	1.56327e-95	Basal kera-1	PPP1R10
KTN11	7.69475e-100	0.287576	0.841	0.82	2.17608e-95	Basal kera-1	KTN1
FAM49B	1.11174e-99	0.32722	0.503	0.422	3.14401e-95	Basal kera-1	FAM49B
GGNBP2	1.59703e-99	0.346974	0.616	0.565	4.51641e-95	Basal kera-1	GGNBP2
SNHG12	7.07751e-99	0.428545	0.615	0.551	2.00152e-94	Basal kera-1	SNHG12
PLAUR2	5.65665e-98	0.495141	0.547	0.444	1.5997e-93	Basal kera-1	PLAUR
RNF145	2.32829e-97	0.297928	0.381	0.284	6.5844e-93	Basal kera-1	RNF145
JUNB2	8.96437e-97	0.359475	0.965	0.945	2.53512e-92	Basal kera-1	JUNB
CALM1	1.23276e-96	0.28843	0.925	0.906	3.48625e-92	Basal kera-1	CALM1
BMP2	1.7166e-96	0.455183	0.473	0.385	4.85454e-92	Basal kera-1	BMP2
DNAJB4	1.03392e-94	0.383098	0.64	0.571	2.92393e-90	Basal kera-1	DNAJB4
UBE2B	2.03782e-94	0.311332	0.845	0.831	5.76295e-90	Basal kera-1	UBE2B
HNRNPH31	4.53398e-94	0.32587	0.818	0.789	1.28221e-89	Basal kera-1	HNRNPH3
ERF	5.26085e-94	0.315799	0.378	0.282	1.48777e-89	Basal kera-1	ERF
WEE1	8.70772e-93	0.3382	0.57	0.494	2.46254e-88	Basal kera-1	WEE1
NDFIP21	2.22575e-92	0.319308	0.662	0.628	6.29443e-88	Basal kera-1	NDFIP2
SDHA	1.16874e-91	0.27121	0.331	0.235	3.30519e-87	Basal kera-1	SDHA
TPBG	7.39033e-91	0.321595	0.383	0.291	2.08999e-86	Basal kera-1	TPBG
ERRFI11	1.9865e-90	0.406601	0.57	0.488	5.61782e-86	Basal kera-1	ERRFI1
BAG11	6.54911e-90	0.304608	0.855	0.841	1.85209e-85	Basal kera-1	BAG1
DDB2	6.55704e-90	0.263067	0.344	0.248	1.85433e-85	Basal kera-1	DDB2
CASP3	1.41641e-89	0.315148	0.363	0.271	4.00562e-85	Basal kera-1	CASP3
EXPH5	5.07347e-89	0.341067	0.444	0.355	1.43478e-84	Basal kera-1	EXPH5
CAMSAP2	1.41507e-88	0.338761	0.421	0.336	4.00183e-84	Basal kera-1	CAMSAP2
OAT	2.02629e-86	0.316524	0.605	0.557	5.73033e-82	Basal kera-1	OAT
GPNMB	1.90149e-85	0.297297	0.793	0.777	5.3774e-81	Basal kera-1	GPNMB
IRF1	8.85387e-84	0.367131	0.675	0.583	2.50387e-79	Basal kera-1	IRF1
TLE5	1.383e-82	0.314075	0.572	0.516	3.91113e-78	Basal kera-1	TLE5
HRAS	2.67829e-82	0.307889	0.675	0.643	7.57419e-78	Basal kera-1	HRAS
BTG11	3.48841e-82	0.317513	0.955	0.938	9.86523e-78	Basal kera-1	BTG1
RAN1	2.47404e-81	0.250765	0.891	0.886	6.9966e-77	Basal kera-1	RAN
NR4A21	1.61378e-80	0.353315	0.437	0.343	4.56378e-76	Basal kera-1	NR4A2
MGST31	9.47271e-80	0.269251	0.682	0.662	2.67888e-75	Basal kera-1	MGST3
HEXIM1	1.77341e-79	0.324657	0.656	0.598	5.01519e-75	Basal kera-1	HEXIM1
POU3F11	5.26527e-79	0.349983	0.579	0.5	1.48902e-74	Basal kera-1	POU3F1
C12orf571	7.51909e-78	0.285786	0.732	0.726	2.1264e-73	Basal kera-1	C12orf57
LMNA	1.45595e-77	0.264402	0.953	0.93	4.11743e-73	Basal kera-1	LMNA
EIF4A31	3.05767e-77	0.345886	0.834	0.81	8.64709e-73	Basal kera-1	EIF4A3
FAM107B1	3.74284e-77	0.330312	0.339	0.249	1.05848e-72	Basal kera-1	FAM107B
GTF2B1	1.79612e-76	0.384481	0.599	0.561	5.07942e-72	Basal kera-1	GTF2B
TENT5A1	3.4845e-76	0.349924	0.503	0.429	9.85417e-72	Basal kera-1	TENT5A
EID1	3.5766e-76	0.318503	0.54	0.487	1.01146e-71	Basal kera-1	EID1
COX7A2L	7.01323e-76	0.293731	0.673	0.657	1.98334e-71	Basal kera-1	COX7A2L
PSMG11	1.72062e-75	0.3221	0.533	0.475	4.86592e-71	Basal kera-1	PSMG1
FOXQ11	4.71178e-75	0.260911	0.39	0.3	1.33249e-70	Basal kera-1	FOXQ1
SBDS1	6.09957e-75	0.290859	0.774	0.765	1.72496e-70	Basal kera-1	SBDS
MSN	8.62196e-75	0.322901	0.528	0.469	2.43829e-70	Basal kera-1	MSN
FERMT1	1.01375e-74	0.282262	0.35	0.267	2.8669e-70	Basal kera-1	FERMT1
TAF4B1	1.62757e-73	0.369863	0.455	0.383	4.60277e-69	Basal kera-1	TAF4B
PDIA3	5.43344e-73	0.278195	0.647	0.618	1.53658e-68	Basal kera-1	PDIA3
C21orf91	5.55253e-73	0.267924	0.339	0.256	1.57025e-68	Basal kera-1	C21orf91
TCEAL4	1.17364e-72	0.318681	0.479	0.417	3.31905e-68	Basal kera-1	TCEAL4
GNAS	1.58519e-72	0.279118	0.754	0.748	4.48292e-68	Basal kera-1	GNAS
UGP2	1.97151e-72	0.362325	0.49	0.425	5.57543e-68	Basal kera-1	UGP2
HERPUD1	2.78802e-72	0.452925	0.742	0.72	7.88453e-68	Basal kera-1	HERPUD1
ISOC1	8.11981e-72	0.335739	0.405	0.332	2.29628e-67	Basal kera-1	ISOC1
ARL6IP1	1.4368e-71	0.27293	0.767	0.741	4.06326e-67	Basal kera-1	ARL6IP1
NFIC	1.6055e-69	0.28608	0.61	0.573	4.54035e-65	Basal kera-1	NFIC
PTPN1	1.60969e-69	0.28322	0.306	0.23	4.55219e-65	Basal kera-1	PTPN1
ODC11	3.50819e-69	0.480488	0.466	0.383	9.92117e-65	Basal kera-1	ODC1
TRA2B	3.62989e-69	0.282594	0.746	0.732	1.02653e-64	Basal kera-1	TRA2B
SPTSSA	3.70021e-69	0.326599	0.657	0.629	1.04642e-64	Basal kera-1	SPTSSA
CAMTA1	2.17562e-68	0.254801	0.69	0.678	6.15264e-64	Basal kera-1	CAMTA1
EPAS1	3.00519e-68	0.270914	0.268	0.19	8.49868e-64	Basal kera-1	EPAS1
ITGAV	5.6946e-68	0.274043	0.432	0.363	1.61043e-63	Basal kera-1	ITGAV
IVNS1ABP1	7.65845e-68	0.27747	0.615	0.574	2.16581e-63	Basal kera-1	IVNS1ABP
GAS6	1.29281e-67	0.268756	0.482	0.421	3.65606e-63	Basal kera-1	GAS6
ABHD3	9.21028e-67	0.276871	0.356	0.279	2.60467e-62	Basal kera-1	ABHD3
CENPC	1.42002e-65	0.261139	0.318	0.241	4.0158e-61	Basal kera-1	CENPC
2022-06-01	1.50263e-65	0.257338	0.949	0.9	4.24943e-61	Basal kera-1	JUN
AREG1	5.45463e-65	0.486126	0.629	0.55	1.54257e-60	Basal kera-1	AREG
NEDD4L1	1.04335e-64	0.290563	0.566	0.486	2.9506e-60	Basal kera-1	NEDD4L
ASXL1	2.95438e-64	0.268104	0.385	0.307	8.35498e-60	Basal kera-1	ASXL1
HBP11	9.3737e-64	0.301368	0.683	0.667	2.65088e-59	Basal kera-1	HBP1
SLC25A36	1.05665e-63	0.297692	0.506	0.45	2.98822e-59	Basal kera-1	SLC25A36
SRSF3	7.61921e-63	0.283041	0.903	0.903	2.15471e-58	Basal kera-1	SRSF3
ARID4B	1.15782e-61	0.312897	0.65	0.62	3.27432e-57	Basal kera-1	ARID4B
EXT1	3.08115e-61	0.285031	0.395	0.324	8.71349e-57	Basal kera-1	EXT1
SNHG5	4.40466e-61	0.307425	0.737	0.716	1.24564e-56	Basal kera-1	SNHG5
RSRC2	7.36625e-61	0.291536	0.714	0.706	2.08318e-56	Basal kera-1	RSRC2
COPS8	1.80445e-60	0.277075	0.35	0.281	5.103e-56	Basal kera-1	COPS8
DSC21	1.03206e-58	0.270415	0.64	0.568	2.91866e-54	Basal kera-1	DSC2
SMC5	1.55277e-57	0.260511	0.437	0.372	4.39123e-53	Basal kera-1	SMC5
ADRB22	2.24513e-57	0.320908	0.597	0.544	6.34922e-53	Basal kera-1	ADRB2
PHF3	2.87372e-57	0.257052	0.455	0.394	8.12688e-53	Basal kera-1	PHF3
CKS2	7.65391e-57	0.275289	0.734	0.705	2.16453e-52	Basal kera-1	CKS2
SPAG91	2.8647e-56	0.321889	0.721	0.702	8.10137e-52	Basal kera-1	SPAG9
MAT2A1	6.13204e-55	0.314384	0.552	0.505	1.73414e-50	Basal kera-1	MAT2A
GABPB1-AS1	2.22559e-54	0.280252	0.377	0.308	6.29397e-50	Basal kera-1	GABPB1-AS1
CBR1	2.54071e-53	0.366551	0.654	0.652	7.18514e-49	Basal kera-1	CBR1
GNAI11	3.39112e-53	0.355686	0.625	0.616	9.59008e-49	Basal kera-1	GNAI1
NFIX	2.31868e-52	0.257243	0.519	0.475	6.55722e-48	Basal kera-1	NFIX
MPC2	1.27256e-51	0.262953	0.612	0.596	3.59881e-47	Basal kera-1	MPC2
ADIPOR1	2.55537e-50	0.256154	0.542	0.519	7.22659e-46	Basal kera-1	ADIPOR1
KCNQ1OT1	4.77355e-48	0.455435	0.391	0.327	1.34996e-43	Basal kera-1	KCNQ1OT1
C6orf62	1.19923e-47	0.273381	0.591	0.568	3.39143e-43	Basal kera-1	C6orf62
HSPA1A	1.12104e-46	0.264542	0.98	0.944	3.17031e-42	Basal kera-1	HSPA1A
TXNRD11	7.37063e-46	0.256699	0.495	0.427	2.08441e-41	Basal kera-1	TXNRD1
TES	3.27595e-45	0.252239	0.408	0.358	9.26439e-41	Basal kera-1	TES
HLA-F	8.32353e-45	0.274259	0.482	0.432	2.35389e-40	Basal kera-1	HLA-F
WFDC5	2.37249e-44	0.272799	0.275	0.218	6.70941e-40	Basal kera-1	WFDC5
TNFAIP81	3.57566e-43	0.332204	0.572	0.535	1.0112e-38	Basal kera-1	TNFAIP8
CDKN2AIP	3.6175e-42	0.261075	0.421	0.371	1.02303e-37	Basal kera-1	CDKN2AIP
TXNIP1	8.12286e-42	0.316196	0.562	0.512	2.29714e-37	Basal kera-1	TXNIP
GOLGB1	3.98382e-41	0.26217	0.627	0.621	1.12662e-36	Basal kera-1	GOLGB1
JMJD6	2.43221e-40	0.260441	0.594	0.581	6.87828e-36	Basal kera-1	JMJD6
CDK71	4.27404e-40	0.293073	0.422	0.384	1.2087e-35	Basal kera-1	CDK7
CCDC85B	1.92884e-39	0.257246	0.588	0.576	5.45477e-35	Basal kera-1	CCDC85B
HERC41	2.60117e-39	0.269611	0.395	0.343	7.3561e-35	Basal kera-1	HERC4
IFITM3	1.81158e-37	0.305931	0.658	0.594	5.12315e-33	Basal kera-1	IFITM3
NPTN	2.73308e-37	0.250568	0.502	0.486	7.72915e-33	Basal kera-1	NPTN
ING1	3.8991e-37	0.260127	0.518	0.491	1.10267e-32	Basal kera-1	ING1
HSPA61	4.5443e-37	0.48141	0.4	0.34	1.28513e-32	Basal kera-1	HSPA6
CREBRF	5.02628e-37	0.25586	0.548	0.53	1.42143e-32	Basal kera-1	CREBRF
2022-03-05	1.55569e-36	0.271567	0.488	0.466	4.3995e-32	Basal kera-1	2022-03-05
PABPC4	2.18424e-36	0.260443	0.496	0.471	6.17704e-32	Basal kera-1	PABPC4
GPC1	3.86216e-35	0.251732	0.473	0.443	1.09222e-30	Basal kera-1	GPC1
NFKB11	2.52228e-34	0.258108	0.546	0.536	7.133e-30	Basal kera-1	NFKB1
IFITM1	3.66225e-34	0.32372	0.26	0.206	1.03568e-29	Basal kera-1	IFITM1
ID11	1.1562e-32	0.351721	0.617	0.58	3.26973e-28	Basal kera-1	ID1
FAT1	3.82863e-32	0.262328	0.33	0.287	1.08274e-27	Basal kera-1	FAT1
CSRP2	1.91888e-30	0.289036	0.431	0.39	5.42659e-26	Basal kera-1	CSRP2
RAP2B1	1.81064e-28	0.258077	0.678	0.679	5.12048e-24	Basal kera-1	RAP2B
LACTB1	2.42411e-26	0.283959	0.421	0.404	6.85539e-22	Basal kera-1	LACTB
HES11	1.48679e-25	0.306401	0.685	0.679	4.20464e-21	Basal kera-1	HES1
RLF1	8.29128e-25	0.25176	0.54	0.542	2.34477e-20	Basal kera-1	RLF
TXNDC17	5.39026e-24	0.274554	0.57	0.583	1.52437e-19	Basal kera-1	TXNDC17
TAF1D	1.14118e-17	0.259133	0.704	0.733	3.22726e-13	Basal kera-1	TAF1D
PLAU1	9.78128e-08	0.398539	0.401	0.398	0.00276614	Basal kera-1	PLAU
FRMD4B	8.46158e-07	0.298697	0.394	0.397	0.0239293	Basal kera-1	FRMD4B
NSUN6	2.00863e-06	0.283224	0.266	0.257	0.0568039	Basal kera-1	NSUN6
CRYAB	0	2.00294	0.603	0.31	0	Diff kera-3	CRYAB
KRT17	0	1.78821	0.912	0.752	0	Diff kera-3	KRT17
KRT75	0	1.74315	0.313	0.022	0	Diff kera-3	KRT75
KRT6B1	0	1.63617	0.735	0.347	0	Diff kera-3	KRT6B
S100A21	0	1.51594	0.862	0.641	0	Diff kera-3	S100A2
S100A61	0	1.48185	0.879	0.571	0	Diff kera-3	S100A6
TM4SF12	0	1.37089	0.843	0.397	0	Diff kera-3	TM4SF1
TMSB4X	0	1.34982	0.986	0.956	0	Diff kera-3	TMSB4X
KRT151	0	1.30133	0.666	0.338	0	Diff kera-3	KRT15
LMCD1	0	1.27495	0.384	0.076	0	Diff kera-3	LMCD1
APOE	0	1.26499	0.975	0.859	0	Diff kera-3	APOE
ABRACL1	0	1.2645	0.788	0.466	0	Diff kera-3	ABRACL
KRT51	0	1.09657	0.982	0.776	0	Diff kera-3	KRT5
SOX91	0	1.0203	0.781	0.366	0	Diff kera-3	SOX9
DNAJB41	0	1.00945	0.785	0.564	0	Diff kera-3	DNAJB4
TMSB10	0	1.00659	0.974	0.923	0	Diff kera-3	TMSB10
ACTN1	0	0.97724	0.652	0.303	0	Diff kera-3	ACTN1
RBP11	0	0.957598	0.701	0.448	0	Diff kera-3	RBP1
SOX41	0	0.953359	0.738	0.486	0	Diff kera-3	SOX4
EGR2	0	0.95014	0.682	0.343	0	Diff kera-3	EGR2
LHX2	0	0.918693	0.416	0.066	0	Diff kera-3	LHX2
FAM13A	0	0.913335	0.467	0.163	0	Diff kera-3	FAM13A
CD109	0	0.887923	0.651	0.346	0	Diff kera-3	CD109
SOSTDC11	0	0.878806	0.456	0.196	0	Diff kera-3	SOSTDC1
C12orf75	0	0.878439	0.645	0.361	0	Diff kera-3	C12orf75
CREB5	0	0.871519	0.49	0.123	0	Diff kera-3	CREB5
FOXC11	0	0.831265	0.587	0.208	0	Diff kera-3	FOXC1
BARX2	0	0.806392	0.632	0.331	0	Diff kera-3	BARX2
CALD1	0	0.803574	0.599	0.355	0	Diff kera-3	CALD1
CYP1B1	0	0.791946	0.518	0.241	0	Diff kera-3	CYP1B1
APOC1	0	0.787434	0.513	0.188	0	Diff kera-3	APOC1
FTH12	0	0.785801	0.957	0.85	0	Diff kera-3	FTH1
TPM1	0	0.785444	0.528	0.249	0	Diff kera-3	TPM1
CALML3	0	0.785041	0.729	0.422	0	Diff kera-3	CALML3
CNN3	0	0.781334	0.567	0.254	0	Diff kera-3	CNN3
NFIB1	0	0.777556	0.809	0.571	0	Diff kera-3	NFIB
CSTB	0	0.770519	0.918	0.821	0	Diff kera-3	CSTB
CLIC4	0	0.770384	0.67	0.397	0	Diff kera-3	CLIC4
LURAP1L	0	0.76581	0.476	0.205	0	Diff kera-3	LURAP1L
STMN11	0	0.735569	0.717	0.412	0	Diff kera-3	STMN1
PTN	0	0.730238	0.408	0.131	0	Diff kera-3	PTN
FXYD6	0	0.694987	0.35	0.046	0	Diff kera-3	FXYD6
MARCKSL1	0	0.678085	0.796	0.599	0	Diff kera-3	MARCKSL1
TRPS11	0	0.675402	0.508	0.241	0	Diff kera-3	TRPS1
CRNDE	0	0.670956	0.706	0.486	0	Diff kera-3	CRNDE
PPP1CB	0	0.668613	0.879	0.785	0	Diff kera-3	PPP1CB
PALLD	0	0.668088	0.526	0.284	0	Diff kera-3	PALLD
PDZRN3	0	0.659096	0.251	0.026	0	Diff kera-3	PDZRN3
TCF12	0	0.656922	0.493	0.246	0	Diff kera-3	TCF12
DACH1	0	0.636082	0.383	0.079	0	Diff kera-3	DACH1
MDK	0	0.620399	0.376	0.118	0	Diff kera-3	MDK
SRP14	0	0.61811	0.941	0.904	0	Diff kera-3	SRP14
CASP1	0	0.614197	0.576	0.332	0	Diff kera-3	CASP1
CRIM1	0	0.609443	0.496	0.239	0	Diff kera-3	CRIM1
ADGRL3	0	0.608623	0.459	0.127	0	Diff kera-3	ADGRL3
DPYSL2	0	0.608301	0.295	0.069	0	Diff kera-3	DPYSL2
CYP27A1	0	0.550859	0.38	0.121	0	Diff kera-3	CYP27A1
SULF2	0	0.459794	0.284	0.084	0	Diff kera-3	SULF2
BNC2	0	0.445456	0.272	0.064	0	Diff kera-3	BNC2
SUSD4	0	0.436816	0.351	0.119	0	Diff kera-3	SUSD4
FARP1	0	0.422604	0.29	0.07	0	Diff kera-3	FARP1
MCRIP1	0	0.421334	0.344	0.138	0	Diff kera-3	MCRIP1
SDC2	0	0.408476	0.254	0.081	0	Diff kera-3	SDC2
CARD18	1.15915e-302	0.334474	0.386	0.159	3.27807e-298	Diff kera-3	CARD18
ATP5MC21	8.00373e-294	0.511653	0.92	0.854	2.26346e-289	Diff kera-3	ATP5MC2
CIB2	1.13157e-292	0.360584	0.265	0.09	3.20007e-288	Diff kera-3	CIB2
PFDN51	3.23292e-289	0.435869	0.951	0.923	9.1427e-285	Diff kera-3	PFDN5
MGST11	1.59174e-286	0.263656	0.594	0.305	4.50144e-282	Diff kera-3	MGST1
LINC01578	1.83361e-286	0.60825	0.834	0.696	5.18545e-282	Diff kera-3	LINC01578
CREG1	1.0067e-283	0.667498	0.625	0.429	2.84695e-279	Diff kera-3	CREG1
GMDS	2.84535e-280	0.383542	0.345	0.145	8.04665e-276	Diff kera-3	GMDS
RASGEF1B	3.17516e-278	0.694462	0.59	0.375	8.97934e-274	Diff kera-3	RASGEF1B
NDUFA41	1.63637e-274	0.505413	0.894	0.813	4.62766e-270	Diff kera-3	NDUFA4
CYB5A	8.06403e-273	0.527642	0.836	0.687	2.28051e-268	Diff kera-3	CYB5A
UPK3BL1	2.25854e-271	0.608344	0.434	0.223	6.38716e-267	Diff kera-3	UPK3BL1
LBH1	7.14114e-271	0.50672	0.38	0.164	2.01951e-266	Diff kera-3	LBH
SFRP1	9.77339e-270	0.540297	0.355	0.151	2.76392e-265	Diff kera-3	SFRP1
FZD71	5.54112e-269	0.511695	0.437	0.216	1.56703e-264	Diff kera-3	FZD7
HINT11	4.14054e-267	0.43077	0.935	0.899	1.17094e-262	Diff kera-3	HINT1
LMO41	4.65293e-267	0.681676	0.788	0.637	1.31585e-262	Diff kera-3	LMO4
HMGN3	7.056e-265	0.542977	0.741	0.557	1.99544e-260	Diff kera-3	HMGN3
MYL12A1	1.80039e-263	0.53034	0.879	0.814	5.0915e-259	Diff kera-3	MYL12A
CD632	1.71086e-262	0.60848	0.833	0.707	4.83831e-258	Diff kera-3	CD63
COMMD61	7.93531e-262	0.514923	0.864	0.765	2.24411e-257	Diff kera-3	COMMD6
GJB61	6.77765e-256	1.01576	0.453	0.228	1.91672e-251	Diff kera-3	GJB6
GSN	9.64208e-256	0.6953	0.651	0.456	2.72678e-251	Diff kera-3	GSN
PAFAH1B3	9.82586e-255	0.498986	0.453	0.237	2.77875e-250	Diff kera-3	PAFAH1B3
H3F3A1	9.72499e-254	0.378287	0.966	0.96	2.75023e-249	Diff kera-3	H3F3A
IER31	9.03249e-251	0.759725	0.952	0.917	2.55439e-246	Diff kera-3	IER3
ATF31	4.31899e-250	0.791889	0.872	0.757	1.22141e-245	Diff kera-3	ATF3
TUBA1A	3.77362e-248	0.947017	0.662	0.486	1.06718e-243	Diff kera-3	TUBA1A
OCIAD2	5.96773e-246	0.556242	0.666	0.487	1.68767e-241	Diff kera-3	OCIAD2
OLFM2	3.97299e-245	0.677407	0.593	0.403	1.12356e-240	Diff kera-3	OLFM2
COPS9	1.39856e-244	0.533927	0.774	0.638	3.95513e-240	Diff kera-3	COPS9
NDUFS51	1.75328e-238	0.529851	0.85	0.743	4.95826e-234	Diff kera-3	NDUFS5
LRATD11	1.47326e-236	0.559708	0.581	0.36	4.16637e-232	Diff kera-3	LRATD1
ATP5MG1	2.5705e-236	0.428357	0.91	0.857	7.26937e-232	Diff kera-3	ATP5MG
MYL12B	5.74082e-235	0.399455	0.947	0.92	1.6235e-230	Diff kera-3	MYL12B
SAV1	8.60452e-235	0.597818	0.624	0.442	2.43336e-230	Diff kera-3	SAV1
PLPP1	2.1793e-231	0.355283	0.292	0.122	6.16306e-227	Diff kera-3	PLPP1
TMEM258	3.64915e-230	0.4992	0.771	0.629	1.03198e-225	Diff kera-3	TMEM258
ID4	3.6778e-228	1.04114	0.544	0.359	1.04008e-223	Diff kera-3	ID4
ARMCX3	2.68241e-227	0.3448	0.281	0.115	7.58586e-223	Diff kera-3	ARMCX3
CASK	3.23443e-226	0.454441	0.406	0.218	9.14697e-222	Diff kera-3	CASK
LGALS1	3.01857e-225	0.840817	0.355	0.164	8.53653e-221	Diff kera-3	LGALS1
COX7C1	5.60564e-225	0.436408	0.911	0.849	1.58528e-220	Diff kera-3	COX7C
SMCO4	1.06654e-219	0.340206	0.255	0.102	3.01618e-215	Diff kera-3	SMCO4
RNASEK1	2.61627e-219	0.478965	0.836	0.717	7.39881e-215	Diff kera-3	RNASEK
BEX3	7.41625e-216	0.500438	0.549	0.348	2.09732e-211	Diff kera-3	BEX3
S100A142	2.67607e-212	0.378101	0.98	0.953	7.56794e-208	Diff kera-3	S100A14
RCAN1	8.20516e-211	0.91222	0.4	0.223	2.32042e-206	Diff kera-3	RCAN1
RHOB1	8.6058e-211	0.688574	0.848	0.741	2.43372e-206	Diff kera-3	RHOB
NCK2	1.30006e-207	0.476939	0.463	0.278	3.67657e-203	Diff kera-3	NCK2
EFNA5	1.62897e-207	0.528593	0.284	0.129	4.60672e-203	Diff kera-3	EFNA5
HMGN1	3.65765e-206	0.423037	0.867	0.795	1.03438e-201	Diff kera-3	HMGN1
ITGB81	2.06447e-205	0.420822	0.432	0.232	5.83831e-201	Diff kera-3	ITGB8
EMP3	7.03224e-205	0.504422	0.314	0.146	1.98872e-200	Diff kera-3	EMP3
PLD3	1.06192e-204	0.421166	0.445	0.254	3.0031e-200	Diff kera-3	PLD3
OAZ1	4.54699e-201	0.354004	0.956	0.945	1.28589e-196	Diff kera-3	OAZ1
CNKSR3	1.23885e-199	0.504295	0.408	0.222	3.50347e-195	Diff kera-3	CNKSR3
GABARAP	3.69175e-197	0.486914	0.857	0.774	1.04403e-192	Diff kera-3	GABARAP
HSPA1B1	9.09688e-197	0.525223	0.951	0.901	2.5726e-192	Diff kera-3	HSPA1B
TCEAL9	9.88649e-196	0.499034	0.528	0.333	2.7959e-191	Diff kera-3	TCEAL9
HSPA1A1	1.88558e-194	0.547478	0.973	0.945	5.33241e-190	Diff kera-3	HSPA1A
SEC61B	6.09968e-194	0.410634	0.876	0.799	1.72499e-189	Diff kera-3	SEC61B
RNF152	3.51677e-193	0.60248	0.485	0.303	9.94543e-189	Diff kera-3	RNF152
CD151	5.0431e-191	0.48061	0.519	0.334	1.42619e-186	Diff kera-3	CD151
CTSC1	7.1694e-191	0.590366	0.529	0.334	2.02751e-186	Diff kera-3	CTSC
DDAH21	1.37551e-189	0.435753	0.464	0.271	3.88995e-185	Diff kera-3	DDAH2
COX4I11	1.14695e-187	0.342977	0.945	0.926	3.24358e-183	Diff kera-3	COX4I1
ARHGEF19	2.10898e-187	0.345243	0.315	0.152	5.9642e-183	Diff kera-3	ARHGEF19
CSRP1	3.23112e-187	0.466674	0.455	0.276	9.13761e-183	Diff kera-3	CSRP1
CTNNB11	5.13476e-186	0.637376	0.73	0.615	1.45211e-181	Diff kera-3	CTNNB1
HSPB8	8.87722e-186	0.681802	0.336	0.171	2.51048e-181	Diff kera-3	HSPB8
MARCKS1	3.86029e-185	0.506506	0.876	0.812	1.09169e-180	Diff kera-3	MARCKS
MIR205HG1	4.68851e-184	0.459032	0.871	0.755	1.32591e-179	Diff kera-3	MIR205HG
ARMCX6	8.24279e-184	0.30902	0.268	0.119	2.33106e-179	Diff kera-3	ARMCX6
COX7A21	8.76409e-182	0.398382	0.864	0.776	2.47848e-177	Diff kera-3	COX7A2
VSNL11	7.81893e-181	0.424375	0.496	0.304	2.21119e-176	Diff kera-3	VSNL1
NFIL3	8.24702e-181	0.477293	0.577	0.408	2.33226e-176	Diff kera-3	NFIL3
PLSCR1	5.55911e-177	0.522232	0.564	0.376	1.57212e-172	Diff kera-3	PLSCR1
ARF5	7.53378e-176	0.423788	0.793	0.68	2.13055e-171	Diff kera-3	ARF5
FOXP1	2.81261e-175	0.654963	0.458	0.292	7.95406e-171	Diff kera-3	FOXP1
EFNA11	1.28698e-174	0.593842	0.809	0.708	3.63957e-170	Diff kera-3	EFNA1
HIGD2A1	9.74686e-173	0.458852	0.733	0.618	2.75641e-168	Diff kera-3	HIGD2A
SLC3A21	8.02563e-170	0.426293	0.915	0.854	2.26965e-165	Diff kera-3	SLC3A2
NET11	1.05223e-168	0.514216	0.529	0.357	2.97572e-164	Diff kera-3	NET1
RUNX11	2.78989e-168	0.312511	0.413	0.227	7.88981e-164	Diff kera-3	RUNX1
CRIP2	1.00112e-167	0.485968	0.577	0.404	2.83116e-163	Diff kera-3	CRIP2
BEX4	1.08028e-166	0.379555	0.398	0.229	3.05504e-162	Diff kera-3	BEX4
CARD16	7.97891e-165	0.333619	0.31	0.155	2.25643e-160	Diff kera-3	CARD16
FKBP1A	5.08294e-164	0.51672	0.743	0.654	1.43745e-159	Diff kera-3	FKBP1A
KRT80	3.95233e-163	0.407129	0.439	0.267	1.11772e-158	Diff kera-3	KRT80
PHGDH	1.10495e-162	0.49845	0.714	0.581	3.12479e-158	Diff kera-3	PHGDH
ZFAS1	3.00139e-162	0.358052	0.948	0.919	8.48794e-158	Diff kera-3	ZFAS1
SVIL1	3.09182e-162	0.436349	0.544	0.378	8.74367e-158	Diff kera-3	SVIL
NDRG2	4.63841e-161	0.505734	0.407	0.248	1.31174e-156	Diff kera-3	NDRG2
ACTB1	5.33686e-161	0.386676	0.975	0.966	1.50926e-156	Diff kera-3	ACTB
CAPN2	5.70216e-161	0.278459	0.257	0.117	1.61257e-156	Diff kera-3	CAPN2
2022-06-02	6.58791e-161	0.4641	0.961	0.9	1.86306e-156	Diff kera-3	JUN
COX8A1	8.49465e-161	0.401274	0.862	0.784	2.40229e-156	Diff kera-3	COX8A
MYL6	8.77385e-161	0.340062	0.968	0.953	2.48124e-156	Diff kera-3	MYL6
SEC61G	1.47697e-159	0.43012	0.803	0.707	4.17686e-155	Diff kera-3	SEC61G
ATP6V0E1	1.89862e-159	0.451893	0.761	0.66	5.36929e-155	Diff kera-3	ATP6V0E1
HSP90AA1	4.0988e-158	0.363918	0.987	0.98	1.15914e-153	Diff kera-3	HSP90AA1
LGR4	2.00859e-156	0.452989	0.393	0.235	5.6803e-152	Diff kera-3	LGR4
SH3BGRL3	8.03413e-156	0.513225	0.901	0.845	2.27205e-151	Diff kera-3	SH3BGRL3
PPDPF1	8.43444e-155	0.422838	0.86	0.771	2.38526e-150	Diff kera-3	PPDPF
EPHA4	4.18733e-154	0.403205	0.394	0.234	1.18418e-149	Diff kera-3	EPHA4
SSBP3	7.02011e-154	0.467362	0.496	0.343	1.98529e-149	Diff kera-3	SSBP3
ITGB41	8.58518e-154	0.267695	0.292	0.138	2.42789e-149	Diff kera-3	ITGB4
ATP1B11	5.87507e-152	0.400819	0.492	0.312	1.66147e-147	Diff kera-3	ATP1B1
OST41	1.03294e-151	0.396906	0.823	0.723	2.92116e-147	Diff kera-3	OST4
ID3	4.34351e-150	0.703205	0.675	0.536	1.22835e-145	Diff kera-3	ID3
HR	5.58669e-150	0.435313	0.584	0.427	1.57991e-145	Diff kera-3	HR
NDUFA131	1.54229e-147	0.358101	0.831	0.747	4.36158e-143	Diff kera-3	NDUFA13
ARMCX1	4.7244e-147	0.281786	0.261	0.124	1.33606e-142	Diff kera-3	ARMCX1
PTMS	6.30684e-144	0.362038	0.851	0.766	1.78357e-139	Diff kera-3	PTMS
IFITM31	2.9987e-142	0.484039	0.77	0.589	8.48033e-138	Diff kera-3	IFITM3
ITM2A	6.21604e-142	0.420473	0.289	0.149	1.7579e-137	Diff kera-3	ITM2A
MXRA7	2.22258e-141	0.312094	0.31	0.167	6.28546e-137	Diff kera-3	MXRA7
CDK2AP1	5.99438e-141	0.397096	0.524	0.371	1.69521e-136	Diff kera-3	CDK2AP1
PXMP2	7.40335e-141	0.333497	0.289	0.152	2.09367e-136	Diff kera-3	PXMP2
MIF	9.54244e-141	0.363926	0.925	0.891	2.6986e-136	Diff kera-3	MIF
UBE2B1	1.51405e-140	0.376522	0.878	0.829	4.28173e-136	Diff kera-3	UBE2B
MBNL2	3.90636e-140	0.43973	0.557	0.407	1.10472e-135	Diff kera-3	MBNL2
SUMO2	1.71254e-139	0.305152	0.937	0.91	4.84308e-135	Diff kera-3	SUMO2
UQCRH1	6.64644e-138	0.329726	0.885	0.837	1.87961e-133	Diff kera-3	UQCRH
HES4	1.1779e-137	0.456626	0.517	0.362	3.3311e-133	Diff kera-3	HES4
DSTN	1.72246e-137	0.353198	0.945	0.908	4.87111e-133	Diff kera-3	DSTN
GPX41	1.3311e-136	0.321737	0.845	0.775	3.76436e-132	Diff kera-3	GPX4
FILIP1L	6.84835e-135	0.348624	0.284	0.146	1.93671e-130	Diff kera-3	FILIP1L
PSMB9	2.93284e-134	0.428645	0.587	0.42	8.29406e-130	Diff kera-3	PSMB9
B2M	2.43271e-133	0.326944	0.991	0.991	6.8797e-129	Diff kera-3	B2M
ARPC3	6.49201e-133	0.342779	0.82	0.739	1.83594e-128	Diff kera-3	ARPC3
DYNLT3	1.2961e-132	0.393258	0.316	0.179	3.66536e-128	Diff kera-3	DYNLT3
CASZ1	5.52899e-131	0.418939	0.57	0.435	1.5636e-126	Diff kera-3	CASZ1
ATP5F1E	1.76195e-130	0.309459	0.925	0.882	4.98278e-126	Diff kera-3	ATP5F1E
FZD6	1.82879e-130	0.41833	0.449	0.307	5.17183e-126	Diff kera-3	FZD6
COX6A11	1.10819e-129	0.339233	0.878	0.815	3.13397e-125	Diff kera-3	COX6A1
SCPEP11	1.76068e-129	0.34339	0.442	0.287	4.9792e-125	Diff kera-3	SCPEP1
PPM1K	2.37509e-129	0.285442	0.26	0.13	6.71675e-125	Diff kera-3	PPM1K
SAT2	7.85756e-129	0.371532	0.595	0.462	2.22212e-124	Diff kera-3	SAT2
PPP3CA	2.48698e-128	0.405287	0.616	0.491	7.03319e-124	Diff kera-3	PPP3CA
KLF61	2.97851e-128	0.469084	0.93	0.891	8.42322e-124	Diff kera-3	KLF6
NOP10	1.69345e-127	0.377299	0.703	0.588	4.78909e-123	Diff kera-3	NOP10
TLE1	1.00251e-126	0.44274	0.585	0.455	2.83509e-122	Diff kera-3	TLE1
NDUFC2	1.9941e-125	0.347876	0.754	0.652	5.6393e-121	Diff kera-3	NDUFC2
RBIS	4.19768e-125	0.345073	0.655	0.514	1.1871e-120	Diff kera-3	RBIS
IRF9	1.4108e-122	0.388598	0.546	0.399	3.98973e-118	Diff kera-3	IRF9
FAU1	2.3843e-122	0.252587	0.98	0.969	6.7428e-118	Diff kera-3	FAU
NENF	2.64432e-121	0.390139	0.643	0.527	7.47813e-117	Diff kera-3	NENF
EIF2AK2	5.09773e-121	0.360942	0.425	0.274	1.44164e-116	Diff kera-3	EIF2AK2
SUB1	1.52236e-120	0.318756	0.908	0.887	4.30524e-116	Diff kera-3	SUB1
CTSV	6.40612e-120	0.828439	0.273	0.151	1.81165e-115	Diff kera-3	CTSV
COX6C1	2.14005e-119	0.328638	0.867	0.798	6.05205e-115	Diff kera-3	COX6C
UQCR111	3.46169e-119	0.331831	0.773	0.655	9.78966e-115	Diff kera-3	UQCR11
COX5B1	6.54508e-119	0.309487	0.879	0.814	1.85095e-114	Diff kera-3	COX5B
DYNLT1	2.63015e-118	0.345013	0.603	0.474	7.43806e-114	Diff kera-3	DYNLT1
FBXO321	3.54349e-118	0.329392	0.391	0.238	1.0021e-113	Diff kera-3	FBXO32
DNAJA11	5.32498e-118	0.331433	0.953	0.93	1.5059e-113	Diff kera-3	DNAJA1
BLOC1S2	7.77947e-118	0.374863	0.598	0.477	2.20004e-113	Diff kera-3	BLOC1S2
ATP5MC31	3.11248e-117	0.333288	0.869	0.815	8.80211e-113	Diff kera-3	ATP5MC3
CAPNS2	1.84544e-116	0.423876	0.656	0.526	5.2189e-112	Diff kera-3	CAPNS2
SNHG291	4.11665e-116	0.288919	0.919	0.852	1.16419e-111	Diff kera-3	SNHG29
HSPB11	2.55616e-113	0.281112	0.977	0.951	7.22883e-109	Diff kera-3	HSPB1
EFNA4	5.74606e-113	0.330058	0.381	0.248	1.62499e-108	Diff kera-3	EFNA4
BST2	7.26965e-112	0.464721	0.628	0.44	2.05586e-107	Diff kera-3	BST2
BEX2	1.23927e-111	0.330268	0.386	0.248	3.50464e-107	Diff kera-3	BEX2
NDUFA11	2.68047e-111	0.342773	0.752	0.661	7.58036e-107	Diff kera-3	NDUFA11
STON2	3.56374e-111	0.277571	0.27	0.148	1.00783e-106	Diff kera-3	STON2
FNBP1L	8.85933e-111	0.355876	0.386	0.253	2.50542e-106	Diff kera-3	FNBP1L
SMAD1	7.69658e-108	0.365161	0.422	0.294	2.17659e-103	Diff kera-3	SMAD1
NDUFS61	4.79814e-106	0.309786	0.728	0.63	1.35691e-101	Diff kera-3	NDUFS6
SEC11A	3.40494e-105	0.313427	0.722	0.642	9.62917e-101	Diff kera-3	SEC11A
SOD11	9.51582e-105	0.369455	0.821	0.742	2.69107e-100	Diff kera-3	SOD1
GOLIM41	1.46572e-104	0.318193	0.324	0.194	4.14505e-100	Diff kera-3	GOLIM4
SH3BGRL1	1.89027e-104	0.350784	0.618	0.505	5.34568e-100	Diff kera-3	SH3BGRL
PXDC1	2.25287e-104	0.413178	0.517	0.386	6.37112e-100	Diff kera-3	PXDC1
TMA7	3.3519e-104	0.279446	0.901	0.859	9.47918e-100	Diff kera-3	TMA7
SNHG71	4.32764e-104	0.342615	0.828	0.762	1.22386e-99	Diff kera-3	SNHG7
MRPL18	2.37446e-101	0.412959	0.792	0.723	6.71497e-97	Diff kera-3	MRPL18
SERF2	3.46958e-101	0.279301	0.937	0.903	9.81197e-97	Diff kera-3	SERF2
ERH	1.54427e-100	0.296243	0.764	0.683	4.36721e-96	Diff kera-3	ERH
HSPE1	7.24599e-100	0.426994	0.899	0.876	2.04917e-95	Diff kera-3	HSPE1
TSTD1	7.48933e-99	0.390141	0.606	0.503	2.11798e-94	Diff kera-3	TSTD1
PIK3R1	1.97671e-98	0.340304	0.456	0.321	5.59013e-94	Diff kera-3	PIK3R1
SMARCE1	4.30194e-98	0.344636	0.47	0.35	1.21659e-93	Diff kera-3	SMARCE1
FAM83A1	5.50129e-98	0.279289	0.344	0.214	1.55577e-93	Diff kera-3	FAM83A
NUPR11	8.21103e-98	0.429196	0.812	0.725	2.32208e-93	Diff kera-3	NUPR1
HOMER3	8.04885e-97	0.294398	0.315	0.198	2.27621e-92	Diff kera-3	HOMER3
ATP6V1G1	1.75867e-95	0.271725	0.89	0.859	4.97351e-91	Diff kera-3	ATP6V1G1
BTG2	4.91061e-95	0.35408	0.836	0.768	1.38872e-90	Diff kera-3	BTG2
IFI27	1.32073e-94	0.542194	0.788	0.709	3.73501e-90	Diff kera-3	IFI27
WDR83OS	4.23376e-94	0.3181	0.773	0.698	1.19731e-89	Diff kera-3	WDR83OS
SNRPD2	4.71874e-93	0.272168	0.806	0.727	1.33446e-88	Diff kera-3	SNRPD2
S100A101	4.92184e-93	0.432807	0.902	0.859	1.3919e-88	Diff kera-3	S100A10
LSM6	7.33742e-93	0.335985	0.475	0.361	2.07502e-88	Diff kera-3	LSM6
EDF1	8.29097e-93	0.251926	0.902	0.881	2.34469e-88	Diff kera-3	EDF1
KRTCAP2	1.7033e-92	0.306166	0.648	0.55	4.81693e-88	Diff kera-3	KRTCAP2
DNAJB11	3.57582e-92	0.336786	0.958	0.937	1.01124e-87	Diff kera-3	DNAJB1
CHORDC1	5.8515e-92	0.370209	0.646	0.547	1.6548e-87	Diff kera-3	CHORDC1
COX6B11	1.81931e-91	0.276729	0.852	0.781	5.14501e-87	Diff kera-3	COX6B1
MZT2B1	5.20571e-90	0.27286	0.827	0.758	1.47217e-85	Diff kera-3	MZT2B
HLA-C	2.1942e-88	0.292357	0.909	0.9	6.20521e-84	Diff kera-3	HLA-C
NME3	5.34494e-87	0.302278	0.616	0.511	1.51155e-82	Diff kera-3	NME3
BRI3	2.37151e-86	0.304251	0.791	0.725	6.70662e-82	Diff kera-3	BRI3
GJB21	4.07833e-86	0.35531	0.507	0.371	1.15335e-81	Diff kera-3	GJB2
GNG10	7.77831e-86	0.280648	0.392	0.27	2.1997e-81	Diff kera-3	GNG10
ILF21	8.80651e-86	0.335058	0.803	0.749	2.49048e-81	Diff kera-3	ILF2
COX7B1	2.90798e-85	0.28651	0.857	0.793	8.22377e-81	Diff kera-3	COX7B
CCNB1IP1	7.39383e-84	0.276103	0.493	0.374	2.09097e-79	Diff kera-3	CCNB1IP1
TAGLN2	2.73438e-83	0.275897	0.898	0.847	7.73281e-79	Diff kera-3	TAGLN2
ATP5PF1	6.05129e-83	0.252111	0.811	0.742	1.71131e-78	Diff kera-3	ATP5PF
IRX2	8.55798e-83	0.387655	0.689	0.599	2.4202e-78	Diff kera-3	IRX2
TBCA	1.65845e-82	0.289745	0.727	0.654	4.6901e-78	Diff kera-3	TBCA
VANGL2	3.35983e-82	0.284409	0.311	0.201	9.50161e-78	Diff kera-3	VANGL2
BLOC1S11	1.77218e-81	0.304724	0.619	0.522	5.01173e-77	Diff kera-3	BLOC1S1
NDUFB8	1.90292e-81	0.275359	0.765	0.702	5.38145e-77	Diff kera-3	NDUFB8
RBX1	2.735e-81	0.280128	0.816	0.752	7.73457e-77	Diff kera-3	RBX1
CDC42SE1	8.71069e-81	0.345656	0.515	0.416	2.46338e-76	Diff kera-3	CDC42SE1
BTG3	1.71033e-80	0.339547	0.84	0.786	4.83682e-76	Diff kera-3	BTG3
PTPRF	5.13799e-80	0.347282	0.64	0.561	1.45302e-75	Diff kera-3	PTPRF
MYL6B	5.99369e-80	0.253493	0.393	0.278	1.69502e-75	Diff kera-3	MYL6B
PCMTD11	1.01044e-78	0.325169	0.599	0.503	2.85754e-74	Diff kera-3	PCMTD1
IP6K2	2.0405e-78	0.296952	0.679	0.61	5.77053e-74	Diff kera-3	IP6K2
NDUFS41	6.5215e-78	0.272406	0.598	0.512	1.84428e-73	Diff kera-3	NDUFS4
TIAM11	7.34758e-78	0.318676	0.504	0.384	2.0779e-73	Diff kera-3	TIAM1
PHPT1	1.44435e-77	0.296983	0.677	0.589	4.08463e-73	Diff kera-3	PHPT1
IFI27L2	3.51508e-77	0.264204	0.543	0.427	9.94065e-73	Diff kera-3	IFI27L2
SRP9	4.338e-77	0.295909	0.737	0.688	1.22679e-72	Diff kera-3	SRP9
ZFP361	9.15398e-77	0.274743	0.95	0.932	2.58874e-72	Diff kera-3	ZFP36
NDUFB41	1.04102e-76	0.280568	0.737	0.661	2.94399e-72	Diff kera-3	NDUFB4
FAM210B	2.34099e-76	0.27911	0.406	0.297	6.62033e-72	Diff kera-3	FAM210B
LSM8	9.83545e-76	0.286495	0.598	0.512	2.78146e-71	Diff kera-3	LSM8
IFRD11	2.3451e-75	0.333294	0.748	0.671	6.63193e-71	Diff kera-3	IFRD1
FBXO30	4.72149e-75	0.322055	0.283	0.183	1.33524e-70	Diff kera-3	FBXO30
SNRPE	7.29533e-75	0.295174	0.686	0.624	2.06312e-70	Diff kera-3	SNRPE
SNHG6	1.88593e-74	0.287687	0.743	0.646	5.33342e-70	Diff kera-3	SNHG6
CERS4	1.92681e-74	0.268178	0.39	0.283	5.44902e-70	Diff kera-3	CERS4
VGLL4	3.30053e-74	0.333149	0.518	0.431	9.33389e-70	Diff kera-3	VGLL4
SPINT2	1.28242e-72	0.297478	0.882	0.842	3.62668e-68	Diff kera-3	SPINT2
NDUFA5	9.01589e-72	0.266483	0.643	0.569	2.54969e-67	Diff kera-3	NDUFA5
RAB40B1	1.30433e-71	0.266455	0.366	0.26	3.68864e-67	Diff kera-3	RAB40B
PALMD	1.76445e-71	0.330998	0.561	0.459	4.98987e-67	Diff kera-3	PALMD
SDHD1	5.04177e-71	0.270849	0.637	0.566	1.42581e-66	Diff kera-3	SDHD
PTPRK	5.81356e-71	0.276654	0.349	0.243	1.64407e-66	Diff kera-3	PTPRK
ESD	7.32371e-71	0.262618	0.604	0.518	2.07115e-66	Diff kera-3	ESD
MZT2A	1.67041e-70	0.256574	0.656	0.569	4.72392e-66	Diff kera-3	MZT2A
PPP1R14B	3.81446e-70	0.299516	0.853	0.83	1.07873e-65	Diff kera-3	PPP1R14B
MAGED21	1.41058e-69	0.291632	0.386	0.282	3.98911e-65	Diff kera-3	MAGED2
CUTA1	1.90406e-69	0.285091	0.654	0.579	5.38467e-65	Diff kera-3	CUTA
KDELR1	3.71264e-69	0.279242	0.66	0.584	1.04993e-64	Diff kera-3	KDELR1
TCF7L21	7.71759e-69	0.276161	0.402	0.294	2.18253e-64	Diff kera-3	TCF7L2
TINCR	9.40024e-69	0.29379	0.724	0.653	2.65839e-64	Diff kera-3	TINCR
CHURC1	2.38286e-68	0.273814	0.677	0.597	6.73872e-64	Diff kera-3	CHURC1
DUSP6	3.92196e-68	0.25009	0.269	0.168	1.10913e-63	Diff kera-3	DUSP6
ANAPC16	4.30724e-66	0.27258	0.685	0.613	1.21809e-61	Diff kera-3	ANAPC16
STMP1	1.2006e-65	0.266671	0.585	0.502	3.3953e-61	Diff kera-3	STMP1
C1orf56	6.26108e-65	0.310934	0.292	0.197	1.77063e-60	Diff kera-3	C1orf56
ETFB	1.70734e-64	0.266016	0.558	0.47	4.82837e-60	Diff kera-3	ETFB
SSR2	1.79143e-64	0.263122	0.746	0.693	5.06617e-60	Diff kera-3	SSR2
RPAIN	4.14523e-64	0.282804	0.555	0.477	1.17227e-59	Diff kera-3	RPAIN
SSR3	1.45193e-63	0.2795	0.596	0.519	4.10606e-59	Diff kera-3	SSR3
TLE41	4.18066e-63	0.277454	0.685	0.617	1.18229e-58	Diff kera-3	TLE4
CD591	9.87934e-63	0.269858	0.763	0.712	2.79388e-58	Diff kera-3	CD59
SPTBN1	1.27819e-62	0.304587	0.415	0.319	3.61473e-58	Diff kera-3	SPTBN1
NFATC1	5.28684e-62	0.262929	0.318	0.222	1.49512e-57	Diff kera-3	NFATC1
UBB	5.50372e-62	0.291298	0.977	0.964	1.55645e-57	Diff kera-3	UBB
EPB41L4A-AS1	1.38024e-60	0.25724	0.697	0.629	3.90332e-56	Diff kera-3	EPB41L4A-AS1
AP003498.2	3.93046e-60	0.315864	0.418	0.318	1.11153e-55	Diff kera-3	AP003498.2
HSBP1L1	7.79175e-60	0.268177	0.442	0.353	2.20351e-55	Diff kera-3	HSBP1L1
LITAF1	1.06439e-58	0.267659	0.556	0.47	3.0101e-54	Diff kera-3	LITAF
BANF1	2.38239e-58	0.25715	0.626	0.561	6.7374e-54	Diff kera-3	BANF1
SGK11	6.17278e-58	0.40092	0.747	0.673	1.74566e-53	Diff kera-3	SGK1
FLNB	3.84842e-57	0.347572	0.425	0.342	1.08833e-52	Diff kera-3	FLNB
CDC42EP41	5.3906e-57	0.273457	0.563	0.484	1.52446e-52	Diff kera-3	CDC42EP4
MTUS11	6.96264e-57	0.257705	0.328	0.232	1.96903e-52	Diff kera-3	MTUS1
ACTN4	1.68912e-55	0.287026	0.771	0.72	4.77682e-51	Diff kera-3	ACTN4
DNAJC15	2.09265e-55	0.256521	0.464	0.38	5.918e-51	Diff kera-3	DNAJC15
CD99	5.7068e-55	0.258752	0.619	0.542	1.61388e-50	Diff kera-3	CD99
CXADR1	1.04943e-54	0.269439	0.71	0.651	2.96778e-50	Diff kera-3	CXADR
PIK3C2G	1.06775e-53	0.282948	0.408	0.324	3.01961e-49	Diff kera-3	PIK3C2G
HLA-DRA	1.74318e-52	0.400234	0.424	0.319	4.92971e-48	Diff kera-3	HLA-DRA
YWHAQ1	1.18198e-51	0.258593	0.796	0.758	3.34264e-47	Diff kera-3	YWHAQ
COX16	2.7457e-51	0.256499	0.533	0.456	7.76485e-47	Diff kera-3	COX16
SELENOP	4.32601e-51	0.269502	0.598	0.511	1.22339e-46	Diff kera-3	SELENOP
NCOA71	1.09502e-50	0.537383	0.651	0.606	3.09672e-46	Diff kera-3	NCOA7
TCF4	3.23756e-49	0.295353	0.305	0.223	9.15581e-45	Diff kera-3	TCF4
C9orf16	1.04519e-47	0.250898	0.713	0.664	2.95579e-43	Diff kera-3	C9orf16
ENAH	5.69303e-47	0.284306	0.502	0.432	1.60999e-42	Diff kera-3	ENAH
SVIP	1.6986e-46	0.253242	0.281	0.2	4.80365e-42	Diff kera-3	SVIP
TRA2A	1.10877e-42	0.266339	0.647	0.595	3.13561e-38	Diff kera-3	TRA2A
IRX3	1.01295e-41	0.269378	0.515	0.453	2.86462e-37	Diff kera-3	IRX3
CEBPD	3.87185e-39	0.372698	0.869	0.853	1.09496e-34	Diff kera-3	CEBPD
DUSP101	2.60006e-37	0.320565	0.422	0.355	7.35298e-33	Diff kera-3	DUSP10
GJA11	1.27029e-35	0.264766	0.747	0.662	3.59238e-31	Diff kera-3	GJA1
MTSS1	1.013e-33	0.290328	0.451	0.399	2.86476e-29	Diff kera-3	MTSS1
DAPL11	8.42357e-25	0.292703	0.619	0.584	2.38219e-20	Diff kera-3	DAPL1
GPNMB1	2.49677e-15	0.32475	0.782	0.778	7.06086e-11	Diff kera-3	GPNMB
DDIT4	1.22618e-10	0.264535	0.578	0.554	3.46765e-06	Diff kera-3	DDIT4
SPINK51	5.26933e-06	0.915538	0.289	0.353	0.149017	Diff kera-3	SPINK5
KRT152	0	2.8186	0.906	0.327	0	Basal kera-2	KRT15
CXCL141	0	2.72139	0.916	0.679	0	Basal kera-2	CXCL14
SFRP11	0	2.31612	0.584	0.14	0	Basal kera-2	SFRP1
DST1	0	1.9618	0.837	0.343	0	Basal kera-2	DST
POSTN1	0	1.84719	0.4	0.075	0	Basal kera-2	POSTN
LGALS11	0	1.84377	0.504	0.157	0	Basal kera-2	LGALS1
DIO2	0	1.82735	0.421	0.031	0	Basal kera-2	DIO2
LHX21	0	1.68816	0.551	0.06	0	Basal kera-2	LHX2
IGFBP7	0	1.64215	0.359	0.041	0	Basal kera-2	IGFBP7
ABI3BP	0	1.5761	0.279	0.025	0	Basal kera-2	ABI3BP
ID41	0	1.49883	0.602	0.357	0	Basal kera-2	ID4
SOX42	0	1.49875	0.648	0.493	0	Basal kera-2	SOX4
LMCD11	0	1.4886	0.401	0.077	0	Basal kera-2	LMCD1
GJB62	0	1.45044	0.479	0.228	0	Basal kera-2	GJB6
FTH13	0	1.4341	0.959	0.85	0	Basal kera-2	FTH1
BNC21	0	1.376	0.441	0.056	0	Basal kera-2	BNC2
BCAM	0	1.35224	0.491	0.121	0	Basal kera-2	BCAM
NFIB2	0	1.29504	0.729	0.577	0	Basal kera-2	NFIB
S100A62	0	1.2624	0.796	0.577	0	Basal kera-2	S100A6
ITM2A1	0	1.25763	0.452	0.14	0	Basal kera-2	ITM2A
COL17A11	0	1.25183	0.625	0.262	0	Basal kera-2	COL17A1
BGN1	0	1.2279	0.436	0.104	0	Basal kera-2	BGN
MDK1	0	1.20392	0.412	0.118	0	Basal kera-2	MDK
FRZB	0	1.19703	0.38	0.028	0	Basal kera-2	FRZB
IGFBP52	0	1.13864	0.326	0.101	0	Basal kera-2	IGFBP5
CCN11	0	1.13778	0.415	0.192	0	Basal kera-2	CCN1
C12orf751	0	1.13726	0.576	0.367	0	Basal kera-2	C12orf75
CRIM11	0	1.12245	0.48	0.241	0	Basal kera-2	CRIM1
KRT8	0	1.09898	0.387	0.084	0	Basal kera-2	KRT8
CREB51	0	1.02131	0.398	0.13	0	Basal kera-2	CREB5
FST1	0	0.956753	0.254	0.069	0	Basal kera-2	FST
RAMP1	0	0.94365	0.306	0.038	0	Basal kera-2	RAMP1
DPYSL21	0	0.934349	0.321	0.069	0	Basal kera-2	DPYSL2
EMP31	0	0.915089	0.376	0.143	0	Basal kera-2	EMP3
TENM2	0	0.880889	0.349	0.083	0	Basal kera-2	TENM2
DKK31	0	0.86449	0.305	0.102	0	Basal kera-2	DKK3
FBLN1	0	0.860001	0.342	0.082	0	Basal kera-2	FBLN1
SLC7A2	0	0.858058	0.259	0.029	0	Basal kera-2	SLC7A2
TMEM98	0	0.855656	0.354	0.085	0	Basal kera-2	TMEM98
FTL1	0	0.840776	0.924	0.893	0	Basal kera-2	FTL
ADGRL31	0	0.830981	0.356	0.134	0	Basal kera-2	ADGRL3
TBX1	0	0.801845	0.283	0.057	0	Basal kera-2	TBX1
CIRBP1	0	0.791341	0.834	0.853	0	Basal kera-2	CIRBP
PDGFA	0	0.774657	0.302	0.105	0	Basal kera-2	PDGFA
FGFR1	0	0.69874	0.263	0.073	0	Basal kera-2	FGFR1
SEMA5A	0	0.693744	0.251	0.076	0	Basal kera-2	SEMA5A
CRIM1-DT	0	0.689057	0.266	0.067	0	Basal kera-2	CRIM1-DT
CTNNAL11	0	0.676692	0.268	0.072	0	Basal kera-2	CTNNAL1
EFEMP11	0	0.668612	0.258	0.068	0	Basal kera-2	EFEMP1
NEDD9	0	0.647534	0.252	0.061	0	Basal kera-2	NEDD9
SDC21	0	0.644346	0.273	0.081	0	Basal kera-2	SDC2
PFDN52	0	0.609796	0.894	0.926	0	Basal kera-2	PFDN5
CD633	2.60755e-294	0.921257	0.748	0.712	7.37415e-290	Basal kera-2	CD63
COL18A11	2.14912e-289	0.784936	0.326	0.13	6.07772e-285	Basal kera-2	COL18A1
RAB34	1.46538e-285	0.88508	0.456	0.255	4.14411e-281	Basal kera-2	RAB34
PIK3R11	2.87012e-264	1.03936	0.508	0.319	8.11669e-260	Basal kera-2	PIK3R1
CAV11	7.83179e-264	0.911428	0.68	0.52	2.21483e-259	Basal kera-2	CAV1
CALD11	1.41382e-260	1.23399	0.524	0.36	3.99828e-256	Basal kera-2	CALD1
CCND21	3.74278e-253	0.85262	0.415	0.212	1.05846e-248	Basal kera-2	CCND2
FAM13A1	2.10565e-252	1.04477	0.36	0.171	5.95479e-248	Basal kera-2	FAM13A
ITGA21	4.59222e-241	0.877318	0.441	0.239	1.29868e-236	Basal kera-2	ITGA2
FOXP11	1.37946e-237	0.923849	0.474	0.292	3.90112e-233	Basal kera-2	FOXP1
SNRPN	5.68358e-235	0.696001	0.35	0.169	1.60732e-230	Basal kera-2	SNRPN
DMD	6.31791e-228	0.622526	0.253	0.097	1.78671e-223	Basal kera-2	DMD
SNHG292	9.0737e-225	0.606028	0.872	0.855	2.56604e-220	Basal kera-2	SNHG29
SRP141	2.21726e-222	0.53429	0.86	0.909	6.2704e-218	Basal kera-2	SRP14
TNRC6C	4.16729e-218	0.55367	0.256	0.101	1.17851e-213	Basal kera-2	TNRC6C
SELENOM1	5.45947e-216	0.814704	0.372	0.192	1.54394e-211	Basal kera-2	SELENOM
MALAT11	7.76017e-215	0.524256	0.981	0.99	2.19458e-210	Basal kera-2	MALAT1
PSD3	1.52777e-206	0.672917	0.277	0.121	4.32052e-202	Basal kera-2	PSD3
KRT142	6.47283e-206	0.667677	0.942	0.799	1.83052e-201	Basal kera-2	KRT14
ITGB11	2.25763e-202	0.790362	0.592	0.453	6.38456e-198	Basal kera-2	ITGB1
HMGN2	5.2301e-202	0.703396	0.74	0.726	1.47907e-197	Basal kera-2	HMGN2
SH3RF1	1.30691e-195	0.648409	0.304	0.144	3.69594e-191	Basal kera-2	SH3RF1
TCF121	6.78251e-194	0.88477	0.41	0.252	1.91809e-189	Basal kera-2	TCF12
FOS3	1.50185e-189	0.852934	0.879	0.843	4.24724e-185	Basal kera-2	FOS
CCDC3	8.82841e-188	0.797778	0.344	0.185	2.49667e-183	Basal kera-2	CCDC3
BOC	9.462e-186	0.831828	0.326	0.169	2.67585e-181	Basal kera-2	BOC
S100A102	3.87364e-185	0.763796	0.862	0.861	1.09546e-180	Basal kera-2	S100A10
TUBA1A1	5.27063e-184	1.02216	0.584	0.491	1.49053e-179	Basal kera-2	TUBA1A
STMN12	4.41873e-176	0.742207	0.568	0.422	1.24962e-171	Basal kera-2	STMN1
ADH51	3.101e-175	0.727473	0.392	0.234	8.76962e-171	Basal kera-2	ADH5
DAPL12	2.22935e-172	1.25434	0.643	0.583	6.3046e-168	Basal kera-2	DAPL1
MCRIP11	2.57199e-167	0.539291	0.288	0.142	7.2736e-163	Basal kera-2	MCRIP1
KRT52	2.68702e-166	0.557041	0.945	0.779	7.59888e-162	Basal kera-2	KRT5
LMO42	7.77391e-166	0.912302	0.655	0.645	2.19846e-161	Basal kera-2	LMO4
TXNIP2	6.74416e-163	0.934908	0.63	0.51	1.90725e-158	Basal kera-2	TXNIP
COL7A11	3.63802e-161	0.755291	0.301	0.15	1.02883e-156	Basal kera-2	COL7A1
DDAH22	9.53852e-161	0.741953	0.418	0.275	2.69749e-156	Basal kera-2	DDAH2
MXRA71	2.81346e-158	0.595186	0.31	0.167	7.95647e-154	Basal kera-2	MXRA7
RUNX12	1.66921e-157	0.655972	0.386	0.229	4.72052e-153	Basal kera-2	RUNX1
EPCAM	2.07457e-154	0.935981	0.328	0.189	5.86688e-150	Basal kera-2	EPCAM
HMGB1	3.87251e-153	0.422481	0.865	0.923	1.09515e-148	Basal kera-2	HMGB1
ATP1B12	6.02855e-151	0.739848	0.46	0.315	1.70487e-146	Basal kera-2	ATP1B1
EIF2AK21	6.26474e-151	0.835607	0.42	0.275	1.77167e-146	Basal kera-2	EIF2AK2
SRSF31	1.49552e-150	0.526857	0.846	0.907	4.22932e-146	Basal kera-2	SRSF3
GOLIM42	4.5768e-150	0.766297	0.336	0.194	1.29432e-145	Basal kera-2	GOLIM4
[truncated: 3,480 more rows]
