# Supplementary material for: Single-cell sequencing shows cellular heterogeneity of cutaneous lesions in lupus erythematosus
Source: Nat Commun. 2022 Dec 5;13:7489. doi: 10.1038/s41467-022-35209-1 (PMC9722937; doi:10.1038/s41467-022-35209-1)
Supplement: Supplementary file 9 — Supplementary Data 6 [file 41467_2022_35209_MOESM9_ESM.xlsx]

## Sheet: Sheet1
Supplementary Data6. GO BP terms enriched in expanded keratinocyte subtypes. The P value was calculated in two-side Wilcoxon Rank Sum test
	ID	Description	GeneRatio	BgRatio	pvalue	p.adjust	qvalue	geneID	Count	Cluster
GO:0046034	GO:0046034	ATP metabolic process	34/341	311/18866	3.59e-17	2.68e-14	2.23e-14	TMSB4X/ATP5MC2/NDUFA4/NDUFS5/ATP5MG/COX7C/HSPA1B/HSPA1A/COX4I1/COX7A2/COX8A/ATP1B1/NDUFA13/UQCRH/ATP5F1E/COX6A1/NDUFC2/COX6C/UQCR11/COX5B/ATP5MC3/NDUFA11/NDUFS6/NUPR1/COX6B1/COX7B/ATP5PF/NDUFB8/NDUFS4/NDUFB4/NDUFA5/SDHD/DNAJC15/DDIT4	34	Differentiating kera-3
GO:0006119	GO:0006119	oxidative phosphorylation	29/341	149/18866	7.92e-22	3.02e-18	2.51e-18	ATP5MC2/NDUFA4/NDUFS5/ATP5MG/COX7C/COX4I1/COX7A2/COX8A/NDUFA13/UQCRH/ATP5F1E/COX6A1/NDUFC2/COX6C/UQCR11/COX5B/ATP5MC3/NDUFA11/NDUFS6/NUPR1/COX6B1/COX7B/ATP5PF/NDUFB8/NDUFS4/NDUFB4/NDUFA5/SDHD/DNAJC15	29	Differentiating kera-3
GO:0022900	GO:0022900	electron transport chain	27/341	184/18866	4.21e-17	2.68e-14	2.23e-14	NDUFA4/CYB5A/NDUFS5/COX7C/COX4I1/COX7A2/PHGDH/COX8A/SH3BGRL3/NDUFA13/UQCRH/COX6A1/NDUFC2/COX6C/UQCR11/COX5B/NDUFA11/NDUFS6/COX6B1/COX7B/NDUFB8/NDUFS4/NDUFB4/NDUFA5/SDHD/ETFB/DNAJC15	27	Differentiating kera-3
GO:0015980	GO:0015980	energy derivation by oxidation of organic compounds	25/341	278/18866	4.76e-11	1.65e-08	1.37e-08	PPP1CB/NDUFA4/NDUFS5/COX7C/COX4I1/COX8A/NDUFA13/UQCRH/COX6A1/NDUFC2/COX6C/UQCR11/COX5B/NDUFA11/NDUFS6/COX6B1/COX7B/BLOC1S1/NDUFB8/NDUFS4/NDUFB4/NDUFA5/SDHD/ETFB/DNAJC15	25	Differentiating kera-3
GO:0043588	GO:0043588	skin development	25/341	425/18866	2.58e-07	7.04e-05	5.85e-05	KRT17/KRT75/KRT6B/KRT15/KRT5/SOX9/LHX2/CD109/SOSTDC1/FOXC1/CLIC4/STMN1/PALLD/SAV1/CTNNB1/RUNX1/KRT80/LGR4/ITGB4/FZD6/CTSV/VANGL2/ZFP36/FLNB/SPINK5	25	Differentiating kera-3
GO:0045333	GO:0045333	cellular respiration	24/341	187/18866	5.29e-14	2.88e-11	2.4e-11	NDUFA4/NDUFS5/COX7C/COX4I1/COX8A/NDUFA13/UQCRH/COX6A1/NDUFC2/COX6C/UQCR11/COX5B/NDUFA11/NDUFS6/COX6B1/COX7B/BLOC1S1/NDUFB8/NDUFS4/NDUFB4/NDUFA5/SDHD/ETFB/DNAJC15	24	Differentiating kera-3
GO:0008544	GO:0008544	epidermis development	24/341	477/18866	6.85e-06	0.000828823	0.000689542	KRT17/KRT75/KRT6B/KRT15/KRT5/SOX9/LHX2/CD109/SOSTDC1/FOXC1/CLIC4/PALLD/SAV1/CTNNB1/RUNX1/KRT80/LGR4/FZD6/CTSV/SOD1/VANGL2/ZFP36/FLNB/SPINK5	24	Differentiating kera-3
GO:0022904	GO:0022904	respiratory electron transport chain	23/341	116/18866	9.65e-18	9.21e-15	7.66e-15	NDUFA4/NDUFS5/COX7C/COX4I1/COX8A/NDUFA13/UQCRH/COX6A1/NDUFC2/COX6C/UQCR11/COX5B/NDUFA11/NDUFS6/COX6B1/COX7B/NDUFB8/NDUFS4/NDUFB4/NDUFA5/SDHD/ETFB/DNAJC15	23	Differentiating kera-3
GO:0030111	GO:0030111	regulation of Wnt signaling pathway	23/341	375/18866	3.8e-07	9.67e-05	8.05e-05	APOE/SOX9/SOX4/SOSTDC1/MDK/SULF2/PFDN5/SFRP1/FZD7/CTNNB1/RUNX1/LGR4/UBE2B/PSMB9/FZD6/TLE1/VANGL2/RBX1/TIAM1/VGLL4/TCF7L2/TLE4/NFATC1	23	Differentiating kera-3
GO:0050673	GO:0050673	epithelial cell proliferation	23/341	453/18866	9.22e-06	0.00100575	0.000836735	APOE/SOX9/CD109/NFIB/PTN/MDK/SULF2/SFRP1/FZD7/SAV1/CASK/HMGN1/CTNNB1/JUN/LGR4/B2M/NUPR1/ZFP36/PTPRK/TCF7L2/DUSP10/GJA1/MTSS1	23	Differentiating kera-3
GO:0042775	GO:0042775	mitochondrial ATP synthesis coupled electron transport	22/341	97/18866	2.32e-18	3.75e-15	3.12e-15	NDUFA4/NDUFS5/COX7C/COX4I1/COX8A/NDUFA13/UQCRH/COX6A1/NDUFC2/COX6C/UQCR11/COX5B/NDUFA11/NDUFS6/COX6B1/COX7B/NDUFB8/NDUFS4/NDUFB4/NDUFA5/SDHD/DNAJC15	22	Differentiating kera-3
GO:0042773	GO:0042773	ATP synthesis coupled electron transport	22/341	98/18866	2.95e-18	3.75e-15	3.12e-15	NDUFA4/NDUFS5/COX7C/COX4I1/COX8A/NDUFA13/UQCRH/COX6A1/NDUFC2/COX6C/UQCR11/COX5B/NDUFA11/NDUFS6/COX6B1/COX7B/NDUFB8/NDUFS4/NDUFB4/NDUFA5/SDHD/DNAJC15	22	Differentiating kera-3
GO:0050678	GO:0050678	regulation of epithelial cell proliferation	22/341	395/18866	3.35e-06	0.000500735	0.000416588	APOE/SOX9/CD109/NFIB/PTN/MDK/SULF2/SFRP1/FZD7/SAV1/CASK/HMGN1/CTNNB1/JUN/B2M/NUPR1/ZFP36/PTPRK/TCF7L2/DUSP10/GJA1/MTSS1	22	Differentiating kera-3
GO:0032970	GO:0032970	regulation of actin filament-based process	22/341	405/18866	5e-06	0.000681924	0.000567329	TMSB4X/ABRACL/TMSB10/TPM1/STMN1/MDK/SFRP1/GSN/RHOB/NCK2/EFNA5/ARHGEF19/SVIL/DSTN/ARPC3/BST2/PIK3R1/S100A10/VANGL2/PHPT1/SPTBN1/CDC42EP4	22	Differentiating kera-3
GO:0007517	GO:0007517	muscle organ development	22/341	407/18866	5.41e-06	0.000712193	0.000592512	CRYAB/EGR2/FOXC1/TPM1/TCF12/FZD7/ATF3/SAV1/CTNNB1/FKBP1A/SVIL/MYL6/ID3/PPP3CA/NUPR1/BTG2/VANGL2/MYL6B/VGLL4/FLNB/CXADR/GJA1	22	Differentiating kera-3
GO:0060537	GO:0060537	muscle tissue development	22/341	409/18866	5.85e-06	0.000744274	0.000619202	SOX9/EGR2/FOXC1/TPM1/FZD7/ATF3/SAV1/CSRP1/CTNNB1/FKBP1A/SVIL/MYL6/PPP3CA/SMAD1/NUPR1/BTG2/MYL6B/IFRD1/VGLL4/FLNB/CXADR/GJA1	22	Differentiating kera-3
GO:0032956	GO:0032956	regulation of actin cytoskeleton organization	21/341	360/18866	2.73e-06	0.000434102	0.000361153	TMSB4X/TMSB10/TPM1/STMN1/MDK/SFRP1/GSN/RHOB/NCK2/EFNA5/ARHGEF19/SVIL/DSTN/ARPC3/BST2/PIK3R1/S100A10/VANGL2/PHPT1/SPTBN1/CDC42EP4	21	Differentiating kera-3
GO:1902600	GO:1902600	proton transmembrane transport	20/341	159/18866	1.03e-11	4.9e-09	4.07e-09	TMSB4X/ATP5MC2/NDUFA4/CYB5A/ATP5MG/COX7C/COX4I1/COX7A2/COX8A/ATP6V0E1/ATP5F1E/COX6A1/COX6C/COX5B/ATP5MC3/ATP6V1G1/COX6B1/COX7B/ATP5PF/ACTN4	20	Differentiating kera-3
GO:0014706	GO:0014706	striated muscle tissue development	20/341	389/18866	2.97e-05	0.00246824	0.00205346	EGR2/FOXC1/TPM1/FZD7/ATF3/SAV1/CTNNB1/FKBP1A/SVIL/MYL6/PPP3CA/SMAD1/NUPR1/BTG2/MYL6B/IFRD1/VGLL4/FLNB/CXADR/GJA1	20	Differentiating kera-3
GO:0007015	GO:0007015	actin filament organization	20/341	434/18866	0.00013406	0.00740864	0.00616365	TMSB4X/TMSB10/ACTN1/TPM1/STMN1/MARCKSL1/SFRP1/GSN/RHOB/NCK2/MARCKS/SVIL/DSTN/ARPC3/PIK3R1/S100A10/SPTBN1/CDC42EP4/ACTN4/ENAH	20	Differentiating kera-3
GO:0051098	GO:0051098	regulation of binding	19/341	367/18866	4.28e-05	0.00326451	0.00271592	TMSB4X/APOE/LHX2/FOXC1/STMN1/CARD18/CTNNB1/CARD16/FKBP1A/ACTB/JUN/EPHA4/B2M/PPP3CA/S100A10/EDF1/PTPRF/TIAM1/TCF7L2	19	Differentiating kera-3
GO:0060828	GO:0060828	regulation of canonical Wnt signaling pathway	18/341	295/18866	7.68e-06	0.000861492	0.000716722	APOE/SOX9/SOX4/SOSTDC1/MDK/SULF2/PFDN5/SFRP1/FZD7/CTNNB1/LGR4/UBE2B/PSMB9/FZD6/TLE1/RBX1/TCF7L2/TLE4	18	Differentiating kera-3
GO:0060562	GO:0060562	epithelial tube morphogenesis	18/341	331/18866	3.59e-05	0.00291758	0.00242729	SOX9/SOX4/LHX2/SOSTDC1/CLIC4/MDK/SFRP1/LMO4/RHOB/CTNNB1/FOXP1/LGR4/EPHA4/FZD6/VANGL2/SPINT2/IRX3/MTSS1	18	Differentiating kera-3
GO:0060070	GO:0060070	canonical Wnt signaling pathway	18/341	339/18866	4.9e-05	0.00346464	0.00288242	APOE/SOX9/SOX4/SOSTDC1/MDK/SULF2/PFDN5/SFRP1/FZD7/CTNNB1/LGR4/UBE2B/PSMB9/FZD6/TLE1/RBX1/TCF7L2/TLE4	18	Differentiating kera-3
GO:0009913	GO:0009913	epidermal cell differentiation	18/341	365/18866	0.000125458	0.00704039	0.00585728	KRT17/KRT75/KRT6B/KRT15/KRT5/CD109/FOXC1/CLIC4/PALLD/SAV1/CTNNB1/RUNX1/KRT80/CTSV/SOD1/ZFP36/FLNB/SPINK5	18	Differentiating kera-3
GO:1902903	GO:1902903	regulation of supramolecular fiber organization	18/341	373/18866	0.000164216	0.00846822	0.00704517	CRYAB/TMSB4X/APOE/TMSB10/TPM1/STMN1/SFRP1/GSN/NCK2/HSPA1B/HSPA1A/SVIL/DSTN/ARPC3/PIK3R1/S100A10/SPTBN1/CDC42EP4	18	Differentiating kera-3
GO:0010721	GO:0010721	negative regulation of cell development	17/341	343/18866	0.00018144	0.00911021	0.00757928	APOE/SOX9/LHX2/PTN/ID4/LGALS1/EFNA5/CTNNB1/EFNA1/EPHA4/B2M/PPP3CA/DYNLT1/IFRD1/ACTN4/IRX3/DUSP10	17	Differentiating kera-3
GO:0030216	GO:0030216	keratinocyte differentiation	16/341	306/18866	0.000152655	0.00806154	0.00670683	KRT17/KRT75/KRT6B/KRT15/KRT5/CD109/FOXC1/CLIC4/PALLD/SAV1/RUNX1/KRT80/CTSV/ZFP36/FLNB/SPINK5	16	Differentiating kera-3
GO:2000027	GO:2000027	regulation of animal organ morphogenesis	15/341	254/18866	6.38e-05	0.004195	0.00349005	SOX9/FOXC1/NFIB/PTN/MDK/SULF2/SFRP1/FZD7/ARHGEF19/CTNNB1/LGR4/PSMB9/FZD6/VANGL2/TIAM1	15	Differentiating kera-3
GO:0050680	GO:0050680	negative regulation of epithelial cell proliferation	14/341	175/18866	3.76e-06	0.00053202	0.000442616	APOE/SOX9/CD109/NFIB/PTN/SFRP1/SAV1/CASK/B2M/NUPR1/PTPRK/DUSP10/GJA1/MTSS1	14	Differentiating kera-3
GO:0030178	GO:0030178	negative regulation of Wnt signaling pathway	14/341	219/18866	4.76e-05	0.00346464	0.00288242	APOE/SOX9/SOSTDC1/MDK/PFDN5/SFRP1/PSMB9/FZD6/TLE1/RBX1/VGLL4/TCF7L2/TLE4/NFATC1	14	Differentiating kera-3
GO:0006457	GO:0006457	protein folding	14/341	230/18866	8.07e-05	0.00522144	0.004344	CRYAB/DNAJB4/PFDN5/HSPA1B/HSPA1A/FKBP1A/HSP90AA1/B2M/DNAJA1/HSPB1/HSPE1/DNAJB1/CHORDC1/TBCA	14	Differentiating kera-3
GO:1905330	GO:1905330	regulation of morphogenesis of an epithelium	13/341	181/18866	2.65e-05	0.0023524	0.00195709	SOX9/MDK/SFRP1/FZD7/ARHGEF19/CTNNB1/FOXP1/LGR4/PSMB9/FZD6/VANGL2/TIAM1/GJA1	13	Differentiating kera-3
GO:0006986	GO:0006986	response to unfolded protein	13/341	183/18866	2.98e-05	0.00246824	0.00205346	DNAJB4/ATF3/NCK2/HSPA1B/HSPA1A/HSPB8/HSP90AA1/EIF2AK2/DNAJA1/HSPB1/HSPE1/PIK3R1/DNAJB1	13	Differentiating kera-3
GO:0035966	GO:0035966	response to topologically incorrect protein	13/341	205/18866	9.58e-05	0.00559795	0.00465724	DNAJB4/ATF3/NCK2/HSPA1B/HSPA1A/HSPB8/HSP90AA1/EIF2AK2/DNAJA1/HSPB1/HSPE1/PIK3R1/DNAJB1	13	Differentiating kera-3
GO:0009060	GO:0009060	aerobic respiration	12/341	87/18866	5.28e-08	1.55e-05	1.29e-05	NDUFA4/COX7C/COX4I1/COX8A/UQCRH/COX6A1/COX6C/COX5B/COX6B1/COX7B/BLOC1S1/SDHD	12	Differentiating kera-3
GO:0042303	GO:0042303	molting cycle	12/341	111/18866	7.96e-07	0.000144685	0.000120371	KRT17/SOX9/LHX2/CD109/SOSTDC1/SAV1/CTNNB1/LGR4/FZD6/VANGL2/SNRPE/SPINK5	12	Differentiating kera-3
GO:0042633	GO:0042633	hair cycle	12/341	111/18866	7.96e-07	0.000144685	0.000120371	KRT17/SOX9/LHX2/CD109/SOSTDC1/SAV1/CTNNB1/LGR4/FZD6/VANGL2/SNRPE/SPINK5	12	Differentiating kera-3
GO:0090090	GO:0090090	negative regulation of canonical Wnt signaling pathway	12/341	184/18866	0.000135903	0.00740864	0.00616365	APOE/SOX9/SOSTDC1/MDK/PFDN5/SFRP1/PSMB9/FZD6/TLE1/RBX1/TCF7L2/TLE4	12	Differentiating kera-3
GO:0006120	GO:0006120	mitochondrial electron transport, NADH to ubiquinone	11/341	55/18866	3.37e-09	1.07e-06	8.92e-07	NDUFA4/NDUFS5/NDUFA13/NDUFC2/NDUFA11/NDUFS6/NDUFB8/NDUFS4/NDUFB4/NDUFA5/DNAJC15	11	Differentiating kera-3
GO:0001942	GO:0001942	hair follicle development	11/341	87/18866	4.71e-07	0.000112373	9.35e-05	KRT17/SOX9/LHX2/CD109/SOSTDC1/SAV1/CTNNB1/LGR4/FZD6/VANGL2/SPINK5	11	Differentiating kera-3
GO:0022404	GO:0022404	molting cycle process	11/341	89/18866	5.95e-07	0.000126133	0.000104937	KRT17/SOX9/LHX2/CD109/SOSTDC1/SAV1/CTNNB1/LGR4/FZD6/VANGL2/SPINK5	11	Differentiating kera-3
GO:0022405	GO:0022405	hair cycle process	11/341	89/18866	5.95e-07	0.000126133	0.000104937	KRT17/SOX9/LHX2/CD109/SOSTDC1/SAV1/CTNNB1/LGR4/FZD6/VANGL2/SPINK5	11	Differentiating kera-3
GO:0098773	GO:0098773	skin epidermis development	11/341	90/18866	6.67e-07	0.000133962	0.00011145	KRT17/SOX9/LHX2/CD109/SOSTDC1/SAV1/CTNNB1/LGR4/FZD6/VANGL2/SPINK5	11	Differentiating kera-3
GO:0007006	GO:0007006	mitochondrial membrane organization	11/341	142/18866	5.55e-05	0.00378232	0.00314672	ATP5MC2/ATP5MG/HSPA1A/HSP90AA1/NDUFA13/ATP5F1E/DYNLT1/BLOC1S2/ATP5MC3/ATP5PF/YWHAQ	11	Differentiating kera-3
GO:0035148	GO:0035148	tube formation	11/341	150/18866	9.12e-05	0.00548804	0.0045658	SOX9/SOX4/LHX2/NFIB/SFRP1/LMO4/CTNNB1/FZD6/VANGL2/SPINT2/IRX3	11	Differentiating kera-3
GO:0035567	GO:0035567	non-canonical Wnt signaling pathway	11/341	151/18866	9.68e-05	0.00559795	0.00465724	SFRP1/FZD7/ARHGEF19/CTNNB1/PSMB9/FZD6/PPP3CA/VANGL2/TIAM1/TCF7L2/NFATC1	11	Differentiating kera-3
GO:0033108	GO:0033108	mitochondrial respiratory chain complex assembly	10/341	102/18866	1.59e-05	0.00160053	0.00133157	NDUFS5/NDUFA13/NDUFC2/NDUFA11/NDUFS6/NDUFB8/NDUFS4/NDUFB4/NDUFA5/COX16	10	Differentiating kera-3
GO:0001838	GO:0001838	embryonic epithelial tube formation	10/341	125/18866	9.2e-05	0.00548804	0.0045658	SOX9/SOX4/LHX2/SFRP1/LMO4/CTNNB1/FZD6/VANGL2/SPINT2/IRX3	10	Differentiating kera-3
GO:0072175	GO:0072175	epithelial tube formation	10/341	133/18866	0.000154217	0.00806154	0.00670683	SOX9/SOX4/LHX2/SFRP1/LMO4/CTNNB1/FZD6/VANGL2/SPINT2/IRX3	10	Differentiating kera-3
GO:0006123	GO:0006123	mitochondrial electron transport, cytochrome c to oxygen	9/341	21/18866	4.5e-11	1.65e-08	1.37e-08	NDUFA4/COX7C/COX4I1/COX8A/COX6A1/COX6C/COX5B/COX6B1/COX7B	9	Differentiating kera-3
GO:0019646	GO:0019646	aerobic electron transport chain	9/341	21/18866	4.5e-11	1.65e-08	1.37e-08	NDUFA4/COX7C/COX4I1/COX8A/COX6A1/COX6C/COX5B/COX6B1/COX7B	9	Differentiating kera-3
GO:0010257	GO:0010257	NADH dehydrogenase complex assembly	9/341	65/18866	2.43e-06	0.000403371	0.000335586	NDUFS5/NDUFA13/NDUFC2/NDUFA11/NDUFS6/NDUFB8/NDUFS4/NDUFB4/NDUFA5	9	Differentiating kera-3
GO:0032981	GO:0032981	mitochondrial respiratory chain complex I assembly	9/341	65/18866	2.43e-06	0.000403371	0.000335586	NDUFS5/NDUFA13/NDUFC2/NDUFA11/NDUFS6/NDUFB8/NDUFS4/NDUFB4/NDUFA5	9	Differentiating kera-3
GO:0048145	GO:0048145	regulation of fibroblast proliferation	9/341	83/18866	1.88e-05	0.00183927	0.00153019	S100A6/FTH1/DACH1/SFRP1/CTNNB1/JUN/MIF/NUPR1/NDUFS4	9	Differentiating kera-3
GO:0048144	GO:0048144	fibroblast proliferation	9/341	84/18866	2.07e-05	0.00197697	0.00164475	S100A6/FTH1/DACH1/SFRP1/CTNNB1/JUN/MIF/NUPR1/NDUFS4	9	Differentiating kera-3
GO:0048013	GO:0048013	ephrin receptor signaling pathway	9/341	87/18866	2.75e-05	0.00238806	0.00198676	SDC2/NCK2/EFNA5/EFNA1/ACTB/EPHA4/ARPC3/EFNA4/TIAM1	9	Differentiating kera-3
GO:0030901	GO:0030901	midbrain development	9/341	91/18866	3.95e-05	0.00314011	0.00261243	SFRP1/CTNNB1/NDRG2/ACTB/FZD6/SMAD1/COX6B1/ATP5PF/YWHAQ	9	Differentiating kera-3
GO:0061077	GO:0061077	chaperone-mediated protein folding	8/341	60/18866	1.18e-05	0.00125552	0.00104454	DNAJB4/HSPA1B/HSPA1A/FKBP1A/HSPB1/HSPE1/DNAJB1/CHORDC1	8	Differentiating kera-3
GO:0009206	GO:0009206	purine ribonucleoside triphosphate biosynthetic process	8/341	65/18866	2.16e-05	0.00201076	0.00167286	TMSB4X/ATP5MC2/ATP5MG/ATP5F1E/COX5B/ATP5MC3/NME3/ATP5PF	8	Differentiating kera-3
GO:0009145	GO:0009145	purine nucleoside triphosphate biosynthetic process	8/341	66/18866	2.42e-05	0.00219891	0.00182939	TMSB4X/ATP5MC2/ATP5MG/ATP5F1E/COX5B/ATP5MC3/NME3/ATP5PF	8	Differentiating kera-3
GO:0009201	GO:0009201	ribonucleoside triphosphate biosynthetic process	8/341	71/18866	4.15e-05	0.00322835	0.00268584	TMSB4X/ATP5MC2/ATP5MG/ATP5F1E/COX5B/ATP5MC3/NME3/ATP5PF	8	Differentiating kera-3
GO:0009205	GO:0009205	purine ribonucleoside triphosphate metabolic process	8/341	79/18866	8.97e-05	0.00548804	0.0045658	TMSB4X/ATP5MC2/ATP5MG/ATP5F1E/COX5B/ATP5MC3/NME3/ATP5PF	8	Differentiating kera-3
GO:0043462	GO:0043462	regulation of ATPase activity	8/341	79/18866	8.97e-05	0.00548804	0.0045658	DNAJB4/TPM1/CNN3/PLSCR1/ATP1B1/DNAJA1/DNAJB1/DNAJC15	8	Differentiating kera-3
GO:0009142	GO:0009142	nucleoside triphosphate biosynthetic process	8/341	82/18866	0.00011693	0.00665979	0.00554064	TMSB4X/ATP5MC2/ATP5MG/ATP5F1E/COX5B/ATP5MC3/NME3/ATP5PF	8	Differentiating kera-3
GO:0009199	GO:0009199	ribonucleoside triphosphate metabolic process	8/341	85/18866	0.000150659	0.00806154	0.00670683	TMSB4X/ATP5MC2/ATP5MG/ATP5F1E/COX5B/ATP5MC3/NME3/ATP5PF	8	Differentiating kera-3
GO:0009144	GO:0009144	purine nucleoside triphosphate metabolic process	8/341	87/18866	0.000177312	0.00902162	0.00750558	TMSB4X/ATP5MC2/ATP5MG/ATP5F1E/COX5B/ATP5MC3/NME3/ATP5PF	8	Differentiating kera-3
GO:0006754	GO:0006754	ATP biosynthetic process	7/341	54/18866	5.06e-05	0.00351032	0.00292042	TMSB4X/ATP5MC2/ATP5MG/ATP5F1E/COX5B/ATP5MC3/ATP5PF	7	Differentiating kera-3
GO:0032781	GO:0032781	positive regulation of ATPase activity	7/341	55/18866	5.71e-05	0.00382159	0.00317938	DNAJB4/TPM1/PLSCR1/ATP1B1/DNAJA1/DNAJB1/DNAJC15	7	Differentiating kera-3
GO:0042776	GO:0042776	mitochondrial ATP synthesis coupled proton transport	6/341	24/18866	3.41e-06	0.000500735	0.000416588	ATP5MC2/ATP5MG/ATP5F1E/COX5B/ATP5MC3/ATP5PF	6	Differentiating kera-3
GO:0015985	GO:0015985	energy coupled proton transport, down electrochemical gradient	6/341	27/18866	7.17e-06	0.000828823	0.000689542	ATP5MC2/ATP5MG/ATP5F1E/COX5B/ATP5MC3/ATP5PF	6	Differentiating kera-3
GO:0015986	GO:0015986	ATP synthesis coupled proton transport	6/341	27/18866	7.17e-06	0.000828823	0.000689542	ATP5MC2/ATP5MG/ATP5F1E/COX5B/ATP5MC3/ATP5PF	6	Differentiating kera-3
GO:0006458	GO:0006458	'de novo' protein folding	6/341	41/18866	8.8e-05	0.00548804	0.0045658	DNAJB4/HSPA1B/HSPA1A/FKBP1A/HSPE1/DNAJB1	6	Differentiating kera-3
GO:1990000	GO:1990000	amyloid fibril formation	5/341	18/18866	1.32e-05	0.00136412	0.00113489	CRYAB/APOE/GSN/FKBP1A/B2M	5	Differentiating kera-3
GO:0042026	GO:0042026	protein refolding	5/341	23/18866	4.82e-05	0.00346464	0.00288242	HSPA1B/HSPA1A/FKBP1A/HSP90AA1/B2M	5	Differentiating kera-3
GO:0097201	GO:0097201	negative regulation of transcription from RNA polymerase II promoter in response to stress	4/341	12/18866	4.63e-05	0.00346332	0.00288133	NCK2/HSPA1A/JUN/DNAJB1	4	Differentiating kera-3
GO:0046034	GO:0046034	ATP metabolic process	46/458	311/18866	4.22e-23	9.04e-20	7.69e-20	CHCHD10/ATP6V1B2/COX8A/ATP5ME/COX5B/HK2/AK1/UQCRQ/COX7B/SLC25A23/ATP5F1D/NDUFA13/NDUFS5/UQCR10/COX6B1/UQCR11/NDUFS8/NDUFS6/ATP5MC3/COX7A2/NDUFC2/ATP5MG/ATP5MC1/NDUFB8/NDUFS7/ATP5F1E/HSPA1B/COX7C/TMSB4X/COX4I1/ATP6V1A/NDUFA4/NDUFB7/ATP5F1B/COX6A1/UQCRH/ATP5MF/STAT3/COX6C/UQCRC2/NDUFA6/NDUFB2/SDHD/UQCRB/ATP5PF/OGT	46	CCL20+ kera
GO:0008544	GO:0008544	epidermis development	41/458	477/18866	2.31e-12	9.88e-10	8.4e-10	CST6/KRT6B/KRT79/SPINK5/KRT17/S100A7/KRT6A/CALML5/SPRR1B/KLK7/SOX9/FABP5/KRT80/GRHL1/PALLD/FOXC1/SCEL/KLK5/CRABP2/CLIC4/ABCA12/TRIM16/KRTDAP/HLA-DRB1/POU2F3/OVOL1/PRSS8/CD109/SAV1/FLNB/PKP1/CASP14/EVPL/CSTA/FZD6/CTNNB1/PPL/ST14/JUP/TXNIP/GRHL3	41	CCL20+ kera
GO:0043312	GO:0043312	neutrophil degranulation	40/458	487/18866	1.78e-11	6.95e-09	5.91e-09	S100A7/CSTB/S100A8/CALML5/S100A9/FABP5/CREG1/CTSC/CMTM6/PDXK/ANXA3/MGST1/QPCT/CHI3L1/CTSB/GSTP1/SVIP/CDA/GSN/CNN2/TXNDC5/QSOX1/SERPINB3/CKAP4/SYNGR1/LAMP1/NDUFC2/PKP1/TOLLIP/GM2A/GRN/HSPA1B/BST2/CD44/NBEAL2/VCL/JUP/HEBP2/S100A11/PYCARD	40	CCL20+ kera
GO:0002283	GO:0002283	neutrophil activation involved in immune response	40/458	490/18866	2.16e-11	7.7e-09	6.55e-09	S100A7/CSTB/S100A8/CALML5/S100A9/FABP5/CREG1/CTSC/CMTM6/PDXK/ANXA3/MGST1/QPCT/CHI3L1/CTSB/GSTP1/SVIP/CDA/GSN/CNN2/TXNDC5/QSOX1/SERPINB3/CKAP4/SYNGR1/LAMP1/NDUFC2/PKP1/TOLLIP/GM2A/GRN/HSPA1B/BST2/CD44/NBEAL2/VCL/JUP/HEBP2/S100A11/PYCARD	40	CCL20+ kera
GO:0006119	GO:0006119	oxidative phosphorylation	38/458	149/18866	3.33e-28	1.43e-24	1.21e-24	CHCHD10/COX8A/ATP5ME/COX5B/UQCRQ/COX7B/SLC25A23/ATP5F1D/NDUFA13/NDUFS5/UQCR10/COX6B1/UQCR11/NDUFS8/NDUFS6/ATP5MC3/COX7A2/NDUFC2/ATP5MG/ATP5MC1/NDUFB8/NDUFS7/ATP5F1E/COX7C/COX4I1/NDUFA4/NDUFB7/ATP5F1B/COX6A1/UQCRH/ATP5MF/COX6C/UQCRC2/NDUFA6/NDUFB2/SDHD/UQCRB/ATP5PF	38	CCL20+ kera
GO:0043588	GO:0043588	skin development	35/458	425/18866	3.22e-10	8.53e-08	7.25e-08	KRT6B/KRT79/SPINK5/KRT17/S100A7/KRT6A/SPRR1B/SOX9/KRT80/GRHL1/PALLD/FOXC1/SCEL/KLK5/CLIC4/ABCA12/TRIM16/OVOL1/PRSS8/CD109/CLDN1/SAV1/DHCR24/FLNB/PKP1/CASP14/EVPL/CSTA/FZD6/CTNNB1/PPL/ST14/JUP/TXNIP/GRHL3	35	CCL20+ kera
GO:0022900	GO:0022900	electron transport chain	33/458	184/18866	1.69e-19	1.45e-16	1.23e-16	SH3BGRL3/STEAP4/ME1/GLRX/COX8A/COX5B/UQCRQ/COX7B/NDUFA13/NDUFS5/UQCR10/CYB5A/SRD5A1/COX6B1/UQCR11/NDUFS8/NDUFS6/COX7A2/NDUFC2/NDUFB8/NDUFS7/COX7C/COX4I1/NDUFA4/NDUFB7/COX6A1/UQCRH/COX6C/UQCRC2/NDUFA6/NDUFB2/SDHD/UQCRB	33	CCL20+ kera
GO:0015980	GO:0015980	energy derivation by oxidation of organic compounds	31/458	278/18866	1.61e-12	7.66e-10	6.51e-10	COX8A/COX5B/UQCRQ/COX7B/SLC25A23/ATP5F1D/NDUFA13/NDUFS5/UQCR10/COX6B1/UQCR11/NDUFS8/NDUFS6/ACADVL/NDUFC2/NDUFB8/NDUFS7/PPP1CB/COX7C/COX4I1/IRS2/NDUFA4/NDUFB7/COX6A1/UQCRH/COX6C/UQCRC2/NDUFA6/NDUFB2/SDHD/UQCRB	31	CCL20+ kera
GO:0009913	GO:0009913	epidermal cell differentiation	30/458	365/18866	6.44e-09	1.1e-06	9.39e-07	KRT6B/KRT79/SPINK5/KRT17/S100A7/KRT6A/SPRR1B/KRT80/GRHL1/PALLD/FOXC1/SCEL/KLK5/CLIC4/ABCA12/TRIM16/OVOL1/PRSS8/CD109/SAV1/FLNB/PKP1/CASP14/EVPL/CSTA/CTNNB1/PPL/ST14/JUP/TXNIP	30	CCL20+ kera
GO:1901342	GO:1901342	regulation of vasculature development	30/458	444/18866	4.9e-07	5.39e-05	4.58e-05	SPINK5/PTN/F3/THBS2/FOXC1/ANXA3/GATA6/SEMA6A/CHI3L1/ITGB8/ERBB2/CFLAR/CYP1B1/HK2/GLUL/NIBAN2/STAT1/HSPB1/SMAD1/GRN/TNFAIP3/GTF2I/EFNB2/CTNNB1/TJP1/JUP/EMP2/STAT3/RHOB/PDCD4	30	CCL20+ kera
GO:0006979	GO:0006979	response to oxidative stress	29/458	458/18866	2.8e-06	0.000232711	0.000197808	S100A7/TPM1/MGST1/GSTP1/CRYAB/GCLM/PPARGC1B/CFLAR/CYP1B1/GJB2/ATOX1/PON2/SDC1/NDUFS8/FOXO1/STAT1/APOE/HSPB1/DHCR24/DUOX1/HSPA1B/TNFAIP3/CTNNB1/FOXO3/TXN/RHOB/NDUFA6/TXNIP/KDM6B	29	CCL20+ kera
GO:0045333	GO:0045333	cellular respiration	28/458	187/18866	1.23e-14	6.58e-12	5.6e-12	COX8A/COX5B/UQCRQ/COX7B/SLC25A23/ATP5F1D/NDUFA13/NDUFS5/UQCR10/COX6B1/UQCR11/NDUFS8/NDUFS6/NDUFC2/NDUFB8/NDUFS7/COX7C/COX4I1/NDUFA4/NDUFB7/COX6A1/UQCRH/COX6C/UQCRC2/NDUFA6/NDUFB2/SDHD/UQCRB	28	CCL20+ kera
GO:0030216	GO:0030216	keratinocyte differentiation	28/458	306/18866	1.96e-09	3.66e-07	3.11e-07	KRT6B/KRT79/SPINK5/KRT17/S100A7/KRT6A/SPRR1B/KRT80/GRHL1/PALLD/FOXC1/SCEL/KLK5/CLIC4/ABCA12/TRIM16/PRSS8/CD109/SAV1/FLNB/PKP1/CASP14/EVPL/CSTA/PPL/ST14/JUP/TXNIP	28	CCL20+ kera
GO:0052547	GO:0052547	regulation of peptidase activity	28/458	466/18866	1.11e-05	0.000791568	0.000672844	CST6/SPINK5/CSTB/S100A8/CARD18/S100A9/F3/EPHA4/CRYAB/SOX7/GSN/CFLAR/SERPINB3/CASP1/NDUFA13/CD109/DHCR24/SERPINB4/HIP1R/GRN/CSTA/BST2/CD44/STAT3/BBC3/IFI6/TNFAIP8/PYCARD	28	CCL20+ kera
GO:1902600	GO:1902600	proton transmembrane transport	27/458	159/18866	1.49e-15	9.1e-13	7.73e-13	SLC15A1/ATP6V1B2/COX8A/ATP5ME/COX5B/COX7B/ATP5F1D/CLCN3/CYB5A/COX6B1/ATP5MC3/COX7A2/ATP5MG/ATP5MC1/NDUFS7/ATP5F1E/COX7C/TMSB4X/COX4I1/ATP6V1A/NDUFA4/ATP5F1B/COX6A1/ATP5MF/COX6C/ATP5PF/ATP6V1G1	27	CCL20+ kera
GO:0045765	GO:0045765	regulation of angiogenesis	27/458	403/18866	2.16e-06	0.000201423	0.000171212	SPINK5/PTN/F3/THBS2/FOXC1/ANXA3/GATA6/SEMA6A/CHI3L1/ITGB8/ERBB2/CYP1B1/HK2/GLUL/NIBAN2/STAT1/HSPB1/SMAD1/GRN/TNFAIP3/GTF2I/CTNNB1/TJP1/JUP/EMP2/STAT3/RHOB	27	CCL20+ kera
GO:0052548	GO:0052548	regulation of endopeptidase activity	27/458	434/18866	8.52e-06	0.000629704	0.000535257	CST6/SPINK5/CSTB/S100A8/CARD18/S100A9/F3/EPHA4/CRYAB/SOX7/GSN/CFLAR/SERPINB3/CASP1/NDUFA13/CD109/DHCR24/SERPINB4/HIP1R/CSTA/BST2/CD44/STAT3/BBC3/IFI6/TNFAIP8/PYCARD	27	CCL20+ kera
GO:0042775	GO:0042775	mitochondrial ATP synthesis coupled electron transport	26/458	97/18866	2.93e-20	4.18e-17	3.55e-17	COX8A/COX5B/UQCRQ/COX7B/NDUFA13/NDUFS5/UQCR10/COX6B1/UQCR11/NDUFS8/NDUFS6/NDUFC2/NDUFB8/NDUFS7/COX7C/COX4I1/NDUFA4/NDUFB7/COX6A1/UQCRH/COX6C/UQCRC2/NDUFA6/NDUFB2/SDHD/UQCRB	26	CCL20+ kera
GO:0042773	GO:0042773	ATP synthesis coupled electron transport	26/458	98/18866	3.9e-20	4.18e-17	3.55e-17	COX8A/COX5B/UQCRQ/COX7B/NDUFA13/NDUFS5/UQCR10/COX6B1/UQCR11/NDUFS8/NDUFS6/NDUFC2/NDUFB8/NDUFS7/COX7C/COX4I1/NDUFA4/NDUFB7/COX6A1/UQCRH/COX6C/UQCRC2/NDUFA6/NDUFB2/SDHD/UQCRB	26	CCL20+ kera
GO:0022904	GO:0022904	respiratory electron transport chain	26/458	116/18866	3.87e-18	2.77e-15	2.35e-15	COX8A/COX5B/UQCRQ/COX7B/NDUFA13/NDUFS5/UQCR10/COX6B1/UQCR11/NDUFS8/NDUFS6/NDUFC2/NDUFB8/NDUFS7/COX7C/COX4I1/NDUFA4/NDUFB7/COX6A1/UQCRH/COX6C/UQCRC2/NDUFA6/NDUFB2/SDHD/UQCRB	26	CCL20+ kera
GO:0009150	GO:0009150	purine ribonucleotide metabolic process	25/458	401/18866	1.77e-05	0.00111653	0.000949067	SCD/CASK/DBI/ACOT7/ATP5ME/COX5B/HK2/AK1/ATP5F1D/ACSL1/PAPSS1/ATP5MC3/ELOVL7/ATP5MG/PANK3/ATP5MC1/ATP5F1E/TMSB4X/TJP2/ATP5F1B/ATP5MF/STAT3/ELOVL5/ATP5PF/OGT	25	CCL20+ kera
GO:0009259	GO:0009259	ribonucleotide metabolic process	25/458	416/18866	3.26e-05	0.00196954	0.00167414	SCD/CASK/DBI/ACOT7/ATP5ME/COX5B/HK2/AK1/ATP5F1D/ACSL1/PAPSS1/ATP5MC3/ELOVL7/ATP5MG/PANK3/ATP5MC1/ATP5F1E/TMSB4X/TJP2/ATP5F1B/ATP5MF/STAT3/ELOVL5/ATP5PF/OGT	25	CCL20+ kera
GO:0019693	GO:0019693	ribose phosphate metabolic process	25/458	427/18866	4.99e-05	0.0029326	0.00249275	SCD/CASK/DBI/ACOT7/ATP5ME/COX5B/HK2/AK1/ATP5F1D/ACSL1/PAPSS1/ATP5MC3/ELOVL7/ATP5MG/PANK3/ATP5MC1/ATP5F1E/TMSB4X/TJP2/ATP5F1B/ATP5MF/STAT3/ELOVL5/ATP5PF/OGT	25	CCL20+ kera
GO:0006163	GO:0006163	purine nucleotide metabolic process	25/458	442/18866	8.68e-05	0.00432609	0.00367724	SCD/CASK/DBI/ACOT7/ATP5ME/COX5B/HK2/AK1/ATP5F1D/ACSL1/PAPSS1/ATP5MC3/ELOVL7/ATP5MG/PANK3/ATP5MC1/ATP5F1E/TMSB4X/TJP2/ATP5F1B/ATP5MF/STAT3/ELOVL5/ATP5PF/OGT	25	CCL20+ kera
GO:0072521	GO:0072521	purine-containing compound metabolic process	25/458	472/18866	0.000239849	0.00943112	0.00801658	SCD/CASK/DBI/ACOT7/ATP5ME/COX5B/HK2/AK1/ATP5F1D/ACSL1/PAPSS1/ATP5MC3/ELOVL7/ATP5MG/PANK3/ATP5MC1/ATP5F1E/TMSB4X/TJP2/ATP5F1B/ATP5MF/STAT3/ELOVL5/ATP5PF/OGT	25	CCL20+ kera
GO:0006839	GO:0006839	mitochondrial transport	24/458	271/18866	5.32e-08	7.53e-06	6.4e-06	CHCHD10/TST/SREBF1/ATP5ME/COX5B/HK2/SLC25A23/ATP5F1D/NDUFA13/BLOC1S2/ATP5MC3/ATP5MG/ATP5MC1/HIP1R/ATP5F1E/TIMM8B/BAG3/ATP5F1B/ATP5MF/SLC25A37/STAT3/BBC3/HEBP2/ATP5PF	24	CCL20+ kera
GO:0045862	GO:0045862	positive regulation of proteolysis	24/458	370/18866	1.36e-05	0.000942015	0.000800725	S100A8/S100A9/CTSC/F3/EPHA4/SOX7/GSN/CFLAR/SERPINB3/CASP1/NDUFA13/MYH9/APOE/HIP1R/GRN/HSPA1B/RNF19A/DNAJB2/STAT3/BBC3/TMEM259/PYCARD/CSNK1A1/OGT	24	CCL20+ kera
GO:0060537	GO:0060537	muscle tissue development	24/458	409/18866	6.8e-05	0.0037375	0.00317692	TPM1/SOX9/EGR2/FOXC1/HOMER1/GATA6/SEMA3C/GJA1/PPP3CA/MYH14/CFLAR/NEBL/ERBB3/HMG20B/NIBAN2/FKBP1A/MYL6/SAV1/FLNB/SMAD1/BTG2/EFNB2/CTNNB1/KDM6B	24	CCL20+ kera
GO:0014706	GO:0014706	striated muscle tissue development	23/458	389/18866	8.58e-05	0.00432405	0.0036755	TPM1/EGR2/FOXC1/HOMER1/GATA6/SEMA3C/GJA1/PPP3CA/MYH14/CFLAR/NEBL/ERBB3/HMG20B/NIBAN2/FKBP1A/MYL6/SAV1/FLNB/SMAD1/BTG2/EFNB2/CTNNB1/KDM6B	23	CCL20+ kera
GO:2001233	GO:2001233	regulation of apoptotic signaling pathway	23/458	413/18866	0.000206948	0.0084474	0.0071804	S100A8/S100A9/CTSC/CHCHD10/DAPK2/GSTP1/TRPS1/GCLM/GSN/CFLAR/CD74/TPD52L1/NDUFA13/HSPB1/HIP1R/HSPA1B/TNFAIP3/CD44/CTNNB1/FEM1B/BBC3/IFI6/PYCARD	23	CCL20+ kera
GO:0051235	GO:0051235	maintenance of location	22/458	324/18866	1.54e-05	0.00101437	0.000862227	S100A7/S100A8/S100A9/CHCHD10/CIDEA/GJA1/GSN/HK2/SLC25A23/TMSB10/FKBP1A/APOE/PLIN2/MTLN/GM2A/SQLE/TMSB4X/RANGAP1/TTC39B/ABHD5/NRIP1/TXN	22	CCL20+ kera
GO:0009165	GO:0009165	nucleotide biosynthetic process	21/458	266/18866	2.36e-06	0.000206726	0.00017572	SCD/ME1/ACOT7/ATP5ME/COX5B/AK1/ATP5F1D/ACSL1/PAPSS1/ATP5MC3/ELOVL7/ATP5MG/PANK3/ATP5MC1/ATP5F1E/TMSB4X/ATP5F1B/ATP5MF/STAT3/ELOVL5/ATP5PF	21	CCL20+ kera
GO:1901293	GO:1901293	nucleoside phosphate biosynthetic process	21/458	269/18866	2.82e-06	0.000232711	0.000197808	SCD/ME1/ACOT7/ATP5ME/COX5B/AK1/ATP5F1D/ACSL1/PAPSS1/ATP5MC3/ELOVL7/ATP5MG/PANK3/ATP5MC1/ATP5F1E/TMSB4X/ATP5F1B/ATP5MF/STAT3/ELOVL5/ATP5PF	21	CCL20+ kera
GO:0010631	GO:0010631	epithelial cell migration	21/458	365/18866	0.000250234	0.0096676	0.00821759	PTN/SOX9/ANXA3/CYP1B1/RAB25/GLUL/MYH9/APOE/HSPB1/HBEGF/GRN/TMSB4X/EFNB2/JUP/ATP5F1B/MACF1/EMP2/RHOB/RAB11A/DNAJA4/S100A2	21	CCL20+ kera
GO:0009152	GO:0009152	purine ribonucleotide biosynthetic process	20/458	173/18866	8.27e-09	1.36e-06	1.16e-06	SCD/ACOT7/ATP5ME/COX5B/AK1/ATP5F1D/ACSL1/PAPSS1/ATP5MC3/ELOVL7/ATP5MG/PANK3/ATP5MC1/ATP5F1E/TMSB4X/ATP5F1B/ATP5MF/STAT3/ELOVL5/ATP5PF	20	CCL20+ kera
GO:0009260	GO:0009260	ribonucleotide biosynthetic process	20/458	186/18866	2.86e-08	4.38e-06	3.72e-06	SCD/ACOT7/ATP5ME/COX5B/AK1/ATP5F1D/ACSL1/PAPSS1/ATP5MC3/ELOVL7/ATP5MG/PANK3/ATP5MC1/ATP5F1E/TMSB4X/ATP5F1B/ATP5MF/STAT3/ELOVL5/ATP5PF	20	CCL20+ kera
GO:0046390	GO:0046390	ribose phosphate biosynthetic process	20/458	194/18866	5.82e-08	7.79e-06	6.62e-06	SCD/ACOT7/ATP5ME/COX5B/AK1/ATP5F1D/ACSL1/PAPSS1/ATP5MC3/ELOVL7/ATP5MG/PANK3/ATP5MC1/ATP5F1E/TMSB4X/ATP5F1B/ATP5MF/STAT3/ELOVL5/ATP5PF	20	CCL20+ kera
GO:0006164	GO:0006164	purine nucleotide biosynthetic process	20/458	197/18866	7.51e-08	9.47e-06	8.05e-06	SCD/ACOT7/ATP5ME/COX5B/AK1/ATP5F1D/ACSL1/PAPSS1/ATP5MC3/ELOVL7/ATP5MG/PANK3/ATP5MC1/ATP5F1E/TMSB4X/ATP5F1B/ATP5MF/STAT3/ELOVL5/ATP5PF	20	CCL20+ kera
GO:0072522	GO:0072522	purine-containing compound biosynthetic process	20/458	208/18866	1.84e-07	2.13e-05	1.81e-05	SCD/ACOT7/ATP5ME/COX5B/AK1/ATP5F1D/ACSL1/PAPSS1/ATP5MC3/ELOVL7/ATP5MG/PANK3/ATP5MC1/ATP5F1E/TMSB4X/ATP5F1B/ATP5MF/STAT3/ELOVL5/ATP5PF	20	CCL20+ kera
GO:0007006	GO:0007006	mitochondrial membrane organization	19/458	142/18866	1.68e-09	3.27e-07	2.78e-07	CHCHD10/ATP5ME/HK2/ATP5F1D/NDUFA13/BLOC1S2/ATP5MC3/ATP5MG/ATP5MC1/HIP1R/MICOS10/ATP5F1E/MICOS13/ATP5F1B/ATP5MF/STAT3/BBC3/HEBP2/ATP5PF	19	CCL20+ kera
GO:0045216	GO:0045216	cell-cell junction organization	19/458	210/18866	9.49e-07	9.57e-05	8.13e-05	GRHL1/ACTB/EPHA4/GJA1/GJB2/NECTIN4/CLDN1/OCLN/INAVA/PKP1/EFNB2/CTNNB1/PARD6B/CTNND1/TJP2/TJP1/VCL/JUP/CDH1	19	CCL20+ kera
GO:0034341	GO:0034341	response to interferon-gamma	18/458	202/18866	2.28e-06	0.000204033	0.000173431	CCL20/GSN/HLA-DQB1/HLA-DRA/HLA-DRB5/CASP1/HLA-DRB1/HLA-DPA1/GBP1/STAT1/CLDN1/FLNB/OAS2/BST2/CD44/GBP2/PARP14/CDC42EP4	18	CCL20+ kera
GO:0001894	GO:0001894	tissue homeostasis	18/458	261/18866	7.41e-05	0.00402192	0.00341869	SOX9/ACTB/FOXC1/HOMER1/ACP5/GJA1/RDH12/PPARGC1B/ABCA12/HSPB1/CLDN1/OCLN/INAVA/TNFAIP3/CTNNB1/TJP2/TJP1/VCL	18	CCL20+ kera
GO:0009060	GO:0009060	aerobic respiration	17/458	87/18866	2.73e-11	9e-09	7.65e-09	COX8A/COX5B/COX7B/ATP5F1D/UQCR10/COX6B1/NDUFS8/NDUFS7/COX7C/COX4I1/NDUFA4/COX6A1/UQCRH/COX6C/UQCRC2/SDHD/UQCRB	17	CCL20+ kera
GO:0071346	GO:0071346	cellular response to interferon-gamma	17/458	182/18866	2.29e-06	0.000204033	0.000173431	CCL20/GSN/HLA-DQB1/HLA-DRA/HLA-DRB5/CASP1/HLA-DRB1/HLA-DPA1/GBP1/STAT1/CLDN1/FLNB/OAS2/CD44/GBP2/PARP14/CDC42EP4	17	CCL20+ kera
GO:0031424	GO:0031424	keratinization	17/458	225/18866	3.77e-05	0.00224323	0.00190678	KRT6B/KRT79/SPINK5/KRT17/KRT6A/SPRR1B/KRT80/KLK5/ABCA12/PRSS8/PKP1/CASP14/EVPL/CSTA/PPL/ST14/JUP	17	CCL20+ kera
GO:0000302	GO:0000302	response to reactive oxygen species	17/458	235/18866	6.5e-05	0.00361684	0.00307436	S100A7/TPM1/GSTP1/CRYAB/PPARGC1B/CFLAR/CYP1B1/SDC1/FOXO1/STAT1/APOE/TNFAIP3/FOXO3/TXN/RHOB/TXNIP/KDM6B	17	CCL20+ kera
GO:2000116	GO:2000116	regulation of cysteine-type endopeptidase activity	17/458	239/18866	8e-05	0.00419623	0.00356685	S100A8/CARD18/S100A9/F3/CRYAB/SOX7/GSN/CFLAR/CASP1/NDUFA13/DHCR24/HIP1R/CD44/BBC3/IFI6/TNFAIP8/PYCARD	17	CCL20+ kera
GO:0009636	GO:0009636	response to toxic substance	17/458	250/18866	0.000138442	0.00631238	0.00536561	S100A9/MGST1/RDH12/GSTP1/CYP1B1/PON2/RDH11/SDC1/SRD5A1/APOE/CLDN1/DUOX1/MPST/TXN/AHR/CDH1/KDM6B	17	CCL20+ kera
GO:0070268	GO:0070268	cornification	16/458	113/18866	1.44e-08	2.28e-06	1.94e-06	KRT6B/KRT79/SPINK5/KRT17/KRT6A/SPRR1B/KRT80/KLK5/PRSS8/PKP1/CASP14/EVPL/CSTA/PPL/ST14/JUP	16	CCL20+ kera
GO:1903034	GO:1903034	regulation of response to wounding	16/458	183/18866	1.05e-05	0.000765985	0.000651098	PTN/F3/EPHA4/CASK/GJA1/KREMEN1/PTPRF/MYH9/APOE/CD109/HBEGF/CLDN1/OCLN/DUOX1/GRN/TNFAIP3	16	CCL20+ kera
GO:0043281	GO:0043281	regulation of cysteine-type endopeptidase activity involved in apoptotic process	16/458	215/18866	7.59e-05	0.00406661	0.00345667	S100A8/S100A9/F3/CRYAB/SOX7/GSN/CFLAR/CASP1/NDUFA13/DHCR24/HIP1R/CD44/BBC3/IFI6/TNFAIP8/PYCARD	16	CCL20+ kera
GO:1904018	GO:1904018	positive regulation of vasculature development	16/458	235/18866	0.000212972	0.00861132	0.00731974	F3/ANXA3/GATA6/CHI3L1/ITGB8/CFLAR/CYP1B1/HK2/HSPB1/SMAD1/GRN/EFNB2/TJP1/JUP/STAT3/RHOB	16	CCL20+ kera
GO:0044409	GO:0044409	entry into host	15/458	147/18866	3.01e-06	0.000243633	0.000207092	KRT6A/CTSB/GSN/CD74/SERPINB3/HLA-DRB1/NECTIN4/LAMP1/CLDN1/HSPA1B/EFNB2/CTNNB1/CTNND1/CDH1/LDLR	15	CCL20+ kera
GO:0016125	GO:0016125	sterol metabolic process	15/458	169/18866	1.66e-05	0.00106032	0.000901287	SCD/CYP27A1/CYB5R2/DHCR7/SREBF1/SC5D/CYP1B1/MSMO1/FDPS/APOE/ACADVL/DHCR24/SQLE/TTC39B/LDLR	15	CCL20+ kera
GO:0052126	GO:0052126	movement in host environment	15/458	169/18866	1.66e-05	0.00106032	0.000901287	KRT6A/CTSB/GSN/CD74/SERPINB3/HLA-DRB1/NECTIN4/LAMP1/CLDN1/HSPA1B/EFNB2/CTNNB1/CTNND1/CDH1/LDLR	15	CCL20+ kera
GO:0010952	GO:0010952	positive regulation of peptidase activity	15/458	201/18866	0.000122501	0.00570693	0.00485096	S100A8/S100A9/F3/EPHA4/SOX7/GSN/CFLAR/SERPINB3/CASP1/NDUFA13/HIP1R/GRN/STAT3/BBC3/PYCARD	15	CCL20+ kera
GO:0051701	GO:0051701	interaction with host	15/458	212/18866	0.000220042	0.00875039	0.00743795	KRT6A/CTSB/GSN/CD74/SERPINB3/HLA-DRB1/NECTIN4/LAMP1/CLDN1/HSPA1B/EFNB2/CTNNB1/CTNND1/CDH1/LDLR	15	CCL20+ kera
GO:0010950	GO:0010950	positive regulation of endopeptidase activity	14/458	181/18866	0.00014053	0.00634013	0.0053892	S100A8/S100A9/F3/EPHA4/SOX7/GSN/CFLAR/SERPINB3/CASP1/NDUFA13/HIP1R/STAT3/BBC3/PYCARD	14	CCL20+ kera
GO:0007007	GO:0007007	inner mitochondrial membrane organization	13/458	52/18866	2.3e-10	6.58e-08	5.6e-08	CHCHD10/ATP5ME/ATP5F1D/NDUFA13/ATP5MC3/ATP5MG/ATP5MC1/MICOS10/ATP5F1E/MICOS13/ATP5F1B/ATP5MF/ATP5PF	13	CCL20+ kera
GO:0009142	GO:0009142	nucleoside triphosphate biosynthetic process	13/458	82/18866	8.35e-08	1.02e-05	8.69e-06	ATP5ME/COX5B/AK1/ATP5F1D/ATP5MC3/ATP5MG/ATP5MC1/ATP5F1E/TMSB4X/ATP5F1B/ATP5MF/STAT3/ATP5PF	13	CCL20+ kera
GO:1990542	GO:1990542	mitochondrial transmembrane transport	13/458	101/18866	1e-06	9.79e-05	8.32e-05	TST/ATP5ME/COX5B/SLC25A23/ATP5F1D/ATP5MC3/ATP5MG/ATP5MC1/ATP5F1E/ATP5F1B/ATP5MF/SLC25A37/ATP5PF	13	CCL20+ kera
GO:0009141	GO:0009141	nucleoside triphosphate metabolic process	13/458	110/18866	2.68e-06	0.00022963	0.000195189	ATP5ME/COX5B/AK1/ATP5F1D/ATP5MC3/ATP5MG/ATP5MC1/ATP5F1E/TMSB4X/ATP5F1B/ATP5MF/STAT3/ATP5PF	13	CCL20+ kera
GO:0008203	GO:0008203	cholesterol metabolic process	13/458	153/18866	9.42e-05	0.00463949	0.00394363	SCD/CYP27A1/DHCR7/SREBF1/SC5D/MSMO1/FDPS/APOE/ACADVL/DHCR24/SQLE/TTC39B/LDLR	13	CCL20+ kera
GO:1902652	GO:1902652	secondary alcohol metabolic process	13/458	162/18866	0.000167567	0.00718194	0.00610474	SCD/CYP27A1/DHCR7/SREBF1/SC5D/MSMO1/FDPS/APOE/ACADVL/DHCR24/SQLE/TTC39B/LDLR	13	CCL20+ kera
GO:0006754	GO:0006754	ATP biosynthetic process	12/458	54/18866	4.94e-09	8.83e-07	7.5e-07	ATP5ME/COX5B/ATP5F1D/ATP5MC3/ATP5MG/ATP5MC1/ATP5F1E/TMSB4X/ATP5F1B/ATP5MF/STAT3/ATP5PF	12	CCL20+ kera
GO:0009206	GO:0009206	purine ribonucleoside triphosphate biosynthetic process	12/458	65/18866	4.56e-08	6.74e-06	5.73e-06	ATP5ME/COX5B/ATP5F1D/ATP5MC3/ATP5MG/ATP5MC1/ATP5F1E/TMSB4X/ATP5F1B/ATP5MF/STAT3/ATP5PF	12	CCL20+ kera
GO:0009145	GO:0009145	purine nucleoside triphosphate biosynthetic process	12/458	66/18866	5.45e-08	7.53e-06	6.4e-06	ATP5ME/COX5B/ATP5F1D/ATP5MC3/ATP5MG/ATP5MC1/ATP5F1E/TMSB4X/ATP5F1B/ATP5MF/STAT3/ATP5PF	12	CCL20+ kera
GO:0009201	GO:0009201	ribonucleoside triphosphate biosynthetic process	12/458	71/18866	1.27e-07	1.51e-05	1.29e-05	ATP5ME/COX5B/ATP5F1D/ATP5MC3/ATP5MG/ATP5MC1/ATP5F1E/TMSB4X/ATP5F1B/ATP5MF/STAT3/ATP5PF	12	CCL20+ kera
GO:0009205	GO:0009205	purine ribonucleoside triphosphate metabolic process	12/458	79/18866	4.26e-07	4.81e-05	4.09e-05	ATP5ME/COX5B/ATP5F1D/ATP5MC3/ATP5MG/ATP5MC1/ATP5F1E/TMSB4X/ATP5F1B/ATP5MF/STAT3/ATP5PF	12	CCL20+ kera
GO:0009199	GO:0009199	ribonucleoside triphosphate metabolic process	12/458	85/18866	9.6e-07	9.57e-05	8.13e-05	ATP5ME/COX5B/ATP5F1D/ATP5MC3/ATP5MG/ATP5MC1/ATP5F1E/TMSB4X/ATP5F1B/ATP5MF/STAT3/ATP5PF	12	CCL20+ kera
GO:0009144	GO:0009144	purine nucleoside triphosphate metabolic process	12/458	87/18866	1.24e-06	0.000117965	0.000100272	ATP5ME/COX5B/ATP5F1D/ATP5MC3/ATP5MG/ATP5MC1/ATP5F1E/TMSB4X/ATP5F1B/ATP5MF/STAT3/ATP5PF	12	CCL20+ kera
GO:0033108	GO:0033108	mitochondrial respiratory chain complex assembly	12/458	102/18866	6.79e-06	0.000510809	0.000434194	NDUFA13/NDUFS5/UQCR10/NDUFS8/NDUFS6/NDUFC2/NDUFB8/NDUFS7/NDUFB7/NDUFA6/NDUFB2/UQCRB	12	CCL20+ kera
GO:0032355	GO:0032355	response to estradiol	12/458	141/18866	0.000171079	0.00725983	0.00617095	PTN/FAM210B/GJA1/GSTP1/CRYAB/CFLAR/GJB2/SRD5A1/CTNNB1/NRIP1/STAT3/TXNIP	12	CCL20+ kera
GO:0007043	GO:0007043	cell-cell junction assembly	12/458	147/18866	0.00025263	0.0096676	0.00821759	ACTB/GJA1/GJB2/CLDN1/OCLN/PKP1/CTNNB1/PARD6B/CTNND1/TJP1/VCL/JUP	12	CCL20+ kera
GO:0051384	GO:0051384	response to glucocorticoid	12/458	147/18866	0.00025263	0.0096676	0.00821759	ANXA3/FBXO32/GSTP1/PPARGC1B/CFLAR/GJB2/SDC1/SRD5A1/FOXO1/CLDN1/FOXO3/IL1RN	12	CCL20+ kera
GO:0042407	GO:0042407	cristae formation	11/458	35/18866	3.78e-10	8.53e-08	7.25e-08	CHCHD10/ATP5ME/ATP5F1D/ATP5MC3/ATP5MG/ATP5MC1/ATP5F1E/MICOS13/ATP5F1B/ATP5MF/ATP5PF	11	CCL20+ kera
GO:0006120	GO:0006120	mitochondrial electron transport, NADH to ubiquinone	11/458	55/18866	7e-08	9.09e-06	7.72e-06	NDUFA13/NDUFS5/NDUFS8/NDUFS6/NDUFC2/NDUFB8/NDUFS7/NDUFA4/NDUFB7/NDUFA6/NDUFB2	11	CCL20+ kera
GO:0034332	GO:0034332	adherens junction organization	11/458	67/18866	5.78e-07	6.19e-05	5.27e-05	ACTB/EPHA4/NECTIN4/INAVA/EFNB2/CTNNB1/CTNND1/TJP1/VCL/JUP/CDH1	11	CCL20+ kera
GO:0060333	GO:0060333	interferon-gamma-mediated signaling pathway	11/458	91/18866	1.26e-05	0.000886888	0.000753867	HLA-DQB1/HLA-DRA/HLA-DRB5/HLA-DRB1/HLA-DPA1/GBP1/STAT1/OAS2/CD44/GBP2/PARP14	11	CCL20+ kera
GO:0032651	GO:0032651	regulation of interleukin-1 beta production	11/458	97/18866	2.33e-05	0.00144645	0.0012295	CARD18/ACP5/GSTP1/TRIM16/CASP1/HSPB1/INAVA/TNFAIP3/STMP1/STAT3/PYCARD	11	CCL20+ kera
GO:0032611	GO:0032611	interleukin-1 beta production	11/458	106/18866	5.35e-05	0.00305903	0.00260022	CARD18/ACP5/GSTP1/TRIM16/CASP1/HSPB1/INAVA/TNFAIP3/STMP1/STAT3/PYCARD	11	CCL20+ kera
GO:0032652	GO:0032652	regulation of interleukin-1 production	11/458	111/18866	8.18e-05	0.00419623	0.00356685	CARD18/ACP5/GSTP1/TRIM16/CASP1/HSPB1/INAVA/TNFAIP3/STMP1/STAT3/PYCARD	11	CCL20+ kera
GO:0032612	GO:0032612	interleukin-1 production	11/458	121/18866	0.00017763	0.00746396	0.00634447	CARD18/ACP5/GSTP1/TRIM16/CASP1/HSPB1/INAVA/TNFAIP3/STMP1/STAT3/PYCARD	11	CCL20+ kera
GO:0006721	GO:0006721	terpenoid metabolic process	11/458	124/18866	0.000220495	0.00875039	0.00743795	RBP1/CRABP2/RDH12/CYP1B1/SDR16C5/RDH11/SDC1/SRD5A1/FDPS/APOE/ALDH1A1	11	CCL20+ kera
GO:0042776	GO:0042776	mitochondrial ATP synthesis coupled proton transport	10/458	24/18866	9.33e-11	2.86e-08	2.43e-08	ATP5ME/COX5B/ATP5F1D/ATP5MC3/ATP5MG/ATP5MC1/ATP5F1E/ATP5F1B/ATP5MF/ATP5PF	10	CCL20+ kera
GO:0015985	GO:0015985	energy coupled proton transport, down electrochemical gradient	10/458	27/18866	3.76e-10	8.53e-08	7.25e-08	ATP5ME/COX5B/ATP5F1D/ATP5MC3/ATP5MG/ATP5MC1/ATP5F1E/ATP5F1B/ATP5MF/ATP5PF	10	CCL20+ kera
GO:0015986	GO:0015986	ATP synthesis coupled proton transport	10/458	27/18866	3.76e-10	8.53e-08	7.25e-08	ATP5ME/COX5B/ATP5F1D/ATP5MC3/ATP5MG/ATP5MC1/ATP5F1E/ATP5F1B/ATP5MF/ATP5PF	10	CCL20+ kera
GO:0010257	GO:0010257	NADH dehydrogenase complex assembly	10/458	65/18866	3.49e-06	0.000267417	0.000227308	NDUFA13/NDUFS5/NDUFS8/NDUFS6/NDUFC2/NDUFB8/NDUFS7/NDUFB7/NDUFA6/NDUFB2	10	CCL20+ kera
GO:0032981	GO:0032981	mitochondrial respiratory chain complex I assembly	10/458	65/18866	3.49e-06	0.000267417	0.000227308	NDUFA13/NDUFS5/NDUFS8/NDUFS6/NDUFC2/NDUFB8/NDUFS7/NDUFB7/NDUFA6/NDUFB2	10	CCL20+ kera
GO:0090181	GO:0090181	regulation of cholesterol metabolic process	10/458	65/18866	3.49e-06	0.000267417	0.000227308	SCD/DHCR7/SREBF1/SC5D/FDPS/APOE/ACADVL/SQLE/TTC39B/LDLR	10	CCL20+ kera
GO:0016126	GO:0016126	sterol biosynthetic process	10/458	81/18866	2.59e-05	0.00158833	0.00135011	SCD/CYB5R2/DHCR7/SREBF1/SC5D/MSMO1/FDPS/APOE/DHCR24/SQLE	10	CCL20+ kera
GO:0060337	GO:0060337	type I interferon signaling pathway	10/458	95/18866	0.000103192	0.00491424	0.00417717	IFI27/STAT1/OAS2/BST2/MX1/GBP2/ISG20/MX2/IFI6/ISG15	10	CCL20+ kera
GO:0071357	GO:0071357	cellular response to type I interferon	10/458	95/18866	0.000103192	0.00491424	0.00417717	IFI27/STAT1/OAS2/BST2/MX1/GBP2/ISG20/MX2/IFI6/ISG15	10	CCL20+ kera
GO:0034340	GO:0034340	response to type I interferon	10/458	99/18866	0.000145973	0.0065171	0.00553962	IFI27/STAT1/OAS2/BST2/MX1/GBP2/ISG20/MX2/IFI6/ISG15	10	CCL20+ kera
GO:0006123	GO:0006123	mitochondrial electron transport, cytochrome c to oxygen	9/458	21/18866	6.15e-10	1.25e-07	1.07e-07	COX8A/COX5B/COX7B/COX6B1/COX7C/COX4I1/NDUFA4/COX6A1/COX6C	9	CCL20+ kera
GO:0019646	GO:0019646	aerobic electron transport chain	9/458	21/18866	6.15e-10	1.25e-07	1.07e-07	COX8A/COX5B/COX7B/COX6B1/COX7C/COX4I1/NDUFA4/COX6A1/COX6C	9	CCL20+ kera
GO:0006695	GO:0006695	cholesterol biosynthetic process	9/458	75/18866	8.22e-05	0.00419623	0.00356685	SCD/DHCR7/SREBF1/SC5D/MSMO1/FDPS/APOE/DHCR24/SQLE	9	CCL20+ kera
GO:1902653	GO:1902653	secondary alcohol biosynthetic process	9/458	75/18866	8.22e-05	0.00419623	0.00356685	SCD/DHCR7/SREBF1/SC5D/MSMO1/FDPS/APOE/DHCR24/SQLE	9	CCL20+ kera
GO:0032507	GO:0032507	maintenance of protein location in cell	8/458	64/18866	0.0001526	0.00667393	0.00567293	CHCHD10/GJA1/GSN/HK2/TMSB10/TMSB4X/RANGAP1/TXN	8	CCL20+ kera
GO:0035633	GO:0035633	maintenance of blood-brain barrier	7/458	34/18866	1.45e-05	0.00096921	0.000823842	ACTB/GJA1/CLDN1/OCLN/TJP2/TJP1/VCL	7	CCL20+ kera
GO:0071548	GO:0071548	response to dexamethasone	7/458	41/18866	5.22e-05	0.0030253	0.00257155	FBXO32/CFLAR/GJB2/SRD5A1/FOXO1/CLDN1/FOXO3	7	CCL20+ kera
GO:0045540	GO:0045540	regulation of cholesterol biosynthetic process	7/458	50/18866	0.000192294	0.00792473	0.00673612	SCD/DHCR7/SREBF1/SC5D/FDPS/APOE/SQLE	7	CCL20+ kera
GO:0106118	GO:0106118	regulation of sterol biosynthetic process	7/458	50/18866	0.000192294	0.00792473	0.00673612	SCD/DHCR7/SREBF1/SC5D/FDPS/APOE/SQLE	7	CCL20+ kera
GO:0006122	GO:0006122	mitochondrial electron transport, ubiquinol to cytochrome c	6/458	15/18866	8.23e-07	8.61e-05	7.32e-05	UQCRQ/UQCR10/UQCR11/UQCRH/UQCRC2/UQCRB	6	CCL20+ kera
GO:0060479	GO:0060479	lung cell differentiation	6/458	23/18866	1.41e-05	0.000957712	0.000814068	SOX9/AGR2/GATA6/SAV1/CTNNB1/NFIB	6	CCL20+ kera
GO:0010464	GO:0010464	regulation of mesenchymal cell proliferation	6/458	33/18866	0.000125736	0.00579467	0.00492555	PTN/SOX9/STAT1/IRS2/CTNNB1/NFIB	6	CCL20+ kera
GO:0045648	GO:0045648	positive regulation of erythrocyte differentiation	6/458	34/18866	0.000149578	0.0066092	0.00561791	FAM210B/STAT1/HSPA1B/FOXO3/STAT3/ISG15	6	CCL20+ kera
GO:1990000	GO:1990000	amyloid fibril formation	5/458	18/18866	5.44e-05	0.00306899	0.00260868	CRYAB/GSN/FKBP1A/APOE/LDLR	5	CCL20+ kera
GO:2000738	GO:2000738	positive regulation of stem cell differentiation	5/458	21/18866	0.000121699	0.00570693	0.00485096	PTN/SOX9/FOXC1/GATA6/SEMA3C	5	CCL20+ kera
GO:0060487	GO:0060487	lung epithelial cell differentiation	5/458	22/18866	0.000154368	0.00668305	0.00568068	SOX9/AGR2/GATA6/SAV1/NFIB	5	CCL20+ kera
GO:0014889	GO:0014889	muscle atrophy	4/458	11/18866	9.88e-05	0.00481161	0.00408994	GSN/CFLAR/GATM/FOXO3	4	CCL20+ kera
GO:0009615	GO:0009615	response to virus	54/271	349/18866	4.63e-40	2.27e-37	1.83e-37	CXCL10/CXCL9/GBP1/ISG15/IFIT3/ISG20/IFIT2/IFIH1/IFITM3/RSAD2/MX1/IFI44L/OASL/PLSCR1/DDX58/MX2/TRIM22/IFITM1/OAS3/RTP4/BST2/GBP3/OAS1/OAS2/STAT1/HERC5/IFI44/IFIT1/SAMHD1/IFI6/AIM2/IRF1/EIF2AK2/IFI16/NT5C3A/IRF7/IFI27/PML/STAT2/PARP9/CD40/DDX60/DTX3L/TRIM38/SHFL/PMAIP1/IFNGR2/ZC3HAV1/NLRC5/IRF9/TNFAIP3/USP15/PSMA2/APOBEC3A	54	Differentiating kera-4
GO:0051607	GO:0051607	defense response to virus	51/271	258/18866	2.12e-43	3.64e-40	2.92e-40	CXCL10/CXCL9/GBP1/ISG15/IFIT3/ISG20/IFIT2/IFIH1/IFITM3/RSAD2/MX1/IFI44L/OASL/PLSCR1/DDX58/MX2/TRIM22/IFITM1/OAS3/RTP4/BST2/GBP3/OAS1/OAS2/STAT1/HERC5/IFIT1/SAMHD1/IFI6/AIM2/IRF1/EIF2AK2/IFI16/NT5C3A/IRF7/IFI27/PML/STAT2/PARP9/CD40/DDX60/DTX3L/TRIM38/SHFL/PMAIP1/ZC3HAV1/NLRC5/IRF9/TNFAIP3/USP15/APOBEC3A	51	Differentiating kera-4
GO:0034341	GO:0034341	response to interferon-gamma	49/271	202/18866	2.34e-46	8.04e-43	6.47e-43	GBP1/HLA-DRB1/HLA-DRA/GBP4/GBP2/IFITM3/PARP14/HLA-DRB5/OASL/HLA-DQB1/TRIM22/HLA-DPA1/IFITM1/HLA-DPB1/OAS3/HLA-DQA1/BST2/GBP3/OAS1/OAS2/STAT1/IRF1/HLA-B/B2M/HLA-E/NMI/IRF7/HLA-A/SP100/CD47/HLA-C/CASP1/HLA-F/PML/NUB1/ICAM1/PARP9/CD40/IFI30/TRIM38/CCL20/JAK2/MT2A/SHFL/CXCL16/IFNGR2/NLRC5/IRF9/EDN1	49	Differentiating kera-4
GO:0002831	GO:0002831	regulation of response to biotic stimulus	45/271	409/18866	7.83e-27	2.99e-24	2.4e-24	PARP14/PLSCR1/DDX58/SERPING1/USP18/PSME2/STAT1/HERC5/IFIT1/PSMB10/SAMHD1/PSMB9/AIM2/IRF1/IFI16/HLA-B/HLA-E/PSMB8/NMI/IRF7/HLA-A/RIPK2/CARD16/HLA-F/PSME1/PARP9/OPTN/DDX60/TRAFD1/DTX3L/TRIM38/JAK2/PSMA4/HSPD1/PSMA3/IFNGR2/NLRC5/PSMA5/PSMB2/NFKB1/PSMA6/APOE/TNFAIP3/USP15/PSMA2	45	Differentiating kera-4
GO:0071346	GO:0071346	cellular response to interferon-gamma	42/271	182/18866	9.65e-39	4.15e-36	3.33e-36	GBP1/HLA-DRB1/HLA-DRA/GBP4/GBP2/PARP14/HLA-DRB5/OASL/HLA-DQB1/TRIM22/HLA-DPA1/HLA-DPB1/OAS3/HLA-DQA1/GBP3/OAS1/OAS2/STAT1/IRF1/HLA-B/B2M/HLA-E/NMI/IRF7/HLA-A/SP100/CD47/HLA-C/CASP1/HLA-F/PML/ICAM1/PARP9/IFI30/TRIM38/CCL20/JAK2/MT2A/IFNGR2/NLRC5/IRF9/EDN1	42	Differentiating kera-4
GO:0060333	GO:0060333	interferon-gamma-mediated signaling pathway	36/271	91/18866	6.09e-43	6.98e-40	5.61e-40	GBP1/HLA-DRB1/HLA-DRA/GBP2/PARP14/HLA-DRB5/OASL/HLA-DQB1/TRIM22/HLA-DPA1/HLA-DPB1/OAS3/HLA-DQA1/OAS1/OAS2/STAT1/IRF1/HLA-B/B2M/HLA-E/NMI/IRF7/HLA-A/SP100/HLA-C/HLA-F/PML/ICAM1/PARP9/IFI30/TRIM38/JAK2/MT2A/IFNGR2/NLRC5/IRF9	36	Differentiating kera-4
GO:0034340	GO:0034340	response to type I interferon	36/271	99/18866	2.44e-41	2.1e-38	1.69e-38	ISG15/IFIT3/ISG20/IFIT2/GBP2/IFITM3/RSAD2/MX1/OASL/MX2/IFITM1/IFI35/OAS3/USP18/BST2/OAS1/XAF1/OAS2/STAT1/IFIT1/SAMHD1/IFI6/IRF1/HLA-B/HLA-E/PSMB8/IRF7/HLA-A/SP100/IFI27/HLA-C/HLA-F/STAT2/SHFL/NLRC5/IRF9	36	Differentiating kera-4
GO:0060337	GO:0060337	type I interferon signaling pathway	35/271	95/18866	1.91e-40	1.1e-37	8.81e-38	ISG15/IFIT3/ISG20/IFIT2/GBP2/IFITM3/RSAD2/MX1/OASL/MX2/IFITM1/IFI35/OAS3/USP18/BST2/OAS1/XAF1/OAS2/STAT1/IFIT1/SAMHD1/IFI6/IRF1/HLA-B/HLA-E/PSMB8/IRF7/HLA-A/SP100/IFI27/HLA-C/HLA-F/STAT2/NLRC5/IRF9	35	Differentiating kera-4
GO:0071357	GO:0071357	cellular response to type I interferon	35/271	95/18866	1.91e-40	1.1e-37	8.81e-38	ISG15/IFIT3/ISG20/IFIT2/GBP2/IFITM3/RSAD2/MX1/OASL/MX2/IFITM1/IFI35/OAS3/USP18/BST2/OAS1/XAF1/OAS2/STAT1/IFIT1/SAMHD1/IFI6/IRF1/HLA-B/HLA-E/PSMB8/IRF7/HLA-A/SP100/IFI27/HLA-C/HLA-F/STAT2/NLRC5/IRF9	35	Differentiating kera-4
GO:0034612	GO:0034612	response to tumor necrosis factor	35/271	320/18866	6.66e-21	1.27e-18	1.02e-18	GBP1/GBP2/TNFSF13B/GBP3/PSME2/STAT1/PSMB10/PSMB9/AIM2/PSMB8/CASP1/CARD16/NUB1/ICAM1/PSME1/CD40/RBCK1/CCL20/JAK2/PSMA4/TNFRSF14/CASP4/CXCL16/PSMA3/FAS/PSMA5/PSMB2/EDN1/NFKBIA/NFKB1/PSMA6/TNFAIP3/TNFRSF12A/PSMA2/CXCL8	35	Differentiating kera-4
GO:0019882	GO:0019882	antigen processing and presentation	34/271	232/18866	1.63e-24	4.3e-22	3.46e-22	HLA-DRB1/HLA-DRA/CD74/HLA-DRB5/TAP1/HLA-DQB1/HLA-DPA1/HLA-DPB1/HLA-DQA1/HLA-DMA/PSME2/CTSS/TAP2/PSMB10/PSMB9/HLA-B/B2M/HLA-E/PSMB8/HLA-A/ERAP2/HLA-C/HLA-F/TAPBP/ICAM1/PSME1/IFI30/PSMA4/PSMA3/PSMA5/PSMB2/LGMN/PSMA6/PSMA2	34	Differentiating kera-4
GO:0045088	GO:0045088	regulation of innate immune response	34/271	307/18866	1.67e-20	3.03e-18	2.44e-18	PARP14/PLSCR1/SERPING1/USP18/PSME2/STAT1/PSMB10/SAMHD1/PSMB9/AIM2/IRF1/IFI16/HLA-B/HLA-E/PSMB8/NMI/IRF7/HLA-A/HLA-F/PSME1/PARP9/TRAFD1/JAK2/PSMA4/PSMA3/IFNGR2/NLRC5/PSMA5/PSMB2/NFKB1/PSMA6/APOE/TNFAIP3/PSMA2	34	Differentiating kera-4
GO:0048002	GO:0048002	antigen processing and presentation of peptide antigen	33/271	194/18866	5.75e-26	1.8e-23	1.44e-23	HLA-DRB1/HLA-DRA/CD74/HLA-DRB5/TAP1/HLA-DQB1/HLA-DPA1/HLA-DPB1/HLA-DQA1/HLA-DMA/PSME2/CTSS/TAP2/PSMB10/PSMB9/HLA-B/B2M/HLA-E/PSMB8/HLA-A/ERAP2/HLA-C/HLA-F/TAPBP/PSME1/IFI30/PSMA4/PSMA3/PSMA5/PSMB2/LGMN/PSMA6/PSMA2	33	Differentiating kera-4
GO:0071356	GO:0071356	cellular response to tumor necrosis factor	33/271	297/18866	5.73e-20	8.95e-18	7.2e-18	GBP1/GBP2/TNFSF13B/GBP3/PSME2/STAT1/PSMB10/PSMB9/AIM2/PSMB8/CASP1/CARD16/ICAM1/PSME1/CD40/RBCK1/CCL20/JAK2/PSMA4/TNFRSF14/CASP4/PSMA3/FAS/PSMA5/PSMB2/EDN1/NFKBIA/NFKB1/PSMA6/TNFAIP3/TNFRSF12A/PSMA2/CXCL8	33	Differentiating kera-4
GO:0019058	GO:0019058	viral life cycle	33/271	341/18866	4.04e-18	5.34e-16	4.3e-16	HLA-DRB1/CD74/ISG15/ISG20/IFITM3/RSAD2/MX1/OASL/PLSCR1/TRIM22/IFITM1/OAS3/BST2/OAS1/OAS2/IFIT1/EIF2AK2/IFI16/LAMP3/IFI27/PML/ICAM1/TRIM38/SHFL/TNFRSF14/CAV2/CHMP5/CAV1/ZC3HAV1/DYNLT1/APOE/CXCL8/APOBEC3A	33	Differentiating kera-4
GO:0002478	GO:0002478	antigen processing and presentation of exogenous peptide antigen	32/271	177/18866	4.51e-26	1.55e-23	1.24e-23	HLA-DRB1/HLA-DRA/CD74/HLA-DRB5/TAP1/HLA-DQB1/HLA-DPA1/HLA-DPB1/HLA-DQA1/HLA-DMA/PSME2/CTSS/TAP2/PSMB10/PSMB9/HLA-B/B2M/HLA-E/PSMB8/HLA-A/HLA-C/HLA-F/TAPBP/PSME1/IFI30/PSMA4/PSMA3/PSMA5/PSMB2/LGMN/PSMA6/PSMA2	32	Differentiating kera-4
GO:0019884	GO:0019884	antigen processing and presentation of exogenous antigen	32/271	185/18866	1.93e-25	5.51e-23	4.43e-23	HLA-DRB1/HLA-DRA/CD74/HLA-DRB5/TAP1/HLA-DQB1/HLA-DPA1/HLA-DPB1/HLA-DQA1/HLA-DMA/PSME2/CTSS/TAP2/PSMB10/PSMB9/HLA-B/B2M/HLA-E/PSMB8/HLA-A/HLA-C/HLA-F/TAPBP/PSME1/IFI30/PSMA4/PSMA3/PSMA5/PSMB2/LGMN/PSMA6/PSMA2	32	Differentiating kera-4
GO:0043903	GO:0043903	regulation of symbiotic process	32/271	231/18866	2.4e-22	5.89e-20	4.74e-20	HLA-DRB1/CD74/ISG15/ISG20/IFITM3/RSAD2/MX1/OASL/PLSCR1/TRIM22/IFITM1/OAS3/BST2/OAS1/OAS2/STAT1/IFIT1/EIF2AK2/IFI16/LAMP3/IFI27/PML/TRIM38/SHFL/CAV2/KRT6A/CAV1/ZC3HAV1/DYNLT1/APOE/CXCL8/APOBEC3A	32	Differentiating kera-4
GO:0052547	GO:0052547	regulation of peptidase activity	32/271	466/18866	2.28e-13	1.96e-11	1.58e-11	TNFSF10/SERPING1/BST2/PSME2/IFI6/PSMB9/AIM2/IFI16/PSMB8/RIPK2/LAMP3/S100A9/CASP1/CARD16/S100A8/PML/PSME1/JAK2/CFLAR/HSPD1/TNFAIP8/PMAIP1/CAV1/BBC3/PSMA3/FAS/HSPE1/CSTB/LGMN/PLAUR/DNAJB6/SERPINB1	32	Differentiating kera-4
GO:0031349	GO:0031349	positive regulation of defense response	31/271	385/18866	7.67e-15	7.75e-13	6.23e-13	PLSCR1/PSME2/PSMB10/PSMB9/AIM2/IFI16/HLA-E/PSMB8/IRF7/RIPK2/S100A9/CD47/HLA-F/S100A8/PSME1/PARP9/OPTN/DDX60/CTSC/JAK2/PSMA4/HSPD1/PSMA3/NLRC5/PSMA5/PSMB2/NFKBIA/NFKB1/PSMA6/USP15/PSMA2	31	Differentiating kera-4
GO:0052548	GO:0052548	regulation of endopeptidase activity	31/271	434/18866	1.96e-13	1.72e-11	1.39e-11	TNFSF10/SERPING1/BST2/PSME2/IFI6/PSMB9/AIM2/IFI16/PSMB8/RIPK2/LAMP3/S100A9/CASP1/CARD16/S100A8/PML/PSME1/JAK2/CFLAR/HSPD1/TNFAIP8/PMAIP1/BBC3/PSMA3/FAS/HSPE1/CSTB/LGMN/PLAUR/DNAJB6/SERPINB1	31	Differentiating kera-4
GO:0050792	GO:0050792	regulation of viral process	30/271	217/18866	5.58e-21	1.13e-18	9.07e-19	HLA-DRB1/CD74/ISG15/ISG20/IFITM3/RSAD2/MX1/OASL/PLSCR1/TRIM22/IFITM1/OAS3/BST2/OAS1/OAS2/STAT1/IFIT1/EIF2AK2/IFI16/LAMP3/IFI27/PML/TRIM38/SHFL/CAV2/ZC3HAV1/DYNLT1/APOE/CXCL8/APOBEC3A	30	Differentiating kera-4
GO:0002697	GO:0002697	regulation of immune effector process	29/271	470/18866	4.42e-11	3.1e-09	2.49e-09	CD74/RSAD2/DDX58/CFB/C1R/SERPING1/BST2/STAT1/HERC5/IFIT1/AIM2/HLA-B/B2M/HLA-E/HLA-A/RIPK2/CD47/HLA-F/ICAM1/PARP9/CD40/DDX60/DTX3L/TRIM38/TNFRSF14/HSPD1/TNFAIP3/USP15/RIF1	29	Differentiating kera-4
GO:0000209	GO:0000209	protein polyubiquitination	28/271	340/18866	9.52e-14	8.61e-12	6.93e-12	RNF213/TRIM22/UBE2L6/PSME2/HERC6/HERC5/PSMB10/PSMB9/PSMB8/NMI/IFI27/RNF114/PSME1/DTX3L/FBXO6/RBCK1/TRIM38/PSMA4/PSMA3/TRIM69/PSMA5/UBE2B/PSMB2/PSMA6/TNFAIP3/RNF19B/RNF19A/PSMA2	28	Differentiating kera-4
GO:0001819	GO:0001819	positive regulation of cytokine production	28/271	447/18866	6.88e-11	4.56e-09	3.67e-09	CD74/IFIH1/RSAD2/DDX58/HLA-DPA1/HLA-DPB1/STAT1/AIM2/IRF1/EIF2AK2/IFI16/B2M/HLA-E/IRF7/HLA-A/RIPK2/CASP1/HLA-F/GSDMD/CD40/DDX60/JAK2/PDE4B/TNFRSF14/HSPD1/CYP1B1/NFKB1/USP15	28	Differentiating kera-4
GO:1903900	GO:1903900	regulation of viral life cycle	27/271	157/18866	1.53e-21	3.5e-19	2.81e-19	HLA-DRB1/CD74/ISG15/ISG20/IFITM3/RSAD2/MX1/OASL/PLSCR1/TRIM22/IFITM1/OAS3/BST2/OAS1/OAS2/IFIT1/EIF2AK2/IFI16/LAMP3/IFI27/PML/TRIM38/SHFL/CAV2/ZC3HAV1/CXCL8/APOBEC3A	27	Differentiating kera-4
GO:0002429	GO:0002429	immune response-activating cell surface receptor signaling pathway	26/271	481/18866	7.63e-09	3.54e-07	2.85e-07	GBP1/HLA-DRB1/HLA-DRA/HLA-DRB5/PLSCR1/HLA-DQB1/HLA-DPA1/HLA-DPB1/HLA-DQA1/PSME2/PSMB10/PSMB9/PSMB8/HLA-A/RIPK2/CD47/PSME1/RBCK1/PSMA4/PDE4B/PSMA3/PSMA5/PSMB2/NFKB1/PSMA6/PSMA2	26	Differentiating kera-4
GO:0002757	GO:0002757	immune response-activating signal transduction	26/271	481/18866	7.63e-09	3.54e-07	2.85e-07	GBP1/HLA-DRB1/HLA-DRA/HLA-DRB5/PLSCR1/HLA-DQB1/HLA-DPA1/HLA-DPB1/HLA-DQA1/PSME2/PSMB10/PSMB9/PSMB8/HLA-A/RIPK2/CD47/PSME1/RBCK1/PSMA4/PDE4B/PSMA3/PSMA5/PSMB2/NFKB1/PSMA6/PSMA2	26	Differentiating kera-4
GO:0033209	GO:0033209	tumor necrosis factor-mediated signaling pathway	25/271	173/18866	3.97e-18	5.34e-16	4.3e-16	TNFSF13B/PSME2/STAT1/PSMB10/PSMB9/AIM2/PSMB8/CASP1/CARD16/PSME1/CD40/RBCK1/JAK2/PSMA4/TNFRSF14/CASP4/PSMA3/FAS/PSMA5/PSMB2/NFKBIA/PSMA6/TNFAIP3/TNFRSF12A/PSMA2	25	Differentiating kera-4
GO:0002833	GO:0002833	positive regulation of response to biotic stimulus	25/271	251/18866	2.91e-14	2.77e-12	2.23e-12	PLSCR1/PSME2/PSMB10/PSMB9/AIM2/IFI16/HLA-E/PSMB8/IRF7/RIPK2/HLA-F/PSME1/PARP9/OPTN/DDX60/PSMA4/HSPD1/PSMA3/NLRC5/PSMA5/PSMB2/NFKB1/PSMA6/USP15/PSMA2	25	Differentiating kera-4
GO:0051090	GO:0051090	regulation of DNA-binding transcription factor activity	25/271	455/18866	1.09e-08	4.62e-07	3.71e-07	DDX58/TRIM22/AIM2/EIF2AK2/SP100/RIPK2/S100A9/CARD16/S100A8/ICAM1/CD40/RBCK1/TRIM38/JAK2/CFLAR/SAV1/CAV1/NLRC5/ARID5B/CYP1B1/EDN1/NFKBIA/NFKB1/PSMA6/TNFAIP3	25	Differentiating kera-4
GO:1903706	GO:1903706	regulation of hemopoiesis	25/271	498/18866	6.37e-08	2.17e-06	1.74e-06	HLA-DRB1/CD74/ISG15/PSME2/STAT1/PSMB10/PSMB9/IRF1/EIF2AK2/HLA-B/B2M/PSMB8/IRF7/RIPK2/PSME1/PSMA4/PSMA3/PTN/PSMA5/PSMB2/NFKBIA/N4BP2L2/PSMA6/PRMT1/PSMA2	25	Differentiating kera-4
GO:0050852	GO:0050852	T cell receptor signaling pathway	24/271	206/18866	2.86e-15	3.17e-13	2.55e-13	GBP1/HLA-DRB1/HLA-DRA/HLA-DRB5/HLA-DQB1/HLA-DPA1/HLA-DPB1/HLA-DQA1/PSME2/PSMB10/PSMB9/PSMB8/HLA-A/RIPK2/PSME1/RBCK1/PSMA4/PDE4B/PSMA3/PSMA5/PSMB2/NFKB1/PSMA6/PSMA2	24	Differentiating kera-4
GO:0050851	GO:0050851	antigen receptor-mediated signaling pathway	24/271	325/18866	5.99e-11	4.12e-09	3.31e-09	GBP1/HLA-DRB1/HLA-DRA/HLA-DRB5/HLA-DQB1/HLA-DPA1/HLA-DPB1/HLA-DQA1/PSME2/PSMB10/PSMB9/PSMB8/HLA-A/RIPK2/PSME1/RBCK1/PSMA4/PDE4B/PSMA3/PSMA5/PSMB2/NFKB1/PSMA6/PSMA2	24	Differentiating kera-4
GO:0045862	GO:0045862	positive regulation of proteolysis	24/271	370/18866	8.44e-10	4.6e-08	3.7e-08	TNFSF10/PSME2/AIM2/IFI16/RIPK2/S100A9/CASP1/S100A8/PML/NUB1/PSME1/CTSC/JAK2/CFLAR/HSPD1/PMAIP1/CAV1/BBC3/FAS/HSPE1/LGMN/APOE/RNF19B/RNF19A	24	Differentiating kera-4
GO:0010498	GO:0010498	proteasomal protein catabolic process	24/271	483/18866	1.43e-07	4.46e-06	3.59e-06	PSME2/PSMB10/PSMB9/PSMB8/LAMP3/IFI27/PML/NUB1/PSME1/FBXO6/RBCK1/TRIM38/PSMA4/PMAIP1/CAV1/PSMA3/PSMA5/UBE2B/PSMB2/PSMA6/APOE/RNF19B/RNF19A/PSMA2	24	Differentiating kera-4
GO:0071347	GO:0071347	cellular response to interleukin-1	23/271	183/18866	2.09e-15	2.39e-13	1.92e-13	GBP1/GBP2/GBP3/PSME2/PSMB10/PSMB9/PSMB8/RIPK2/CD47/ICAM1/PSME1/CD40/CCL20/PSMA4/PSMA3/PSMA5/PSMB2/EDN1/NFKBIA/NFKB1/PSMA6/PSMA2/CXCL8	23	Differentiating kera-4
GO:0070555	GO:0070555	response to interleukin-1	23/271	211/18866	4.71e-14	4.37e-12	3.52e-12	GBP1/GBP2/GBP3/PSME2/PSMB10/PSMB9/PSMB8/RIPK2/CD47/ICAM1/PSME1/CD40/CCL20/PSMA4/PSMA3/PSMA5/PSMB2/EDN1/NFKBIA/NFKB1/PSMA6/PSMA2/CXCL8	23	Differentiating kera-4
GO:2000116	GO:2000116	regulation of cysteine-type endopeptidase activity	23/271	239/18866	6.73e-13	5.5e-11	4.43e-11	TNFSF10/IFI6/PSMB9/AIM2/IFI16/RIPK2/LAMP3/S100A9/CASP1/CARD16/S100A8/PML/JAK2/CFLAR/HSPD1/TNFAIP8/PMAIP1/BBC3/FAS/HSPE1/LGMN/PLAUR/DNAJB6	23	Differentiating kera-4
GO:0002237	GO:0002237	response to molecule of bacterial origin	23/271	356/18866	2.08e-09	1.07e-07	8.58e-08	CXCL10/CXCL9/CXCL11/CMPK2/B2M/RIPK2/S100A9/CASP1/CARD16/S100A8/ICAM1/CD40/JAK2/PDE4B/CNP/HSPD1/S100A7/CHMP5/EDN1/NFKBIA/NFKB1/TNFAIP3/CXCL8	23	Differentiating kera-4
GO:0002683	GO:0002683	negative regulation of immune system process	23/271	463/18866	2.64e-07	7.57e-06	6.09e-06	GBP1/HLA-DRB1/CD74/PARP14/SERPING1/BST2/SAMHD1/IRF1/IFI16/HLA-B/HLA-E/NMI/HLA-A/CD47/HLA-F/TRAFD1/TRIM38/TNFRSF14/NLRC5/NFKBIA/N4BP2L2/TNFAIP3/PRMT1	23	Differentiating kera-4
GO:0043312	GO:0043312	neutrophil degranulation	23/271	487/18866	6.39e-07	1.6e-05	1.29e-05	BST2/CTSS/HLA-B/B2M/S100A9/CD47/HLA-C/S100A8/GSDMD/CTSC/S100A7/MVP/PLAU/GCA/S100A11/DYNLT1/PSMA5/CSTB/NFKB1/PLAUR/RAP2B/PSMA2/SERPINB1	23	Differentiating kera-4
GO:0002283	GO:0002283	neutrophil activation involved in immune response	23/271	490/18866	7.1e-07	1.74e-05	1.4e-05	BST2/CTSS/HLA-B/B2M/S100A9/CD47/HLA-C/S100A8/GSDMD/CTSC/S100A7/MVP/PLAU/GCA/S100A11/DYNLT1/PSMA5/CSTB/NFKB1/PLAUR/RAP2B/PSMA2/SERPINB1	23	Differentiating kera-4
GO:0002474	GO:0002474	antigen processing and presentation of peptide antigen via MHC class I	22/271	99/18866	2.61e-20	4.48e-18	3.61e-18	TAP1/PSME2/TAP2/PSMB10/PSMB9/HLA-B/B2M/HLA-E/PSMB8/HLA-A/ERAP2/HLA-C/HLA-F/TAPBP/PSME1/IFI30/PSMA4/PSMA3/PSMA5/PSMB2/PSMA6/PSMA2	22	Differentiating kera-4
GO:0032496	GO:0032496	response to lipopolysaccharide	22/271	334/18866	3.31e-09	1.63e-07	1.31e-07	CXCL10/CXCL9/CXCL11/CMPK2/RIPK2/S100A9/CASP1/CARD16/S100A8/ICAM1/CD40/JAK2/PDE4B/CNP/HSPD1/S100A7/CHMP5/EDN1/NFKBIA/NFKB1/TNFAIP3/CXCL8	22	Differentiating kera-4
GO:0070482	GO:0070482	response to oxygen levels	22/271	396/18866	7.09e-08	2.39e-06	1.92e-06	PSME2/PSMB10/PSMB9/PSMB8/CARD16/PML/ICAM1/PSME1/PSMA4/CFLAR/HSPD1/PMAIP1/CAV1/PLAU/PSMA3/FAS/PTN/PSMA5/PSMB2/EDN1/PSMA6/PSMA2	22	Differentiating kera-4
GO:0042590	GO:0042590	antigen processing and presentation of exogenous peptide antigen via MHC class I	21/271	80/18866	4.37e-21	9.38e-19	7.54e-19	TAP1/PSME2/TAP2/PSMB10/PSMB9/HLA-B/B2M/HLA-E/PSMB8/HLA-A/HLA-C/HLA-F/TAPBP/PSME1/IFI30/PSMA4/PSMA3/PSMA5/PSMB2/PSMA6/PSMA2	21	Differentiating kera-4
GO:0045069	GO:0045069	regulation of viral genome replication	21/271	100/18866	6.84e-19	9.79e-17	7.87e-17	ISG15/ISG20/IFITM3/RSAD2/MX1/OASL/PLSCR1/IFITM1/OAS3/BST2/OAS1/OAS2/IFIT1/EIF2AK2/IFI16/IFI27/TRIM38/SHFL/ZC3HAV1/CXCL8/APOBEC3A	21	Differentiating kera-4
GO:0019079	GO:0019079	viral genome replication	21/271	127/18866	1.22e-16	1.45e-14	1.16e-14	ISG15/ISG20/IFITM3/RSAD2/MX1/OASL/PLSCR1/IFITM1/OAS3/BST2/OAS1/OAS2/IFIT1/EIF2AK2/IFI16/IFI27/TRIM38/SHFL/ZC3HAV1/CXCL8/APOBEC3A	21	Differentiating kera-4
GO:0001666	GO:0001666	response to hypoxia	21/271	359/18866	5.96e-08	2.07e-06	1.66e-06	PSME2/PSMB10/PSMB9/PSMB8/CARD16/PML/ICAM1/PSME1/PSMA4/CFLAR/HSPD1/PMAIP1/CAV1/PLAU/PSMA3/PTN/PSMA5/PSMB2/EDN1/PSMA6/PSMA2	21	Differentiating kera-4
GO:0036293	GO:0036293	response to decreased oxygen levels	21/271	371/18866	1.04e-07	3.37e-06	2.71e-06	PSME2/PSMB10/PSMB9/PSMB8/CARD16/PML/ICAM1/PSME1/PSMA4/CFLAR/HSPD1/PMAIP1/CAV1/PLAU/PSMA3/PTN/PSMA5/PSMB2/EDN1/PSMA6/PSMA2	21	Differentiating kera-4
GO:2001233	GO:2001233	regulation of apoptotic signaling pathway	21/271	413/18866	6.12e-07	1.55e-05	1.24e-05	CD74/TNFSF10/SOD2/IFI6/SP100/S100A9/S100A8/PML/ICAM1/RBCK1/CTSC/JAK2/CFLAR/PMAIP1/CAV1/BBC3/FAS/TNFAIP3/PLAUR/ATF3/TNFRSF12A	21	Differentiating kera-4
GO:0043161	GO:0043161	proteasome-mediated ubiquitin-dependent protein catabolic process	21/271	424/18866	9.36e-07	2.23e-05	1.8e-05	PSME2/PSMB10/PSMB9/PSMB8/IFI27/PML/NUB1/PSME1/FBXO6/RBCK1/TRIM38/PSMA4/CAV1/PSMA3/PSMA5/UBE2B/PSMB2/PSMA6/RNF19B/RNF19A/PSMA2	21	Differentiating kera-4
GO:0002479	GO:0002479	antigen processing and presentation of exogenous peptide antigen via MHC class I, TAP-dependent	20/271	75/18866	2.74e-20	4.48e-18	3.61e-18	TAP1/PSME2/TAP2/PSMB10/PSMB9/HLA-B/B2M/HLA-E/PSMB8/HLA-A/HLA-C/HLA-F/TAPBP/PSME1/PSMA4/PSMA3/PSMA5/PSMB2/PSMA6/PSMA2	20	Differentiating kera-4
GO:0048525	GO:0048525	negative regulation of viral process	20/271	104/18866	3.01e-17	3.69e-15	2.97e-15	ISG15/ISG20/IFITM3/RSAD2/MX1/OASL/PLSCR1/IFITM1/OAS3/BST2/OAS1/OAS2/STAT1/IFIT1/EIF2AK2/IFI16/PML/SHFL/ZC3HAV1/APOBEC3A	20	Differentiating kera-4
GO:0060759	GO:0060759	regulation of response to cytokine stimulus	20/271	196/18866	7.66e-12	5.85e-10	4.7e-10	CD74/IFIH1/PARP14/DDX58/USP18/STAT1/SAMHD1/IRF7/RIPK2/CASP1/CARD16/PARP9/RBCK1/JAK2/CASP4/CAV1/IFNGR2/NLRC5/EDN1/TNFAIP3	20	Differentiating kera-4
GO:0045089	GO:0045089	positive regulation of innate immune response	20/271	213/18866	3.53e-11	2.53e-09	2.03e-09	PLSCR1/PSME2/PSMB10/PSMB9/AIM2/IFI16/HLA-E/PSMB8/IRF7/HLA-F/PSME1/PARP9/PSMA4/PSMA3/NLRC5/PSMA5/PSMB2/NFKB1/PSMA6/PSMA2	20	Differentiating kera-4
GO:0051091	GO:0051091	positive regulation of DNA-binding transcription factor activity	20/271	270/18866	2.38e-09	1.19e-07	9.54e-08	DDX58/TRIM22/AIM2/EIF2AK2/RIPK2/S100A9/CARD16/S100A8/ICAM1/CD40/RBCK1/TRIM38/JAK2/CFLAR/SAV1/CAV1/ARID5B/EDN1/NFKB1/PSMA6	20	Differentiating kera-4
GO:0002460	GO:0002460	adaptive immune response based on somatic recombination of immune receptors built from immunoglobulin superfamily domains	20/271	370/18866	4.39e-07	1.17e-05	9.39e-06	HLA-DRB1/CD74/RSAD2/HLA-DQB1/C1R/TNFSF13B/SERPING1/HLA-B/B2M/HLA-E/IRF7/HLA-A/RIPK2/HLA-F/ICAM1/CD40/CTSC/HSPD1/TNFAIP3/RIF1	20	Differentiating kera-4
GO:0032102	GO:0032102	negative regulation of response to external stimulus	20/271	433/18866	4.91e-06	9.98e-05	8.03e-05	HLA-DRB1/PARP14/SERPING1/SAMHD1/IFI16/HLA-B/HLA-E/NMI/HLA-A/CARD16/HLA-F/TRAFD1/TRIM38/PLAU/NLRC5/EDN1/NFKB1/APOE/TNFAIP3/PLAUR	20	Differentiating kera-4
GO:1903901	GO:1903901	negative regulation of viral life cycle	19/271	86/18866	1.19e-17	1.52e-15	1.22e-15	ISG15/ISG20/IFITM3/RSAD2/MX1/OASL/PLSCR1/IFITM1/OAS3/BST2/OAS1/OAS2/IFIT1/EIF2AK2/IFI16/PML/SHFL/ZC3HAV1/APOBEC3A	19	Differentiating kera-4
GO:0010952	GO:0010952	positive regulation of peptidase activity	19/271	201/18866	9.87e-11	6.4e-09	5.15e-09	TNFSF10/PSME2/AIM2/IFI16/RIPK2/S100A9/CASP1/S100A8/PML/PSME1/JAK2/CFLAR/HSPD1/PMAIP1/CAV1/BBC3/FAS/HSPE1/LGMN	19	Differentiating kera-4
GO:0071453	GO:0071453	cellular response to oxygen levels	19/271	235/18866	1.42e-09	7.49e-08	6.02e-08	PSME2/PSMB10/PSMB9/PSMB8/CARD16/ICAM1/PSME1/PSMA4/CFLAR/PMAIP1/CAV1/PSMA3/FAS/PTN/PSMA5/PSMB2/EDN1/PSMA6/PSMA2	19	Differentiating kera-4
GO:0030111	GO:0030111	regulation of Wnt signaling pathway	19/271	375/18866	2.24e-06	4.82e-05	3.88e-05	RNF213/PSME2/PSMB10/PSMB9/PSMB8/PSME1/PLEKHA4/PSMA4/CAV1/PSMA3/TLE4/PSMA5/UBE2B/PSMB2/NFKB1/PSMA6/APOE/TNFAIP3/PSMA2	19	Differentiating kera-4
GO:0042110	GO:0042110	T cell activation	19/271	483/18866	7.65e-05	0.00111397	0.00089583	HLA-DRB1/CD74/RSAD2/HLA-DPA1/HLA-DPB1/TNFSF13B/PSMB10/IRF1/B2M/HLA-E/HLA-A/RIPK2/CD47/ICAM1/TNFRSF14/HSPD1/CAV1/HSPH1/MSN	19	Differentiating kera-4
GO:0045071	GO:0045071	negative regulation of viral genome replication	18/271	61/18866	2.9e-19	4.34e-17	3.49e-17	ISG15/ISG20/IFITM3/RSAD2/MX1/OASL/PLSCR1/IFITM1/OAS3/BST2/OAS1/OAS2/IFIT1/EIF2AK2/IFI16/SHFL/ZC3HAV1/APOBEC3A	18	Differentiating kera-4
GO:0010950	GO:0010950	positive regulation of endopeptidase activity	18/271	181/18866	1.35e-10	8.42e-09	6.77e-09	TNFSF10/PSME2/AIM2/IFI16/RIPK2/S100A9/CASP1/S100A8/PML/PSME1/JAK2/CFLAR/HSPD1/PMAIP1/BBC3/FAS/HSPE1/LGMN	18	Differentiating kera-4
GO:0001959	GO:0001959	regulation of cytokine-mediated signaling pathway	18/271	183/18866	1.62e-10	9.92e-09	7.98e-09	CD74/PARP14/USP18/STAT1/SAMHD1/IRF7/RIPK2/CASP1/CARD16/PARP9/RBCK1/JAK2/CASP4/CAV1/IFNGR2/NLRC5/EDN1/TNFAIP3	18	Differentiating kera-4
GO:0043281	GO:0043281	regulation of cysteine-type endopeptidase activity involved in apoptotic process	18/271	215/18866	2.23e-09	1.13e-07	9.05e-08	TNFSF10/IFI6/LAMP3/S100A9/CASP1/CARD16/S100A8/PML/JAK2/CFLAR/HSPD1/TNFAIP8/PMAIP1/BBC3/FAS/HSPE1/PLAUR/DNAJB6	18	Differentiating kera-4
GO:0016579	GO:0016579	protein deubiquitination	18/271	283/18866	1.57e-07	4.81e-06	3.87e-06	IFIH1/DDX58/USP18/PSME2/PSMB10/PSMB9/PSMB8/PSME1/PSMA4/PSMA3/PSMA5/PSMB2/SMAD1/NFKBIA/PSMA6/TNFAIP3/USP15/PSMA2	18	Differentiating kera-4
GO:0007249	GO:0007249	I-kappaB kinase/NF-kappaB signaling	18/271	286/18866	1.83e-07	5.43e-06	4.37e-06	HLA-DRB1/CD74/TNFSF10/TRIM22/SECTM1/BST2/STAT1/RIPK2/CASP1/CARD16/OPTN/CD40/RBCK1/TRIM38/CFLAR/NFKBIA/TNFAIP3/REL	18	Differentiating kera-4
GO:0070646	GO:0070646	protein modification by small protein removal	18/271	300/18866	3.72e-07	1.01e-05	8.11e-06	IFIH1/DDX58/USP18/PSME2/PSMB10/PSMB9/PSMB8/PSME1/PSMA4/PSMA3/PSMA5/PSMB2/SMAD1/NFKBIA/PSMA6/TNFAIP3/USP15/PSMA2	18	Differentiating kera-4
GO:0007159	GO:0007159	leukocyte cell-cell adhesion	18/271	364/18866	5.84e-06	0.000115918	9.32e-05	HLA-DRB1/CD74/HLA-DPA1/HLA-DPB1/TNFSF13B/IRF1/HLA-E/HLA-A/RIPK2/S100A9/CD47/S100A8/ICAM1/TNFRSF14/HSPD1/CAV1/HSPH1/MSN	18	Differentiating kera-4
GO:0006401	GO:0006401	RNA catabolic process	18/271	415/18866	3.39e-05	0.00056857	0.000457231	ISG20/PSME2/OAS2/PSMB10/PSMB9/PSMB8/XRN1/PSME1/HELZ2/PSMA4/PSMA3/PNPT1/ZC3HAV1/PNRC2/PSMA5/PSMB2/PSMA6/PSMA2	18	Differentiating kera-4
GO:0032479	GO:0032479	regulation of type I interferon production	17/271	125/18866	2.85e-12	2.28e-10	1.83e-10	ISG15/IFIH1/DDX58/UBE2L6/STAT1/HERC5/IRF1/IFI16/NMI/IRF7/RIPK2/TRIM38/HSPD1/NLRC5/NFKB1/TNFAIP3/REL	17	Differentiating kera-4
GO:0032606	GO:0032606	type I interferon production	17/271	127/18866	3.71e-12	2.9e-10	2.33e-10	ISG15/IFIH1/DDX58/UBE2L6/STAT1/HERC5/IRF1/IFI16/NMI/IRF7/RIPK2/TRIM38/HSPD1/NLRC5/NFKB1/TNFAIP3/REL	17	Differentiating kera-4
GO:0002221	GO:0002221	pattern recognition receptor signaling pathway	17/271	201/18866	5.39e-09	2.57e-07	2.07e-07	IFIH1/RSAD2/DDX58/CTSS/IRF1/IRF7/RIPK2/S100A9/S100A8/CD40/DDX60/HSPD1/CAV1/NFKBIA/LGMN/TNFAIP3/USP15	17	Differentiating kera-4
GO:0071456	GO:0071456	cellular response to hypoxia	17/271	208/18866	9.03e-09	4.08e-07	3.28e-07	PSME2/PSMB10/PSMB9/PSMB8/CARD16/ICAM1/PSME1/PSMA4/CFLAR/PMAIP1/PSMA3/PTN/PSMA5/PSMB2/EDN1/PSMA6/PSMA2	17	Differentiating kera-4
GO:0036294	GO:0036294	cellular response to decreased oxygen levels	17/271	218/18866	1.82e-08	7.36e-07	5.92e-07	PSME2/PSMB10/PSMB9/PSMB8/CARD16/ICAM1/PSME1/PSMA4/CFLAR/PMAIP1/PSMA3/PTN/PSMA5/PSMB2/EDN1/PSMA6/PSMA2	17	Differentiating kera-4
GO:0043122	GO:0043122	regulation of I-kappaB kinase/NF-kappaB signaling	17/271	252/18866	1.51e-07	4.68e-06	3.76e-06	HLA-DRB1/CD74/TNFSF10/TRIM22/SECTM1/BST2/STAT1/RIPK2/CASP1/CARD16/OPTN/CD40/RBCK1/TRIM38/CFLAR/TNFAIP3/REL	17	Differentiating kera-4
GO:2000027	GO:2000027	regulation of animal organ morphogenesis	17/271	254/18866	1.69e-07	5.1e-06	4.1e-06	PSME2/STAT1/PSMB10/PSMB9/PSMB8/PSME1/PLEKHA4/PSMA4/CFLAR/PSMA3/PTN/PSMA5/PSMB2/EDN1/PSMA6/TNFAIP3/PSMA2	17	Differentiating kera-4
GO:0060828	GO:0060828	regulation of canonical Wnt signaling pathway	17/271	295/18866	1.38e-06	3.13e-05	2.52e-05	PSME2/PSMB10/PSMB9/PSMB8/PSME1/PLEKHA4/PSMA4/CAV1/PSMA3/TLE4/PSMA5/UBE2B/PSMB2/NFKB1/PSMA6/APOE/PSMA2	17	Differentiating kera-4
GO:0060070	GO:0060070	canonical Wnt signaling pathway	17/271	339/18866	8.86e-06	0.000170124	0.00013681	PSME2/PSMB10/PSMB9/PSMB8/PSME1/PLEKHA4/PSMA4/CAV1/PSMA3/TLE4/PSMA5/UBE2B/PSMB2/NFKB1/PSMA6/APOE/PSMA2	17	Differentiating kera-4
GO:0002449	GO:0002449	lymphocyte mediated immunity	17/271	366/18866	2.38e-05	0.000412931	0.00033207	HLA-DRB1/CD74/RSAD2/HLA-DQB1/C1R/SERPING1/HLA-B/B2M/HLA-E/IRF7/HLA-A/HLA-F/ICAM1/CD40/CTSC/HSPD1/RIF1	17	Differentiating kera-4
GO:0050867	GO:0050867	positive regulation of cell activation	17/271	421/18866	0.000133724	0.00181183	0.00145703	CD74/HLA-DPA1/HLA-DPB1/TNFSF13B/HLA-E/HLA-A/RIPK2/CD47/HLA-F/CD40/CTSC/JAK2/TNFRSF14/HSPD1/CAV1/HSPH1/RIF1	17	Differentiating kera-4
GO:0045785	GO:0045785	positive regulation of cell adhesion	17/271	428/18866	0.000162722	0.00215687	0.00173451	CD74/HLA-DPA1/HLA-DPB1/TNFSF13B/HLA-E/HLA-A/RIPK2/CD47/ICAM1/JAK2/RRAS/TNFRSF14/HSPD1/CAV1/PTN/HSPH1/PLAUR	17	Differentiating kera-4
GO:0022407	GO:0022407	regulation of cell-cell adhesion	17/271	439/18866	0.000219424	0.00280276	0.00225392	HLA-DRB1/CD74/HLA-DPA1/HLA-DPB1/TNFSF13B/IRF1/HLA-E/HLA-A/RIPK2/CD47/ICAM1/JAK2/TNFRSF14/HSPD1/CAV1/HSPH1/PLAUR	17	Differentiating kera-4
GO:1901342	GO:1901342	regulation of vasculature development	17/271	444/18866	0.000250439	0.00315205	0.00253481	CXCL10/SOD2/STAT1/SP100/PML/CD40/RRAS/CFLAR/PTN/SMAD1/GADD45A/CYP1B1/TNFAIP3/ITGB8/TNFRSF12A/GLUL/CXCL8	17	Differentiating kera-4
GO:2001056	GO:2001056	positive regulation of cysteine-type endopeptidase activity	16/271	151/18866	5.72e-10	3.17e-08	2.55e-08	TNFSF10/AIM2/IFI16/RIPK2/S100A9/CASP1/S100A8/PML/JAK2/CFLAR/HSPD1/PMAIP1/BBC3/FAS/HSPE1/LGMN	16	Differentiating kera-4
GO:0030177	GO:0030177	positive regulation of Wnt signaling pathway	16/271	183/18866	9.53e-09	4.25e-07	3.42e-07	PSME2/PSMB10/PSMB9/PSMB8/PSME1/PLEKHA4/PSMA4/CAV1/PSMA3/PSMA5/UBE2B/PSMB2/NFKB1/PSMA6/TNFAIP3/PSMA2	16	Differentiating kera-4
GO:0038061	GO:0038061	NIK/NF-kappaB signaling	16/271	184/18866	1.03e-08	4.43e-07	3.56e-07	PSME2/PSMB10/PSMB9/EIF2AK2/PSMB8/PSME1/RBCK1/PSMA4/PSMA3/PSMA5/PSMB2/EDN1/NFKBIA/PSMA6/REL/PSMA2	16	Differentiating kera-4
GO:0051701	GO:0051701	interaction with host	16/271	212/18866	7.61e-08	2.54e-06	2.04e-06	HLA-DRB1/CD74/IFITM3/TRIM22/IFITM1/IFIT1/EIF2AK2/PML/ICAM1/TRIM38/TNFRSF14/CAV2/KRT6A/CAV1/DYNLT1/CXCL8	16	Differentiating kera-4
GO:0048863	GO:0048863	stem cell differentiation	16/271	264/18866	1.47e-06	3.3e-05	2.65e-05	PSME2/PSMB10/PSMB9/EIF2AK2/PSMB8/PSME1/PSMA4/PSMA3/PTN/PSMA5/PSMB2/EDN1/N4BP2L2/PSMA6/PHACTR4/PSMA2	16	Differentiating kera-4
GO:0031348	GO:0031348	negative regulation of defense response	16/271	269/18866	1.88e-06	4.16e-05	3.35e-05	HLA-DRB1/PARP14/SERPING1/SAMHD1/IFI16/HLA-B/HLA-E/NMI/HLA-A/HLA-F/TRAFD1/TRIM38/NLRC5/NFKB1/APOE/TNFAIP3	16	Differentiating kera-4
GO:0002440	GO:0002440	production of molecular mediator of immune response	16/271	306/18866	9.72e-06	0.000184484	0.000148358	HLA-DRB1/CD74/RSAD2/DDX58/HLA-DQB1/TNFSF13B/BST2/SAMHD1/B2M/HLA-E/HLA-A/HLA-F/CD40/TNFRSF14/HSPD1/RIF1	16	Differentiating kera-4
GO:0070661	GO:0070661	leukocyte proliferation	16/271	313/18866	1.29e-05	0.000237876	0.000191295	HLA-DRB1/CD74/HLA-DPA1/HLA-DPB1/TNFSF13B/BST2/PSMB10/IRF1/HLA-E/HLA-A/RIPK2/CD40/TNFRSF14/HSPD1/MSN/TNFAIP3	16	Differentiating kera-4
GO:0001818	GO:0001818	negative regulation of cytokine production	16/271	360/18866	6.97e-05	0.00103731	0.000834182	GBP1/HLA-DRB1/ISG15/IFIH1/DDX58/UBE2L6/BST2/HERC5/NMI/CARD16/HLA-F/NLRC5/NFKB1/TNFAIP3/REL/SERPINB1	16	Differentiating kera-4
GO:0006402	GO:0006402	mRNA catabolic process	16/271	376/18866	0.000115671	0.00160909	0.001294	PSME2/PSMB10/PSMB9/PSMB8/XRN1/PSME1/HELZ2/PSMA4/PSMA3/PNPT1/ZC3HAV1/PNRC2/PSMA5/PSMB2/PSMA6/PSMA2	16	Differentiating kera-4
GO:0006959	GO:0006959	humoral immune response	16/271	377/18866	0.000119265	0.0016524	0.00132882	CXCL10/CXCL9/CXCL11/HLA-DRB1/HLA-DQB1/CFB/C1R/SERPING1/PSMB10/HLA-E/HLA-A/S100A9/S100A8/KRT6A/S100A7/CXCL8	16	Differentiating kera-4
GO:0002696	GO:0002696	positive regulation of leukocyte activation	16/271	406/18866	0.000275975	0.00346076	0.00278307	CD74/HLA-DPA1/HLA-DPB1/TNFSF13B/HLA-E/HLA-A/RIPK2/CD47/HLA-F/CD40/CTSC/TNFRSF14/HSPD1/CAV1/HSPH1/RIF1	16	Differentiating kera-4
GO:0050727	GO:0050727	regulation of inflammatory response	16/271	425/18866	0.000456384	0.0051925	0.0041757	HLA-DRB1/USP18/HLA-E/S100A9/CD47/CASP1/S100A8/CTSC/JAK2/HSPD1/CASP4/NFKBIA/NFKB1/PSMA6/APOE/TNFAIP3	16	Differentiating kera-4
GO:0090263	GO:0090263	positive regulation of canonical Wnt signaling pathway	15/271	150/18866	4.47e-09	2.16e-07	1.74e-07	PSME2/PSMB10/PSMB9/PSMB8/PSME1/PLEKHA4/PSMA4/CAV1/PSMA3/PSMA5/UBE2B/PSMB2/NFKB1/PSMA6/PSMA2	15	Differentiating kera-4
GO:0050777	GO:0050777	negative regulation of immune response	15/271	159/18866	9.95e-09	4.33e-07	3.48e-07	HLA-DRB1/PARP14/SERPING1/BST2/SAMHD1/IFI16/HLA-B/HLA-E/NMI/HLA-A/HLA-F/TRAFD1/TNFRSF14/NLRC5/TNFAIP3	15	Differentiating kera-4
GO:0051092	GO:0051092	positive regulation of NF-kappaB transcription factor activity	15/271	159/18866	9.95e-09	4.33e-07	3.48e-07	TRIM22/AIM2/EIF2AK2/RIPK2/S100A9/CARD16/S100A8/ICAM1/CD40/RBCK1/TRIM38/CFLAR/CAV1/NFKB1/PSMA6	15	Differentiating kera-4
GO:0002819	GO:0002819	regulation of adaptive immune response	15/271	168/18866	2.1e-08	8.19e-07	6.59e-07	RSAD2/TNFSF13B/IRF1/HLA-B/B2M/HLA-E/IRF7/HLA-A/RIPK2/HLA-F/CD40/TNFRSF14/HSPD1/TNFAIP3/RIF1	15	Differentiating kera-4
GO:0002244	GO:0002244	hematopoietic progenitor cell differentiation	15/271	172/18866	2.89e-08	1.07e-06	8.62e-07	PSME2/HERC6/PSMB10/PSMB9/EIF2AK2/PSMB8/PSME1/PSMA4/CEBPD/PSMA3/PSMA5/PSMB2/N4BP2L2/PSMA6/PSMA2	15	Differentiating kera-4
GO:0071222	GO:0071222	cellular response to lipopolysaccharide	15/271	208/18866	3.52e-07	9.69e-06	7.79e-06	CXCL10/CXCL9/CXCL11/CMPK2/RIPK2/CASP1/CARD16/ICAM1/CD40/PDE4B/CHMP5/NFKBIA/NFKB1/TNFAIP3/CXCL8	15	Differentiating kera-4
GO:0030178	GO:0030178	negative regulation of Wnt signaling pathway	15/271	219/18866	6.81e-07	1.68e-05	1.35e-05	RNF213/PSME2/PSMB10/PSMB9/PSMB8/PSME1/PSMA4/CAV1/PSMA3/TLE4/PSMA5/PSMB2/PSMA6/APOE/PSMA2	15	Differentiating kera-4
GO:0071219	GO:0071219	cellular response to molecule of bacterial origin	15/271	222/18866	8.09e-07	1.97e-05	1.59e-05	CXCL10/CXCL9/CXCL11/CMPK2/RIPK2/CASP1/CARD16/ICAM1/CD40/PDE4B/CHMP5/NFKBIA/NFKB1/TNFAIP3/CXCL8	15	Differentiating kera-4
GO:0002699	GO:0002699	positive regulation of immune effector process	15/271	223/18866	8.57e-07	2.06e-05	1.66e-05	CD74/RSAD2/DDX58/HLA-B/B2M/HLA-E/HLA-A/RIPK2/HLA-F/CD40/DDX60/TNFRSF14/HSPD1/USP15/RIF1	15	Differentiating kera-4
GO:0097191	GO:0097191	extrinsic apoptotic signaling pathway	15/271	230/18866	1.26e-06	2.9e-05	2.33e-05	TNFSF10/IFI6/SP100/IFI27/PML/ICAM1/RBCK1/JAK2/CFLAR/PMAIP1/CAV1/FAS/TNFAIP3/ATF3/TNFRSF12A	15	Differentiating kera-4
GO:0030595	GO:0030595	leukocyte chemotaxis	15/271	232/18866	1.41e-06	3.18e-05	2.56e-05	CXCL10/CXCL9/CXCL11/CD74/S100A9/S100A8/CCL20/PDE4B/S100A7/CXCL16/PTN/EDN1/LGMN/CXCL8/CCL27	15	Differentiating kera-4
GO:0071216	GO:0071216	cellular response to biotic stimulus	15/271	246/18866	2.91e-06	6.1e-05	4.91e-05	CXCL10/CXCL9/CXCL11/CMPK2/RIPK2/CASP1/CARD16/ICAM1/CD40/PDE4B/CHMP5/NFKBIA/NFKB1/TNFAIP3/CXCL8	15	Differentiating kera-4
GO:0060326	GO:0060326	cell chemotaxis	15/271	311/18866	4.69e-05	0.000746679	0.000600463	CXCL10/CXCL9/CXCL11/CD74/S100A9/S100A8/CCL20/PDE4B/S100A7/CXCL16/PTN/EDN1/LGMN/CXCL8/CCL27	15	Differentiating kera-4
GO:1903037	GO:1903037	regulation of leukocyte cell-cell adhesion	15/271	329/18866	8.84e-05	0.00125569	0.0010098	HLA-DRB1/CD74/HLA-DPA1/HLA-DPB1/TNFSF13B/IRF1/HLA-E/HLA-A/RIPK2/CD47/ICAM1/TNFRSF14/HSPD1/CAV1/HSPH1	15	Differentiating kera-4
GO:0006520	GO:0006520	cellular amino acid metabolic process	15/271	340/18866	0.000127237	0.00174874	0.0014063	PSME2/PSMB10/PSMB9/PSMB8/PSME1/PSMA4/PPA1/PSMA3/PPM1K/SLC1A3/PSMA5/PSMB2/PSMA6/GLUL/PSMA2	15	Differentiating kera-4
GO:0045930	GO:0045930	negative regulation of mitotic cell cycle	15/271	341/18866	0.000131406	0.00179884	0.00144659	PSME2/PSMB10/PSMB9/PSMB8/PML/PSME1/PSMA4/PSMA3/PNPT1/PSMA5/PSMB2/GADD45A/PSMA6/PRMT1/PSMA2	15	Differentiating kera-4
GO:1903311	GO:1903311	regulation of mRNA metabolic process	15/271	344/18866	0.000144635	0.00194127	0.00156113	PSME2/PSMB10/PSMB9/PSMB8/XRN1/PSME1/PSMA4/PSMA3/PNPT1/ZC3HAV1/PSMA5/PSMB2/WTAP/PSMA6/PSMA2	15	Differentiating kera-4
GO:0042742	GO:0042742	defense response to bacterium	15/271	348/18866	0.000164066	0.00215988	0.00173693	ISG15/GBP4/GBP2/HLA-E/HLA-A/RIPK2/S100A9/S100A8/GSDMD/OPTN/CCL20/TNFRSF14/KRT6A/S100A7/GSDMC	15	Differentiating kera-4
GO:0051251	GO:0051251	positive regulation of lymphocyte activation	15/271	357/18866	0.000216252	0.00278497	0.00223961	CD74/HLA-DPA1/HLA-DPB1/TNFSF13B/HLA-E/HLA-A/RIPK2/CD47/HLA-F/CD40/TNFRSF14/HSPD1/CAV1/HSPH1/RIF1	15	Differentiating kera-4
GO:0031331	GO:0031331	positive regulation of cellular catabolic process	15/271	390/18866	0.000549028	0.00620546	0.0049903	TRIM22/RIPK2/NUB1/OPTN/DTX3L/TRIM38/CTSC/CAV1/PNPT1/ZC3HAV1/MSN/APOE/TNFAIP3/RNF19B/RNF19A	15	Differentiating kera-4
GO:0045765	GO:0045765	regulation of angiogenesis	15/271	403/18866	0.00076786	0.00832292	0.00669311	CXCL10/STAT1/SP100/PML/CD40/RRAS/PTN/SMAD1/GADD45A/CYP1B1/TNFAIP3/ITGB8/TNFRSF12A/GLUL/CXCL8	15	Differentiating kera-4
GO:0002832	GO:0002832	negative regulation of response to biotic stimulus	14/271	98/18866	1.27e-10	8.06e-09	6.48e-09	PARP14/SERPING1/SAMHD1/IFI16/HLA-B/HLA-E/NMI/HLA-A/CARD16/HLA-F/TRAFD1/TRIM38/NLRC5/TNFAIP3	14	Differentiating kera-4
GO:0070498	GO:0070498	interleukin-1-mediated signaling pathway	14/271	103/18866	2.5e-10	1.51e-08	1.21e-08	PSME2/PSMB10/PSMB9/PSMB8/RIPK2/PSME1/PSMA4/PSMA3/PSMA5/PSMB2/NFKBIA/NFKB1/PSMA6/PSMA2	14	Differentiating kera-4
GO:2000736	GO:2000736	regulation of stem cell differentiation	14/271	118/18866	1.57e-09	8.16e-08	6.56e-08	PSME2/PSMB10/PSMB9/EIF2AK2/PSMB8/PSME1/PSMA4/PSMA3/PTN/PSMA5/PSMB2/N4BP2L2/PSMA6/PSMA2	14	Differentiating kera-4
GO:0002218	GO:0002218	activation of innate immune response	14/271	144/18866	2.12e-08	8.19e-07	6.59e-07	PSME2/PSMB10/PSMB9/AIM2/IFI16/PSMB8/PSME1/PSMA4/PSMA3/PSMA5/PSMB2/NFKB1/PSMA6/PSMA2	14	Differentiating kera-4
GO:0052126	GO:0052126	movement in host environment	14/271	169/18866	1.6e-07	4.87e-06	3.91e-06	HLA-DRB1/CD74/IFITM3/TRIM22/IFITM1/PML/ICAM1/TRIM38/TNFRSF14/CAV2/KRT6A/CAV1/DYNLT1/CXCL8	14	Differentiating kera-4
GO:1905330	GO:1905330	regulation of morphogenesis of an epithelium	14/271	181/18866	3.73e-07	1.01e-05	8.11e-06	CXCL10/PSME2/STAT1/PSMB10/PSMB9/PSMB8/PSME1/PLEKHA4/PSMA4/PSMA3/PSMA5/PSMB2/PSMA6/PSMA2	14	Differentiating kera-4
GO:2001235	GO:2001235	positive regulation of apoptotic signaling pathway	14/271	183/18866	4.26e-07	1.14e-05	9.2e-06	TNFSF10/S100A9/S100A8/PML/RBCK1/CTSC/JAK2/PMAIP1/CAV1/BBC3/FAS/PLAUR/ATF3/TNFRSF12A	14	Differentiating kera-4
GO:0090090	GO:0090090	negative regulation of canonical Wnt signaling pathway	14/271	184/18866	4.55e-07	1.19e-05	9.6e-06	PSME2/PSMB10/PSMB9/PSMB8/PSME1/PSMA4/CAV1/PSMA3/TLE4/PSMA5/PSMB2/PSMA6/APOE/PSMA2	14	Differentiating kera-4
GO:0043123	GO:0043123	positive regulation of I-kappaB kinase/NF-kappaB signaling	14/271	188/18866	5.91e-07	1.5e-05	1.21e-05	HLA-DRB1/CD74/TNFSF10/TRIM22/SECTM1/BST2/RIPK2/CASP1/CARD16/CD40/RBCK1/TRIM38/CFLAR/REL	14	Differentiating kera-4
GO:0061013	GO:0061013	regulation of mRNA catabolic process	14/271	208/18866	1.98e-06	4.33e-05	3.48e-05	PSME2/PSMB10/PSMB9/PSMB8/XRN1/PSME1/PSMA4/PSMA3/PNPT1/ZC3HAV1/PSMA5/PSMB2/PSMA6/PSMA2	14	Differentiating kera-4
GO:1901991	GO:1901991	negative regulation of mitotic cell cycle phase transition	14/271	251/18866	1.72e-05	0.000310664	0.00024983	PSME2/PSMB10/PSMB9/PSMB8/PML/PSME1/PSMA4/PSMA3/PSMA5/PSMB2/GADD45A/PSMA6/PRMT1/PSMA2	14	Differentiating kera-4
GO:0042180	GO:0042180	cellular ketone metabolic process	14/271	260/18866	2.54e-05	0.000438774	0.000352853	CD74/PSME2/PSMB10/PSMB9/PSMB8/PSME1/PSMA4/CAV1/PSMA3/PSMA5/PSMB2/PSMA6/CBR3/PSMA2	14	Differentiating kera-4
GO:1901988	GO:1901988	negative regulation of cell cycle phase transition	14/271	270/18866	3.85e-05	0.000629304	0.000506073	PSME2/PSMB10/PSMB9/PSMB8/PML/PSME1/PSMA4/PSMA3/PSMA5/PSMB2/GADD45A/PSMA6/PRMT1/PSMA2	14	Differentiating kera-4
GO:0022409	GO:0022409	positive regulation of cell-cell adhesion	14/271	279/18866	5.49e-05	0.000849603	0.000683232	CD74/HLA-DPA1/HLA-DPB1/TNFSF13B/HLA-E/HLA-A/RIPK2/CD47/ICAM1/TNFRSF14/HSPD1/CAV1/HSPH1/PLAUR	14	Differentiating kera-4
GO:0046651	GO:0046651	lymphocyte proliferation	14/271	283/18866	6.4e-05	0.00096415	0.000775349	HLA-DRB1/CD74/HLA-DPA1/HLA-DPB1/TNFSF13B/PSMB10/IRF1/HLA-E/HLA-A/RIPK2/CD40/TNFRSF14/HSPD1/MSN	14	Differentiating kera-4
GO:0032943	GO:0032943	mononuclear cell proliferation	14/271	286/18866	7.16e-05	0.00106081	0.000853083	HLA-DRB1/CD74/HLA-DPA1/HLA-DPB1/TNFSF13B/PSMB10/IRF1/HLA-E/HLA-A/RIPK2/CD40/TNFRSF14/HSPD1/MSN	14	Differentiating kera-4
GO:0097193	GO:0097193	intrinsic apoptotic signaling pathway	14/271	290/18866	8.31e-05	0.00119912	0.000964306	CD74/SOD2/IFI6/IFI16/S100A9/S100A8/PML/JAK2/CASP4/PMAIP1/CAV1/BBC3/CYP1B1/PLAUR	14	Differentiating kera-4
GO:0071496	GO:0071496	cellular response to external stimulus	14/271	326/18866	0.000280296	0.00350217	0.00281637	IRF1/EIF2AK2/IFI16/CASP1/GSDMD/ICAM1/CD40/PMAIP1/FAS/PTN/GADD45A/NFKB1/ATF3/GLUL	14	Differentiating kera-4
GO:0050863	GO:0050863	regulation of T cell activation	14/271	332/18866	0.000337027	0.00401357	0.00322762	HLA-DRB1/CD74/HLA-DPA1/HLA-DPB1/TNFSF13B/IRF1/HLA-E/HLA-A/RIPK2/CD47/TNFRSF14/HSPD1/CAV1/HSPH1	14	Differentiating kera-4
GO:0010948	GO:0010948	negative regulation of cell cycle process	14/271	359/18866	0.00073023	0.00799175	0.0064268	PSME2/PSMB10/PSMB9/PSMB8/PML/PSME1/PSMA4/PSMA3/PSMA5/PSMB2/GADD45A/PSMA6/PRMT1/PSMA2	14	Differentiating kera-4
GO:0043687	GO:0043687	post-translational protein modification	14/271	363/18866	0.000812924	0.00870158	0.00699762	PSME2/PSMB10/PSMB9/PSMB8/NUB1/PSME1/FBXO6/PSMA4/PSMA3/PSMA5/PSMB2/PSMA6/APOE/PSMA2	14	Differentiating kera-4
GO:0051098	GO:0051098	regulation of binding	14/271	367/18866	0.000903399	0.0094926	0.00763374	IFIT2/IFIT1/IFI16/B2M/SP100/RIPK2/CARD16/PARP9/DTX3L/JAK2/CAV1/NFKBIA/APOE/PLAUR	14	Differentiating kera-4
GO:1902036	GO:1902036	regulation of hematopoietic stem cell differentiation	13/271	73/18866	3.33e-11	2.43e-09	1.96e-09	PSME2/PSMB10/PSMB9/EIF2AK2/PSMB8/PSME1/PSMA4/PSMA3/PSMA5/PSMB2/N4BP2L2/PSMA6/PSMA2	13	Differentiating kera-4
GO:1901532	GO:1901532	regulation of hematopoietic progenitor cell differentiation	13/271	86/18866	2.85e-10	1.66e-08	1.33e-08	PSME2/PSMB10/PSMB9/EIF2AK2/PSMB8/PSME1/PSMA4/PSMA3/PSMA5/PSMB2/N4BP2L2/PSMA6/PSMA2	13	Differentiating kera-4
GO:0060218	GO:0060218	hematopoietic stem cell differentiation	13/271	87/18866	3.3e-10	1.89e-08	1.52e-08	PSME2/PSMB10/PSMB9/EIF2AK2/PSMB8/PSME1/PSMA4/PSMA3/PSMA5/PSMB2/N4BP2L2/PSMA6/PSMA2	13	Differentiating kera-4
GO:0001738	GO:0001738	morphogenesis of a polarized epithelium	13/271	145/18866	1.78e-07	5.32e-06	4.28e-06	PSME2/PSMB10/PSMB9/PSMB8/PSME1/PLEKHA4/PSMA4/PSMA3/PSMA5/PSMB2/MSN/PSMA6/PSMA2	13	Differentiating kera-4
GO:0044409	GO:0044409	entry into host	13/271	147/18866	2.09e-07	6.14e-06	4.93e-06	HLA-DRB1/CD74/IFITM3/TRIM22/IFITM1/ICAM1/TRIM38/TNFRSF14/CAV2/KRT6A/CAV1/DYNLT1/CXCL8	13	Differentiating kera-4
GO:0035567	GO:0035567	non-canonical Wnt signaling pathway	13/271	151/18866	2.86e-07	8.05e-06	6.47e-06	RNF213/PSME2/PSMB10/PSMB9/PSMB8/PSME1/PLEKHA4/PSMA4/PSMA3/PSMA5/PSMB2/PSMA6/PSMA2	13	Differentiating kera-4
GO:0002224	GO:0002224	toll-like receptor signaling pathway	13/271	152/18866	3.08e-07	8.62e-06	6.93e-06	RSAD2/CTSS/IRF1/IRF7/RIPK2/S100A9/S100A8/CD40/HSPD1/CAV1/NFKBIA/LGMN/TNFAIP3	13	Differentiating kera-4
GO:2001236	GO:2001236	regulation of extrinsic apoptotic signaling pathway	13/271	162/18866	6.43e-07	1.6e-05	1.29e-05	TNFSF10/IFI6/SP100/PML/ICAM1/RBCK1/CFLAR/PMAIP1/CAV1/FAS/TNFAIP3/ATF3/TNFRSF12A	13	Differentiating kera-4
GO:0010565	GO:0010565	regulation of cellular ketone metabolic process	13/271	189/18866	3.64e-06	7.48e-05	6.01e-05	CD74/PSME2/PSMB10/PSMB9/PSMB8/PSME1/PSMA4/CAV1/PSMA3/PSMA5/PSMB2/PSMA6/PSMA2	13	Differentiating kera-4
GO:0097529	GO:0097529	myeloid leukocyte migration	13/271	222/18866	2.06e-05	0.000365484	0.000293915	CXCL10/CXCL9/CXCL11/CD74/S100A9/CD47/S100A8/CCL20/PDE4B/S100A7/EDN1/LGMN/CXCL8	13	Differentiating kera-4
GO:1903039	GO:1903039	positive regulation of leukocyte cell-cell adhesion	13/271	235/18866	3.74e-05	0.000614971	0.000494546	CD74/HLA-DPA1/HLA-DPB1/TNFSF13B/HLA-E/HLA-A/RIPK2/CD47/ICAM1/TNFRSF14/HSPD1/CAV1/HSPH1	13	Differentiating kera-4
GO:0070663	GO:0070663	regulation of leukocyte proliferation	13/271	240/18866	4.65e-05	0.000742958	0.000597471	HLA-DRB1/CD74/HLA-DPA1/HLA-DPB1/TNFSF13B/BST2/IRF1/HLA-E/HLA-A/RIPK2/CD40/TNFRSF14/TNFAIP3	13	Differentiating kera-4
GO:0038093	GO:0038093	Fc receptor signaling pathway	13/271	241/18866	4.85e-05	0.00076437	0.00061469	PSME2/PSMB10/PSMB9/PSMB8/CD47/PSME1/PSMA4/PSMA3/PSMA5/PSMB2/NFKB1/PSMA6/PSMA2	13	Differentiating kera-4
GO:0072593	GO:0072593	reactive oxygen species metabolic process	13/271	288/18866	0.000286191	0.00356287	0.00286518	SOD2/IFI6/CD47/ICAM1/JAK2/CFLAR/HSPD1/PMAIP1/CAV1/ARF4/GADD45A/CYP1B1/EDN1	13	Differentiating kera-4
GO:0051235	GO:0051235	maintenance of location	13/271	324/18866	0.000865563	0.00920767	0.00740461	CXCL10/CXCL9/CXCL11/SP100/S100A9/S100A8/PML/TMSB10/S100A7/CAV1/NFKBIA/NFKB1/APOE	13	Differentiating kera-4
GO:0045824	GO:0045824	negative regulation of innate immune response	12/271	62/18866	6.91e-11	4.56e-09	3.67e-09	PARP14/SERPING1/SAMHD1/IFI16/HLA-B/HLA-E/NMI/HLA-A/HLA-F/TRAFD1/NLRC5/TNFAIP3	12	Differentiating kera-4
GO:0031146	GO:0031146	SCF-dependent proteasomal ubiquitin-dependent protein catabolic process	12/271	93/18866	8.97e-09	4.08e-07	3.28e-07	PSME2/PSMB10/PSMB9/PSMB8/PSME1/FBXO6/PSMA4/PSMA3/PSMA5/PSMB2/PSMA6/PSMA2	12	Differentiating kera-4
GO:0019886	GO:0019886	antigen processing and presentation of exogenous peptide antigen via MHC class II	12/271	99/18866	1.85e-08	7.37e-07	5.93e-07	HLA-DRB1/HLA-DRA/CD74/HLA-DRB5/HLA-DQB1/HLA-DPA1/HLA-DPB1/HLA-DQA1/HLA-DMA/CTSS/IFI30/LGMN	12	Differentiating kera-4
GO:0002495	GO:0002495	antigen processing and presentation of peptide antigen via MHC class II	12/271	103/18866	2.9e-08	1.07e-06	8.62e-07	HLA-DRB1/HLA-DRA/CD74/HLA-DRB5/HLA-DQB1/HLA-DPA1/HLA-DPB1/HLA-DQA1/HLA-DMA/CTSS/IFI30/LGMN	12	Differentiating kera-4
GO:0002504	GO:0002504	antigen processing and presentation of peptide or polysaccharide antigen via MHC class II	12/271	104/18866	3.24e-08	1.18e-06	9.52e-07	HLA-DRB1/HLA-DRA/CD74/HLA-DRB5/HLA-DQB1/HLA-DPA1/HLA-DPB1/HLA-DQA1/HLA-DMA/CTSS/IFI30/LGMN	12	Differentiating kera-4
GO:0060071	GO:0060071	Wnt signaling pathway, planar cell polarity pathway	12/271	108/18866	4.96e-08	1.76e-06	1.41e-06	PSME2/PSMB10/PSMB9/PSMB8/PSME1/PLEKHA4/PSMA4/PSMA3/PSMA5/PSMB2/PSMA6/PSMA2	12	Differentiating kera-4
GO:0043618	GO:0043618	regulation of transcription from RNA polymerase II promoter in response to stress	12/271	109/18866	5.51e-08	1.93e-06	1.55e-06	PSME2/PSMB10/PSMB9/PSMB8/PSME1/PSMA4/PSMA3/PSMA5/PSMB2/PSMA6/ATF3/PSMA2	12	Differentiating kera-4
GO:0090175	GO:0090175	regulation of establishment of planar polarity	12/271	110/18866	6.1e-08	2.1e-06	1.69e-06	PSME2/PSMB10/PSMB9/PSMB8/PSME1/PLEKHA4/PSMA4/PSMA3/PSMA5/PSMB2/PSMA6/PSMA2	12	Differentiating kera-4
GO:0002223	GO:0002223	stimulatory C-type lectin receptor signaling pathway	12/271	113/18866	8.25e-08	2.73e-06	2.19e-06	PSME2/PSMB10/PSMB9/PSMB8/PSME1/PSMA4/PSMA3/PSMA5/PSMB2/NFKB1/PSMA6/PSMA2	12	Differentiating kera-4
GO:0043620	GO:0043620	regulation of DNA-templated transcription in response to stress	12/271	115/18866	1e-07	3.29e-06	2.64e-06	PSME2/PSMB10/PSMB9/PSMB8/PSME1/PSMA4/PSMA3/PSMA5/PSMB2/PSMA6/ATF3/PSMA2	12	Differentiating kera-4
GO:0002220	GO:0002220	innate immune response activating cell surface receptor signaling pathway	12/271	116/18866	1.11e-07	3.55e-06	2.86e-06	PSME2/PSMB10/PSMB9/PSMB8/PSME1/PSMA4/PSMA3/PSMA5/PSMB2/NFKB1/PSMA6/PSMA2	12	Differentiating kera-4
GO:0002758	GO:0002758	innate immune response-activating signal transduction	12/271	117/18866	1.22e-07	3.87e-06	3.11e-06	PSME2/PSMB10/PSMB9/PSMB8/PSME1/PSMA4/PSMA3/PSMA5/PSMB2/NFKB1/PSMA6/PSMA2	12	Differentiating kera-4
GO:0001736	GO:0001736	establishment of planar polarity	12/271	124/18866	2.31e-07	6.68e-06	5.37e-06	PSME2/PSMB10/PSMB9/PSMB8/PSME1/PLEKHA4/PSMA4/PSMA3/PSMA5/PSMB2/PSMA6/PSMA2	12	Differentiating kera-4
GO:0007164	GO:0007164	establishment of tissue polarity	12/271	124/18866	2.31e-07	6.68e-06	5.37e-06	PSME2/PSMB10/PSMB9/PSMB8/PSME1/PLEKHA4/PSMA4/PSMA3/PSMA5/PSMB2/PSMA6/PSMA2	12	Differentiating kera-4
GO:0043280	GO:0043280	positive regulation of cysteine-type endopeptidase activity involved in apoptotic process	12/271	134/18866	5.39e-07	1.38e-05	1.11e-05	TNFSF10/S100A9/CASP1/S100A8/PML/JAK2/CFLAR/HSPD1/PMAIP1/BBC3/FAS/HSPE1	12	Differentiating kera-4
GO:0002822	GO:0002822	regulation of adaptive immune response based on somatic recombination of immune receptors built from immunoglobulin superfamily domains	12/271	153/18866	2.22e-06	4.82e-05	3.88e-05	RSAD2/TNFSF13B/HLA-B/B2M/HLA-E/HLA-A/RIPK2/HLA-F/CD40/HSPD1/TNFAIP3/RIF1	12	Differentiating kera-4
GO:0038095	GO:0038095	Fc-epsilon receptor signaling pathway	12/271	169/18866	6.23e-06	0.000123074	9.9e-05	PSME2/PSMB10/PSMB9/PSMB8/PSME1/PSMA4/PSMA3/PSMA5/PSMB2/NFKB1/PSMA6/PSMA2	12	Differentiating kera-4
GO:0043488	GO:0043488	regulation of mRNA stability	12/271	186/18866	1.65e-05	0.000299489	0.000240843	PSME2/PSMB10/PSMB9/PSMB8/XRN1/PSME1/PSMA4/PSMA3/PSMA5/PSMB2/PSMA6/PSMA2	12	Differentiating kera-4
GO:0043487	GO:0043487	regulation of RNA stability	12/271	195/18866	2.64e-05	0.000452868	0.000364187	PSME2/PSMB10/PSMB9/PSMB8/XRN1/PSME1/PSMA4/PSMA3/PSMA5/PSMB2/PSMA6/PSMA2	12	Differentiating kera-4
GO:0043112	GO:0043112	receptor metabolic process	12/271	198/18866	3.06e-05	0.000521239	0.000419169	MX1/MX2/OPTN/DTX3L/JAK2/CHMP5/CAV1/ECE1/EDN1/LGMN/APOE/CXCL8	12	Differentiating kera-4
GO:0009612	GO:0009612	response to mechanical stimulus	12/271	209/18866	5.19e-05	0.000811311	0.000652439	CXCL10/STAT1/IRF1/CASP1/CD40/FAS/PTN/SLC1A3/GADD45A/EDN1/NFKBIA/NFKB1	12	Differentiating kera-4
GO:0002703	GO:0002703	regulation of leukocyte mediated immunity	12/271	211/18866	5.7e-05	0.000877604	0.00070575	RSAD2/DDX58/BST2/HLA-B/B2M/HLA-E/HLA-A/HLA-F/ICAM1/CD40/HSPD1/RIF1	12	Differentiating kera-4
GO:0002685	GO:0002685	regulation of leukocyte migration	12/271	212/18866	5.96e-05	0.0009104	0.000732124	CXCL10/CD74/ICAM1/CCL20/TNFRSF14/S100A7/PTN/EDN1/MSN/LGMN/CXCL8/CCL27	12	Differentiating kera-4
GO:0050870	GO:0050870	positive regulation of T cell activation	12/271	214/18866	6.53e-05	0.000979123	0.000787389	CD74/HLA-DPA1/HLA-DPB1/TNFSF13B/HLA-E/HLA-A/RIPK2/CD47/TNFRSF14/HSPD1/CAV1/HSPH1	12	Differentiating kera-4
GO:0000086	GO:0000086	G2/M transition of mitotic cell cycle	12/271	254/18866	0.000323604	0.00393553	0.00316487	PSME2/PSMB10/PSMB9/PSMB8/PSME1/OPTN/PSMA4/PSMA3/PSMA5/PSMB2/PSMA6/PSMA2	12	Differentiating kera-4
GO:0048872	GO:0048872	homeostasis of number of cells	12/271	256/18866	0.000347409	0.00410205	0.00329878	CD74/ISG15/TNFSF13B/STAT1/B2M/HCAR2/JAK2/PDE4B/PMAIP1/FAS/TNFAIP3/PRMT1	12	Differentiating kera-4
GO:0010951	GO:0010951	negative regulation of endopeptidase activity	12/271	258/18866	0.000372681	0.00435555	0.00350264	SERPING1/BST2/IFI6/IFI16/LAMP3/CARD16/CFLAR/TNFAIP8/CSTB/PLAUR/DNAJB6/SERPINB1	12	Differentiating kera-4
GO:1903362	GO:1903362	regulation of cellular protein catabolic process	12/271	260/18866	0.000399491	0.00463734	0.00372925	PSME2/LAMP3/PML/NUB1/PSME1/CTSC/CAV1/MSN/APOE/TNFAIP3/RNF19B/RNF19A	12	Differentiating kera-4
GO:0010466	GO:0010466	negative regulation of peptidase activity	12/271	272/18866	0.000596998	0.00668171	0.00537329	SERPING1/BST2/IFI6/IFI16/LAMP3/CARD16/CFLAR/TNFAIP8/CSTB/PLAUR/DNAJB6/SERPINB1	12	Differentiating kera-4
GO:0044839	GO:0044839	cell cycle G2/M phase transition	12/271	273/18866	0.000616628	0.00687901	0.00553195	PSME2/PSMB10/PSMB9/PSMB8/PSME1/OPTN/PSMA4/PSMA3/PSMA5/PSMB2/PSMA6/PSMA2	12	Differentiating kera-4
GO:0019883	GO:0019883	antigen processing and presentation of endogenous antigen	11/271	24/18866	9.28e-15	9.11e-13	7.33e-13	CD74/TAP1/TAP2/HLA-B/B2M/HLA-E/HLA-A/ERAP2/HLA-C/HLA-F/TAPBP	11	Differentiating kera-4
GO:0035456	GO:0035456	response to interferon-beta	11/271	32/18866	4.33e-13	3.63e-11	2.92e-11	IFITM3/PLSCR1/IFITM1/BST2/XAF1/STAT1/AIM2/IRF1/IFI16/SHFL/PNPT1	11	Differentiating kera-4
GO:0060760	GO:0060760	positive regulation of response to cytokine stimulus	11/271	57/18866	4.51e-10	2.54e-08	2.04e-08	CD74/IFIH1/PARP14/DDX58/IRF7/RIPK2/CASP1/PARP9/CASP4/NLRC5/EDN1	11	Differentiating kera-4
GO:0006521	GO:0006521	regulation of cellular amino acid metabolic process	11/271	63/18866	1.4e-09	7.49e-08	6.02e-08	PSME2/PSMB10/PSMB9/PSMB8/PSME1/PSMA4/PSMA3/PSMA5/PSMB2/PSMA6/PSMA2	11	Differentiating kera-4
GO:0061418	GO:0061418	regulation of transcription from RNA polymerase II promoter in response to hypoxia	11/271	77/18866	1.27e-08	5.31e-07	4.27e-07	PSME2/PSMB10/PSMB9/PSMB8/PSME1/PSMA4/PSMA3/PSMA5/PSMB2/PSMA6/PSMA2	11	Differentiating kera-4
GO:0050688	GO:0050688	regulation of defense response to virus	11/271	78/18866	1.46e-08	5.96e-07	4.79e-07	DDX58/STAT1/HERC5/IFIT1/AIM2/PARP9/DDX60/DTX3L/TRIM38/TNFAIP3/USP15	11	Differentiating kera-4
GO:0033238	GO:0033238	regulation of cellular amine metabolic process	11/271	81/18866	2.19e-08	8.35e-07	6.71e-07	PSME2/PSMB10/PSMB9/PSMB8/PSME1/PSMA4/PSMA3/PSMA5/PSMB2/PSMA6/PSMA2	11	Differentiating kera-4
GO:0031145	GO:0031145	anaphase-promoting complex-dependent catabolic process	11/271	83/18866	2.84e-08	1.07e-06	8.62e-07	PSME2/PSMB10/PSMB9/PSMB8/PSME1/PSMA4/PSMA3/PSMA5/PSMB2/PSMA6/PSMA2	11	Differentiating kera-4
GO:0006919	GO:0006919	activation of cysteine-type endopeptidase activity involved in apoptotic process	11/271	86/18866	4.14e-08	1.48e-06	1.19e-06	TNFSF10/S100A9/S100A8/PML/JAK2/CFLAR/HSPD1/PMAIP1/BBC3/FAS/HSPE1	11	Differentiating kera-4
GO:0010972	GO:0010972	negative regulation of G2/M transition of mitotic cell cycle	11/271	96/18866	1.31e-07	4.14e-06	3.33e-06	PSME2/PSMB10/PSMB9/PSMB8/PSME1/PSMA4/PSMA3/PSMA5/PSMB2/PSMA6/PSMA2	11	Differentiating kera-4
GO:0002824	GO:0002824	positive regulation of adaptive immune response based on somatic recombination of immune receptors built from immunoglobulin superfamily domains	11/271	105/18866	3.31e-07	9.18e-06	7.39e-06	RSAD2/TNFSF13B/HLA-B/B2M/HLA-E/HLA-A/RIPK2/HLA-F/CD40/HSPD1/RIF1	11	Differentiating kera-4
GO:1902750	GO:1902750	negative regulation of cell cycle G2/M phase transition	11/271	108/18866	4.42e-07	1.17e-05	9.39e-06	PSME2/PSMB10/PSMB9/PSMB8/PSME1/PSMA4/PSMA3/PSMA5/PSMB2/PSMA6/PSMA2	11	Differentiating kera-4
GO:0002821	GO:0002821	positive regulation of adaptive immune response	11/271	110/18866	5.32e-07	1.38e-05	1.11e-05	RSAD2/TNFSF13B/HLA-B/B2M/HLA-E/HLA-A/RIPK2/HLA-F/CD40/HSPD1/RIF1	11	Differentiating kera-4
GO:0071621	GO:0071621	granulocyte chemotaxis	11/271	127/18866	2.24e-06	4.82e-05	3.88e-05	CXCL10/CXCL9/CXCL11/CD74/S100A9/S100A8/CCL20/PDE4B/S100A7/EDN1/CXCL8	11	Differentiating kera-4
GO:0044106	GO:0044106	cellular amine metabolic process	11/271	131/18866	3.04e-06	6.29e-05	5.06e-05	PSME2/PSMB10/PSMB9/PSMB8/PSME1/PSMA4/PSMA3/PSMA5/PSMB2/PSMA6/PSMA2	11	Differentiating kera-4
GO:0046718	GO:0046718	viral entry into host cell	11/271	134/18866	3.79e-06	7.75e-05	6.23e-05	HLA-DRB1/CD74/IFITM3/TRIM22/IFITM1/ICAM1/TRIM38/TNFRSF14/CAV2/CAV1/DYNLT1	11	Differentiating kera-4
GO:0009308	GO:0009308	amine metabolic process	11/271	140/18866	5.79e-06	0.000115723	9.31e-05	PSME2/PSMB10/PSMB9/PSMB8/PSME1/PSMA4/PSMA3/PSMA5/PSMB2/PSMA6/PSMA2	11	Differentiating kera-4
GO:0002687	GO:0002687	positive regulation of leukocyte migration	11/271	142/18866	6.64e-06	0.000130385	0.000104853	CXCL10/CD74/ICAM1/CCL20/TNFRSF14/S100A7/PTN/EDN1/LGMN/CXCL8/CCL27	11	Differentiating kera-4
GO:0002700	GO:0002700	regulation of production of molecular mediator of immune response	11/271	144/18866	7.59e-06	0.000146605	0.000117896	CD74/RSAD2/DDX58/BST2/B2M/HLA-E/HLA-A/HLA-F/CD40/TNFRSF14/RIF1	11	Differentiating kera-4
GO:0097530	GO:0097530	granulocyte migration	11/271	150/18866	1.12e-05	0.000209329	0.000168338	CXCL10/CXCL9/CXCL11/CD74/S100A9/S100A8/CCL20/PDE4B/S100A7/EDN1/CXCL8	11	Differentiating kera-4
GO:0042098	GO:0042098	T cell proliferation	11/271	195/18866	0.00012444	0.00171717	0.00138091	HLA-DRB1/HLA-DPA1/HLA-DPB1/TNFSF13B/PSMB10/IRF1/HLA-E/HLA-A/RIPK2/TNFRSF14/MSN	11	Differentiating kera-4
GO:0010389	GO:0010389	regulation of G2/M transition of mitotic cell cycle	11/271	200/18866	0.000155512	0.00207108	0.00166552	PSME2/PSMB10/PSMB9/PSMB8/PSME1/PSMA4/PSMA3/PSMA5/PSMB2/PSMA6/PSMA2	11	Differentiating kera-4
GO:1902749	GO:1902749	regulation of cell cycle G2/M phase transition	11/271	217/18866	0.000315043	0.00386603	0.00310898	PSME2/PSMB10/PSMB9/PSMB8/PSME1/PSMA4/PSMA3/PSMA5/PSMB2/PSMA6/PSMA2	11	Differentiating kera-4
GO:0050670	GO:0050670	regulation of lymphocyte proliferation	11/271	219/18866	0.000340665	0.0040363	0.0032459	HLA-DRB1/CD74/HLA-DPA1/HLA-DPB1/TNFSF13B/IRF1/HLA-E/HLA-A/RIPK2/CD40/TNFRSF14	11	Differentiating kera-4
GO:0032944	GO:0032944	regulation of mononuclear cell proliferation	11/271	221/18866	0.000368019	0.00431574	0.00347063	HLA-DRB1/CD74/HLA-DPA1/HLA-DPB1/TNFSF13B/IRF1/HLA-E/HLA-A/RIPK2/CD40/TNFRSF14	11	Differentiating kera-4
GO:0002483	GO:0002483	antigen processing and presentation of endogenous peptide antigen	10/271	17/18866	5.64e-15	5.87e-13	4.72e-13	TAP1/TAP2/HLA-B/B2M/HLA-E/HLA-A/ERAP2/HLA-C/HLA-F/TAPBP	10	Differentiating kera-4
GO:0019885	GO:0019885	antigen processing and presentation of endogenous peptide antigen via MHC class I	10/271	17/18866	5.64e-15	5.87e-13	4.72e-13	TAP1/TAP2/HLA-B/B2M/HLA-E/HLA-A/ERAP2/HLA-C/HLA-F/TAPBP	10	Differentiating kera-4
GO:0002702	GO:0002702	positive regulation of production of molecular mediator of immune response	10/271	100/18866	1.76e-06	3.93e-05	3.16e-05	CD74/RSAD2/DDX58/B2M/HLA-E/HLA-A/HLA-F/CD40/TNFRSF14/RIF1	10	Differentiating kera-4
GO:0030593	GO:0030593	neutrophil chemotaxis	10/271	103/18866	2.31e-06	4.93e-05	3.97e-05	CXCL10/CXCL9/CXCL11/CD74/S100A9/S100A8/CCL20/PDE4B/EDN1/CXCL8	10	Differentiating kera-4
GO:0002367	GO:0002367	cytokine production involved in immune response	10/271	104/18866	2.52e-06	5.32e-05	4.28e-05	CD74/RSAD2/DDX58/BST2/B2M/HLA-E/HLA-A/HLA-F/TNFRSF14/HSPD1	10	Differentiating kera-4
GO:1990266	GO:1990266	neutrophil migration	10/271	122/18866	1.06e-05	0.000200711	0.000161408	CXCL10/CXCL9/CXCL11/CD74/S100A9/S100A8/CCL20/PDE4B/EDN1/CXCL8	10	Differentiating kera-4
GO:0019730	GO:0019730	antimicrobial humoral response	10/271	137/18866	2.93e-05	0.000500859	0.00040278	CXCL10/CXCL9/CXCL11/HLA-E/HLA-A/S100A9/S100A8/KRT6A/S100A7/CXCL8	10	Differentiating kera-4
GO:0002705	GO:0002705	positive regulation of leukocyte mediated immunity	10/271	138/18866	3.12e-05	0.000528002	0.000424608	RSAD2/DDX58/HLA-B/B2M/HLA-E/HLA-A/HLA-F/CD40/HSPD1/RIF1	10	Differentiating kera-4
GO:0007259	GO:0007259	receptor signaling pathway via JAK-STAT	10/271	164/18866	0.000133562	0.00181183	0.00145703	PARP14/STAT1/NMI/STAT2/PARP9/CD40/JAK2/CAV1/GADD45A/CYP1B1	10	Differentiating kera-4
GO:0097696	GO:0097696	receptor signaling pathway via STAT	10/271	174/18866	0.000216536	0.00278497	0.00223961	PARP14/STAT1/NMI/STAT2/PARP9/CD40/JAK2/CAV1/GADD45A/CYP1B1	10	Differentiating kera-4
GO:2000377	GO:2000377	regulation of reactive oxygen species metabolic process	10/271	200/18866	0.00065234	0.00723045	0.00581457	CD47/ICAM1/JAK2/CFLAR/HSPD1/CAV1/ARF4/GADD45A/CYP1B1/EDN1	10	Differentiating kera-4
GO:0010499	GO:0010499	proteasomal ubiquitin-independent protein catabolic process	9/271	22/18866	9.63e-12	7.2e-10	5.79e-10	PSMB10/PSMB9/PSMB8/PSMA4/PSMA3/PSMA5/PSMB2/PSMA6/PSMA2	9	Differentiating kera-4
GO:0052372	GO:0052372	modulation by symbiont of entry into host	9/271	45/18866	1.29e-08	5.32e-07	4.28e-07	HLA-DRB1/CD74/IFITM3/TRIM22/IFITM1/TRIM38/KRT6A/CAV1/CXCL8	9	Differentiating kera-4
GO:0032480	GO:0032480	negative regulation of type I interferon production	9/271	47/18866	1.93e-08	7.62e-07	6.12e-07	ISG15/IFIH1/DDX58/UBE2L6/HERC5/NMI/NLRC5/TNFAIP3/REL	9	Differentiating kera-4
GO:0001961	GO:0001961	positive regulation of cytokine-mediated signaling pathway	9/271	50/18866	3.41e-08	1.23e-06	9.93e-07	CD74/PARP14/IRF7/RIPK2/CASP1/PARP9/CASP4/NLRC5/EDN1	9	Differentiating kera-4
GO:0072678	GO:0072678	T cell migration	9/271	67/18866	4.71e-07	1.23e-05	9.86e-06	CXCL10/CXCL11/ICAM1/CCL20/TNFRSF14/S100A7/CXCL16/MSN/CCL27	9	Differentiating kera-4
GO:0032481	GO:0032481	positive regulation of type I interferon production	9/271	74/18866	1.12e-06	2.62e-05	2.11e-05	IFIH1/DDX58/STAT1/IRF1/IFI16/IRF7/RIPK2/HSPD1/NFKB1	9	Differentiating kera-4
GO:0002718	GO:0002718	regulation of cytokine production involved in immune response	9/271	83/18866	2.96e-06	6.17e-05	4.96e-05	CD74/RSAD2/DDX58/BST2/B2M/HLA-E/HLA-A/HLA-F/TNFRSF14	9	Differentiating kera-4
GO:0032651	GO:0032651	regulation of interleukin-1 beta production	9/271	97/18866	1.08e-05	0.000203115	0.000163341	AIM2/IFI16/RIPK2/CASP1/CARD16/GSDMD/JAK2/TNFAIP3/SERPINB1	9	Differentiating kera-4
GO:0002456	GO:0002456	T cell mediated immunity	9/271	104/18866	1.91e-05	0.000341052	0.000274267	RSAD2/HLA-B/B2M/HLA-E/HLA-A/HLA-F/ICAM1/CTSC/HSPD1	9	Differentiating kera-4
GO:0032649	GO:0032649	regulation of interferon-gamma production	9/271	104/18866	1.91e-05	0.000341052	0.000274267	HLA-DRB1/ISG15/HLA-DPA1/HLA-DPB1/HLA-A/RIPK2/CD47/PDE4B/HSPD1	9	Differentiating kera-4
GO:0002708	GO:0002708	positive regulation of lymphocyte mediated immunity	9/271	106/18866	2.22e-05	0.000387504	0.000311622	RSAD2/HLA-B/B2M/HLA-E/HLA-A/HLA-F/CD40/HSPD1/RIF1	9	Differentiating kera-4
GO:0032611	GO:0032611	interleukin-1 beta production	9/271	106/18866	2.22e-05	0.000387504	0.000311622	AIM2/IFI16/RIPK2/CASP1/CARD16/GSDMD/JAK2/TNFAIP3/SERPINB1	9	Differentiating kera-4
GO:0032652	GO:0032652	regulation of interleukin-1 production	9/271	111/18866	3.21e-05	0.000541016	0.000435074	AIM2/IFI16/RIPK2/CASP1/CARD16/GSDMD/JAK2/TNFAIP3/SERPINB1	9	Differentiating kera-4
GO:0032609	GO:0032609	interferon-gamma production	9/271	115/18866	4.25e-05	0.000689277	0.000554302	HLA-DRB1/ISG15/HLA-DPA1/HLA-DPB1/HLA-A/RIPK2/CD47/PDE4B/HSPD1	9	Differentiating kera-4
GO:0072676	GO:0072676	lymphocyte migration	9/271	117/18866	4.87e-05	0.00076437	0.00061469	CXCL10/CXCL11/ICAM1/CCL20/TNFRSF14/S100A7/CXCL16/MSN/CCL27	9	Differentiating kera-4
GO:0032612	GO:0032612	interleukin-1 production	9/271	121/18866	6.34e-05	0.000959683	0.000771757	AIM2/IFI16/RIPK2/CASP1/CARD16/GSDMD/JAK2/TNFAIP3/SERPINB1	9	Differentiating kera-4
GO:0070665	GO:0070665	positive regulation of leukocyte proliferation	9/271	150/18866	0.000324668	0.00393553	0.00316487	CD74/HLA-DPA1/HLA-DPB1/TNFSF13B/BST2/HLA-E/HLA-A/RIPK2/CD40	9	Differentiating kera-4
GO:0002706	GO:0002706	regulation of lymphocyte mediated immunity	9/271	154/18866	0.000394071	0.00458993	0.00369112	RSAD2/HLA-B/B2M/HLA-E/HLA-A/HLA-F/CD40/HSPD1/RIF1	9	Differentiating kera-4
GO:0042129	GO:0042129	regulation of T cell proliferation	9/271	167/18866	0.000708915	0.00780715	0.00627834	HLA-DRB1/HLA-DPA1/HLA-DPB1/TNFSF13B/IRF1/HLA-E/HLA-A/RIPK2/TNFRSF14	9	Differentiating kera-4
GO:0051100	GO:0051100	negative regulation of binding	9/271	169/18866	0.000771834	0.00833969	0.0067066	IFIT2/IFIT1/IFI16/B2M/SP100/CARD16/JAK2/CAV1/NFKBIA	9	Differentiating kera-4
GO:0035455	GO:0035455	response to interferon-alpha	8/271	21/18866	2.83e-10	1.66e-08	1.33e-08	IFIT3/IFIT2/IFITM3/MX2/IFITM1/BST2/EIF2AK2/LAMP3	8	Differentiating kera-4
GO:0043331	GO:0043331	response to dsRNA	8/271	53/18866	8.28e-07	2e-05	1.61e-05	IFIH1/DDX58/IFIT1/RIPK2/PMAIP1/CAV1/NFKBIA/NFKB1	8	Differentiating kera-4
GO:0002720	GO:0002720	positive regulation of cytokine production involved in immune response	8/271	55/18866	1.11e-06	2.62e-05	2.11e-05	CD74/RSAD2/DDX58/B2M/HLA-E/HLA-A/HLA-F/TNFRSF14	8	Differentiating kera-4
GO:1902041	GO:1902041	regulation of extrinsic apoptotic signaling pathway via death domain receptors	8/271	61/18866	2.49e-06	5.28e-05	4.25e-05	TNFSF10/SP100/ICAM1/CFLAR/PMAIP1/FAS/TNFAIP3/ATF3	8	Differentiating kera-4
GO:0002753	GO:0002753	cytoplasmic pattern recognition receptor signaling pathway	8/271	68/18866	5.73e-06	0.000115229	9.27e-05	IFIH1/DDX58/IRF7/RIPK2/DDX60/NFKBIA/TNFAIP3/USP15	8	Differentiating kera-4
GO:0008625	GO:0008625	extrinsic apoptotic signaling pathway via death domain receptors	8/271	89/18866	4.23e-05	0.00068815	0.000553396	TNFSF10/SP100/ICAM1/CFLAR/PMAIP1/FAS/TNFAIP3/ATF3	8	Differentiating kera-4
GO:2000117	GO:2000117	negative regulation of cysteine-type endopeptidase activity	8/271	93/18866	5.8e-05	0.000889685	0.000715465	IFI6/IFI16/LAMP3/CARD16/CFLAR/TNFAIP8/PLAUR/DNAJB6	8	Differentiating kera-4
GO:0002690	GO:0002690	positive regulation of leukocyte chemotaxis	8/271	96/18866	7.28e-05	0.00107318	0.000863032	CXCL10/CD74/S100A7/PTN/EDN1/LGMN/CXCL8/CCL27	8	Differentiating kera-4
GO:0050830	GO:0050830	defense response to Gram-positive bacterium	8/271	99/18866	9.05e-05	0.00128031	0.00102959	GBP4/GBP2/HLA-E/HLA-A/RIPK2/GSDMD/TNFRSF14/KRT6A	8	Differentiating kera-4
GO:0002688	GO:0002688	regulation of leukocyte chemotaxis	8/271	124/18866	0.000428034	0.00490241	0.00394241	CXCL10/CD74/S100A7/PTN/EDN1/LGMN/CXCL8/CCL27	8	Differentiating kera-4
GO:0002698	GO:0002698	negative regulation of immune effector process	8/271	124/18866	0.000428034	0.00490241	0.00394241	SERPING1/BST2/HLA-B/HLA-E/HLA-A/CD47/HLA-F/TRIM38	8	Differentiating kera-4
GO:0008637	GO:0008637	apoptotic mitochondrial changes	8/271	125/18866	0.000451718	0.00515649	0.00414674	IFIT2/TNFSF10/SOD2/IFI6/HSPD1/PMAIP1/BBC3/PLAUR	8	Differentiating kera-4
GO:1903409	GO:1903409	reactive oxygen species biosynthetic process	8/271	128/18866	0.000529229	0.00600142	0.00482621	CD47/ICAM1/JAK2/CFLAR/HSPD1/CAV1/CYP1B1/EDN1	8	Differentiating kera-4
GO:0050671	GO:0050671	positive regulation of lymphocyte proliferation	8/271	136/18866	0.000789697	0.00850595	0.0068403	CD74/HLA-DPA1/HLA-DPB1/TNFSF13B/HLA-E/HLA-A/RIPK2/CD40	8	Differentiating kera-4
GO:0032946	GO:0032946	positive regulation of mononuclear cell proliferation	8/271	137/18866	0.000828452	0.00884025	0.00710914	CD74/HLA-DPA1/HLA-DPB1/TNFSF13B/HLA-E/HLA-A/RIPK2/CD40	8	Differentiating kera-4
GO:0032648	GO:0032648	regulation of interferon-beta production	7/271	48/18866	5.2e-06	0.000105069	8.45e-05	IFIH1/DDX58/IRF1/IRF7/RIPK2/TRIM38/REL	7	Differentiating kera-4
GO:0002711	GO:0002711	positive regulation of T cell mediated immunity	7/271	50/18866	6.88e-06	0.000133588	0.000107428	RSAD2/HLA-B/B2M/HLA-E/HLA-A/HLA-F/HSPD1	7	Differentiating kera-4
GO:0032608	GO:0032608	interferon-beta production	7/271	50/18866	6.88e-06	0.000133588	0.000107428	IFIH1/DDX58/IRF1/IRF7/RIPK2/TRIM38/REL	7	Differentiating kera-4
GO:2001238	GO:2001238	positive regulation of extrinsic apoptotic signaling pathway	7/271	52/18866	8.99e-06	0.00017169	0.00013807	TNFSF10/PML/RBCK1/PMAIP1/CAV1/ATF3/TNFRSF12A	7	Differentiating kera-4
GO:0002709	GO:0002709	regulation of T cell mediated immunity	7/271	73/18866	8.48e-05	0.00121854	0.000979927	RSAD2/HLA-B/B2M/HLA-E/HLA-A/HLA-F/HSPD1	7	Differentiating kera-4
GO:0061844	GO:0061844	antimicrobial humoral immune response mediated by antimicrobial peptide	7/271	75/18866	0.000100765	0.00141318	0.00113645	CXCL10/CXCL9/CXCL11/S100A9/KRT6A/S100A7/CXCL8	7	Differentiating kera-4
GO:0043154	GO:0043154	negative regulation of cysteine-type endopeptidase activity involved in apoptotic process	7/271	85/18866	0.000221859	0.00282336	0.00227049	IFI6/LAMP3/CARD16/CFLAR/TNFAIP8/PLAUR/DNAJB6	7	Differentiating kera-4
GO:0001776	GO:0001776	leukocyte homeostasis	7/271	86/18866	0.000238598	0.00302518	0.00243278	CD74/TNFSF13B/HCAR2/PDE4B/PMAIP1/FAS/TNFAIP3	7	Differentiating kera-4
GO:0031341	GO:0031341	regulation of cell killing	7/271	92/18866	0.000361657	0.00425567	0.00342232	HLA-B/B2M/HLA-E/HLA-A/HLA-F/ICAM1/KRT6A	7	Differentiating kera-4
GO:0062207	GO:0062207	regulation of pattern recognition receptor signaling pathway	7/271	99/18866	0.000564515	0.00635959	0.00511424	RSAD2/IRF1/IRF7/DDX60/CAV1/TNFAIP3/USP15	7	Differentiating kera-4
GO:1903426	GO:1903426	regulation of reactive oxygen species biosynthetic process	7/271	107/18866	0.000897433	0.00945884	0.00760659	CD47/ICAM1/JAK2/CFLAR/HSPD1/CAV1/EDN1	7	Differentiating kera-4
GO:0001909	GO:0001909	leukocyte mediated cytotoxicity	7/271	108/18866	0.000948083	0.00990993	0.00796935	HLA-B/B2M/HLA-E/HLA-A/HLA-F/ICAM1/CTSC	7	Differentiating kera-4
GO:0032727	GO:0032727	positive regulation of interferon-alpha production	6/271	20/18866	2.72e-07	7.73e-06	6.21e-06	IFIH1/DDX58/STAT1/IRF7/RIPK2/HSPD1	6	Differentiating kera-4
GO:0032647	GO:0032647	regulation of interferon-alpha production	6/271	25/18866	1.17e-06	2.7e-05	2.17e-05	IFIH1/DDX58/STAT1/IRF7/RIPK2/HSPD1	6	Differentiating kera-4
GO:0060330	GO:0060330	regulation of response to interferon-gamma	6/271	25/18866	1.17e-06	2.7e-05	2.17e-05	PARP14/STAT1/PARP9/JAK2/IFNGR2/NLRC5	6	Differentiating kera-4
GO:0060334	GO:0060334	regulation of interferon-gamma-mediated signaling pathway	6/271	25/18866	1.17e-06	2.7e-05	2.17e-05	PARP14/STAT1/PARP9/JAK2/IFNGR2/NLRC5	6	Differentiating kera-4
GO:0032607	GO:0032607	interferon-alpha production	6/271	27/18866	1.91e-06	4.21e-05	3.38e-05	IFIH1/DDX58/STAT1/IRF7/RIPK2/HSPD1	6	Differentiating kera-4
GO:0046596	GO:0046596	regulation of viral entry into host cell	6/271	38/18866	1.56e-05	0.000286601	0.000230478	HLA-DRB1/CD74/IFITM3/TRIM22/IFITM1/TRIM38	6	Differentiating kera-4
GO:0050691	GO:0050691	regulation of defense response to virus by host	6/271	40/18866	2.12e-05	0.00037305	0.000299999	DDX58/STAT1/AIM2/PARP9/DTX3L/TNFAIP3	6	Differentiating kera-4
GO:0001913	GO:0001913	T cell mediated cytotoxicity	6/271	44/18866	3.71e-05	0.000614751	0.000494369	HLA-B/B2M/HLA-E/HLA-A/HLA-F/CTSC	6	Differentiating kera-4
GO:0043330	GO:0043330	response to exogenous dsRNA	6/271	46/18866	4.81e-05	0.000761144	0.000612096	IFIH1/DDX58/IFIT1/RIPK2/CAV1/NFKBIA	6	Differentiating kera-4
GO:0070671	GO:0070671	response to interleukin-12	6/271	50/18866	7.77e-05	0.00112687	0.000906206	PSME2/SOD2/RIPK2/CD47/JAK2/MSN	6	Differentiating kera-4
GO:0032731	GO:0032731	positive regulation of interleukin-1 beta production	6/271	53/18866	0.000108323	0.00151301	0.00121673	AIM2/IFI16/RIPK2/CASP1/GSDMD/JAK2	6	Differentiating kera-4
GO:0070936	GO:0070936	protein K48-linked ubiquitination	6/271	57/18866	0.000163209	0.00215687	0.00173451	NMI/IFI27/DTX3L/TRIM38/UBE2B/TNFAIP3	6	Differentiating kera-4
GO:0001836	GO:0001836	release of cytochrome c from mitochondria	6/271	60/18866	0.000217221	0.00278497	0.00223961	TNFSF10/SOD2/IFI6/PMAIP1/BBC3/PLAUR	6	Differentiating kera-4
GO:0032732	GO:0032732	positive regulation of interleukin-1 production	6/271	60/18866	0.000217221	0.00278497	0.00223961	AIM2/IFI16/RIPK2/CASP1/GSDMD/JAK2	6	Differentiating kera-4
GO:2000401	GO:2000401	regulation of lymphocyte migration	6/271	64/18866	0.000310103	0.00381905	0.0030712	CXCL10/CCL20/TNFRSF14/S100A7/MSN/CCL27	6	Differentiating kera-4
GO:0032729	GO:0032729	positive regulation of interferon-gamma production	6/271	65/18866	0.000337579	0.00401357	0.00322762	HLA-DPA1/HLA-DPB1/HLA-A/RIPK2/PDE4B/HSPD1	6	Differentiating kera-4
GO:0048247	GO:0048247	lymphocyte chemotaxis	6/271	65/18866	0.000337579	0.00401357	0.00322762	CXCL10/CXCL11/CCL20/S100A7/CXCL16/CCL27	6	Differentiating kera-4
GO:0098586	GO:0098586	cellular response to virus	6/271	65/18866	0.000337579	0.00401357	0.00322762	IFIH1/DDX58/IFI6/IRF7/DDX60/USP15	6	Differentiating kera-4
GO:0001910	GO:0001910	regulation of leukocyte mediated cytotoxicity	6/271	75/18866	0.000730329	0.00799175	0.0064268	HLA-B/B2M/HLA-E/HLA-A/HLA-F/ICAM1	6	Differentiating kera-4
GO:0006809	GO:0006809	nitric oxide biosynthetic process	6/271	79/18866	0.000961232	0.00997823	0.00802428	CD47/ICAM1/JAK2/CAV1/CYP1B1/EDN1	6	Differentiating kera-4
GO:0071260	GO:0071260	cellular response to mechanical stimulus	6/271	79/18866	0.000961232	0.00997823	0.00802428	IRF1/CASP1/CD40/FAS/GADD45A/NFKB1	6	Differentiating kera-4
GO:0071359	GO:0071359	cellular response to dsRNA	5/271	22/18866	1.27e-05	0.000235986	0.000189775	IFIH1/DDX58/IFIT1/CAV1/NFKB1	5	Differentiating kera-4
GO:0035458	GO:0035458	cellular response to interferon-beta	5/271	23/18866	1.6e-05	0.000293257	0.000235831	STAT1/AIM2/IRF1/IFI16/PNPT1	5	Differentiating kera-4
GO:0031342	GO:0031342	negative regulation of cell killing	5/271	24/18866	2e-05	0.000356615	0.000286783	HLA-B/HLA-E/HLA-A/HLA-F/KRT6A	5	Differentiating kera-4
GO:0001916	GO:0001916	positive regulation of T cell mediated cytotoxicity	5/271	28/18866	4.42e-05	0.000709529	0.000570588	HLA-B/B2M/HLA-E/HLA-A/HLA-F	5	Differentiating kera-4
GO:0010818	GO:0010818	T cell chemotaxis	5/271	28/18866	4.42e-05	0.000709529	0.000570588	CXCL10/CXCL11/S100A7/CXCL16/CCL27	5	Differentiating kera-4
GO:0002230	GO:0002230	positive regulation of defense response to virus by host	5/271	29/18866	5.28e-05	0.000820503	0.000659831	DDX58/STAT1/AIM2/PARP9/DTX3L	5	Differentiating kera-4
GO:0032728	GO:0032728	positive regulation of interferon-beta production	5/271	30/18866	6.26e-05	0.000951587	0.000765246	IFIH1/DDX58/IRF1/IRF7/RIPK2	5	Differentiating kera-4
GO:0039528	GO:0039528	cytoplasmic pattern recognition receptor signaling pathway in response to virus	5/271	31/18866	7.38e-05	0.00107841	0.000867232	IFIH1/DDX58/IRF7/DDX60/USP15	5	Differentiating kera-4
GO:2000406	GO:2000406	positive regulation of T cell migration	5/271	31/18866	7.38e-05	0.00107841	0.000867232	CXCL10/CCL20/TNFRSF14/S100A7/CCL27	5	Differentiating kera-4
GO:0046640	GO:0046640	regulation of alpha-beta T cell proliferation	5/271	33/18866	0.000100636	0.00141318	0.00113645	IRF1/HLA-E/HLA-A/RIPK2/TNFRSF14	5	Differentiating kera-4
GO:0001914	GO:0001914	regulation of T cell mediated cytotoxicity	5/271	35/18866	0.000134463	0.00181183	0.00145703	HLA-B/B2M/HLA-E/HLA-A/HLA-F	5	Differentiating kera-4
GO:0006471	GO:0006471	protein ADP-ribosylation	5/271	35/18866	0.000134463	0.00181183	0.00145703	PARP14/PARP9/PARP12/PARP8/ARF4	5	Differentiating kera-4
GO:0046633	GO:0046633	alpha-beta T cell proliferation	5/271	36/18866	0.000154333	0.00206337	0.00165932	IRF1/HLA-E/HLA-A/RIPK2/TNFRSF14	5	Differentiating kera-4
GO:2000403	GO:2000403	positive regulation of lymphocyte migration	5/271	38/18866	0.000200729	0.00261252	0.00210094	CXCL10/CCL20/TNFRSF14/S100A7/CCL27	5	Differentiating kera-4
GO:0006458	GO:0006458	'de novo' protein folding	5/271	41/18866	0.000289354	0.00357634	0.00287601	CD74/HSPD1/HSPE1/HSPH1/DNAJB4	5	Differentiating kera-4
GO:1902042	GO:1902042	negative regulation of extrinsic apoptotic signaling pathway via death domain receptors	5/271	41/18866	0.000289354	0.00357634	0.00287601	TNFSF10/ICAM1/CFLAR/FAS/TNFAIP3	5	Differentiating kera-4
GO:2000404	GO:2000404	regulation of T cell migration	5/271	44/18866	0.000404879	0.00468406	0.00376682	CXCL10/CCL20/TNFRSF14/S100A7/CCL27	5	Differentiating kera-4
GO:0071349	GO:0071349	cellular response to interleukin-12	5/271	49/18866	0.000670619	0.00740916	0.00595829	PSME2/SOD2/CD47/JAK2/MSN	5	Differentiating kera-4
GO:0030195	GO:0030195	negative regulation of blood coagulation	5/271	50/18866	0.000736496	0.00803366	0.00646049	SERPING1/PLAU/EDN1/APOE/PLAUR	5	Differentiating kera-4
GO:1900047	GO:1900047	negative regulation of hemostasis	5/271	51/18866	0.000807089	0.00866612	0.00696911	SERPING1/PLAU/EDN1/APOE/PLAUR	5	Differentiating kera-4
GO:0001912	GO:0001912	positive regulation of leukocyte mediated cytotoxicity	5/271	52/18866	0.000882608	0.0093312	0.00750395	HLA-B/B2M/HLA-E/HLA-A/HLA-F	5	Differentiating kera-4
GO:0002704	GO:0002704	negative regulation of leukocyte mediated immunity	5/271	52/18866	0.000882608	0.0093312	0.00750395	BST2/HLA-B/HLA-E/HLA-A/HLA-F	5	Differentiating kera-4
GO:0002475	GO:0002475	antigen processing and presentation via MHC class Ib	4/271	14/18866	3.72e-05	0.000614751	0.000494369	TAP2/B2M/HLA-E/HLA-F	4	Differentiating kera-4
GO:0070486	GO:0070486	leukocyte aggregation	4/271	14/18866	3.72e-05	0.000614751	0.000494369	S100A9/CD47/S100A8/MSN	4	Differentiating kera-4
GO:0045953	GO:0045953	negative regulation of natural killer cell mediated cytotoxicity	4/271	16/18866	6.61e-05	0.000988155	0.000794654	HLA-B/HLA-E/HLA-A/HLA-F	4	Differentiating kera-4
GO:0002716	GO:0002716	negative regulation of natural killer cell mediated immunity	4/271	17/18866	8.55e-05	0.00121933	0.00098056	HLA-B/HLA-E/HLA-A/HLA-F	4	Differentiating kera-4
GO:0071360	GO:0071360	cellular response to exogenous dsRNA	4/271	17/18866	8.55e-05	0.00121933	0.00098056	IFIH1/DDX58/IFIT1/CAV1	4	Differentiating kera-4
GO:0001911	GO:0001911	negative regulation of leukocyte mediated cytotoxicity	4/271	20/18866	0.000168289	0.00219864	0.0017681	HLA-B/HLA-E/HLA-A/HLA-F	4	Differentiating kera-4
GO:0032495	GO:0032495	response to muramyl dipeptide	4/271	20/18866	0.000168289	0.00219864	0.0017681	RIPK2/CHMP5/NFKBIA/TNFAIP3	4	Differentiating kera-4
GO:0032069	GO:0032069	regulation of nuclease activity	4/271	22/18866	0.000248403	0.00313792	0.00252345	OASL/OAS3/OAS1/OAS2	4	Differentiating kera-4
GO:0071677	GO:0071677	positive regulation of mononuclear cell migration	4/271	25/18866	0.000415261	0.00478804	0.00385044	CXCL10/S100A7/LGMN/CCL27	4	Differentiating kera-4
GO:0090200	GO:0090200	positive regulation of release of cytochrome c from mitochondria	4/271	28/18866	0.000649774	0.00722532	0.00581045	TNFSF10/PMAIP1/BBC3/PLAUR	4	Differentiating kera-4
GO:0071624	GO:0071624	positive regulation of granulocyte chemotaxis	4/271	29/18866	0.000745294	0.0081039	0.00651698	CD74/S100A7/EDN1/CXCL8	4	Differentiating kera-4
GO:0039530	GO:0039530	MDA-5 signaling pathway	3/271	10/18866	0.000326434	0.00393553	0.00316487	IFIH1/IRF7/DDX60	3	Differentiating kera-4
GO:0046598	GO:0046598	positive regulation of viral entry into host cell	3/271	10/18866	0.000326434	0.00393553	0.00316487	HLA-DRB1/CD74/TRIM38	3	Differentiating kera-4
GO:0075294	GO:0075294	positive regulation by symbiont of entry into host	3/271	10/18866	0.000326434	0.00393553	0.00316487	HLA-DRB1/CD74/TRIM38	3	Differentiating kera-4
GO:0070269	GO:0070269	pyroptosis	3/271	12/18866	0.00058584	0.00657825	0.00529009	AIM2/GSDMD/GSDMC	3	Differentiating kera-4
GO:0070431	GO:0070431	nucleotide-binding oligomerization domain containing 2 signaling pathway	3/271	14/18866	0.000948884	0.00990993	0.00796935	RIPK2/NFKBIA/TNFAIP3	3	Differentiating kera-4
GO:0046034	GO:0046034	ATP metabolic process	66/621	311/18866	1.1e-34	6.8e-32	5.73e-32	CHCHD10/ATP5MC3/NDUFC2/UQCRH/NDUFA4/ATP5MG/PGM1/SDHD/COX5B/ATP5F1D/ATP5MC2/COX8A/UQCRQ/COX4I1/UQCR11/COX7C/ATP5PF/COX7A2/NDUFB5/INSR/PARK7/PPARA/NDUFA13/NIPSNAP2/ATP5F1E/NDUFS5/COX7B/UQCRB/NDUFS7/NDUFS8/COX5A/ATP5ME/NDUFB11/NDUFB10/UQCR10/COX6B1/ATP5MC1/NDUFAB1/DNAJC15/NDUFB8/ATP5F1C/UQCRC2/ATP5MF/CYC1/NDUFA2/NDUFS6/ATP5F1A/DDIT4/COX6A1/NDUFA3/UQCRC1/NDUFS4/AK2/COX6C/NDUFA11/NDUFA7/NDUFB7/NDUFB3/…	66	Differentiating kera-5
GO:0015980	GO:0015980	energy derivation by oxidation of organic compounds	61/621	278/18866	5.67e-33	3.08e-30	2.59e-30	IDH1/ACADVL/NDUFC2/UQCRH/NDUFA4/PGM1/SDHD/COX5B/ATP5F1D/COX8A/UQCRQ/COX4I1/UQCR11/COX7C/CAT/NDUFB5/INSR/PARK7/NDUFA13/MDH1/NDUFS5/COX7B/IRS2/PDHB/BNIP3/UQCRB/NDUFS7/NDUFS8/COX5A/NDUFB11/NDUFB10/UQCR10/COX6B1/NDUFAB1/DNAJC15/NDUFB8/SUCLG1/ETFA/UQCRC2/CISD1/CYC1/NDUFA2/NDUFS6/COX6A1/NDUFA3/PDHA1/UQCRC1/ETFRF1/NDUFS4/COX6C/NDUFA11/NDUFA7/NDUFB7/IDH2/MDH2/NDUFB3/UQCRFS1/NDUFB1/NDUFV2/NDUFA1/NDUFB2	61	Differentiating kera-5
GO:0006119	GO:0006119	oxidative phosphorylation	60/621	149/18866	1.25e-49	5.41e-46	4.56e-46	CHCHD10/ATP5MC3/NDUFC2/UQCRH/NDUFA4/ATP5MG/SDHD/COX5B/ATP5F1D/ATP5MC2/COX8A/UQCRQ/COX4I1/UQCR11/COX7C/ATP5PF/COX7A2/NDUFB5/PARK7/NDUFA13/NIPSNAP2/ATP5F1E/NDUFS5/COX7B/UQCRB/NDUFS7/NDUFS8/COX5A/ATP5ME/NDUFB11/NDUFB10/UQCR10/COX6B1/ATP5MC1/NDUFAB1/DNAJC15/NDUFB8/ATP5F1C/UQCRC2/ATP5MF/CYC1/NDUFA2/NDUFS6/ATP5F1A/COX6A1/NDUFA3/UQCRC1/NDUFS4/COX6C/NDUFA11/NDUFA7/NDUFB7/NDUFB3/UQCRFS1/NDUFB1/ATP5PB/ATP5…	60	Differentiating kera-5
GO:0006631	GO:0006631	fatty acid metabolic process	58/621	396/18866	6.69e-22	2.9e-19	2.45e-19	SCD/APOC1/ECHDC1/ELOVL3/PDK4/DGAT2/CRAT/CYP1B1/GPX4/ACSBG1/PPARG/FA2H/ACAA2/LPIN1/ADTRP/SOX9/ACAT2/ECH1/ACADVL/ELOVL5/ACSS2/ACADM/HACD2/FASN/ACSL3/EPHX1/ECI1/ECHDC3/INSIG1/HACL1/MSMO1/ACAA1/HADHB/ALKBH7/LIPG/SREBF1/ECHDC2/CD74/ACOX1/PPARA/IRS2/MECR/HADH/ACLY/MID1IP1/HSD17B12/LYPLA1/NDUFAB1/ETFA/MGLL/AACS/NDUFS6/ACSL1/SCP2/TECR/ABHD5/ELOVL1/ELOVL4	58	Differentiating kera-5
GO:0045333	GO:0045333	cellular respiration	57/621	187/18866	2.64e-39	3.82e-36	3.22e-36	IDH1/NDUFC2/UQCRH/NDUFA4/SDHD/COX5B/ATP5F1D/COX8A/UQCRQ/COX4I1/UQCR11/COX7C/CAT/NDUFB5/PARK7/NDUFA13/MDH1/NDUFS5/COX7B/PDHB/BNIP3/UQCRB/NDUFS7/NDUFS8/COX5A/NDUFB11/NDUFB10/UQCR10/COX6B1/NDUFAB1/DNAJC15/NDUFB8/SUCLG1/ETFA/UQCRC2/CISD1/CYC1/NDUFA2/NDUFS6/COX6A1/NDUFA3/PDHA1/UQCRC1/ETFRF1/NDUFS4/COX6C/NDUFA11/NDUFA7/NDUFB7/IDH2/MDH2/NDUFB3/UQCRFS1/NDUFB1/NDUFV2/NDUFA1/NDUFB2	57	Differentiating kera-5
GO:0019216	GO:0019216	regulation of lipid metabolic process	56/621	431/18866	1.09e-18	2.16e-16	1.82e-16	SCD/APOC1/PLIN2/PDK4/DGAT2/TM7SF2/CIDEA/IDH1/APOE/PPARG/DHCR7/ANGPTL4/PEX11A/PLPP1/SCARB1/SOX9/ACADVL/ELOVL5/FDPS/PIK3R3/ME1/LPCAT3/ACADM/FASN/ACSL3/INSIG1/PMVK/MVD/PIK3R1/FDFT1/ABCA1/SREBF1/CD74/TTC39B/LAMTOR1/ACOX1/PPARA/SC5D/BSCL2/IRS2/ALAS1/MID1IP1/PHB2/DNAJC15/DNAJC19/EDF1/HMGCR/ACSL1/GRHL1/CCN1/CYP51A1/RAB38/HMGCS1/IDI1/LDLR/ABHD5	56	Differentiating kera-5
GO:0022900	GO:0022900	electron transport chain	55/621	184/18866	1.92e-37	1.39e-34	1.17e-34	GLRX/GLDC/NDUFC2/ME1/UQCRH/NDUFA4/CYB5A/SDHD/COX5B/COX8A/UQCRQ/COX4I1/UQCR11/COX7C/COX7A2/NDUFB5/PARK7/NDUFA13/AKR1A1/NDUFS5/COX7B/UQCRB/SRD5A1/NDUFS7/NDUFS8/COX5A/NDUFB11/NDUFB10/UQCR10/COX6B1/NDUFAB1/DNAJC15/NDUFB8/ETFA/UQCRC2/CYC1/NDUFA2/NDUFS6/COX6A1/NDUFA3/UQCRC1/ETFRF1/NDUFS4/COX6C/NDUFA11/NDUFA7/NDUFB7/ALDH2/NDUFB3/UQCRFS1/NDUFB1/NDUFV2/NDUFA1/GLRX5/NDUFB2	55	Differentiating kera-5
GO:0006066	GO:0006066	alcohol metabolic process	54/621	385/18866	1.42e-19	3.62e-17	3.05e-17	SCD/APOC1/SOAT1/DGAT2/TM7SF2/CYP1B1/IDH1/APOE/CYP27A1/DHCR7/ACAA2/PLPP1/SCARB1/ACAT2/ACADVL/MOXD1/FDPS/RDH11/ACSS2/LPCAT3/FASN/GK5/INSIG1/PMVK/MVD/MSMO1/FDFT1/EBP/ABCA1/SREBF1/ALDH1A1/TTC39B/CAT/PARK7/SC5D/AKR1A1/DHCR24/DEGS2/NSDHL/PCBD1/ACLY/G6PD/HMGCR/PGP/CYP51A1/ALDH2/IDH2/SGPP2/ALDH3B2/HMGCS1/DHRS4/IDI1/RDH12/LDLR	54	Differentiating kera-5
GO:0062012	GO:0062012	regulation of small molecule metabolic process	53/621	456/18866	1.21e-15	1.28e-13	1.08e-13	SCD/APOC1/PDK4/DGAT2/TM7SF2/APOE/PPARG/DHCR7/SOX9/C1QTNF12/ACADVL/ELOVL5/FDPS/LPCAT3/FASN/INSIG1/PMVK/MVD/FDFT1/SREBF1/CD74/TTC39B/IGFBP4/INSR/PARK7/PPARA/SC5D/COMT/PSMA7/PSMA4/IRS2/PSMA6/MID1IP1/PSMB1/PSMB5/PSMA2/PSMA5/DDIT4/HMGCR/PGP/FAM3C/PSMA1/CYP51A1/PSMD7/PSMB2/PSMA3/PSMB7/HMGCS1/PSMB3/PSMB6/PSMD8/IDI1/LDLR	53	Differentiating kera-5
GO:0019693	GO:0019693	ribose phosphate metabolic process	50/621	427/18866	6e-15	5.79e-13	4.88e-13	SCD/ELOVL3/PDK4/DGAT2/ACSBG1/TKT/FAR2/ATP5MC3/ELOVL5/ACSS2/HACD2/FASN/ACSL3/ATP5MG/PGM1/PMVK/MVD/COX5B/ATP5F1D/ATP5MC2/ATP5PF/INSR/PPARA/ATP5F1E/SLC25A1/CASK/PDHB/MPC2/MPC1/ACLY/ATP5ME/G6PD/HINT1/HSD17B12/ATP5MC1/ATP5F1C/ATP5MF/CYC1/ATP5F1A/DDIT4/HMGCR/ACSL1/PDHA1/AK2/ATP5PB/ATP5F1B/HMGCS1/TECR/ELOVL1/ELOVL4	50	Differentiating kera-5
GO:0008202	GO:0008202	steroid metabolic process	48/621	332/18866	4.64e-18	8.05e-16	6.78e-16	SCD/APOC1/SOAT1/DGAT2/TM7SF2/CYP1B1/APOE/HSD17B2/CYP27A1/DHCR7/ACAA2/SCARB1/DHRS11/ACAT2/FAXDC2/ACADVL/FDPS/LPCAT3/FASN/INSIG1/PMVK/MVD/MSMO1/FDFT1/ACAA1/ERG28/EBP/ABCA1/SREBF1/TTC39B/LAMTOR1/CAT/SC5D/COMT/DHCR24/SRD5A1/NSDHL/HINT2/ACLY/G6PD/HSD17B12/HMGCR/CYP51A1/SCP2/HMGCS1/DHRS4/IDI1/LDLR	48	Differentiating kera-5
GO:0009150	GO:0009150	purine ribonucleotide metabolic process	48/621	401/18866	9.18e-15	8.66e-13	7.3e-13	SCD/ELOVL3/PDK4/DGAT2/ACSBG1/FAR2/ATP5MC3/ELOVL5/ACSS2/HACD2/FASN/ACSL3/ATP5MG/PGM1/PMVK/MVD/COX5B/ATP5F1D/ATP5MC2/ATP5PF/INSR/PPARA/ATP5F1E/SLC25A1/CASK/PDHB/MPC2/MPC1/ACLY/ATP5ME/HINT1/HSD17B12/ATP5MC1/ATP5F1C/ATP5MF/CYC1/ATP5F1A/DDIT4/HMGCR/ACSL1/PDHA1/AK2/ATP5PB/ATP5F1B/HMGCS1/TECR/ELOVL1/ELOVL4	48	Differentiating kera-5
GO:0009259	GO:0009259	ribonucleotide metabolic process	48/621	416/18866	3.77e-14	3.09e-12	2.6e-12	SCD/ELOVL3/PDK4/DGAT2/ACSBG1/FAR2/ATP5MC3/ELOVL5/ACSS2/HACD2/FASN/ACSL3/ATP5MG/PGM1/PMVK/MVD/COX5B/ATP5F1D/ATP5MC2/ATP5PF/INSR/PPARA/ATP5F1E/SLC25A1/CASK/PDHB/MPC2/MPC1/ACLY/ATP5ME/HINT1/HSD17B12/ATP5MC1/ATP5F1C/ATP5MF/CYC1/ATP5F1A/DDIT4/HMGCR/ACSL1/PDHA1/AK2/ATP5PB/ATP5F1B/HMGCS1/TECR/ELOVL1/ELOVL4	48	Differentiating kera-5
GO:0006163	GO:0006163	purine nucleotide metabolic process	48/621	442/18866	3.7e-13	2.82e-11	2.38e-11	SCD/ELOVL3/PDK4/DGAT2/ACSBG1/FAR2/ATP5MC3/ELOVL5/ACSS2/HACD2/FASN/ACSL3/ATP5MG/PGM1/PMVK/MVD/COX5B/ATP5F1D/ATP5MC2/ATP5PF/INSR/PPARA/ATP5F1E/SLC25A1/CASK/PDHB/MPC2/MPC1/ACLY/ATP5ME/HINT1/HSD17B12/ATP5MC1/ATP5F1C/ATP5MF/CYC1/ATP5F1A/DDIT4/HMGCR/ACSL1/PDHA1/AK2/ATP5PB/ATP5F1B/HMGCS1/TECR/ELOVL1/ELOVL4	48	Differentiating kera-5
GO:0072521	GO:0072521	purine-containing compound metabolic process	48/621	472/18866	4.1e-12	2.37e-10	2e-10	SCD/ELOVL3/PDK4/DGAT2/ACSBG1/FAR2/ATP5MC3/ELOVL5/ACSS2/HACD2/FASN/ACSL3/ATP5MG/PGM1/PMVK/MVD/COX5B/ATP5F1D/ATP5MC2/ATP5PF/INSR/PPARA/ATP5F1E/SLC25A1/CASK/PDHB/MPC2/MPC1/ACLY/ATP5ME/HINT1/HSD17B12/ATP5MC1/ATP5F1C/ATP5MF/CYC1/ATP5F1A/DDIT4/HMGCR/ACSL1/PDHA1/AK2/ATP5PB/ATP5F1B/HMGCS1/TECR/ELOVL1/ELOVL4	48	Differentiating kera-5
GO:0022904	GO:0022904	respiratory electron transport chain	46/621	116/18866	7.41e-38	6.44e-35	5.43e-35	NDUFC2/UQCRH/NDUFA4/SDHD/COX5B/COX8A/UQCRQ/COX4I1/UQCR11/COX7C/NDUFB5/PARK7/NDUFA13/NDUFS5/COX7B/UQCRB/NDUFS7/NDUFS8/COX5A/NDUFB11/NDUFB10/UQCR10/COX6B1/NDUFAB1/DNAJC15/NDUFB8/ETFA/UQCRC2/CYC1/NDUFA2/NDUFS6/COX6A1/NDUFA3/UQCRC1/ETFRF1/NDUFS4/COX6C/NDUFA11/NDUFA7/NDUFB7/NDUFB3/UQCRFS1/NDUFB1/NDUFV2/NDUFA1/NDUFB2	46	Differentiating kera-5
GO:0042775	GO:0042775	mitochondrial ATP synthesis coupled electron transport	44/621	97/18866	2.17e-39	3.82e-36	3.22e-36	NDUFC2/UQCRH/NDUFA4/SDHD/COX5B/COX8A/UQCRQ/COX4I1/UQCR11/COX7C/NDUFB5/PARK7/NDUFA13/NDUFS5/COX7B/UQCRB/NDUFS7/NDUFS8/COX5A/NDUFB11/NDUFB10/UQCR10/COX6B1/NDUFAB1/DNAJC15/NDUFB8/UQCRC2/CYC1/NDUFA2/NDUFS6/COX6A1/NDUFA3/UQCRC1/NDUFS4/COX6C/NDUFA11/NDUFA7/NDUFB7/NDUFB3/UQCRFS1/NDUFB1/NDUFV2/NDUFA1/NDUFB2	44	Differentiating kera-5
GO:0042773	GO:0042773	ATP synthesis coupled electron transport	44/621	98/18866	3.82e-39	4.15e-36	3.5e-36	NDUFC2/UQCRH/NDUFA4/SDHD/COX5B/COX8A/UQCRQ/COX4I1/UQCR11/COX7C/NDUFB5/PARK7/NDUFA13/NDUFS5/COX7B/UQCRB/NDUFS7/NDUFS8/COX5A/NDUFB11/NDUFB10/UQCR10/COX6B1/NDUFAB1/DNAJC15/NDUFB8/UQCRC2/CYC1/NDUFA2/NDUFS6/COX6A1/NDUFA3/UQCRC1/NDUFS4/COX6C/NDUFA11/NDUFA7/NDUFB7/NDUFB3/UQCRFS1/NDUFB1/NDUFV2/NDUFA1/NDUFB2	44	Differentiating kera-5
GO:0006790	GO:0006790	sulfur compound metabolic process	42/621	371/18866	2.96e-12	1.74e-10	1.46e-10	SCD/MGST1/ELOVL3/PDK4/DGAT2/GPX4/IDH1/ACSBG1/FAR2/GCLM/ELOVL5/ACSS2/HACD2/FASN/ETHE1/ACSL3/PMVK/MVD/TST/B4GALT5/PARK7/CNDP2/TSTD1/COMT/AKR1A1/SLC25A1/GSTK1/PDHB/TXN2/MPC2/MPC1/ACLY/G6PD/HSD17B12/MGST3/ACSL1/PDHA1/B4GALT1/HMGCS1/TECR/ELOVL1/ELOVL4	42	Differentiating kera-5
GO:0070482	GO:0070482	response to oxygen levels	42/621	396/18866	2.48e-11	1.31e-09	1.11e-09	HILPDA/PPARG/ACAA2/ANGPTL4/AGTRAP/RGCC/CXCR4/CAT/PPARA/PTN/PSMA7/PSMA4/TMBIM6/PSMA6/BNIP3/SLC11A2/BNIP3L/TXN2/CDKN1B/ALAS1/PHB2/CITED2/PSMB1/PSMB5/PSMA2/ENDOG/PSMA5/CRYAB/ATP6V1G1/THBS1/FIS1/DDIT4/VEGFB/PSMA1/PSMD7/PSMB2/PSMA3/HSPD1/PSMB7/PSMB3/PSMB6/PSMD8	42	Differentiating kera-5
GO:0044282	GO:0044282	small molecule catabolic process	42/621	452/18866	1.52e-09	6.36e-08	5.36e-08	ECHDC1/CRAT/APOE/CYP27A1/ACAA2/LPIN1/ADTRP/SCARB1/GLDC/ACAT2/ECH1/ACADVL/ACADM/GCSH/ECI1/ACAD8/GK5/HACL1/PGM1/PGD/ACAA1/HADHB/TST/BCKDHB/ECHDC2/ALDH1A1/ACOX1/PARK7/PPARA/TYMP/MGAT1/AKR1A1/IRS2/MECR/TXN2/HADH/PCBD1/ETFA/PNKD/ALDH2/SCP2/ALDH3B2	42	Differentiating kera-5
GO:0006839	GO:0006839	mitochondrial transport	41/621	271/18866	2.67e-16	3.24e-14	2.73e-14	ACAA2/CHCHD10/SAMM50/ATP5MC3/ATP5MG/LMAN1/COX5B/ATP5F1D/TST/ATP5MC2/ALKBH7/SREBF1/ATP5PF/SLC25A37/NDUFA13/ATP5F1E/SLC25A1/BNIP3/BNIP3L/MPC2/MPC1/MRPL18/ATP5ME/MID1IP1/ATP5MC1/DNAJC15/DNAJC19/ATP5F1C/ATP5MF/CYC1/FIS1/BLOC1S2/ATP5F1A/SLC25A6/TIMM13/HSPD1/ATP5PB/ROMO1/ATP5F1B/SLC25A5/SMDT1	41	Differentiating kera-5
GO:0009165	GO:0009165	nucleotide biosynthetic process	40/621	266/18866	7.72e-16	8.59e-14	7.24e-14	SCD/ELOVL3/PDK4/ACSBG1/NNMT/ATP5MC3/ELOVL5/ACSS2/ME1/HACD2/FASN/ACSL3/ATP5MG/COX5B/ATP5F1D/ATP5MC2/CMPK2/ATP5PF/ATP5F1E/SLC25A1/PDHB/MPC2/MPC1/ACLY/ATP5ME/HSD17B12/ATP5MC1/ATP5F1C/ATP5MF/CYC1/ATP5F1A/ACSL1/PDHA1/AK2/IDH2/ATP5PB/ATP5F1B/TECR/ELOVL1/ELOVL4	40	Differentiating kera-5
GO:1901293	GO:1901293	nucleoside phosphate biosynthetic process	40/621	269/18866	1.14e-15	1.24e-13	1.05e-13	SCD/ELOVL3/PDK4/ACSBG1/NNMT/ATP5MC3/ELOVL5/ACSS2/ME1/HACD2/FASN/ACSL3/ATP5MG/COX5B/ATP5F1D/ATP5MC2/CMPK2/ATP5PF/ATP5F1E/SLC25A1/PDHB/MPC2/MPC1/ACLY/ATP5ME/HSD17B12/ATP5MC1/ATP5F1C/ATP5MF/CYC1/ATP5F1A/ACSL1/PDHA1/AK2/IDH2/ATP5PB/ATP5F1B/TECR/ELOVL1/ELOVL4	40	Differentiating kera-5
GO:0001666	GO:0001666	response to hypoxia	40/621	359/18866	1.63e-11	8.86e-10	7.47e-10	HILPDA/ACAA2/ANGPTL4/AGTRAP/RGCC/CXCR4/CAT/PPARA/PTN/PSMA7/PSMA4/TMBIM6/PSMA6/BNIP3/SLC11A2/BNIP3L/TXN2/CDKN1B/ALAS1/PHB2/CITED2/PSMB1/PSMB5/PSMA2/ENDOG/PSMA5/CRYAB/THBS1/FIS1/DDIT4/VEGFB/PSMA1/PSMD7/PSMB2/PSMA3/HSPD1/PSMB7/PSMB3/PSMB6/PSMD8	40	Differentiating kera-5
GO:0036293	GO:0036293	response to decreased oxygen levels	40/621	371/18866	4.53e-11	2.31e-09	1.95e-09	HILPDA/ACAA2/ANGPTL4/AGTRAP/RGCC/CXCR4/CAT/PPARA/PTN/PSMA7/PSMA4/TMBIM6/PSMA6/BNIP3/SLC11A2/BNIP3L/TXN2/CDKN1B/ALAS1/PHB2/CITED2/PSMB1/PSMB5/PSMA2/ENDOG/PSMA5/CRYAB/THBS1/FIS1/DDIT4/VEGFB/PSMA1/PSMD7/PSMB2/PSMA3/HSPD1/PSMB7/PSMB3/PSMB6/PSMD8	40	Differentiating kera-5
GO:0043312	GO:0043312	neutrophil degranulation	40/621	487/18866	1.15e-07	3.55e-06	2.99e-06	MGST1/CHI3L1/CSTB/IDH1/PDXK/NDUFC2/CD59/PGRMC1/CREG1/CFD/PGM1/ANXA3/ACAA1/BST2/CYSTM1/LAMTOR1/CTSC/MOSPD2/CAT/S100A7/HLA-C/ACLY/PSMB1/PSMA2/PSMA5/SYNGR1/STOM/NIT2/B4GALT1/CD63/LAMTOR2/PRDX6/PSMD7/HSPA8/B2M/PSMB7/HLA-B/ATP6V0C/VAMP8/CALML5	40	Differentiating kera-5
GO:0002283	GO:0002283	neutrophil activation involved in immune response	40/621	490/18866	1.35e-07	4.15e-06	3.5e-06	MGST1/CHI3L1/CSTB/IDH1/PDXK/NDUFC2/CD59/PGRMC1/CREG1/CFD/PGM1/ANXA3/ACAA1/BST2/CYSTM1/LAMTOR1/CTSC/MOSPD2/CAT/S100A7/HLA-C/ACLY/PSMB1/PSMA2/PSMA5/SYNGR1/STOM/NIT2/B4GALT1/CD63/LAMTOR2/PRDX6/PSMD7/HSPA8/B2M/PSMB7/HLA-B/ATP6V0C/VAMP8/CALML5	40	Differentiating kera-5
GO:0016125	GO:0016125	sterol metabolic process	38/621	169/18866	2.59e-21	1.02e-18	8.62e-19	SCD/APOC1/SOAT1/DGAT2/TM7SF2/CYP1B1/APOE/CYP27A1/DHCR7/ACAA2/SCARB1/ACAT2/FAXDC2/ACADVL/FDPS/LPCAT3/FASN/INSIG1/PMVK/MVD/MSMO1/FDFT1/ERG28/EBP/ABCA1/SREBF1/TTC39B/CAT/SC5D/DHCR24/NSDHL/ACLY/G6PD/HMGCR/CYP51A1/HMGCS1/IDI1/LDLR	38	Differentiating kera-5
GO:0046390	GO:0046390	ribose phosphate biosynthetic process	38/621	194/18866	4.24e-19	1.02e-16	8.62e-17	SCD/ELOVL3/PDK4/ACSBG1/TKT/ATP5MC3/ELOVL5/ACSS2/HACD2/FASN/ACSL3/ATP5MG/COX5B/ATP5F1D/ATP5MC2/ATP5PF/ATP5F1E/SLC25A1/PDHB/MPC2/MPC1/ACLY/ATP5ME/G6PD/HSD17B12/ATP5MC1/ATP5F1C/ATP5MF/CYC1/ATP5F1A/ACSL1/PDHA1/AK2/ATP5PB/ATP5F1B/TECR/ELOVL1/ELOVL4	38	Differentiating kera-5
GO:0016042	GO:0016042	lipid catabolic process	38/621	343/18866	6.3e-11	3.14e-09	2.65e-09	APOC1/ECHDC1/CRAT/PLAAT3/CIDEA/CYP1B1/IDH1/APOE/CYP27A1/ACAA2/LPIN1/ADTRP/SCARB1/ACAT2/ECH1/ACADVL/ACADM/ECI1/HACL1/ACAA1/HADHB/LIPG/ECHDC2/PLAAT4/ACOX1/PPARA/BSCL2/IRS2/MECR/SRD5A1/HINT2/HADH/ETFA/MGLL/PRDX6/SCP2/LDLR/ABHD5	38	Differentiating kera-5
GO:1903706	GO:1903706	regulation of hemopoiesis	38/621	498/18866	1.47e-06	3.94e-05	3.33e-05	FOXC1/FAXDC2/MDK/PIK3R1/PRDX2/EGR3/PRXL2A/CD74/FAM210B/PTN/HLA-DRB1/CIB1/PSMA7/PSMA4/CD46/PSMA6/STAT1/ZFP36L2/PSMB1/PSMB5/PSMA2/IRF1/PSMA5/SOX4/THBS1/CEBPB/PSMA1/FOS/PSMD7/PSMB2/JUN/PSMA3/B2M/PSMB7/PSMB3/HLA-B/PSMB6/PSMD8	38	Differentiating kera-5
GO:1902652	GO:1902652	secondary alcohol metabolic process	37/621	162/18866	4.93e-21	1.78e-18	1.5e-18	SCD/APOC1/SOAT1/DGAT2/TM7SF2/IDH1/APOE/CYP27A1/DHCR7/ACAA2/SCARB1/ACAT2/ACADVL/FDPS/LPCAT3/FASN/INSIG1/PMVK/MVD/MSMO1/FDFT1/EBP/ABCA1/SREBF1/TTC39B/CAT/SC5D/DHCR24/NSDHL/ACLY/G6PD/HMGCR/CYP51A1/IDH2/HMGCS1/IDI1/LDLR	37	Differentiating kera-5
GO:0042180	GO:0042180	cellular ketone metabolic process	37/621	260/18866	5.65e-14	4.54e-12	3.83e-12	APOC1/PDK4/DGAT2/PPARG/SOX9/ACADVL/ELOVL5/INSIG1/UBIAD1/SREBF1/CD74/PARK7/PPARA/COMT/AKR1A1/PSMA7/PSMA4/IRS2/PSMA6/SRD5A1/MID1IP1/PSMB1/PSMB5/PSMA2/PSMA5/PNKD/HMGCR/COQ4/PSMA1/PSMD7/PSMB2/PSMA3/PSMB7/PSMB3/PSMB6/PSMD8/DHRS4	37	Differentiating kera-5
GO:1902600	GO:1902600	proton transmembrane transport	36/621	159/18866	2.31e-20	6.75e-18	5.69e-18	SLC15A1/ATP5MC3/NDUFA4/ATP5MG/CYB5A/COX5B/ATP5F1D/ATP5MC2/COX8A/COX4I1/COX7C/ATP5PF/COX7A2/PARK7/ATP5F1E/COX7B/SLC25A3/SLC11A2/NDUFS7/COX5A/ATP6V0E1/ATP5ME/PHB2/COX6B1/ATP5MC1/ATP5F1C/ATP6V1G1/ATP5MF/CYC1/ATP5F1A/COX6A1/COX6C/ATP5PB/ATP5F1B/ATP6V0B/ATP6V0C	36	Differentiating kera-5
GO:0009152	GO:0009152	purine ribonucleotide biosynthetic process	36/621	173/18866	4.56e-19	1.04e-16	8.79e-17	SCD/ELOVL3/PDK4/ACSBG1/ATP5MC3/ELOVL5/ACSS2/HACD2/FASN/ACSL3/ATP5MG/COX5B/ATP5F1D/ATP5MC2/ATP5PF/ATP5F1E/SLC25A1/PDHB/MPC2/MPC1/ACLY/ATP5ME/HSD17B12/ATP5MC1/ATP5F1C/ATP5MF/CYC1/ATP5F1A/ACSL1/PDHA1/AK2/ATP5PB/ATP5F1B/TECR/ELOVL1/ELOVL4	36	Differentiating kera-5
GO:0009260	GO:0009260	ribonucleotide biosynthetic process	36/621	186/18866	5.57e-18	9.3e-16	7.84e-16	SCD/ELOVL3/PDK4/ACSBG1/ATP5MC3/ELOVL5/ACSS2/HACD2/FASN/ACSL3/ATP5MG/COX5B/ATP5F1D/ATP5MC2/ATP5PF/ATP5F1E/SLC25A1/PDHB/MPC2/MPC1/ACLY/ATP5ME/HSD17B12/ATP5MC1/ATP5F1C/ATP5MF/CYC1/ATP5F1A/ACSL1/PDHA1/AK2/ATP5PB/ATP5F1B/TECR/ELOVL1/ELOVL4	36	Differentiating kera-5
GO:0006164	GO:0006164	purine nucleotide biosynthetic process	36/621	197/18866	3.9e-17	5.83e-15	4.92e-15	SCD/ELOVL3/PDK4/ACSBG1/ATP5MC3/ELOVL5/ACSS2/HACD2/FASN/ACSL3/ATP5MG/COX5B/ATP5F1D/ATP5MC2/ATP5PF/ATP5F1E/SLC25A1/PDHB/MPC2/MPC1/ACLY/ATP5ME/HSD17B12/ATP5MC1/ATP5F1C/ATP5MF/CYC1/ATP5F1A/ACSL1/PDHA1/AK2/ATP5PB/ATP5F1B/TECR/ELOVL1/ELOVL4	36	Differentiating kera-5
GO:0072522	GO:0072522	purine-containing compound biosynthetic process	36/621	208/18866	2.38e-16	3.04e-14	2.56e-14	SCD/ELOVL3/PDK4/ACSBG1/ATP5MC3/ELOVL5/ACSS2/HACD2/FASN/ACSL3/ATP5MG/COX5B/ATP5F1D/ATP5MC2/ATP5PF/ATP5F1E/SLC25A1/PDHB/MPC2/MPC1/ACLY/ATP5ME/HSD17B12/ATP5MC1/ATP5F1C/ATP5MF/CYC1/ATP5F1A/ACSL1/PDHA1/AK2/ATP5PB/ATP5F1B/TECR/ELOVL1/ELOVL4	36	Differentiating kera-5
GO:0008203	GO:0008203	cholesterol metabolic process	35/621	153/18866	5.49e-20	1.49e-17	1.26e-17	SCD/APOC1/SOAT1/DGAT2/TM7SF2/APOE/CYP27A1/DHCR7/ACAA2/SCARB1/ACAT2/ACADVL/FDPS/LPCAT3/FASN/INSIG1/PMVK/MVD/MSMO1/FDFT1/EBP/ABCA1/SREBF1/TTC39B/CAT/SC5D/DHCR24/NSDHL/ACLY/G6PD/HMGCR/CYP51A1/HMGCS1/IDI1/LDLR	35	Differentiating kera-5
GO:0006694	GO:0006694	steroid biosynthetic process	35/621	197/18866	2.69e-16	3.24e-14	2.73e-14	SCD/TM7SF2/APOE/HSD17B2/CYP27A1/DHCR7/ACAA2/SCARB1/DHRS11/ACAT2/FAXDC2/FDPS/LPCAT3/FASN/INSIG1/PMVK/MVD/MSMO1/FDFT1/ERG28/EBP/SREBF1/SC5D/DHCR24/SRD5A1/NSDHL/HINT2/ACLY/G6PD/HSD17B12/HMGCR/CYP51A1/SCP2/HMGCS1/IDI1	35	Differentiating kera-5
GO:1901617	GO:1901617	organic hydroxy compound biosynthetic process	35/621	258/18866	1.14e-12	7.31e-11	6.16e-11	SCD/TM7SF2/APOE/CYP27A1/DHCR7/ACAA2/ACAT2/FAXDC2/MOXD1/PDXK/FDPS/LPCAT3/FASN/INSIG1/PMVK/MVD/MSMO1/FDFT1/ERG28/EBP/SREBF1/PARK7/SC5D/DDT/DHCR24/NSDHL/PCBD1/ACLY/G6PD/HMGCR/PGP/CYP51A1/SCP2/HMGCS1/IDI1	35	Differentiating kera-5
GO:0006979	GO:0006979	response to oxidative stress	34/621	458/18866	9.47e-06	0.000222047	0.000187203	MGST1/CYP1B1/GPX4/IDH1/APOE/TPM1/GCLM/NCOA7/NET1/TXNIP/PTPRK/PRDX2/PRDX3/CAT/PARK7/DHCR24/BNIP3/S100A7/TXN2/STAT1/ERCC1/NDUFS8/G6PD/PSMB5/ENDOG/ARL6IP5/CRYAB/VKORC1L1/PRDX5/PRDX6/FOS/JUN/HSPD1/ROMO1	34	Differentiating kera-5
GO:0030258	GO:0030258	lipid modification	33/621	271/18866	9.77e-11	4.74e-09	3.99e-09	APOC1/ECHDC1/PDK4/SOAT1/DGAT2/CRAT/APOE/PPARG/FA2H/ACAA2/PLPP1/SOX9/ACAT2/ECH1/ACADVL/PIK3R3/LPCAT3/ACADM/ECI1/HACL1/PIK3R1/ACAA1/HADHB/ECHDC2/LAMTOR1/ACOX1/PPARA/IRS2/MECR/HADH/ETFA/SCP2/SGPP2	33	Differentiating kera-5
GO:0042493	GO:0042493	response to drug	33/621	397/18866	1.14e-06	3.15e-05	2.66e-05	MGST1/PLIN2/PPARG/NNMT/GCLM/MDK/LGALS1/TXNIP/DUSP6/CXCR4/ABCA1/SREBF1/CAT/PTN/COMT/SLC1A3/SRD5A1/TXN2/STAT1/HADH/CDKN1B/AACS/UQCRC2/THBS1/VEGFB/ACSL1/FOS/HSPD1/B2M/HMGCS1/TGIF1/TFRC/DAD1	33	Differentiating kera-5
GO:0006605	GO:0006605	protein targeting	32/621	444/18866	3.09e-05	0.000657683	0.000554477	CRAT/IDH1/PEX16/SAMM50/ECH1/HACL1/LMAN1/ACAA1/SREBF1/SSR3/CAT/ACOX1/NDUFA13/CIB1/GABARAP/GSTK1/BNIP3L/PEX3/SPCS1/SEC61B/DNAJC15/DNAJC19/FIS1/SYNGR1/STOM/SLC25A6/TIMM13/HSPA8/SCP2/HSPD1/ROMO1/DHRS4	32	Differentiating kera-5
GO:0031667	GO:0031667	response to nutrient levels	32/621	473/18866	0.000102809	0.00193156	0.00162845	PDK4/APOE/PPARG/GCLM/ACSL3/ABCA1/LIPG/COX4I1/BCKDHB/SREBF1/CAT/PPARA/PTN/COMT/GABARAP/BNIP3/SRD5A1/TXN2/STAT1/ERCC1/USP33/G6PD/DNAJC15/AACS/FIS1/HMGCR/ACSL1/HSPA8/JUN/HMGCS1/DAD1/LDLR	32	Differentiating kera-5
GO:0019882	GO:0019882	antigen processing and presentation	31/621	232/18866	3.38e-11	1.77e-09	1.49e-09	HLA-DMA/HLA-DRA/HLA-DPA1/CD74/HLA-DQB1/HLA-DPB1/HLA-DRB5/HLA-DRB1/PSMA7/PSMA4/PSMA6/SEC22B/HLA-C/PSMB1/PSMB5/PSMA2/BCAP31/PSMA5/THBS1/SAR1B/PSMA1/PSMD7/PSMB2/PSMA3/B2M/PSMB7/PSMB3/HLA-B/PSMB6/PSMD8/VAMP8	31	Differentiating kera-5
GO:0046394	GO:0046394	carboxylic acid biosynthetic process	31/621	367/18866	1.73e-06	4.6e-05	3.88e-05	SCD/APOC1/ELOVL3/PDK4/GPX4/ACSBG1/CYP27A1/FA2H/ACADVL/ELOVL5/ACSS2/HACD2/FASN/ACSL3/INSIG1/LIPG/CD74/PARK7/SLC1A3/AKR1A1/MECR/ACLY/MID1IP1/HSD17B12/MGST3/NDUFAB1/MGLL/SCP2/TECR/ELOVL1/ELOVL4	31	Differentiating kera-5
GO:0016053	GO:0016053	organic acid biosynthetic process	31/621	368/18866	1.83e-06	4.78e-05	4.03e-05	SCD/APOC1/ELOVL3/PDK4/GPX4/ACSBG1/CYP27A1/FA2H/ACADVL/ELOVL5/ACSS2/HACD2/FASN/ACSL3/INSIG1/LIPG/CD74/PARK7/SLC1A3/AKR1A1/MECR/ACLY/MID1IP1/HSD17B12/MGST3/NDUFAB1/MGLL/SCP2/TECR/ELOVL1/ELOVL4	31	Differentiating kera-5
GO:0006644	GO:0006644	phospholipid metabolic process	31/621	455/18866	0.00011574	0.00212844	0.00179444	APOC1/PLAAT3/GPX4/IDH1/AGPAT1/LPIN1/PLPP1/SCARB1/AGPAT3/FDPS/PIK3R3/LPCAT3/ACSL3/PMVK/MVD/PIK3R1/FDFT1/HADHB/LIPG/PLAAT4/PIGP/DPM3/PHB2/DNAJC19/PGP/PRDX6/RAB38/HMGCS1/IDI1/LDLR/ABHD5	31	Differentiating kera-5
GO:0046165	GO:0046165	alcohol biosynthetic process	30/621	164/18866	1.66e-14	1.5e-12	1.27e-12	SCD/TM7SF2/APOE/CYP27A1/DHCR7/ACAA2/ACAT2/MOXD1/FDPS/LPCAT3/FASN/INSIG1/PMVK/MVD/MSMO1/FDFT1/EBP/SREBF1/PARK7/SC5D/DHCR24/NSDHL/PCBD1/ACLY/G6PD/HMGCR/PGP/CYP51A1/HMGCS1/IDI1	30	Differentiating kera-5
GO:0010565	GO:0010565	regulation of cellular ketone metabolic process	30/621	189/18866	8.05e-13	5.54e-11	4.67e-11	APOC1/PDK4/DGAT2/PPARG/SOX9/ACADVL/ELOVL5/INSIG1/SREBF1/CD74/PARK7/PPARA/COMT/PSMA7/PSMA4/IRS2/PSMA6/MID1IP1/PSMB1/PSMB5/PSMA2/PSMA5/PSMA1/PSMD7/PSMB2/PSMA3/PSMB7/PSMB3/PSMB6/PSMD8	30	Differentiating kera-5
GO:0048002	GO:0048002	antigen processing and presentation of peptide antigen	30/621	194/18866	1.61e-12	1e-10	8.43e-11	HLA-DMA/HLA-DRA/HLA-DPA1/CD74/HLA-DQB1/HLA-DPB1/HLA-DRB5/HLA-DRB1/PSMA7/PSMA4/PSMA6/SEC22B/HLA-C/PSMB1/PSMB5/PSMA2/BCAP31/PSMA5/SAR1B/PSMA1/PSMD7/PSMB2/PSMA3/B2M/PSMB7/PSMB3/HLA-B/PSMB6/PSMD8/VAMP8	30	Differentiating kera-5
GO:0046890	GO:0046890	regulation of lipid biosynthetic process	30/621	207/18866	8.83e-12	4.91e-10	4.14e-10	SCD/APOC1/PDK4/DGAT2/TM7SF2/IDH1/APOE/DHCR7/SCARB1/ACADVL/ELOVL5/FDPS/LPCAT3/FASN/ACSL3/INSIG1/PMVK/MVD/FDFT1/SREBF1/CD74/SC5D/MID1IP1/HMGCR/CCN1/CYP51A1/RAB38/HMGCS1/IDI1/LDLR	30	Differentiating kera-5
GO:0044242	GO:0044242	cellular lipid catabolic process	30/621	236/18866	2.45e-10	1.11e-08	9.32e-09	APOC1/ECHDC1/CRAT/CYP1B1/IDH1/ACAA2/LPIN1/ADTRP/SCARB1/ACAT2/ECH1/ACADVL/ACADM/ECI1/HACL1/ACAA1/HADHB/LIPG/ECHDC2/ACOX1/PPARA/IRS2/MECR/HADH/ETFA/MGLL/PRDX6/SCP2/LDLR/ABHD5	30	Differentiating kera-5
GO:0016054	GO:0016054	organic acid catabolic process	30/621	282/18866	1.71e-08	6.13e-07	5.17e-07	ECHDC1/CRAT/ACAA2/LPIN1/ADTRP/GLDC/ACAT2/ECH1/ACADVL/ACADM/GCSH/ECI1/ACAD8/HACL1/PGD/ACAA1/HADHB/TST/BCKDHB/ECHDC2/ACOX1/PPARA/AKR1A1/IRS2/MECR/TXN2/HADH/PCBD1/ETFA/SCP2	30	Differentiating kera-5
GO:0046395	GO:0046395	carboxylic acid catabolic process	30/621	282/18866	1.71e-08	6.13e-07	5.17e-07	ECHDC1/CRAT/ACAA2/LPIN1/ADTRP/GLDC/ACAT2/ECH1/ACADVL/ACADM/GCSH/ECI1/ACAD8/HACL1/PGD/ACAA1/HADHB/TST/BCKDHB/ECHDC2/ACOX1/PPARA/AKR1A1/IRS2/MECR/TXN2/HADH/PCBD1/ETFA/SCP2	30	Differentiating kera-5
GO:0032984	GO:0032984	protein-containing complex disassembly	30/621	330/18866	5.51e-07	1.6e-05	1.35e-05	SEMA5A/MRPS25/INSR/CIB1/GABARAP/BNIP3/MRPL28/MRPL33/MRPL18/MID1IP1/SVIL/MRPS16/MRPS33/MRPS21/MRPS24/MRPL54/MRPL41/MRPL27/MRPL57/DDIT4/MRPS26/MRPS15/MRPL20/MRPL43/MRPL34/HSPA8/AURKAIP1/HMGA1/MRPL14/VAMP8	30	Differentiating kera-5
GO:0046486	GO:0046486	glycerolipid metabolic process	30/621	434/18866	0.000115174	0.00212705	0.00179326	APOC1/DGAT2/PLAAT3/APOE/AGPAT1/LPIN1/SCARB1/AGPAT3/PIK3R3/LPCAT3/ACSL3/GK5/INSIG1/PIK3R1/HADHB/LIPG/SREBF1/CAT/PLAAT4/PIGP/DPM3/PHB2/DNAJC19/MGLL/ACSL1/PGP/PRDX6/RAB38/LDLR/ABHD5	30	Differentiating kera-5
GO:0052547	GO:0052547	regulation of peptidase activity	30/621	466/18866	0.000390454	0.00598789	0.00504824	CARD18/RARRES1/CSTB/SERPINE2/PPARG/SERPINF1/PRDX3/BST2/SOX7/CRIM1/PARK7/PEBP1/NDUFA13/DHCR24/IFI6/DDRGK1/FURIN/SERPINH1/WFDC2/BCAP31/ARL6IP5/CRYAB/HSPE1/THBS1/FIS1/EFNA1/PRDX5/CCN1/PSMA3/HSPD1	30	Differentiating kera-5
GO:0051051	GO:0051051	negative regulation of transport	30/621	483/18866	0.000701752	0.00992054	0.00836376	APOC1/CIDEA/SERPINE2/APOE/ACAA2/ADTRP/RGCC/INSIG1/LMAN1/BST2/SREBF1/CD74/ATP5PF/PARK7/COMT/IRS2/TMBIM6/HADH/LYPLA1/ARL6IP5/CRYAB/RSAD2/THBS1/SNX3/PNKD/HMGCR/CYP51A1/IDH2/SLC25A5/VAMP8	30	Differentiating kera-5
GO:0002478	GO:0002478	antigen processing and presentation of exogenous peptide antigen	29/621	177/18866	8.54e-13	5.79e-11	4.88e-11	HLA-DMA/HLA-DRA/HLA-DPA1/CD74/HLA-DQB1/HLA-DPB1/HLA-DRB5/HLA-DRB1/PSMA7/PSMA4/PSMA6/SEC22B/HLA-C/PSMB1/PSMB5/PSMA2/PSMA5/SAR1B/PSMA1/PSMD7/PSMB2/PSMA3/B2M/PSMB7/PSMB3/HLA-B/PSMB6/PSMD8/VAMP8	29	Differentiating kera-5
GO:0019884	GO:0019884	antigen processing and presentation of exogenous antigen	29/621	185/18866	2.69e-12	1.62e-10	1.37e-10	HLA-DMA/HLA-DRA/HLA-DPA1/CD74/HLA-DQB1/HLA-DPB1/HLA-DRB5/HLA-DRB1/PSMA7/PSMA4/PSMA6/SEC22B/HLA-C/PSMB1/PSMB5/PSMA2/PSMA5/SAR1B/PSMA1/PSMD7/PSMB2/PSMA3/B2M/PSMB7/PSMB3/HLA-B/PSMB6/PSMD8/VAMP8	29	Differentiating kera-5
GO:0072330	GO:0072330	monocarboxylic acid biosynthetic process	29/621	246/18866	2.88e-09	1.15e-07	9.67e-08	SCD/APOC1/ELOVL3/PDK4/GPX4/ACSBG1/CYP27A1/FA2H/ACADVL/ELOVL5/ACSS2/HACD2/FASN/ACSL3/INSIG1/LIPG/CD74/PARK7/SLC1A3/MECR/ACLY/MID1IP1/HSD17B12/NDUFAB1/MGLL/SCP2/TECR/ELOVL1/ELOVL4	29	Differentiating kera-5
GO:0006520	GO:0006520	cellular amino acid metabolic process	29/621	340/18866	3.07e-06	7.74e-05	6.53e-05	GLDC/GCLM/GCSH/ACAD8/YARS2/TST/BCKDHB/PARK7/COMT/SLC1A3/PSMA7/PSMA4/PSMA6/TXN2/PEPD/PCBD1/PSMB1/PSMB5/PSMA2/PSMA5/NIT2/PSMA1/PSMD7/PSMB2/PSMA3/PSMB7/PSMB3/PSMB6/PSMD8	29	Differentiating kera-5
GO:0052548	GO:0052548	regulation of endopeptidase activity	29/621	434/18866	0.000263942	0.00422862	0.00356505	CARD18/RARRES1/CSTB/SERPINE2/PPARG/SERPINF1/PRDX3/BST2/SOX7/CRIM1/PARK7/PEBP1/NDUFA13/DHCR24/IFI6/FURIN/SERPINH1/WFDC2/BCAP31/ARL6IP5/CRYAB/HSPE1/THBS1/FIS1/EFNA1/PRDX5/CCN1/PSMA3/HSPD1	29	Differentiating kera-5
GO:0009060	GO:0009060	aerobic respiration	28/621	87/18866	1.36e-20	4.55e-18	3.84e-18	IDH1/UQCRH/NDUFA4/SDHD/COX5B/ATP5F1D/COX8A/COX4I1/COX7C/CAT/MDH1/COX7B/PDHB/BNIP3/UQCRB/NDUFS7/NDUFS8/COX5A/UQCR10/COX6B1/SUCLG1/UQCRC2/COX6A1/PDHA1/UQCRC1/COX6C/IDH2/MDH2	28	Differentiating kera-5
GO:0044272	GO:0044272	sulfur compound biosynthetic process	28/621	192/18866	3.78e-11	1.95e-09	1.65e-09	SCD/MGST1/ELOVL3/PDK4/ACSBG1/GCLM/ELOVL5/ACSS2/HACD2/FASN/ACSL3/B4GALT5/CNDP2/AKR1A1/SLC25A1/GSTK1/PDHB/MPC2/MPC1/ACLY/HSD17B12/MGST3/ACSL1/PDHA1/B4GALT1/TECR/ELOVL1/ELOVL4	28	Differentiating kera-5
GO:0016126	GO:0016126	sterol biosynthetic process	27/621	81/18866	2.33e-20	6.75e-18	5.69e-18	SCD/TM7SF2/APOE/DHCR7/ACAA2/ACAT2/FAXDC2/FDPS/LPCAT3/FASN/INSIG1/PMVK/MVD/MSMO1/FDFT1/ERG28/EBP/SREBF1/SC5D/DHCR24/NSDHL/ACLY/G6PD/HMGCR/CYP51A1/HMGCS1/IDI1	27	Differentiating kera-5
GO:1990542	GO:1990542	mitochondrial transmembrane transport	27/621	101/18866	1.43e-17	2.29e-15	1.93e-15	ATP5MC3/ATP5MG/COX5B/ATP5F1D/TST/ATP5MC2/ATP5PF/SLC25A37/ATP5F1E/SLC25A1/MPC2/MPC1/MRPL18/ATP5ME/MID1IP1/ATP5MC1/DNAJC15/DNAJC19/ATP5F1C/ATP5MF/CYC1/ATP5F1A/HSPD1/ATP5PB/ROMO1/ATP5F1B/SMDT1	27	Differentiating kera-5
GO:0033108	GO:0033108	mitochondrial respiratory chain complex assembly	27/621	102/18866	1.88e-17	2.92e-15	2.46e-15	SAMM50/NDUFC2/NDUFB5/NDUFA13/NDUFS5/UQCRB/NDUFS7/NDUFS8/NDUFB11/DMAC1/NDUFB10/UQCR10/NDUFAB1/NDUFB8/NDUFA2/NDUFS6/NDUFA3/NDUFS4/NDUFA11/NDUFA7/NDUFB7/COX14/NDUFB3/NDUFB1/NDUFV2/NDUFA1/NDUFB2	27	Differentiating kera-5
GO:0071453	GO:0071453	cellular response to oxygen levels	27/621	235/18866	1.76e-08	6.27e-07	5.29e-07	HILPDA/PPARG/ACAA2/RGCC/PTN/PSMA7/PSMA4/TMBIM6/PSMA6/BNIP3/BNIP3L/PHB2/CITED2/PSMB1/PSMB5/PSMA2/ENDOG/PSMA5/ATP6V1G1/PSMA1/PSMD7/PSMB2/PSMA3/PSMB7/PSMB3/PSMB6/PSMD8	27	Differentiating kera-5
GO:0030111	GO:0030111	regulation of Wnt signaling pathway	27/621	375/18866	0.000128906	0.00233104	0.00196525	APOE/SOX9/MDK/SEMA5A/SOX7/IGFBP4/TSKU/PSMA7/PSMA4/PFDN5/PSMA6/TLE1/PSMB1/PSMB5/PSMA2/PSMA5/SOX4/SNX3/PSMA1/PSMD7/PSMB2/PSMA3/PSMB7/PSMB3/PSMB6/PSMD8/ATP6V0C	27	Differentiating kera-5
GO:0033865	GO:0033865	nucleoside bisphosphate metabolic process	26/621	138/18866	4.63e-13	3.24e-11	2.74e-11	SCD/ELOVL3/PDK4/DGAT2/ACSBG1/FAR2/ELOVL5/ACSS2/HACD2/FASN/ACSL3/PMVK/MVD/SLC25A1/PDHB/MPC2/MPC1/ACLY/HSD17B12/HMGCR/ACSL1/PDHA1/HMGCS1/TECR/ELOVL1/ELOVL4	26	Differentiating kera-5
GO:0033875	GO:0033875	ribonucleoside bisphosphate metabolic process	26/621	138/18866	4.63e-13	3.24e-11	2.74e-11	SCD/ELOVL3/PDK4/DGAT2/ACSBG1/FAR2/ELOVL5/ACSS2/HACD2/FASN/ACSL3/PMVK/MVD/SLC25A1/PDHB/MPC2/MPC1/ACLY/HSD17B12/HMGCR/ACSL1/PDHA1/HMGCS1/TECR/ELOVL1/ELOVL4	26	Differentiating kera-5
GO:0034032	GO:0034032	purine nucleoside bisphosphate metabolic process	26/621	138/18866	4.63e-13	3.24e-11	2.74e-11	SCD/ELOVL3/PDK4/DGAT2/ACSBG1/FAR2/ELOVL5/ACSS2/HACD2/FASN/ACSL3/PMVK/MVD/SLC25A1/PDHB/MPC2/MPC1/ACLY/HSD17B12/HMGCR/ACSL1/PDHA1/HMGCS1/TECR/ELOVL1/ELOVL4	26	Differentiating kera-5
GO:0007006	GO:0007006	mitochondrial membrane organization	26/621	142/18866	9.29e-13	6.02e-11	5.07e-11	ACAA2/CHCHD10/SAMM50/ATP5MC3/ATP5MG/ATP5F1D/ATP5MC2/ALKBH7/ATP5PF/NDUFA13/ATP5F1E/BNIP3/BNIP3L/MICOS13/ATP5ME/MICOS10/ATP5MC1/ATP5F1C/ATP5MF/BLOC1S2/ATP5F1A/TIMM13/ATP5PB/ROMO1/ATP5F1B/SLC25A5	26	Differentiating kera-5
GO:0019058	GO:0019058	viral life cycle	26/621	341/18866	6.76e-05	0.00133281	0.00112366	APOE/SCARB1/LGALS1/CXADR/NFIA/OASL/CXCR4/BST2/CD74/HLA-DRB1/CD46/EFNB2/OAS1/FURIN/SPCS1/RSAD2/STOM/SNX3/PHB/IFITM3/PPIB/HSPA8/IFI27/TFRC/VAMP8/LDLR	26	Differentiating kera-5
GO:0048545	GO:0048545	response to steroid hormone	26/621	346/18866	8.58e-05	0.00164814	0.00138951	IDH1/ACSBG1/LBH/SERPINF1/ADTRP/PLPP1/MDK/FBXO32/AR/TXNIP/ANXA3/SREBF1/PARK7/PPARA/PTN/SRD5A1/DDRGK1/PHB2/ZFP36L2/THBS1/CBX3/DDIT4/PHB/FOS/HSPD1/PGRMC2	26	Differentiating kera-5
GO:0006120	GO:0006120	mitochondrial electron transport, NADH to ubiquinone	25/621	55/18866	6.55e-23	3.16e-20	2.66e-20	NDUFC2/NDUFA4/NDUFB5/PARK7/NDUFA13/NDUFS5/NDUFS7/NDUFS8/NDUFB11/NDUFB10/NDUFAB1/DNAJC15/NDUFB8/NDUFA2/NDUFS6/NDUFA3/NDUFS4/NDUFA11/NDUFA7/NDUFB7/NDUFB3/NDUFB1/NDUFV2/NDUFA1/NDUFB2	25	Differentiating kera-5
GO:0006695	GO:0006695	cholesterol biosynthetic process	25/621	75/18866	6.02e-19	1.24e-16	1.05e-16	SCD/TM7SF2/APOE/DHCR7/ACAA2/ACAT2/FDPS/LPCAT3/FASN/INSIG1/PMVK/MVD/MSMO1/FDFT1/EBP/SREBF1/SC5D/DHCR24/NSDHL/ACLY/G6PD/HMGCR/CYP51A1/HMGCS1/IDI1	25	Differentiating kera-5
GO:1902653	GO:1902653	secondary alcohol biosynthetic process	25/621	75/18866	6.02e-19	1.24e-16	1.05e-16	SCD/TM7SF2/APOE/DHCR7/ACAA2/ACAT2/FDPS/LPCAT3/FASN/INSIG1/PMVK/MVD/MSMO1/FDFT1/EBP/SREBF1/SC5D/DHCR24/NSDHL/ACLY/G6PD/HMGCR/CYP51A1/HMGCS1/IDI1	25	Differentiating kera-5
GO:0006637	GO:0006637	acyl-CoA metabolic process	25/621	104/18866	3.47e-15	3.5e-13	2.95e-13	SCD/ELOVL3/PDK4/DGAT2/ACSBG1/FAR2/ELOVL5/ACSS2/HACD2/FASN/ACSL3/PMVK/MVD/SLC25A1/PDHB/MPC2/MPC1/ACLY/HSD17B12/ACSL1/PDHA1/HMGCS1/TECR/ELOVL1/ELOVL4	25	Differentiating kera-5
GO:0035383	GO:0035383	thioester metabolic process	25/621	104/18866	3.47e-15	3.5e-13	2.95e-13	SCD/ELOVL3/PDK4/DGAT2/ACSBG1/FAR2/ELOVL5/ACSS2/HACD2/FASN/ACSL3/PMVK/MVD/SLC25A1/PDHB/MPC2/MPC1/ACLY/HSD17B12/ACSL1/PDHA1/HMGCS1/TECR/ELOVL1/ELOVL4	25	Differentiating kera-5
GO:0006633	GO:0006633	fatty acid biosynthetic process	25/621	173/18866	5.17e-10	2.27e-08	1.91e-08	SCD/APOC1/ELOVL3/PDK4/GPX4/ACSBG1/FA2H/ACADVL/ELOVL5/ACSS2/HACD2/FASN/ACSL3/INSIG1/LIPG/CD74/MECR/ACLY/MID1IP1/HSD17B12/NDUFAB1/MGLL/TECR/ELOVL1/ELOVL4	25	Differentiating kera-5
GO:0050852	GO:0050852	T cell receptor signaling pathway	25/621	206/18866	1.99e-08	6.91e-07	5.83e-07	HLA-DRA/PIK3R1/HLA-DPA1/HLA-DQB1/HLA-DPB1/PHPT1/HLA-DRB5/HLA-DRB1/GBP1/PSMA7/PSMA4/PSMA6/PSMB1/PSMB5/PSMA2/PSMA5/RBCK1/PSMA1/PSMD7/PSMB2/PSMA3/PSMB7/PSMB3/PSMB6/PSMD8	25	Differentiating kera-5
GO:0071456	GO:0071456	cellular response to hypoxia	25/621	208/18866	2.42e-08	8.2e-07	6.92e-07	HILPDA/ACAA2/RGCC/PTN/PSMA7/PSMA4/TMBIM6/PSMA6/BNIP3/BNIP3L/PHB2/CITED2/PSMB1/PSMB5/PSMA2/ENDOG/PSMA5/PSMA1/PSMD7/PSMB2/PSMA3/PSMB7/PSMB3/PSMB6/PSMD8	25	Differentiating kera-5
GO:0036294	GO:0036294	cellular response to decreased oxygen levels	25/621	218/18866	6.18e-08	2e-06	1.69e-06	HILPDA/ACAA2/RGCC/PTN/PSMA7/PSMA4/TMBIM6/PSMA6/BNIP3/BNIP3L/PHB2/CITED2/PSMB1/PSMB5/PSMA2/ENDOG/PSMA5/PSMA1/PSMD7/PSMB2/PSMA3/PSMB7/PSMB3/PSMB6/PSMD8	25	Differentiating kera-5
GO:2000027	GO:2000027	regulation of animal organ morphogenesis	25/621	254/18866	1.15e-06	3.15e-05	2.66e-05	NFIB/FOXC1/SOX9/MDK/AR/PTN/PSMA7/PSMA4/PSMA6/STAT1/PHB2/CITED2/PSMB1/PSMB5/PSMA2/PSMA5/PSMA1/PSMD7/PFN1/PSMB2/PSMA3/PSMB7/PSMB3/PSMB6/PSMD8	25	Differentiating kera-5
GO:0005996	GO:0005996	monosaccharide metabolic process	25/621	296/18866	1.73e-05	0.000382069	0.000322113	PDK4/DGAT2/TKT/C1QTNF12/CYB5A/PGM1/PGD/ALDH1A1/IGFBP4/INSR/PPARA/TALDO1/MDH1/AKR1A1/SLC25A1/IRS2/SLC25A11/PDHB/OAS1/G6PD/PDHA1/B4GALT1/PGP/FAM3C/MDH2	25	Differentiating kera-5
GO:0050851	GO:0050851	antigen receptor-mediated signaling pathway	25/621	325/18866	8.06e-05	0.0015608	0.00131587	HLA-DRA/PIK3R1/HLA-DPA1/HLA-DQB1/HLA-DPB1/PHPT1/HLA-DRB5/HLA-DRB1/GBP1/PSMA7/PSMA4/PSMA6/PSMB1/PSMB5/PSMA2/PSMA5/RBCK1/PSMA1/PSMD7/PSMB2/PSMA3/PSMB7/PSMB3/PSMB6/PSMD8	25	Differentiating kera-5
GO:1901568	GO:1901568	fatty acid derivative metabolic process	24/621	175/18866	3.36e-09	1.3e-07	1.1e-07	SCD/ELOVL3/DGAT2/CYP1B1/GPX4/ACSBG1/FAR2/ELOVL5/HACD2/FASN/ACSL3/EPHX1/CD74/ACOX1/SLC25A1/ACLY/HSD17B12/MGST3/MGLL/AACS/ACSL1/TECR/ELOVL1/ELOVL4	24	Differentiating kera-5
GO:0043624	GO:0043624	cellular protein complex disassembly	24/621	224/18866	4.04e-07	1.2e-05	1.01e-05	SEMA5A/MRPS25/CIB1/MRPL28/MRPL33/MRPL18/MID1IP1/SVIL/MRPS16/MRPS33/MRPS21/MRPS24/MRPL54/MRPL41/MRPL27/MRPL57/MRPS26/MRPS15/MRPL20/MRPL43/MRPL34/HSPA8/AURKAIP1/MRPL14	24	Differentiating kera-5
GO:0060828	GO:0060828	regulation of canonical Wnt signaling pathway	24/621	295/18866	4.63e-05	0.000942896	0.000794933	APOE/SOX9/MDK/SEMA5A/SOX7/IGFBP4/PSMA7/PSMA4/PFDN5/PSMA6/TLE1/PSMB1/PSMB5/PSMA2/PSMA5/SOX4/PSMA1/PSMD7/PSMB2/PSMA3/PSMB7/PSMB3/PSMB6/PSMD8	24	Differentiating kera-5
GO:0034612	GO:0034612	response to tumor necrosis factor	24/621	320/18866	0.000163536	0.00283898	0.00239347	CHI3L1/GBP1/CIB1/PSMA7/PSMA4/PSMA6/STAT1/ZFP36L2/PSMB1/PSMB5/PSMA2/ENDOG/PSMA5/THBS1/RBCK1/TXNDC17/PSMA1/PSMD7/PSMB2/PSMA3/PSMB7/PSMB3/PSMB6/PSMD8	24	Differentiating kera-5
GO:0060070	GO:0060070	canonical Wnt signaling pathway	24/621	339/18866	0.00038377	0.00590625	0.00497941	APOE/SOX9/MDK/SEMA5A/SOX7/IGFBP4/PSMA7/PSMA4/PFDN5/PSMA6/TLE1/PSMB1/PSMB5/PSMA2/PSMA5/SOX4/PSMA1/PSMD7/PSMB2/PSMA3/PSMB7/PSMB3/PSMB6/PSMD8	24	Differentiating kera-5
GO:0010257	GO:0010257	NADH dehydrogenase complex assembly	23/621	65/18866	3.31e-18	5.99e-16	5.05e-16	NDUFC2/NDUFB5/NDUFA13/NDUFS5/NDUFS7/NDUFS8/NDUFB11/DMAC1/NDUFB10/NDUFAB1/NDUFB8/NDUFA2/NDUFS6/NDUFA3/NDUFS4/NDUFA11/NDUFA7/NDUFB7/NDUFB3/NDUFB1/NDUFV2/NDUFA1/NDUFB2	23	Differentiating kera-5
GO:0032981	GO:0032981	mitochondrial respiratory chain complex I assembly	23/621	65/18866	3.31e-18	5.99e-16	5.05e-16	NDUFC2/NDUFB5/NDUFA13/NDUFS5/NDUFS7/NDUFS8/NDUFB11/DMAC1/NDUFB10/NDUFAB1/NDUFB8/NDUFA2/NDUFS6/NDUFA3/NDUFS4/NDUFA11/NDUFA7/NDUFB7/NDUFB3/NDUFB1/NDUFV2/NDUFA1/NDUFB2	23	Differentiating kera-5
GO:0019395	GO:0019395	fatty acid oxidation	23/621	106/18866	4.62e-13	3.24e-11	2.74e-11	ECHDC1/PDK4/DGAT2/CRAT/PPARG/ACAA2/SOX9/ACAT2/ECH1/ACADVL/ACADM/ECI1/HACL1/ACAA1/HADHB/ECHDC2/ACOX1/PPARA/IRS2/MECR/HADH/ETFA/SCP2	23	Differentiating kera-5
GO:0034440	GO:0034440	lipid oxidation	23/621	111/18866	1.3e-12	8.15e-11	6.87e-11	ECHDC1/PDK4/DGAT2/CRAT/PPARG/ACAA2/SOX9/ACAT2/ECH1/ACADVL/ACADM/ECI1/HACL1/ACAA1/HADHB/ECHDC2/ACOX1/PPARA/IRS2/MECR/HADH/ETFA/SCP2	23	Differentiating kera-5
GO:0019218	GO:0019218	regulation of steroid metabolic process	23/621	131/18866	4.71e-11	2.37e-09	2e-09	SCD/APOC1/DGAT2/TM7SF2/APOE/DHCR7/ACADVL/FDPS/LPCAT3/FASN/INSIG1/PMVK/MVD/FDFT1/SREBF1/TTC39B/LAMTOR1/SC5D/HMGCR/CYP51A1/HMGCS1/IDI1/LDLR	23	Differentiating kera-5
GO:0072329	GO:0072329	monocarboxylic acid catabolic process	23/621	138/18866	1.4e-10	6.47e-09	5.46e-09	ECHDC1/CRAT/ACAA2/LPIN1/ADTRP/ACAT2/ECH1/ACADVL/ACADM/ECI1/HACL1/PGD/ACAA1/HADHB/ECHDC2/ACOX1/PPARA/AKR1A1/IRS2/MECR/HADH/ETFA/SCP2	23	Differentiating kera-5
GO:0140053	GO:0140053	mitochondrial gene expression	23/621	165/18866	5.19e-09	1.99e-07	1.68e-07	CHCHD10/YARS2/MRPS25/MRPL28/MRPL33/MRPL18/MRPS16/MRPS33/MRPS21/MRPS24/MRPL54/MRPL41/TUFM/MRPL27/MRPL57/MRPS26/MRPS15/NDUFA7/MRPL20/MRPL43/MRPL34/AURKAIP1/MRPL14	23	Differentiating kera-5
GO:0038061	GO:0038061	NIK/NF-kappaB signaling	23/621	184/18866	4.22e-08	1.41e-06	1.19e-06	CHI3L1/PSMA7/PSMA4/PSMA6/PHB2/PSMB1/PSMB5/PSMA2/LITAF/PSMA5/RBCK1/PHB/PSMA1/PSMD7/REL/PSMB2/PSMA3/PSMB7/PSMB3/PPP4C/PSMB6/PSMD8/PDCD4	23	Differentiating kera-5
GO:0009636	GO:0009636	response to toxic substance	23/621	250/18866	9.44e-06	0.000222047	0.000187203	MGST1/CYP1B1/GPX4/APOE/RDH11/EPHX1/UBIAD1/PRDX2/PRDX3/PRXL2A/CAT/PARK7/AKR1A1/AHR/GSTK1/SRD5A1/MGST3/FIS1/TXNDC17/PRDX5/PRDX6/FOS/RDH12	23	Differentiating kera-5
GO:0071356	GO:0071356	cellular response to tumor necrosis factor	23/621	297/18866	0.000139061	0.00248364	0.0020939	CHI3L1/GBP1/CIB1/PSMA7/PSMA4/PSMA6/STAT1/ZFP36L2/PSMB1/PSMB5/PSMA2/PSMA5/THBS1/RBCK1/TXNDC17/PSMA1/PSMD7/PSMB2/PSMA3/PSMB7/PSMB3/PSMB6/PSMD8	23	Differentiating kera-5
GO:0002474	GO:0002474	antigen processing and presentation of peptide antigen via MHC class I	22/621	99/18866	8.92e-13	5.95e-11	5.02e-11	PSMA7/PSMA4/PSMA6/SEC22B/HLA-C/PSMB1/PSMB5/PSMA2/BCAP31/PSMA5/SAR1B/PSMA1/PSMD7/PSMB2/PSMA3/B2M/PSMB7/PSMB3/HLA-B/PSMB6/PSMD8/VAMP8	22	Differentiating kera-5
GO:0032543	GO:0032543	mitochondrial translation	22/621	135/18866	5.51e-10	2.39e-08	2.02e-08	YARS2/MRPS25/MRPL28/MRPL33/MRPL18/MRPS16/MRPS33/MRPS21/MRPS24/MRPL54/MRPL41/TUFM/MRPL27/MRPL57/MRPS26/MRPS15/NDUFA7/MRPL20/MRPL43/MRPL34/AURKAIP1/MRPL14	22	Differentiating kera-5
GO:0030178	GO:0030178	negative regulation of Wnt signaling pathway	22/621	219/18866	3.58e-06	8.83e-05	7.44e-05	APOE/SOX9/MDK/IGFBP4/TSKU/PSMA7/PSMA4/PFDN5/PSMA6/TLE1/PSMB1/PSMB5/PSMA2/PSMA5/PSMA1/PSMD7/PSMB2/PSMA3/PSMB7/PSMB3/PSMB6/PSMD8	22	Differentiating kera-5
GO:0009743	GO:0009743	response to carbohydrate	22/621	233/18866	9.74e-06	0.000227314	0.000191643	SERPINF1/GCLM/C1QTNF12/ME1/LGALS1/TXNIP/HMGN3/SREBF1/CAT/PHPT1/HLA-DRB1/IRS2/TXN2/ERCC1/MPC2/CDKN1B/ENDOG/SOX4/AACS/THBS1/FIS1/HMGCR	22	Differentiating kera-5
GO:0072593	GO:0072593	reactive oxygen species metabolic process	22/621	288/18866	0.000233913	0.00383088	0.00322972	PDK4/CYP1B1/ACP5/PRDX2/PRDX3/CAT/INSR/PARK7/NDUFA13/IFI6/BNIP3/G6PD/CRYAB/THBS1/DDIT4/PRDX5/NDUFS4/CCN1/PRDX6/HSPD1/ROMO1/VDAC1	22	Differentiating kera-5
GO:0070646	GO:0070646	protein modification by small protein removal	22/621	300/18866	0.000411657	0.00626875	0.00528503	AR/PARK7/PSMA7/PSMA4/PSMA6/USP33/SMAD1/PSMB1/PSMB5/PSMA2/PSMA5/DESI1/SNX3/TAF10/PSMA1/PSMD7/PSMB2/PSMA3/PSMB7/PSMB3/PSMB6/PSMD8	22	Differentiating kera-5
GO:0045088	GO:0045088	regulation of innate immune response	22/621	307/18866	0.000562502	0.0083036	0.00700056	APOE/PPARG/IFNGR1/PSMA7/PSMA4/PSMA6/STAT1/PSMB1/PSMB5/PSMA2/IRF1/PSMA5/PSMA1/PSMD7/PSMB2/PSMA3/PSMB7/PSMB3/HLA-B/PSMB6/PSMD8/MUC15	22	Differentiating kera-5
GO:0009062	GO:0009062	fatty acid catabolic process	21/621	114/18866	1.29e-10	6.02e-09	5.07e-09	ECHDC1/CRAT/ACAA2/LPIN1/ADTRP/ACAT2/ECH1/ACADVL/ACADM/ECI1/HACL1/ACAA1/HADHB/ECHDC2/ACOX1/PPARA/IRS2/MECR/HADH/ETFA/SCP2	21	Differentiating kera-5
GO:0006414	GO:0006414	translational elongation	21/621	135/18866	3.25e-09	1.28e-07	1.08e-07	MRPS25/SECISBP2L/MRPL28/MRPL33/MRPL18/MRPS16/MRPS33/MRPS21/MRPS24/MRPL54/MRPL41/TUFM/MRPL27/MRPL57/MRPS26/MRPS15/MRPL20/MRPL43/MRPL34/AURKAIP1/MRPL14	21	Differentiating kera-5
GO:1905330	GO:1905330	regulation of morphogenesis of an epithelium	21/621	181/18866	5.76e-07	1.67e-05	1.41e-05	SOX9/MDK/AR/PSMA7/PSMA4/PSMA6/STAT1/PHB2/PSMB1/PSMB5/PSMA2/PSMA5/PSMA1/PSMD7/PFN1/PSMB2/PSMA3/PSMB7/PSMB3/PSMB6/PSMD8	21	Differentiating kera-5
GO:0090090	GO:0090090	negative regulation of canonical Wnt signaling pathway	21/621	184/18866	7.58e-07	2.16e-05	1.82e-05	APOE/SOX9/MDK/IGFBP4/PSMA7/PSMA4/PFDN5/PSMA6/TLE1/PSMB1/PSMB5/PSMA2/PSMA5/PSMA1/PSMD7/PSMB2/PSMA3/PSMB7/PSMB3/PSMB6/PSMD8	21	Differentiating kera-5
GO:0019318	GO:0019318	hexose metabolic process	21/621	254/18866	0.000108258	0.00200786	0.00169278	PDK4/DGAT2/C1QTNF12/PGM1/ALDH1A1/IGFBP4/INSR/PPARA/MDH1/AKR1A1/SLC25A1/IRS2/SLC25A11/PDHB/OAS1/G6PD/PDHA1/B4GALT1/PGP/FAM3C/MDH2	21	Differentiating kera-5
GO:0048863	GO:0048863	stem cell differentiation	21/621	264/18866	0.0001855	0.00313794	0.00264552	FOXC1/LBH/SOX9/SEMA5A/PTN/PSMA7/PSMA4/PSMA6/ZFP36L2/PSMB1/PSMB5/PSMA2/PSMA5/PSMA1/PSMD7/PSMB2/PSMA3/PSMB7/PSMB3/PSMB6/PSMD8	21	Differentiating kera-5
GO:0016579	GO:0016579	protein deubiquitination	21/621	283/18866	0.000473019	0.00712813	0.00600955	AR/PARK7/PSMA7/PSMA4/PSMA6/USP33/SMAD1/PSMB1/PSMB5/PSMA2/PSMA5/SNX3/TAF10/PSMA1/PSMD7/PSMB2/PSMA3/PSMB7/PSMB3/PSMB6/PSMD8	21	Differentiating kera-5
GO:0032868	GO:0032868	response to insulin	21/621	283/18866	0.000473019	0.00712813	0.00600955	PDK4/PPARG/EGR2/LPIN1/C1QTNF12/PIK3R3/ECHDC3/INSIG1/PIK3R1/SREBF1/CAT/INSR/PPARA/IRS2/SRD5A1/STAT1/HADH/ATP6V0E1/ATP6V1G1/ATP6V0B/ATP6V0C	21	Differentiating kera-5
GO:0007007	GO:0007007	inner mitochondrial membrane organization	20/621	52/18866	7.77e-17	1.09e-14	9.17e-15	CHCHD10/SAMM50/ATP5MC3/ATP5MG/ATP5F1D/ATP5MC2/ATP5PF/NDUFA13/ATP5F1E/MICOS13/ATP5ME/MICOS10/ATP5MC1/ATP5F1C/ATP5MF/ATP5F1A/TIMM13/ATP5PB/ROMO1/ATP5F1B	20	Differentiating kera-5
GO:0035384	GO:0035384	thioester biosynthetic process	20/621	53/18866	1.21e-16	1.59e-14	1.34e-14	SCD/ELOVL3/PDK4/ACSBG1/ELOVL5/ACSS2/HACD2/FASN/ACSL3/SLC25A1/PDHB/MPC2/MPC1/ACLY/HSD17B12/ACSL1/PDHA1/TECR/ELOVL1/ELOVL4	20	Differentiating kera-5
GO:0071616	GO:0071616	acyl-CoA biosynthetic process	20/621	53/18866	1.21e-16	1.59e-14	1.34e-14	SCD/ELOVL3/PDK4/ACSBG1/ELOVL5/ACSS2/HACD2/FASN/ACSL3/SLC25A1/PDHB/MPC2/MPC1/ACLY/HSD17B12/ACSL1/PDHA1/TECR/ELOVL1/ELOVL4	20	Differentiating kera-5
GO:0090181	GO:0090181	regulation of cholesterol metabolic process	20/621	65/18866	1.17e-14	1.08e-12	9.11e-13	SCD/DGAT2/TM7SF2/APOE/DHCR7/ACADVL/FDPS/LPCAT3/FASN/PMVK/MVD/FDFT1/SREBF1/TTC39B/SC5D/HMGCR/CYP51A1/HMGCS1/IDI1/LDLR	20	Differentiating kera-5
GO:0033866	GO:0033866	nucleoside bisphosphate biosynthetic process	20/621	67/18866	2.25e-14	1.88e-12	1.58e-12	SCD/ELOVL3/PDK4/ACSBG1/ELOVL5/ACSS2/HACD2/FASN/ACSL3/SLC25A1/PDHB/MPC2/MPC1/ACLY/HSD17B12/ACSL1/PDHA1/TECR/ELOVL1/ELOVL4	20	Differentiating kera-5
GO:0034030	GO:0034030	ribonucleoside bisphosphate biosynthetic process	20/621	67/18866	2.25e-14	1.88e-12	1.58e-12	SCD/ELOVL3/PDK4/ACSBG1/ELOVL5/ACSS2/HACD2/FASN/ACSL3/SLC25A1/PDHB/MPC2/MPC1/ACLY/HSD17B12/ACSL1/PDHA1/TECR/ELOVL1/ELOVL4	20	Differentiating kera-5
GO:0034033	GO:0034033	purine nucleoside bisphosphate biosynthetic process	20/621	67/18866	2.25e-14	1.88e-12	1.58e-12	SCD/ELOVL3/PDK4/ACSBG1/ELOVL5/ACSS2/HACD2/FASN/ACSL3/SLC25A1/PDHB/MPC2/MPC1/ACLY/HSD17B12/ACSL1/PDHA1/TECR/ELOVL1/ELOVL4	20	Differentiating kera-5
GO:0002479	GO:0002479	antigen processing and presentation of exogenous peptide antigen via MHC class I, TAP-dependent	20/621	75/18866	2.44e-13	1.89e-11	1.59e-11	PSMA7/PSMA4/PSMA6/SEC22B/HLA-C/PSMB1/PSMB5/PSMA2/PSMA5/PSMA1/PSMD7/PSMB2/PSMA3/B2M/PSMB7/PSMB3/HLA-B/PSMB6/PSMD8/VAMP8	20	Differentiating kera-5
GO:0042590	GO:0042590	antigen processing and presentation of exogenous peptide antigen via MHC class I	20/621	80/18866	9.2e-13	6.02e-11	5.07e-11	PSMA7/PSMA4/PSMA6/SEC22B/HLA-C/PSMB1/PSMB5/PSMA2/PSMA5/PSMA1/PSMD7/PSMB2/PSMA3/B2M/PSMB7/PSMB3/HLA-B/PSMB6/PSMD8/VAMP8	20	Differentiating kera-5
GO:0070125	GO:0070125	mitochondrial translational elongation	20/621	88/18866	6.25e-12	3.52e-10	2.97e-10	MRPS25/MRPL28/MRPL33/MRPL18/MRPS16/MRPS33/MRPS21/MRPS24/MRPL54/MRPL41/TUFM/MRPL27/MRPL57/MRPS26/MRPS15/MRPL20/MRPL43/MRPL34/AURKAIP1/MRPL14	20	Differentiating kera-5
GO:2000736	GO:2000736	regulation of stem cell differentiation	20/621	118/18866	1.65e-09	6.82e-08	5.75e-08	FOXC1/LBH/SOX9/PTN/PSMA7/PSMA4/PSMA6/ZFP36L2/PSMB1/PSMB5/PSMA2/PSMA5/PSMA1/PSMD7/PSMB2/PSMA3/PSMB7/PSMB3/PSMB6/PSMD8	20	Differentiating kera-5
GO:0002244	GO:0002244	hematopoietic progenitor cell differentiation	20/621	172/18866	1.03e-06	2.87e-05	2.42e-05	TMEM91/FOXC1/RBM47/CEBPD/PSMA7/PSMA4/PSMA6/PSMB1/PSMB5/PSMA2/PSMA5/SOX4/PSMA1/PSMD7/PSMB2/PSMA3/PSMB7/PSMB3/PSMB6/PSMD8	20	Differentiating kera-5
GO:0034341	GO:0034341	response to interferon-gamma	20/621	202/18866	1.22e-05	0.000277579	0.00023402	PPARG/HLA-DRA/OASL/HLA-DPA1/BST2/HLA-DQB1/HLA-DPB1/IFNGR1/HLA-DRB5/HLA-DRB1/GBP1/STAT1/HLA-C/OAS1/IRF1/CDC42EP4/IRF9/IFITM3/B2M/HLA-B	20	Differentiating kera-5
GO:0034284	GO:0034284	response to monosaccharide	20/621	207/18866	1.75e-05	0.000385881	0.000325327	SERPINF1/GCLM/C1QTNF12/LGALS1/TXNIP/HMGN3/SREBF1/CAT/PHPT1/HLA-DRB1/IRS2/TXN2/MPC2/CDKN1B/ENDOG/SOX4/AACS/THBS1/FIS1/HMGCR	20	Differentiating kera-5
GO:0000302	GO:0000302	response to reactive oxygen species	20/621	235/18866	0.000105782	0.00197036	0.00166117	CYP1B1/APOE/TPM1/NET1/TXNIP/PTPRK/PRDX2/PRDX3/CAT/PARK7/BNIP3/S100A7/STAT1/ENDOG/CRYAB/PRDX5/FOS/JUN/HSPD1/ROMO1	20	Differentiating kera-5
GO:0038093	GO:0038093	Fc receptor signaling pathway	20/621	241/18866	0.000148992	0.00261792	0.0022071	ARPC1B/PIK3R1/ARPC3/PSMA7/PSMA4/PSMA6/PSMB1/PSMB5/PSMA2/PSMA5/PSMA1/FOS/PSMD7/PSMB2/JUN/PSMA3/PSMB7/PSMB3/PSMB6/PSMD8	20	Differentiating kera-5
GO:0042593	GO:0042593	glucose homeostasis	20/621	245/18866	0.000185818	0.00313794	0.00264552	PDK4/PPARG/SERPINF1/GCLM/C1QTNF12/LGALS1/PIK3R1/HMGN3/PHPT1/INSR/PARK7/HLA-DRB1/IRS2/MPC2/OAS1/ENDOG/SOX4/AACS/FIS1/HMGCR	20	Differentiating kera-5
GO:0033500	GO:0033500	carbohydrate homeostasis	20/621	246/18866	0.00019619	0.00330024	0.00278235	PDK4/PPARG/SERPINF1/GCLM/C1QTNF12/LGALS1/PIK3R1/HMGN3/PHPT1/INSR/PARK7/HLA-DRB1/IRS2/MPC2/OAS1/ENDOG/SOX4/AACS/FIS1/HMGCR	20	Differentiating kera-5
GO:0070126	GO:0070126	mitochondrial translational termination	19/621	89/18866	6.8e-11	3.35e-09	2.83e-09	MRPS25/MRPL28/MRPL33/MRPL18/MRPS16/MRPS33/MRPS21/MRPS24/MRPL54/MRPL41/MRPL27/MRPL57/MRPS26/MRPS15/MRPL20/MRPL43/MRPL34/AURKAIP1/MRPL14	19	Differentiating kera-5
GO:0006415	GO:0006415	translational termination	19/621	105/18866	1.35e-09	5.78e-08	4.87e-08	MRPS25/MRPL28/MRPL33/MRPL18/MRPS16/MRPS33/MRPS21/MRPS24/MRPL54/MRPL41/MRPL27/MRPL57/MRPS26/MRPS15/MRPL20/MRPL43/MRPL34/AURKAIP1/MRPL14	19	Differentiating kera-5
GO:0043618	GO:0043618	regulation of transcription from RNA polymerase II promoter in response to stress	19/621	109/18866	2.59e-09	1.05e-07	8.87e-08	PSMA7/PSMA4/TMBIM6/PSMA6/CITED2/PSMB1/PSMB5/PSMA2/PSMA5/CEBPB/PSMA1/PSMD7/PSMB2/JUN/PSMA3/PSMB7/PSMB3/PSMB6/PSMD8	19	Differentiating kera-5
GO:0043620	GO:0043620	regulation of DNA-templated transcription in response to stress	19/621	115/18866	6.55e-09	2.45e-07	2.07e-07	PSMA7/PSMA4/TMBIM6/PSMA6/CITED2/PSMB1/PSMB5/PSMA2/PSMA5/CEBPB/PSMA1/PSMD7/PSMB2/JUN/PSMA3/PSMB7/PSMB3/PSMB6/PSMD8	19	Differentiating kera-5
GO:0044106	GO:0044106	cellular amine metabolic process	19/621	131/18866	5.83e-08	1.91e-06	1.61e-06	MOXD1/PARK7/COMT/PSMA7/PSMA4/PSMA6/PSMB1/PSMB5/PSMA2/PSMA5/PNKD/PSMA1/PSMD7/PSMB2/PSMA3/PSMB7/PSMB3/PSMB6/PSMD8	19	Differentiating kera-5
GO:0009308	GO:0009308	amine metabolic process	19/621	140/18866	1.72e-07	5.21e-06	4.39e-06	MOXD1/PARK7/COMT/PSMA7/PSMA4/PSMA6/PSMB1/PSMB5/PSMA2/PSMA5/PNKD/PSMA1/PSMD7/PSMB2/PSMA3/PSMB7/PSMB3/PSMB6/PSMD8	19	Differentiating kera-5
GO:1905952	GO:1905952	regulation of lipid localization	19/621	171/18866	3.78e-06	9.21e-05	7.77e-05	APOC1/PLIN2/HILPDA/CIDEA/APOE/PPARG/SCARB1/LPCAT3/ABCA1/ALKBH7/LIPG/TTC39B/ATP5PF/LAMTOR1/PPARA/IRS2/THBS1/SCP2/ABHD5	19	Differentiating kera-5
GO:0071347	GO:0071347	cellular response to interleukin-1	19/621	183/18866	1.02e-05	0.000236525	0.000199408	CHI3L1/SOX9/GBP1/PSMA7/PSMA4/PSMA6/PSMB1/PSMB5/PSMA2/PSMA5/CEBPB/PSMA1/PSMD7/PSMB2/PSMA3/PSMB7/PSMB3/PSMB6/PSMD8	19	Differentiating kera-5
GO:0009749	GO:0009749	response to glucose	19/621	197/18866	2.9e-05	0.000619046	0.000521903	SERPINF1/GCLM/C1QTNF12/LGALS1/TXNIP/HMGN3/SREBF1/PHPT1/HLA-DRB1/IRS2/TXN2/MPC2/CDKN1B/ENDOG/SOX4/AACS/THBS1/FIS1/HMGCR	19	Differentiating kera-5
GO:0009746	GO:0009746	response to hexose	19/621	202/18866	4.09e-05	0.000842282	0.000710107	SERPINF1/GCLM/C1QTNF12/LGALS1/TXNIP/HMGN3/SREBF1/PHPT1/HLA-DRB1/IRS2/TXN2/MPC2/CDKN1B/ENDOG/SOX4/AACS/THBS1/FIS1/HMGCR	19	Differentiating kera-5
GO:0070555	GO:0070555	response to interleukin-1	19/621	211/18866	7.4e-05	0.00144742	0.00122028	CHI3L1/SOX9/GBP1/PSMA7/PSMA4/PSMA6/PSMB1/PSMB5/PSMA2/PSMA5/CEBPB/PSMA1/PSMD7/PSMB2/PSMA3/PSMB7/PSMB3/PSMB6/PSMD8	19	Differentiating kera-5
GO:0006643	GO:0006643	membrane lipid metabolic process	19/621	212/18866	7.89e-05	0.00153528	0.00129435	ELOVL3/CYP1B1/FA2H/PLPP1/ELOVL5/HACD2/CERS4/B4GALT5/ITGB8/PIGP/DEGS2/DPM3/SPTSSA/CCN1/SGPP2/ALDH3B2/TECR/ELOVL1/ELOVL4	19	Differentiating kera-5
GO:0016051	GO:0016051	carbohydrate biosynthetic process	19/621	213/18866	8.4e-05	0.00162051	0.00136622	DGAT2/TKT/C1QTNF12/PGM1/PGD/B4GALT5/INSR/PPARA/TALDO1/MDH1/AKR1A1/SLC25A1/IRS2/SLC25A11/G6PD/B4GALT1/PGP/FAM3C/MDH2	19	Differentiating kera-5
GO:0006006	GO:0006006	glucose metabolic process	19/621	214/18866	8.94e-05	0.00170984	0.00144153	PDK4/DGAT2/C1QTNF12/PGM1/IGFBP4/INSR/PPARA/MDH1/AKR1A1/SLC25A1/IRS2/SLC25A11/PDHB/OAS1/G6PD/PDHA1/PGP/FAM3C/MDH2	19	Differentiating kera-5
GO:1901991	GO:1901991	negative regulation of mitotic cell cycle phase transition	19/621	251/18866	0.000680561	0.00968583	0.00816588	RGCC/PSMA7/PSMA4/PSMA6/CDKN1B/ZFP36L2/PSMB1/PSMB5/PSMA2/PSMA5/SOX4/PSMA1/PSMD7/PSMB2/PSMA3/PSMB7/PSMB3/PSMB6/PSMD8	19	Differentiating kera-5
GO:0006635	GO:0006635	fatty acid beta-oxidation	18/621	74/18866	2.1e-11	1.13e-09	9.49e-10	ECHDC1/CRAT/ACAA2/ACAT2/ECH1/ACADVL/ACADM/ECI1/ACAA1/HADHB/ECHDC2/ACOX1/PPARA/IRS2/MECR/HADH/ETFA/SCP2	18	Differentiating kera-5
GO:0033238	GO:0033238	regulation of cellular amine metabolic process	18/621	81/18866	1.07e-10	5.08e-09	4.28e-09	PARK7/COMT/PSMA7/PSMA4/PSMA6/PSMB1/PSMB5/PSMA2/PSMA5/PNKD/PSMA1/PSMD7/PSMB2/PSMA3/PSMB7/PSMB3/PSMB6/PSMD8	18	Differentiating kera-5
GO:1901570	GO:1901570	fatty acid derivative biosynthetic process	18/621	103/18866	6.52e-09	2.45e-07	2.07e-07	SCD/ELOVL3/ACSBG1/FAR2/ELOVL5/HACD2/FASN/ACSL3/CD74/SLC25A1/ACLY/HSD17B12/MGST3/AACS/ACSL1/TECR/ELOVL1/ELOVL4	18	Differentiating kera-5
GO:0097237	GO:0097237	cellular response to toxic substance	18/621	122/18866	9.94e-08	3.15e-06	2.66e-06	MGST1/GPX4/APOE/RDH11/UBIAD1/PRDX2/PRDX3/PRXL2A/CAT/PARK7/AKR1A1/GSTK1/MGST3/FIS1/TXNDC17/PRDX5/PRDX6/RDH12	18	Differentiating kera-5
GO:0038095	GO:0038095	Fc-epsilon receptor signaling pathway	18/621	169/18866	1.22e-05	0.000277579	0.00023402	PIK3R1/PSMA7/PSMA4/PSMA6/PSMB1/PSMB5/PSMA2/PSMA5/PSMA1/FOS/PSMD7/PSMB2/JUN/PSMA3/PSMB7/PSMB3/PSMB6/PSMD8	18	Differentiating kera-5
GO:0033209	GO:0033209	tumor necrosis factor-mediated signaling pathway	18/621	173/18866	1.68e-05	0.000374781	0.000315969	PSMA7/PSMA4/PSMA6/STAT1/PSMB1/PSMB5/PSMA2/PSMA5/RBCK1/TXNDC17/PSMA1/PSMD7/PSMB2/PSMA3/PSMB7/PSMB3/PSMB6/PSMD8	18	Differentiating kera-5
GO:0071346	GO:0071346	cellular response to interferon-gamma	18/621	182/18866	3.34e-05	0.000704142	0.000593645	PPARG/HLA-DRA/OASL/HLA-DPA1/HLA-DQB1/HLA-DPB1/IFNGR1/HLA-DRB5/HLA-DRB1/GBP1/STAT1/HLA-C/OAS1/IRF1/CDC42EP4/IRF9/B2M/HLA-B	18	Differentiating kera-5
GO:0030177	GO:0030177	positive regulation of Wnt signaling pathway	18/621	183/18866	3.6e-05	0.00075025	0.000632518	SEMA5A/PSMA7/PSMA4/PSMA6/PSMB1/PSMB5/PSMA2/PSMA5/SOX4/PSMA1/PSMD7/PSMB2/PSMA3/PSMB7/PSMB3/PSMB6/PSMD8/ATP6V0C	18	Differentiating kera-5
GO:0050792	GO:0050792	regulation of viral process	18/621	217/18866	0.000315938	0.00495007	0.00417329	APOE/LGALS1/OASL/CXCR4/BST2/CD74/HLA-DRB1/STAT1/OAS1/RSAD2/STOM/SNX3/PHB/IFITM3/PPIB/HSPA8/JUN/IFI27	18	Differentiating kera-5
GO:0043903	GO:0043903	regulation of symbiotic process	18/621	231/18866	0.000666258	0.00960652	0.00809902	APOE/LGALS1/OASL/CXCR4/BST2/CD74/HLA-DRB1/STAT1/OAS1/RSAD2/STOM/SNX3/PHB/IFITM3/PPIB/HSPA8/JUN/IFI27	18	Differentiating kera-5
GO:0006521	GO:0006521	regulation of cellular amino acid metabolic process	17/621	63/18866	1.25e-11	6.85e-10	5.77e-10	PARK7/COMT/PSMA7/PSMA4/PSMA6/PSMB1/PSMB5/PSMA2/PSMA5/PSMA1/PSMD7/PSMB2/PSMA3/PSMB7/PSMB3/PSMB6/PSMD8	17	Differentiating kera-5
GO:0031145	GO:0031145	anaphase-promoting complex-dependent catabolic process	17/621	83/18866	1.36e-09	5.78e-08	4.87e-08	PSMA7/PSMA4/PSMA6/PSMB1/PSMB5/PSMA2/ANAPC16/PSMA5/PSMA1/PSMD7/PSMB2/PSMA3/PSMB7/ANAPC11/PSMB3/PSMB6/PSMD8	17	Differentiating kera-5
GO:0060333	GO:0060333	interferon-gamma-mediated signaling pathway	17/621	91/18866	6e-09	2.28e-07	1.92e-07	PPARG/HLA-DRA/OASL/HLA-DPA1/HLA-DQB1/HLA-DPB1/IFNGR1/HLA-DRB5/HLA-DRB1/GBP1/STAT1/HLA-C/OAS1/IRF1/IRF9/B2M/HLA-B	17	Differentiating kera-5
GO:0050810	GO:0050810	regulation of steroid biosynthetic process	17/621	98/18866	1.93e-08	6.74e-07	5.68e-07	SCD/TM7SF2/APOE/DHCR7/FDPS/LPCAT3/FASN/INSIG1/PMVK/MVD/FDFT1/SREBF1/SC5D/HMGCR/CYP51A1/HMGCS1/IDI1	17	Differentiating kera-5
GO:0009141	GO:0009141	nucleoside triphosphate metabolic process	17/621	110/18866	1.13e-07	3.52e-06	2.97e-06	ATP5MC3/ATP5MG/COX5B/ATP5F1D/ATP5MC2/CMPK2/ATP5PF/ATP5F1E/SMPDL3A/ATP5ME/ATP5MC1/ATP5F1C/ATP5MF/CYC1/ATP5F1A/ATP5PB/ATP5F1B	17	Differentiating kera-5
GO:1990748	GO:1990748	cellular detoxification	17/621	114/18866	1.92e-07	5.79e-06	4.88e-06	MGST1/GPX4/APOE/RDH11/UBIAD1/PRDX2/PRDX3/PRXL2A/CAT/PARK7/AKR1A1/GSTK1/MGST3/TXNDC17/PRDX5/PRDX6/RDH12	17	Differentiating kera-5
GO:0098754	GO:0098754	detoxification	17/621	138/18866	2.98e-06	7.58e-05	6.39e-05	MGST1/GPX4/APOE/RDH11/UBIAD1/PRDX2/PRDX3/PRXL2A/CAT/PARK7/AKR1A1/GSTK1/MGST3/TXNDC17/PRDX5/PRDX6/RDH12	17	Differentiating kera-5
GO:0090263	GO:0090263	positive regulation of canonical Wnt signaling pathway	17/621	150/18866	9.31e-06	0.000220761	0.000186119	SEMA5A/PSMA7/PSMA4/PSMA6/PSMB1/PSMB5/PSMA2/PSMA5/SOX4/PSMA1/PSMD7/PSMB2/PSMA3/PSMB7/PSMB3/PSMB6/PSMD8	17	Differentiating kera-5
GO:1904950	GO:1904950	negative regulation of establishment of protein localization	17/621	155/18866	1.44e-05	0.000323985	0.000273144	CIDEA/APOE/ADTRP/RGCC/INSIG1/LMAN1/SREBF1/PARK7/TMBIM6/HADH/LYPLA1/RSAD2/SNX3/HMGCR/CYP51A1/IDH2/DNAJA1	17	Differentiating kera-5
GO:0055088	GO:0055088	lipid homeostasis	17/621	163/18866	2.78e-05	0.000601022	0.000506707	SOAT1/DGAT2/APOE/PPARG/ANGPTL4/TMEM97/SCARB1/TLCD1/INSIG1/ABCA1/LIPG/TTC39B/LAMTOR1/ACOX1/IRS2/LDLR/ABHD5	17	Differentiating kera-5
GO:0050680	GO:0050680	negative regulation of epithelial cell proliferation	17/621	175/18866	6.88e-05	0.00135034	0.00113844	APOE/PPARG/NFIB/SERPINF1/SOX9/AR/RGCC/PTPRK/PTN/CASK/EFNB2/STAT1/CDKN1B/PHB2/THBS1/ATP5F1A/B2M	17	Differentiating kera-5
GO:0043488	GO:0043488	regulation of mRNA stability	17/621	186/18866	0.000145804	0.00257232	0.00216866	PSMA7/PSMA4/PSMA6/ZFP36L2/PSMB1/PSMB5/PSMA2/PSMA5/PSMA1/PSMD7/PSMB2/HSPA8/PSMA3/PSMB7/PSMB3/PSMB6/PSMD8	17	Differentiating kera-5
GO:0043487	GO:0043487	regulation of RNA stability	17/621	195/18866	0.00025691	0.00414494	0.0034945	PSMA7/PSMA4/PSMA6/ZFP36L2/PSMB1/PSMB5/PSMA2/PSMA5/PSMA1/PSMD7/PSMB2/HSPA8/PSMA3/PSMB7/PSMB3/PSMB6/PSMD8	17	Differentiating kera-5
GO:0061013	GO:0061013	regulation of mRNA catabolic process	17/621	208/18866	0.000543874	0.00805602	0.00679184	PSMA7/PSMA4/PSMA6/ZFP36L2/PSMB1/PSMB5/PSMA2/PSMA5/PSMA1/PSMD7/PSMB2/HSPA8/PSMA3/PSMB7/PSMB3/PSMB6/PSMD8	17	Differentiating kera-5
GO:0042407	GO:0042407	cristae formation	16/621	35/18866	3.57e-15	3.52e-13	2.97e-13	CHCHD10/SAMM50/ATP5MC3/ATP5MG/ATP5F1D/ATP5MC2/ATP5PF/ATP5F1E/MICOS13/ATP5ME/ATP5MC1/ATP5F1C/ATP5MF/ATP5F1A/ATP5PB/ATP5F1B	16	Differentiating kera-5
GO:0035337	GO:0035337	fatty-acyl-CoA metabolic process	16/621	41/18866	7.54e-14	5.95e-12	5.01e-12	SCD/ELOVL3/DGAT2/ACSBG1/FAR2/ELOVL5/HACD2/FASN/ACSL3/SLC25A1/ACLY/HSD17B12/ACSL1/TECR/ELOVL1/ELOVL4	16	Differentiating kera-5
GO:0045540	GO:0045540	regulation of cholesterol biosynthetic process	16/621	50/18866	2.73e-12	1.62e-10	1.37e-10	SCD/TM7SF2/APOE/DHCR7/FDPS/LPCAT3/FASN/PMVK/MVD/FDFT1/SREBF1/SC5D/HMGCR/CYP51A1/HMGCS1/IDI1	16	Differentiating kera-5
GO:0106118	GO:0106118	regulation of sterol biosynthetic process	16/621	50/18866	2.73e-12	1.62e-10	1.37e-10	SCD/TM7SF2/APOE/DHCR7/FDPS/LPCAT3/FASN/PMVK/MVD/FDFT1/SREBF1/SC5D/HMGCR/CYP51A1/HMGCS1/IDI1	16	Differentiating kera-5
GO:1902036	GO:1902036	regulation of hematopoietic stem cell differentiation	16/621	73/18866	1.45e-09	6.1e-08	5.14e-08	FOXC1/PSMA7/PSMA4/PSMA6/PSMB1/PSMB5/PSMA2/PSMA5/PSMA1/PSMD7/PSMB2/PSMA3/PSMB7/PSMB3/PSMB6/PSMD8	16	Differentiating kera-5
GO:0061418	GO:0061418	regulation of transcription from RNA polymerase II promoter in response to hypoxia	16/621	77/18866	3.32e-09	1.3e-07	1.1e-07	PSMA7/PSMA4/PSMA6/CITED2/PSMB1/PSMB5/PSMA2/PSMA5/PSMA1/PSMD7/PSMB2/PSMA3/PSMB7/PSMB3/PSMB6/PSMD8	16	Differentiating kera-5
GO:0009142	GO:0009142	nucleoside triphosphate biosynthetic process	16/621	82/18866	8.71e-09	3.18e-07	2.68e-07	ATP5MC3/ATP5MG/COX5B/ATP5F1D/ATP5MC2/CMPK2/ATP5PF/ATP5F1E/ATP5ME/ATP5MC1/ATP5F1C/ATP5MF/CYC1/ATP5F1A/ATP5PB/ATP5F1B	16	Differentiating kera-5
GO:1902930	GO:1902930	regulation of alcohol biosynthetic process	16/621	82/18866	8.71e-09	3.18e-07	2.68e-07	SCD/TM7SF2/APOE/DHCR7/FDPS/LPCAT3/FASN/PMVK/MVD/FDFT1/SREBF1/SC5D/HMGCR/CYP51A1/HMGCS1/IDI1	16	Differentiating kera-5
GO:1901532	GO:1901532	regulation of hematopoietic progenitor cell differentiation	16/621	86/18866	1.79e-08	6.3e-07	5.31e-07	FOXC1/PSMA7/PSMA4/PSMA6/PSMB1/PSMB5/PSMA2/PSMA5/PSMA1/PSMD7/PSMB2/PSMA3/PSMB7/PSMB3/PSMB6/PSMD8	16	Differentiating kera-5
GO:0060218	GO:0060218	hematopoietic stem cell differentiation	16/621	87/18866	2.12e-08	7.31e-07	6.16e-07	FOXC1/PSMA7/PSMA4/PSMA6/PSMB1/PSMB5/PSMA2/PSMA5/PSMA1/PSMD7/PSMB2/PSMA3/PSMB7/PSMB3/PSMB6/PSMD8	16	Differentiating kera-5
GO:0031146	GO:0031146	SCF-dependent proteasomal ubiquitin-dependent protein catabolic process	16/621	93/18866	5.68e-08	1.88e-06	1.59e-06	PSMA7/PSMA4/PSMA6/FBXO9/PSMB1/PSMB5/PSMA2/PSMA5/PSMA1/PSMD7/PSMB2/PSMA3/PSMB7/PSMB3/PSMB6/PSMD8	16	Differentiating kera-5
GO:0060071	GO:0060071	Wnt signaling pathway, planar cell polarity pathway	16/621	108/18866	4.81e-07	1.42e-05	1.2e-05	PSMA7/PSMA4/PSMA6/PSMB1/PSMB5/PSMA2/PSMA5/PSMA1/PSMD7/PFN1/PSMB2/PSMA3/PSMB7/PSMB3/PSMB6/PSMD8	16	Differentiating kera-5
GO:0090175	GO:0090175	regulation of establishment of planar polarity	16/621	110/18866	6.2e-07	1.78e-05	1.5e-05	PSMA7/PSMA4/PSMA6/PSMB1/PSMB5/PSMA2/PSMA5/PSMA1/PSMD7/PFN1/PSMB2/PSMA3/PSMB7/PSMB3/PSMB6/PSMD8	16	Differentiating kera-5
GO:0002223	GO:0002223	stimulatory C-type lectin receptor signaling pathway	16/621	113/18866	8.99e-07	2.53e-05	2.14e-05	PSMA7/PSMA4/PSMA6/PSMB1/PSMB5/PSMA2/PSMA5/PSMA1/PSMD7/PSMB2/PSMA3/PSMB7/PSMB3/PSMB6/PSMD8/MUC15	16	Differentiating kera-5
GO:0002220	GO:0002220	innate immune response activating cell surface receptor signaling pathway	16/621	116/18866	1.29e-06	3.51e-05	2.96e-05	PSMA7/PSMA4/PSMA6/PSMB1/PSMB5/PSMA2/PSMA5/PSMA1/PSMD7/PSMB2/PSMA3/PSMB7/PSMB3/PSMB6/PSMD8/MUC15	16	Differentiating kera-5
GO:0002758	GO:0002758	innate immune response-activating signal transduction	16/621	117/18866	1.45e-06	3.9e-05	3.28e-05	PSMA7/PSMA4/PSMA6/PSMB1/PSMB5/PSMA2/PSMA5/PSMA1/PSMD7/PSMB2/PSMA3/PSMB7/PSMB3/PSMB6/PSMD8/MUC15	16	Differentiating kera-5
GO:0001736	GO:0001736	establishment of planar polarity	16/621	124/18866	3.15e-06	7.87e-05	6.63e-05	PSMA7/PSMA4/PSMA6/PSMB1/PSMB5/PSMA2/PSMA5/PSMA1/PSMD7/PFN1/PSMB2/PSMA3/PSMB7/PSMB3/PSMB6/PSMD8	16	Differentiating kera-5
GO:0007164	GO:0007164	establishment of tissue polarity	16/621	124/18866	3.15e-06	7.87e-05	6.63e-05	PSMA7/PSMA4/PSMA6/PSMB1/PSMB5/PSMA2/PSMA5/PSMA1/PSMD7/PFN1/PSMB2/PSMA3/PSMB7/PSMB3/PSMB6/PSMD8	16	Differentiating kera-5
GO:0002218	GO:0002218	activation of innate immune response	16/621	144/18866	2.17e-05	0.000476724	0.000401914	PSMA7/PSMA4/PSMA6/PSMB1/PSMB5/PSMA2/PSMA5/PSMA1/PSMD7/PSMB2/PSMA3/PSMB7/PSMB3/PSMB6/PSMD8/MUC15	16	Differentiating kera-5
GO:0001738	GO:0001738	morphogenesis of a polarized epithelium	16/621	145/18866	2.37e-05	0.000517231	0.000436065	PSMA7/PSMA4/PSMA6/PSMB1/PSMB5/PSMA2/PSMA5/PSMA1/PSMD7/PFN1/PSMB2/PSMA3/PSMB7/PSMB3/PSMB6/PSMD8	16	Differentiating kera-5
GO:0046467	GO:0046467	membrane lipid biosynthetic process	16/621	147/18866	2.81e-05	0.000604367	0.000509527	ELOVL3/FA2H/PLPP1/ELOVL5/HACD2/CERS4/B4GALT5/PIGP/DEGS2/DPM3/SPTSSA/CCN1/SGPP2/ALDH3B2/ELOVL1/ELOVL4	16	Differentiating kera-5
GO:0035567	GO:0035567	non-canonical Wnt signaling pathway	16/621	151/18866	3.92e-05	0.000809884	0.000682793	PSMA7/PSMA4/PSMA6/PSMB1/PSMB5/PSMA2/PSMA5/PSMA1/PSMD7/PFN1/PSMB2/PSMA3/PSMB7/PSMB3/PSMB6/PSMD8	16	Differentiating kera-5
GO:0051224	GO:0051224	negative regulation of protein transport	16/621	151/18866	3.92e-05	0.000809884	0.000682793	CIDEA/APOE/ADTRP/RGCC/INSIG1/LMAN1/SREBF1/PARK7/TMBIM6/HADH/LYPLA1/RSAD2/SNX3/HMGCR/CYP51A1/IDH2	16	Differentiating kera-5
GO:0045834	GO:0045834	positive regulation of lipid metabolic process	16/621	153/18866	4.6e-05	0.000942455	0.000794561	APOC1/DGAT2/APOE/PPARG/SCARB1/ELOVL5/ACSL3/SREBF1/CD74/PPARA/IRS2/MID1IP1/CCN1/RAB38/LDLR/ABHD5	16	Differentiating kera-5
GO:0006665	GO:0006665	sphingolipid metabolic process	16/621	163/18866	9.86e-05	0.00186104	0.001569	ELOVL3/FA2H/PLPP1/ELOVL5/HACD2/CERS4/B4GALT5/ITGB8/DEGS2/SPTSSA/CCN1/SGPP2/ALDH3B2/TECR/ELOVL1/ELOVL4	16	Differentiating kera-5
GO:0007584	GO:0007584	response to nutrient	16/621	171/18866	0.000172874	0.00296995	0.00250389	PPARG/GCLM/ACSL3/ABCA1/LIPG/COX4I1/BCKDHB/CAT/PTN/STAT1/ERCC1/AACS/HMGCR/ACSL1/HMGCS1/DAD1	16	Differentiating kera-5
GO:0051048	GO:0051048	negative regulation of secretion	16/621	190/18866	0.000566403	0.00833285	0.00702522	CIDEA/APOE/ADTRP/RGCC/SREBF1/CD74/ATP5PF/COMT/TMBIM6/HADH/RSAD2/PNKD/HMGCR/CYP51A1/IDH2/VAMP8	16	Differentiating kera-5
GO:0042776	GO:0042776	mitochondrial ATP synthesis coupled proton transport	15/621	24/18866	4.86e-17	7.03e-15	5.93e-15	ATP5MC3/ATP5MG/COX5B/ATP5F1D/ATP5MC2/ATP5PF/ATP5F1E/ATP5ME/ATP5MC1/ATP5F1C/ATP5MF/CYC1/ATP5F1A/ATP5PB/ATP5F1B	15	Differentiating kera-5
GO:0015985	GO:0015985	energy coupled proton transport, down electrochemical gradient	15/621	27/18866	5.89e-16	6.73e-14	5.67e-14	ATP5MC3/ATP5MG/COX5B/ATP5F1D/ATP5MC2/ATP5PF/ATP5F1E/ATP5ME/ATP5MC1/ATP5F1C/ATP5MF/CYC1/ATP5F1A/ATP5PB/ATP5F1B	15	Differentiating kera-5
GO:0015986	GO:0015986	ATP synthesis coupled proton transport	15/621	27/18866	5.89e-16	6.73e-14	5.67e-14	ATP5MC3/ATP5MG/COX5B/ATP5F1D/ATP5MC2/ATP5PF/ATP5F1E/ATP5ME/ATP5MC1/ATP5F1C/ATP5MF/CYC1/ATP5F1A/ATP5PB/ATP5F1B	15	Differentiating kera-5
GO:0006754	GO:0006754	ATP biosynthetic process	15/621	54/18866	1.29e-10	6.02e-09	5.07e-09	ATP5MC3/ATP5MG/COX5B/ATP5F1D/ATP5MC2/ATP5PF/ATP5F1E/ATP5ME/ATP5MC1/ATP5F1C/ATP5MF/CYC1/ATP5F1A/ATP5PB/ATP5F1B	15	Differentiating kera-5
GO:0009206	GO:0009206	purine ribonucleoside triphosphate biosynthetic process	15/621	65/18866	2.2e-09	9.02e-08	7.61e-08	ATP5MC3/ATP5MG/COX5B/ATP5F1D/ATP5MC2/ATP5PF/ATP5F1E/ATP5ME/ATP5MC1/ATP5F1C/ATP5MF/CYC1/ATP5F1A/ATP5PB/ATP5F1B	15	Differentiating kera-5
GO:0009145	GO:0009145	purine nucleoside triphosphate biosynthetic process	15/621	66/18866	2.77e-09	1.11e-07	9.37e-08	ATP5MC3/ATP5MG/COX5B/ATP5F1D/ATP5MC2/ATP5PF/ATP5F1E/ATP5ME/ATP5MC1/ATP5F1C/ATP5MF/CYC1/ATP5F1A/ATP5PB/ATP5F1B	15	Differentiating kera-5
GO:0009201	GO:0009201	ribonucleoside triphosphate biosynthetic process	15/621	71/18866	8.1e-09	3e-07	2.53e-07	ATP5MC3/ATP5MG/COX5B/ATP5F1D/ATP5MC2/ATP5PF/ATP5F1E/ATP5ME/ATP5MC1/ATP5F1C/ATP5MF/CYC1/ATP5F1A/ATP5PB/ATP5F1B	15	Differentiating kera-5
GO:0009205	GO:0009205	purine ribonucleoside triphosphate metabolic process	15/621	79/18866	3.74e-08	1.26e-06	1.06e-06	ATP5MC3/ATP5MG/COX5B/ATP5F1D/ATP5MC2/ATP5PF/ATP5F1E/ATP5ME/ATP5MC1/ATP5F1C/ATP5MF/CYC1/ATP5F1A/ATP5PB/ATP5F1B	15	Differentiating kera-5
GO:0007031	GO:0007031	peroxisome organization	15/621	83/18866	7.47e-08	2.4e-06	2.03e-06	CRAT/PLAAT3/IDH1/PEX16/PEX11A/ECH1/HACL1/ACAA1/CAT/ACOX1/GSTK1/PEX3/FIS1/SCP2/DHRS4	15	Differentiating kera-5
GO:0009199	GO:0009199	ribonucleoside triphosphate metabolic process	15/621	85/18866	1.04e-07	3.27e-06	2.76e-06	ATP5MC3/ATP5MG/COX5B/ATP5F1D/ATP5MC2/ATP5PF/ATP5F1E/ATP5ME/ATP5MC1/ATP5F1C/ATP5MF/CYC1/ATP5F1A/ATP5PB/ATP5F1B	15	Differentiating kera-5
GO:0009144	GO:0009144	purine nucleoside triphosphate metabolic process	15/621	87/18866	1.43e-07	4.38e-06	3.69e-06	ATP5MC3/ATP5MG/COX5B/ATP5F1D/ATP5MC2/ATP5PF/ATP5F1E/ATP5ME/ATP5MC1/ATP5F1C/ATP5MF/CYC1/ATP5F1A/ATP5PB/ATP5F1B	15	Differentiating kera-5
GO:0010972	GO:0010972	negative regulation of G2/M transition of mitotic cell cycle	15/621	96/18866	5.41e-07	1.59e-05	1.34e-05	PSMA7/PSMA4/PSMA6/PSMB1/PSMB5/PSMA2/PSMA5/PSMA1/PSMD7/PSMB2/PSMA3/PSMB7/PSMB3/PSMB6/PSMD8	15	Differentiating kera-5
GO:0046364	GO:0046364	monosaccharide biosynthetic process	15/621	100/18866	9.28e-07	2.6e-05	2.19e-05	DGAT2/TKT/C1QTNF12/PGM1/PGD/PPARA/TALDO1/MDH1/AKR1A1/SLC25A1/SLC25A11/G6PD/PGP/FAM3C/MDH2	15	Differentiating kera-5
GO:0070498	GO:0070498	interleukin-1-mediated signaling pathway	15/621	103/18866	1.37e-06	3.71e-05	3.12e-05	PSMA7/PSMA4/PSMA6/PSMB1/PSMB5/PSMA2/PSMA5/PSMA1/PSMD7/PSMB2/PSMA3/PSMB7/PSMB3/PSMB6/PSMD8	15	Differentiating kera-5
GO:1902750	GO:1902750	negative regulation of cell cycle G2/M phase transition	15/621	108/18866	2.52e-06	6.43e-05	5.42e-05	PSMA7/PSMA4/PSMA6/PSMB1/PSMB5/PSMA2/PSMA5/PSMA1/PSMD7/PSMB2/PSMA3/PSMB7/PSMB3/PSMB6/PSMD8	15	Differentiating kera-5
GO:0006641	GO:0006641	triglyceride metabolic process	15/621	110/18866	3.18e-06	7.89e-05	6.65e-05	APOC1/DGAT2/PLAAT3/APOE/LPIN1/SCARB1/GK5/INSIG1/LIPG/SREBF1/CAT/MGLL/ACSL1/LDLR/ABHD5	15	Differentiating kera-5
GO:0001676	GO:0001676	long-chain fatty acid metabolic process	15/621	113/18866	4.47e-06	0.000108138	9.12e-05	ELOVL3/CYP1B1/GPX4/ACSBG1/ADTRP/ELOVL5/ACSL3/EPHX1/HACL1/ACAA1/ACOX1/MGLL/ACSL1/SCP2/ELOVL1	15	Differentiating kera-5
GO:0006638	GO:0006638	neutral lipid metabolic process	15/621	138/18866	5.05e-05	0.00101924	0.000859292	APOC1/DGAT2/PLAAT3/APOE/LPIN1/SCARB1/GK5/INSIG1/LIPG/SREBF1/CAT/MGLL/ACSL1/LDLR/ABHD5	15	Differentiating kera-5
GO:0006639	GO:0006639	acylglycerol metabolic process	15/621	138/18866	5.05e-05	0.00101924	0.000859292	APOC1/DGAT2/PLAAT3/APOE/LPIN1/SCARB1/GK5/INSIG1/LIPG/SREBF1/CAT/MGLL/ACSL1/LDLR/ABHD5	15	Differentiating kera-5
GO:0001678	GO:0001678	cellular glucose homeostasis	15/621	153/18866	0.000163516	0.00283898	0.00239347	SERPINF1/GCLM/C1QTNF12/LGALS1/PIK3R1/HMGN3/PHPT1/HLA-DRB1/IRS2/MPC2/ENDOG/SOX4/AACS/FIS1/HMGCR	15	Differentiating kera-5
GO:0046949	GO:0046949	fatty-acyl-CoA biosynthetic process	14/621	32/18866	4.14e-13	3.1e-11	2.61e-11	SCD/ELOVL3/ACSBG1/ELOVL5/HACD2/FASN/ACSL3/SLC25A1/ACLY/HSD17B12/ACSL1/TECR/ELOVL1/ELOVL4	14	Differentiating kera-5
GO:0019915	GO:0019915	lipid storage	14/621	81/18866	3.61e-07	1.08e-05	9.11e-06	PLIN2/SOAT1/DGAT2/HILPDA/CIDEA/APOE/PPARG/SCARB1/ABCA1/ALKBH7/TTC39B/PPARA/BSCL2/ABHD5	14	Differentiating kera-5
GO:0098869	GO:0098869	cellular oxidant detoxification	14/621	103/18866	7.01e-06	0.000167102	0.000140879	MGST1/GPX4/APOE/UBIAD1/PRDX2/PRDX3/PRXL2A/CAT/PARK7/GSTK1/MGST3/TXNDC17/PRDX5/PRDX6	14	Differentiating kera-5
GO:0030148	GO:0030148	sphingolipid biosynthetic process	14/621	107/18866	1.1e-05	0.000253399	0.000213634	ELOVL3/FA2H/PLPP1/ELOVL5/HACD2/CERS4/B4GALT5/DEGS2/SPTSSA/CCN1/SGPP2/ALDH3B2/ELOVL1/ELOVL4	14	Differentiating kera-5
GO:0033559	GO:0033559	unsaturated fatty acid metabolic process	14/621	118/18866	3.38e-05	0.000708545	0.000597357	SCD/ELOVL3/CYP1B1/GPX4/ELOVL5/EPHX1/ACAA1/CD74/ACOX1/MGLL/ACSL1/SCP2/ELOVL1/ELOVL4	14	Differentiating kera-5
GO:0046718	GO:0046718	viral entry into host cell	14/621	134/18866	0.000136767	0.00245276	0.00206786	SCARB1/LGALS1/CXADR/CXCR4/CD74/HLA-DRB1/CD46/EFNB2/SNX3/PHB/IFITM3/TFRC/VAMP8/LDLR	14	Differentiating kera-5
GO:0071333	GO:0071333	cellular response to glucose stimulus	14/621	134/18866	0.000136767	0.00245276	0.00206786	SERPINF1/GCLM/C1QTNF12/LGALS1/HMGN3/PHPT1/HLA-DRB1/IRS2/MPC2/ENDOG/SOX4/AACS/FIS1/HMGCR	14	Differentiating kera-5
GO:0071331	GO:0071331	cellular response to hexose stimulus	14/621	136/18866	0.000160181	0.00280316	0.00236328	SERPINF1/GCLM/C1QTNF12/LGALS1/HMGN3/PHPT1/HLA-DRB1/IRS2/MPC2/ENDOG/SOX4/AACS/FIS1/HMGCR	14	Differentiating kera-5
GO:0071326	GO:0071326	cellular response to monosaccharide stimulus	14/621	137/18866	0.000173133	0.00296995	0.00250389	SERPINF1/GCLM/C1QTNF12/LGALS1/HMGN3/PHPT1/HLA-DRB1/IRS2/MPC2/ENDOG/SOX4/AACS/FIS1/HMGCR	14	Differentiating kera-5
GO:0006720	GO:0006720	isoprenoid metabolic process	14/621	144/18866	0.000291814	0.00462217	0.00389683	DGAT2/CYP1B1/APOE/FDPS/RDH11/PMVK/MVD/FDFT1/ALDH1A1/SRD5A1/HMGCR/HMGCS1/IDI1/RDH12	14	Differentiating kera-5
GO:0070585	GO:0070585	protein localization to mitochondrion	14/621	144/18866	0.000291814	0.00462217	0.00389683	SAMM50/LMAN1/SREBF1/MTCH2/NDUFA13/BNIP3L/DNAJC15/DNAJC19/FIS1/SLC25A6/TIMM13/HSPD1/DNAJA1/ROMO1	14	Differentiating kera-5
GO:0071322	GO:0071322	cellular response to carbohydrate stimulus	14/621	145/18866	0.000313456	0.0049469	0.00417061	SERPINF1/GCLM/C1QTNF12/LGALS1/HMGN3/PHPT1/HLA-DRB1/IRS2/MPC2/ENDOG/SOX4/AACS/FIS1/HMGCR	14	Differentiating kera-5
GO:0044409	GO:0044409	entry into host	14/621	147/18866	0.00036089	0.00559379	0.00471599	SCARB1/LGALS1/CXADR/CXCR4/CD74/HLA-DRB1/CD46/EFNB2/SNX3/PHB/IFITM3/TFRC/VAMP8/LDLR	14	Differentiating kera-5
GO:1903900	GO:1903900	regulation of viral life cycle	14/621	157/18866	0.000700898	0.00992054	0.00836376	LGALS1/OASL/BST2/CD74/HLA-DRB1/OAS1/RSAD2/STOM/SNX3/PHB/IFITM3/PPIB/HSPA8/IFI27	14	Differentiating kera-5
GO:0010499	GO:0010499	proteasomal ubiquitin-independent protein catabolic process	13/621	22/18866	1.78e-14	1.58e-12	1.33e-12	PSMA7/PSMA4/PSMA6/PSMB1/PSMB5/PSMA2/PSMA5/PSMA1/PSMB2/PSMA3/PSMB7/PSMB3/PSMB6	13	Differentiating kera-5
GO:0019217	GO:0019217	regulation of fatty acid metabolic process	13/621	101/18866	2.69e-05	0.000583506	0.000491939	APOC1/PDK4/DGAT2/PPARG/SOX9/ACADVL/ELOVL5/INSIG1/SREBF1/CD74/PPARA/IRS2/MID1IP1	13	Differentiating kera-5
GO:0120254	GO:0120254	olefinic compound metabolic process	13/621	121/18866	0.000177543	0.00302171	0.00254753	ELOVL3/CYP1B1/GPX4/ELOVL5/RDH11/EPHX1/ACAA1/ACOX1/SRD5A1/MGLL/ACSL1/SCP2/ELOVL1	13	Differentiating kera-5
GO:0035336	GO:0035336	long-chain fatty-acyl-CoA metabolic process	12/621	25/18866	5.12e-12	2.92e-10	2.47e-10	ELOVL3/DGAT2/ACSBG1/FAR2/ELOVL5/HACD2/ACSL3/HSD17B12/ACSL1/TECR/ELOVL1/ELOVL4	12	Differentiating kera-5
GO:0006081	GO:0006081	cellular aldehyde metabolic process	12/621	63/18866	8.36e-07	2.37e-05	2e-05	CYP1B1/IDH1/TKT/PDXK/RDH11/ALDH1A1/PARK7/TALDO1/AKR1A1/PNKD/ALDH9A1/IDH2	12	Differentiating kera-5
GO:0006625	GO:0006625	protein targeting to peroxisome	12/621	68/18866	1.96e-06	5.04e-05	4.25e-05	CRAT/IDH1/PEX16/ECH1/HACL1/ACAA1/CAT/ACOX1/GSTK1/PEX3/SCP2/DHRS4	12	Differentiating kera-5
GO:0072662	GO:0072662	protein localization to peroxisome	12/621	68/18866	1.96e-06	5.04e-05	4.25e-05	CRAT/IDH1/PEX16/ECH1/HACL1/ACAA1/CAT/ACOX1/GSTK1/PEX3/SCP2/DHRS4	12	Differentiating kera-5
GO:0072663	GO:0072663	establishment of protein localization to peroxisome	12/621	68/18866	1.96e-06	5.04e-05	4.25e-05	CRAT/IDH1/PEX16/ECH1/HACL1/ACAA1/CAT/ACOX1/GSTK1/PEX3/SCP2/DHRS4	12	Differentiating kera-5
GO:0043574	GO:0043574	peroxisomal transport	12/621	72/18866	3.68e-06	9.01e-05	7.6e-05	CRAT/IDH1/PEX16/ECH1/HACL1/ACAA1/CAT/ACOX1/GSTK1/PEX3/SCP2/DHRS4	12	Differentiating kera-5
GO:0060337	GO:0060337	type I interferon signaling pathway	12/621	95/18866	6.57e-05	0.00130816	0.00110288	OASL/BST2/IFI6/STAT1/HLA-C/OAS1/IRF1/RSAD2/IRF9/IFITM3/IFI27/HLA-B	12	Differentiating kera-5
GO:0071357	GO:0071357	cellular response to type I interferon	12/621	95/18866	6.57e-05	0.00130816	0.00110288	OASL/BST2/IFI6/STAT1/HLA-C/OAS1/IRF1/RSAD2/IRF9/IFITM3/IFI27/HLA-B	12	Differentiating kera-5
GO:0006626	GO:0006626	protein targeting to mitochondrion	12/621	99/18866	9.86e-05	0.00186104	0.001569	SAMM50/LMAN1/SREBF1/NDUFA13/BNIP3L/DNAJC15/DNAJC19/FIS1/SLC25A6/TIMM13/HSPD1/ROMO1	12	Differentiating kera-5
GO:0034340	GO:0034340	response to type I interferon	12/621	99/18866	9.86e-05	0.00186104	0.001569	OASL/BST2/IFI6/STAT1/HLA-C/OAS1/IRF1/RSAD2/IRF9/IFITM3/IFI27/HLA-B	12	Differentiating kera-5
GO:0002792	GO:0002792	negative regulation of peptide secretion	12/621	101/18866	0.000119825	0.00219427	0.00184994	CIDEA/APOE/ADTRP/RGCC/SREBF1/CD74/TMBIM6/HADH/RSAD2/HMGCR/CYP51A1/IDH2	12	Differentiating kera-5
GO:0015918	GO:0015918	sterol transport	12/621	118/18866	0.000517209	0.0077137	0.00650323	APOC1/SOAT1/APOE/PPARG/SCARB1/LPCAT3/ABCA1/LIPG/TTC39B/LAMTOR1/SCP2/LDLR	12	Differentiating kera-5
GO:0006084	GO:0006084	acetyl-CoA metabolic process	11/621	38/18866	2.41e-08	8.2e-07	6.92e-07	PDK4/ACSS2/FASN/PMVK/MVD/PDHB/MPC2/MPC1/ACLY/PDHA1/HMGCS1	11	Differentiating kera-5
GO:0046889	GO:0046889	positive regulation of lipid biosynthetic process	11/621	88/18866	0.000144539	0.00256041	0.00215862	DGAT2/APOE/SCARB1/ELOVL5/ACSL3/SREBF1/CD74/MID1IP1/CCN1/RAB38/LDLR	11	Differentiating kera-5
GO:0070542	GO:0070542	response to fatty acid	11/621	90/18866	0.000177079	0.00302171	0.00254753	SCD/PDK4/DGAT2/PPARG/GLDC/SOX9/SREBF1/CAT/AACS/ACSL1/LDLR	11	Differentiating kera-5
GO:0050709	GO:0050709	negative regulation of protein secretion	11/621	95/18866	0.00028663	0.00457343	0.00385575	CIDEA/APOE/ADTRP/RGCC/SREBF1/TMBIM6/HADH/RSAD2/HMGCR/CYP51A1/IDH2	11	Differentiating kera-5
GO:0042632	GO:0042632	cholesterol homeostasis	11/621	101/18866	0.000488644	0.00733811	0.00618658	SOAT1/DGAT2/APOE/TMEM97/SCARB1/INSIG1/ABCA1/LIPG/TTC39B/LAMTOR1/LDLR	11	Differentiating kera-5
GO:0055092	GO:0055092	sterol homeostasis	11/621	102/18866	0.000531777	0.0079038	0.0066635	SOAT1/DGAT2/APOE/TMEM97/SCARB1/INSIG1/ABCA1/LIPG/TTC39B/LAMTOR1/LDLR	11	Differentiating kera-5
GO:0030301	GO:0030301	cholesterol transport	11/621	105/18866	0.000680686	0.00968583	0.00816588	APOC1/SOAT1/APOE/SCARB1/LPCAT3/ABCA1/LIPG/TTC39B/LAMTOR1/SCP2/LDLR	11	Differentiating kera-5
GO:0062014	GO:0062014	negative regulation of small molecule metabolic process	11/621	105/18866	0.000680686	0.00968583	0.00816588	APOC1/DGAT2/APOE/SOX9/C1QTNF12/ACADVL/INSIG1/PPARA/DDIT4/PGP/FAM3C	11	Differentiating kera-5
GO:0097006	GO:0097006	regulation of plasma lipoprotein particle levels	11/621	105/18866	0.000680686	0.00968583	0.00816588	APOC1/SOAT1/DGAT2/APOE/SCARB1/LPCAT3/ACSL3/ABCA1/LIPG/CNPY2/LDLR	11	Differentiating kera-5
GO:0035338	GO:0035338	long-chain fatty-acyl-CoA biosynthetic process	10/621	19/18866	9.82e-11	4.74e-09	3.99e-09	ELOVL3/ACSBG1/ELOVL5/HACD2/ACSL3/HSD17B12/ACSL1/TECR/ELOVL1/ELOVL4	10	Differentiating kera-5
GO:0006123	GO:0006123	mitochondrial electron transport, cytochrome c to oxygen	10/621	21/18866	3.53e-10	1.57e-08	1.32e-08	NDUFA4/COX5B/COX8A/COX4I1/COX7C/COX7B/COX5A/COX6B1/COX6A1/COX6C	10	Differentiating kera-5
GO:0019646	GO:0019646	aerobic electron transport chain	10/621	21/18866	3.53e-10	1.57e-08	1.32e-08	NDUFA4/COX5B/COX8A/COX4I1/COX7C/COX7B/COX5A/COX6B1/COX6A1/COX6C	10	Differentiating kera-5
GO:0000038	GO:0000038	very long-chain fatty acid metabolic process	10/621	34/18866	8.92e-08	2.85e-06	2.4e-06	ELOVL3/ACSBG1/ELOVL5/HACD2/ACAA1/ACOX1/ACSL1/TECR/ELOVL1/ELOVL4	10	Differentiating kera-5
GO:0010883	GO:0010883	regulation of lipid storage	10/621	52/18866	6.31e-06	0.000151233	0.000127501	PLIN2/HILPDA/CIDEA/PPARG/SCARB1/ABCA1/ALKBH7/TTC39B/PPARA/ABHD5	10	Differentiating kera-5
GO:0014823	GO:0014823	response to activity	10/621	71/18866	0.000105028	0.00196475	0.00165644	GCLM/CXCR4/ATP5PF/CAT/PTN/SRD5A1/HADH/FIS1/UQCRC1/HSPD1	10	Differentiating kera-5
GO:0006122	GO:0006122	mitochondrial electron transport, ubiquinol to cytochrome c	9/621	15/18866	1.8e-10	8.21e-09	6.92e-09	UQCRH/UQCRQ/UQCR11/UQCRB/UQCR10/UQCRC2/CYC1/UQCRC1/UQCRFS1	9	Differentiating kera-5
GO:0050994	GO:0050994	regulation of lipid catabolic process	9/621	60/18866	0.000141284	0.002513	0.00211864	APOC1/CIDEA/IDH1/SCARB1/PPARA/BSCL2/IRS2/LDLR/ABHD5	9	Differentiating kera-5
GO:1905953	GO:1905953	negative regulation of lipid localization	9/621	65/18866	0.000264045	0.00422862	0.00356505	APOC1/PPARG/ABCA1/TTC39B/ATP5PF/PPARA/IRS2/THBS1/ABHD5	9	Differentiating kera-5
GO:0032371	GO:0032371	regulation of sterol transport	9/621	71/18866	0.000516558	0.0077137	0.00650323	APOC1/APOE/PPARG/LPCAT3/ABCA1/LIPG/TTC39B/LAMTOR1/SCP2	9	Differentiating kera-5
GO:0006487	GO:0006487	protein N-linked glycosylation	9/621	73/18866	0.000635335	0.00922192	0.00777477	MVD/LMAN1/MGAT1/DPM3/KRTCAP2/TMEM258/B4GALT1/OST4/DAD1	9	Differentiating kera-5
GO:0090114	GO:0090114	COPII-coated vesicle budding	9/621	73/18866	0.000635335	0.00922192	0.00777477	CD59/INSIG1/LMAN1/BET1/CTSC/SEC22B/TRAPPC5/TRAPPC6A/SAR1B	9	Differentiating kera-5
GO:0006099	GO:0006099	tricarboxylic acid cycle	8/621	34/18866	1.12e-05	0.000257446	0.000217046	IDH1/SDHD/MDH1/PDHB/SUCLG1/PDHA1/IDH2/MDH2	8	Differentiating kera-5
GO:0006739	GO:0006739	NADP metabolic process	8/621	35/18866	1.41e-05	0.000319106	0.00026903	IDH1/TKT/ME1/PGD/TALDO1/G6PD/PGLS/IDH2	8	Differentiating kera-5
GO:0071827	GO:0071827	plasma lipoprotein particle organization	8/621	51/18866	0.000240331	0.00390651	0.00329348	APOC1/SOAT1/APOE/SCARB1/LPCAT3/ACSL3/ABCA1/LIPG	8	Differentiating kera-5
GO:1902893	GO:1902893	regulation of pri-miRNA transcription by RNA polymerase II	8/621	51/18866	0.000240331	0.00390651	0.00329348	PPARG/NFIB/SOX9/SREBF1/PPARA/SMAD1/FOS/JUN	8	Differentiating kera-5
GO:0061614	GO:0061614	pri-miRNA transcription by RNA polymerase II	8/621	53/18866	0.000315769	0.00495007	0.00417329	PPARG/NFIB/SOX9/SREBF1/PPARA/SMAD1/FOS/JUN	8	Differentiating kera-5
GO:0006749	GO:0006749	glutathione metabolic process	8/621	54/18866	0.000360152	0.00559379	0.00471599	GPX4/IDH1/GCLM/ETHE1/PARK7/CNDP2/GSTK1/G6PD	8	Differentiating kera-5
GO:0071825	GO:0071825	protein-lipid complex subunit organization	8/621	55/18866	0.000409484	0.00625761	0.00527564	APOC1/SOAT1/APOE/SCARB1/LPCAT3/ACSL3/ABCA1/LIPG	8	Differentiating kera-5
GO:0036109	GO:0036109	alpha-linolenic acid metabolic process	7/621	13/18866	5.85e-08	1.91e-06	1.61e-06	ELOVL3/ELOVL5/ACAA1/ACOX1/ACSL1/SCP2/ELOVL1	7	Differentiating kera-5
GO:0006085	GO:0006085	acetyl-CoA biosynthetic process	7/621	22/18866	4.49e-06	0.000108138	9.12e-05	PDK4/ACSS2/PDHB/MPC2/MPC1/ACLY/PDHA1	7	Differentiating kera-5
GO:0046320	GO:0046320	regulation of fatty acid oxidation	7/621	32/18866	6.65e-05	0.00131719	0.00111049	PDK4/DGAT2/PPARG/SOX9/ACADVL/PPARA/IRS2	7	Differentiating kera-5
GO:0030497	GO:0030497	fatty acid elongation	6/621	13/18866	1.75e-06	4.6e-05	3.88e-05	ELOVL3/ELOVL5/HACD2/TECR/ELOVL1/ELOVL4	6	Differentiating kera-5
GO:0042761	GO:0042761	very long-chain fatty acid biosynthetic process	6/621	13/18866	1.75e-06	4.6e-05	3.88e-05	ELOVL3/ELOVL5/HACD2/TECR/ELOVL1/ELOVL4	6	Differentiating kera-5
GO:0006740	GO:0006740	NADPH regeneration	6/621	18/18866	1.64e-05	0.000367604	0.000309918	IDH1/TKT/PGD/TALDO1/G6PD/PGLS	6	Differentiating kera-5
GO:0010878	GO:0010878	cholesterol storage	6/621	20/18866	3.24e-05	0.000686588	0.000578846	SOAT1/PPARG/SCARB1/ABCA1/TTC39B/PPARA	6	Differentiating kera-5
GO:0008299	GO:0008299	isoprenoid biosynthetic process	6/621	28/18866	0.00025185	0.00407847	0.00343846	FDPS/PMVK/MVD/HMGCR/HMGCS1/IDI1	6	Differentiating kera-5
GO:0044788	GO:0044788	modulation by host of viral process	6/621	30/18866	0.000375345	0.00579715	0.00488743	APOE/STOM/PHB/PPIB/HSPA8/IFI27	6	Differentiating kera-5
GO:0034377	GO:0034377	plasma lipoprotein particle assembly	6/621	31/18866	0.000452604	0.00686819	0.00579041	APOC1/SOAT1/APOE/LPCAT3/ACSL3/ABCA1	6	Differentiating kera-5
GO:0010889	GO:0010889	regulation of sequestering of triglyceride	5/621	14/18866	5.95e-05	0.0011947	0.00100722	PLIN2/CIDEA/PPARG/PPARA/ABHD5	5	Differentiating kera-5
GO:0006086	GO:0006086	acetyl-CoA biosynthetic process from pyruvate	5/621	16/18866	0.000122815	0.0022302	0.00188023	PDK4/PDHB/MPC2/MPC1/PDHA1	5	Differentiating kera-5
GO:0006098	GO:0006098	pentose-phosphate shunt	5/621	16/18866	0.000122815	0.0022302	0.00188023	TKT/PGD/TALDO1/G6PD/PGLS	5	Differentiating kera-5
GO:0030730	GO:0030730	sequestering of triglyceride	5/621	17/18866	0.000169293	0.00292722	0.00246787	PLIN2/CIDEA/PPARG/PPARA/ABHD5	5	Differentiating kera-5
GO:0010885	GO:0010885	regulation of cholesterol storage	5/621	18/18866	0.000228086	0.0037496	0.00316119	PPARG/SCARB1/ABCA1/TTC39B/PPARA	5	Differentiating kera-5
GO:0044827	GO:0044827	modulation by host of viral genome replication	5/621	18/18866	0.000228086	0.0037496	0.00316119	STOM/PHB/PPIB/HSPA8/IFI27	5	Differentiating kera-5
GO:1990000	GO:1990000	amyloid fibril formation	5/621	18/18866	0.000228086	0.0037496	0.00316119	APOE/FKBP1A/CRYAB/B2M/LDLR	5	Differentiating kera-5
GO:0010888	GO:0010888	negative regulation of lipid storage	5/621	22/18866	0.000628571	0.00918519	0.0077438	PPARG/ABCA1/TTC39B/PPARA/ABHD5	5	Differentiating kera-5
GO:0035970	GO:0035970	peptidyl-threonine dephosphorylation	5/621	22/18866	0.000628571	0.00918519	0.0077438	DUSP4/DUSP6/DUSP16/DUSP2/DUSP5	5	Differentiating kera-5
GO:0010887	GO:0010887	negative regulation of cholesterol storage	4/621	10/18866	0.000208397	0.0034653	0.00292151	PPARG/ABCA1/TTC39B/PPARA	4	Differentiating kera-5
GO:0051409	GO:0051409	response to nitrosative stress	4/621	10/18866	0.000208397	0.0034653	0.00292151	GCLM/DUSP6/PARK7/DNAJA1	4	Differentiating kera-5
GO:0110096	GO:0110096	cellular response to aldehyde	4/621	10/18866	0.000208397	0.0034653	0.00292151	RDH11/PARK7/AKR1A1/RDH12	4	Differentiating kera-5
GO:0060767	GO:0060767	epithelial cell proliferation involved in prostate gland development	4/621	11/18866	0.000318968	0.00497957	0.00419815	SERPINF1/SOX9/AR/CDKN1B	4	Differentiating kera-5
GO:0034379	GO:0034379	very-low-density lipoprotein particle assembly	4/621	13/18866	0.000655689	0.00948564	0.00799711	APOC1/SOAT1/LPCAT3/ACSL3	4	Differentiating kera-5
GO:0042110	GO:0042110	T cell activation	60/433	483/18866	4.23e-27	1.85e-23	1.36e-23	PTPRC/CCL5/LGALS1/IFNG/RUNX3/CD2/IL7R/CORO1A/LCP1/TNFRSF4/CD3D/GPR183/BATF/RAC2/ICOS/CD7/TNFRSF1B/PTPN22/CD3E/FYN/RHOH/CD3G/ITK/LCK/PAG1/PTGER4/RASGRP1/CD74/HLA-DPA1/HLA-DPB1/HLA-DRB1/CGAS/HLA-A/SOCS1/TNFRSF18/TNFSF9/B2M/CD83/PRDM1/HSPD1/MSN/PIK3R1/HLA-E/HSPH1/TNFRSF14/NFKBID/BCL2/FOXP1/SOD1/RSAD2/ZFP36L2/IRF1/CCND3/PSMB10/ZBTB1/STAT3/SELENOK/MYH9/BCL11B/DUSP10	60	Differentiating kera-6
GO:0001819	GO:0001819	positive regulation of cytokine production	52/433	447/18866	3.18e-22	1.55e-19	1.13e-19	PTPRC/BIRC3/IFNG/CD2/CYBA/RGCC/PTPN22/CD3E/LTB/GPSM3/TGFB1/PTGER4/RASGRP1/CD74/HLA-DPA1/HLA-DPB1/PDE4B/CGAS/HLA-A/NR4A3/HSPA1B/B2M/SLC7A5/CD83/EIF2AK2/HSPD1/HSPA1A/PIK3R1/HLA-E/IRF7/TNFRSF14/SOD1/RSAD2/IFI16/PLCG2/HLA-F/IRF1/NFKB1/STAT1/CD58/GAPDH/NFKB2/STAT3/SELENOK/IFIH1/DHX36/PARK7/HMGB2/MBP/HIF1A/USP15/BIRC2	52	Differentiating kera-6
GO:1903706	GO:1903706	regulation of hemopoiesis	51/433	498/18866	2.36e-19	9.39e-17	6.86e-17	PTPRC/IFNG/RUNX3/CD2/IL7R/RHOH/IKZF3/HCLS1/ETS1/TGFB1/RASGRP1/ISG15/CD74/HLA-DRB1/ID2/HLA-B/NR4A3/SOCS1/TNFRSF18/HSPA1B/TNFSF9/B2M/CD83/EIF2AK2/PRDM1/PSMB9/KMT2E/HSPA1A/PIK3R1/IRF7/CIB1/NFKBID/KMT2A/FOXP1/SOD1/ZFP36L2/IRF1/STAT1/PSMB10/ZBTB1/STAT3/JUN/PSMB8/DHX36/GNAS/HMGB2/PSME2/HIF1A/DUSP10/BRD1/N4BP2L2	51	Differentiating kera-6
GO:0009615	GO:0009615	response to virus	46/433	349/18866	5.41e-22	2.37e-19	1.73e-19	CCL4/PTPRC/CCL5/CXCR4/BIRC3/IFNG/IFITM2/PTPN22/APOBEC3G/ISG15/ISG20/IFITM1/CGAS/OASL/ZC3HAV1/IFI44L/TRIM22/FLNA/EIF2AK2/DDIT4/HERC5/IFI44/IRF7/MX1/BCL2/BST2/RSAD2/IFI16/SAMHD1/OAS2/IRF1/ADAR/IFIT3/TRIM38/STAT1/PLSCR1/LYST/IFIT1/NLRC5/OAS1/SELENOK/IFIH1/DHX36/HNRNPUL1/USP15/BIRC2	46	Differentiating kera-6
GO:0002831	GO:0002831	regulation of response to biotic stimulus	44/433	409/18866	1.27e-17	3.27e-15	2.39e-15	CCL5/BIRC3/IFNG/CYBA/PTPN22/SERPINB9/FYN/CD96/APOBEC3G/RASGRP1/CGAS/HLA-B/HLA-A/CARD16/SOCS1/PARP14/HERC5/PSMB9/HSPD1/HLA-E/IRF7/FOXP1/IFI16/PLCG2/HLA-F/SAMHD1/IRF1/ADAR/NFKB1/TRIM38/STAT1/PLSCR1/PSMB10/IFIT1/NLRC5/PSMB8/SELENOK/HMGB2/PSME2/USP15/DUSP10/BIRC2/CDC37/JAK1	44	Differentiating kera-6
GO:0030098	GO:0030098	lymphocyte differentiation	43/433	368/18866	1.36e-18	4.58e-16	3.35e-16	PTPRC/LGALS1/IFNG/RUNX3/CD2/IL7R/CD3D/GPR183/BATF/PTPN22/CD3E/RHOH/CD3G/IKZF1/IKZF3/ITK/LCK/PTGER4/RASGRP1/CD74/ITM2A/ID2/SOCS1/TNFRSF18/TNFSF9/B2M/CD83/RBPJ/PRDM1/PIK3R1/NFKBID/BCL2/FOXP1/SOD1/RSAD2/PLCG2/ZFP36L2/IRF1/ZBTB1/STAT3/GPS2/BCL11B/DUSP10	43	Differentiating kera-6
GO:0002429	GO:0002429	immune response-activating cell surface receptor signaling pathway	43/433	481/18866	2.42e-14	3.03e-12	2.22e-12	PTPRC/TRBC2/CD3D/TRAC/PTPN22/CD3E/FYN/TRBC1/FYB1/WIPF1/CD3G/ITK/LCK/HLA-DQA1/PAG1/HLA-DPA1/HLA-DPB1/PDE4B/ARPC1B/HLA-DRB1/HLA-DQB1/HLA-A/NR4A3/HSP90AA1/HLA-DRB5/HLA-DRA/PSMB9/PIK3R1/LIME1/NFKBID/ACTB/ELF1/BCL2/FOXP1/PLCG2/NFKB1/PLSCR1/DGKZ/PSMB10/ACTR2/PSMB8/GPS2/PSME2	43	Differentiating kera-6
GO:0002757	GO:0002757	immune response-activating signal transduction	43/433	481/18866	2.42e-14	3.03e-12	2.22e-12	PTPRC/TRBC2/CD3D/TRAC/PTPN22/CD3E/FYN/TRBC1/FYB1/WIPF1/CD3G/ITK/LCK/HLA-DQA1/PAG1/HLA-DPA1/HLA-DPB1/PDE4B/ARPC1B/HLA-DRB1/HLA-DQB1/HLA-A/NR4A3/HSP90AA1/HLA-DRB5/HLA-DRA/PSMB9/PIK3R1/LIME1/NFKBID/ACTB/ELF1/BCL2/FOXP1/PLCG2/NFKB1/PLSCR1/DGKZ/PSMB10/ACTR2/PSMB8/GPS2/PSME2	43	Differentiating kera-6
GO:0051607	GO:0051607	defense response to virus	41/433	258/18866	8.17e-23	4.47e-20	3.27e-20	PTPRC/BIRC3/IFNG/IFITM2/PTPN22/APOBEC3G/ISG15/ISG20/IFITM1/CGAS/OASL/ZC3HAV1/IFI44L/TRIM22/FLNA/EIF2AK2/DDIT4/HERC5/IRF7/MX1/BCL2/BST2/RSAD2/IFI16/SAMHD1/OAS2/IRF1/ADAR/IFIT3/TRIM38/STAT1/PLSCR1/LYST/IFIT1/NLRC5/OAS1/SELENOK/IFIH1/DHX36/USP15/BIRC2	41	Differentiating kera-6
GO:0045785	GO:0045785	positive regulation of cell adhesion	41/433	428/18866	9.77e-15	1.53e-12	1.12e-12	PTPRC/CCL5/LGALS1/IFNG/RUNX3/IL7R/CORO1A/STK4/ICOS/PTPN22/CD3E/FYN/RHOH/SPOCK2/LCK/ETS1/RASGRP1/CD74/HLA-DPA1/HLA-DPB1/HLA-A/NR4A3/SOCS1/TNFRSF18/TNFSF9/CD83/FLNA/HSPD1/PIK3R1/HLA-E/HSPH1/CIB1/TNFRSF14/NFKBID/ROCK1/ZBTB1/SELENOK/UTRN/NINJ1/DUSP10/JAK1	41	Differentiating kera-6
GO:0022407	GO:0022407	regulation of cell-cell adhesion	41/433	439/18866	2.32e-14	3.03e-12	2.22e-12	PTPRC/CCL5/LGALS1/IFNG/RUNX3/IL7R/CORO1A/RGCC/ICOS/PTPN22/CD3E/FYN/RHOH/FXYD5/LCK/AKNA/ETS1/TGFB1/PAG1/RASGRP1/CD74/HLA-DPA1/HLA-DPB1/HLA-DRB1/HLA-A/NR4A3/SOCS1/TNFSF9/CD83/HSPD1/PIK3R1/HLA-E/HSPH1/TNFRSF14/NFKBID/IRF1/ZBTB1/SELENOK/MBP/DUSP10/JAK1	41	Differentiating kera-6
GO:0050863	GO:0050863	regulation of T cell activation	40/433	332/18866	7.75e-18	2.27e-15	1.66e-15	PTPRC/CCL5/LGALS1/IFNG/RUNX3/CD2/IL7R/CORO1A/RAC2/ICOS/TNFRSF1B/PTPN22/CD3E/FYN/RHOH/LCK/PAG1/RASGRP1/CD74/HLA-DPA1/HLA-DPB1/HLA-DRB1/CGAS/HLA-A/SOCS1/TNFRSF18/TNFSF9/CD83/PRDM1/HSPD1/PIK3R1/HLA-E/HSPH1/TNFRSF14/NFKBID/SOD1/IRF1/ZBTB1/SELENOK/DUSP10	40	Differentiating kera-6
GO:0007159	GO:0007159	leukocyte cell-cell adhesion	40/433	364/18866	1.98e-16	4.56e-14	3.33e-14	PTPRC/CCL5/LGALS1/IFNG/RUNX3/IL7R/CORO1A/RAC2/ICOS/PTPN22/CD3E/FYN/RHOH/LCK/ETS1/PAG1/RASGRP1/SEMA4D/CD74/HLA-DPA1/HLA-DPB1/HLA-DRB1/HLA-A/NR4A3/SOCS1/TNFSF9/CD83/HSPD1/MSN/PIK3R1/HLA-E/HSPH1/TNFRSF14/NFKBID/IRF1/ROCK1/ZBTB1/SELENOK/S100A8/DUSP10	40	Differentiating kera-6
GO:0002696	GO:0002696	positive regulation of leukocyte activation	40/433	406/18866	8.24e-15	1.34e-12	9.78e-13	PTPRC/CCL5/LGALS1/IFNG/RUNX3/CD2/IL7R/CORO1A/TRBC2/TNFRSF4/GPR183/ICOS/PTPN22/CD3E/FYN/TRBC1/RHOH/LCK/TGFB1/RASGRP1/CD74/HLA-DPA1/HLA-DPB1/HLA-A/NR4A3/SOCS1/TNFSF9/CD83/CTSC/HSPD1/PIK3R1/HLA-E/HSPH1/TNFRSF14/NFKBID/BCL2/HLA-F/ZBTB1/SELENOK/DUSP10	40	Differentiating kera-6
GO:0050867	GO:0050867	positive regulation of cell activation	40/433	421/18866	2.77e-14	3.37e-12	2.46e-12	PTPRC/CCL5/LGALS1/IFNG/RUNX3/CD2/IL7R/CORO1A/TRBC2/TNFRSF4/GPR183/ICOS/PTPN22/CD3E/FYN/TRBC1/RHOH/LCK/TGFB1/RASGRP1/CD74/HLA-DPA1/HLA-DPB1/HLA-A/NR4A3/SOCS1/TNFSF9/CD83/CTSC/HSPD1/PIK3R1/HLA-E/HSPH1/TNFRSF14/NFKBID/BCL2/HLA-F/ZBTB1/SELENOK/DUSP10	40	Differentiating kera-6
GO:0034341	GO:0034341	response to interferon-gamma	39/433	202/18866	5.65e-25	5.37e-22	3.92e-22	VIM/CCL4/CCL5/IFNG/IFITM2/HLA-DQA1/EVL/HLA-DPA1/HLA-DPB1/HLA-DRB1/IFITM1/HLA-DQB1/HLA-B/HLA-C/OASL/HLA-A/SOCS1/HLA-DRB5/TRIM22/B2M/HLA-DRA/PARP14/SP100/HLA-E/IRF7/BST2/HLA-F/OAS2/IRF1/TRIM38/STAT1/CD58/GAPDH/NLRC5/OAS1/ACTR2/MT2A/CDC37/JAK1	39	Differentiating kera-6
GO:0051251	GO:0051251	positive regulation of lymphocyte activation	37/433	357/18866	1.8e-14	2.55e-12	1.87e-12	PTPRC/CCL5/LGALS1/IFNG/RUNX3/IL7R/CORO1A/TRBC2/TNFRSF4/GPR183/ICOS/PTPN22/CD3E/FYN/TRBC1/RHOH/LCK/TGFB1/RASGRP1/CD74/HLA-DPA1/HLA-DPB1/HLA-A/SOCS1/TNFSF9/CD83/HSPD1/PIK3R1/HLA-E/HSPH1/TNFRSF14/NFKBID/BCL2/HLA-F/ZBTB1/SELENOK/DUSP10	37	Differentiating kera-6
GO:0002683	GO:0002683	negative regulation of immune system process	37/433	463/18866	4.65e-11	4.24e-09	3.1e-09	PTPRC/SAMSN1/RUNX3/IL7R/TSC22D3/PTPN22/CST7/SERPINB9/CD96/TGFB1/PAG1/PTGER4/CD74/HLA-DRB1/ID2/HLA-B/HLA-A/SOCS1/PARP14/PIK3R1/HLA-E/CIB1/TNFRSF14/NFKBID/ELF1/BST2/IFI16/HLA-F/SAMHD1/IRF1/ADAR/TRIM38/DGKZ/NLRC5/GPS2/DUSP10/N4BP2L2	37	Differentiating kera-6
GO:0002697	GO:0002697	regulation of immune effector process	37/433	470/18866	7.15e-11	6.27e-09	4.58e-09	PTPRC/BIRC3/IFNG/IL7R/TNFRSF4/RAC2/TNFRSF1B/PTPN22/SERPINB9/CD96/APOBEC3G/TGFB1/RASGRP1/CD74/CGAS/HLA-B/HLA-A/NR4A3/B2M/SLC7A5/HERC5/HSPD1/HLA-E/TNFRSF14/NFKBID/BST2/RSAD2/HLA-F/TRIM38/STAT1/IFIT1/ZBTB1/SELENOK/DHX36/USP15/DUSP10/BIRC2	37	Differentiating kera-6
GO:0071346	GO:0071346	cellular response to interferon-gamma	36/433	182/18866	1.65e-23	1.03e-20	7.53e-21	VIM/CCL4/CCL5/IFNG/HLA-DQA1/EVL/HLA-DPA1/HLA-DPB1/HLA-DRB1/HLA-DQB1/HLA-B/HLA-C/OASL/HLA-A/SOCS1/HLA-DRB5/TRIM22/B2M/HLA-DRA/PARP14/SP100/HLA-E/IRF7/HLA-F/OAS2/IRF1/TRIM38/STAT1/CD58/GAPDH/NLRC5/OAS1/ACTR2/MT2A/CDC37/JAK1	36	Differentiating kera-6
GO:0050851	GO:0050851	antigen receptor-mediated signaling pathway	36/433	325/18866	5.27e-15	8.89e-13	6.5e-13	PTPRC/TRBC2/CD3D/TRAC/PTPN22/CD3E/FYN/TRBC1/FYB1/CD3G/ITK/LCK/HLA-DQA1/PAG1/HLA-DPA1/HLA-DPB1/PDE4B/HLA-DRB1/HLA-DQB1/HLA-A/HLA-DRB5/HLA-DRA/PSMB9/PIK3R1/LIME1/NFKBID/ELF1/BCL2/FOXP1/PLCG2/NFKB1/DGKZ/PSMB10/PSMB8/GPS2/PSME2	36	Differentiating kera-6
GO:0043903	GO:0043903	regulation of symbiotic process	35/433	231/18866	6.15e-19	2.25e-16	1.64e-16	CCL4/CCL5/LGALS1/CXCR4/IFITM2/APOBEC3G/ISG15/ISG20/CD74/HLA-DRB1/IFITM1/OASL/HSPA8/ZC3HAV1/TRIM22/VPS37B/EIF2AK2/MX1/BCL2/BST2/RESF1/RSAD2/IFI16/OAS2/ADAR/TRIM38/STAT1/PLSCR1/IFIT1/GAPDH/OAS1/JUN/BCL2L11/POLR2A/IGF2R	35	Differentiating kera-6
GO:1903037	GO:1903037	regulation of leukocyte cell-cell adhesion	35/433	329/18866	4.34e-14	5.01e-12	3.66e-12	PTPRC/CCL5/LGALS1/IFNG/RUNX3/IL7R/CORO1A/ICOS/PTPN22/CD3E/FYN/RHOH/LCK/ETS1/PAG1/RASGRP1/CD74/HLA-DPA1/HLA-DPB1/HLA-DRB1/HLA-A/NR4A3/SOCS1/TNFSF9/CD83/HSPD1/PIK3R1/HLA-E/HSPH1/TNFRSF14/NFKBID/IRF1/ZBTB1/SELENOK/DUSP10	35	Differentiating kera-6
GO:0019058	GO:0019058	viral life cycle	35/433	341/18866	1.27e-13	1.42e-11	1.04e-11	CCL5/LGALS1/CXCR4/IFITM2/TNFRSF4/APOBEC3G/ISG15/ISG20/CD74/HLA-DRB1/IFITM1/OASL/HSPA8/ZC3HAV1/HSPA1B/TRIM22/VPS37B/EIF2AK2/HSPA1A/TNFRSF14/MX1/BCL2/BST2/RESF1/RSAD2/IFI16/OAS2/ADAR/TRIM38/PLSCR1/IFIT1/OAS1/GRK2/RANBP2/XPO1	35	Differentiating kera-6
GO:0030217	GO:0030217	T cell differentiation	34/433	253/18866	8.81e-17	2.14e-14	1.57e-14	PTPRC/IFNG/RUNX3/CD2/IL7R/CD3D/GPR183/BATF/PTPN22/CD3E/RHOH/CD3G/ITK/LCK/PTGER4/RASGRP1/CD74/SOCS1/TNFRSF18/TNFSF9/B2M/CD83/PRDM1/NFKBID/BCL2/FOXP1/SOD1/RSAD2/ZFP36L2/IRF1/ZBTB1/STAT3/BCL11B/DUSP10	34	Differentiating kera-6
GO:0045088	GO:0045088	regulation of innate immune response	34/433	307/18866	3.12e-14	3.7e-12	2.7e-12	CCL5/BIRC3/IFNG/PTPN22/SERPINB9/FYN/CD96/RASGRP1/CGAS/HLA-B/HLA-A/SOCS1/PARP14/PSMB9/HLA-E/IRF7/IFI16/PLCG2/HLA-F/SAMHD1/IRF1/ADAR/NFKB1/STAT1/PLSCR1/PSMB10/NLRC5/PSMB8/HMGB2/PSME2/DUSP10/BIRC2/CDC37/JAK1	34	Differentiating kera-6
GO:0050792	GO:0050792	regulation of viral process	33/433	217/18866	5.71e-18	1.79e-15	1.31e-15	CCL4/CCL5/LGALS1/CXCR4/IFITM2/APOBEC3G/ISG15/ISG20/CD74/HLA-DRB1/IFITM1/OASL/HSPA8/ZC3HAV1/TRIM22/VPS37B/EIF2AK2/MX1/BCL2/BST2/RESF1/RSAD2/IFI16/OAS2/ADAR/TRIM38/STAT1/PLSCR1/IFIT1/OAS1/JUN/POLR2A/IGF2R	33	Differentiating kera-6
GO:0022409	GO:0022409	positive regulation of cell-cell adhesion	33/433	279/18866	1.13e-14	1.7e-12	1.25e-12	PTPRC/CCL5/LGALS1/IFNG/RUNX3/IL7R/CORO1A/ICOS/PTPN22/CD3E/FYN/RHOH/LCK/ETS1/RASGRP1/CD74/HLA-DPA1/HLA-DPB1/HLA-A/NR4A3/SOCS1/TNFSF9/CD83/HSPD1/PIK3R1/HLA-E/HSPH1/TNFRSF14/NFKBID/ZBTB1/SELENOK/DUSP10/JAK1	33	Differentiating kera-6
GO:0030099	GO:0030099	myeloid cell differentiation	33/433	431/18866	1.61e-09	1.18e-07	8.59e-08	IFNG/GPR183/BATF/IKZF1/HCLS1/ETS1/TGFB1/ISG15/CD74/HLA-DRB1/ID2/NR4A3/HSPA1B/B2M/RBPJ/KMT2E/HSPA1A/PIK3R1/IRF7/CIB1/KMT2A/FOXP1/IFI16/PRKX/ADAR/STAT1/STAT3/JUN/MYH9/GNAS/HMGB2/HIF1A/BRD1	33	Differentiating kera-6
GO:0043312	GO:0043312	neutrophil degranulation	33/433	487/18866	3.23e-08	1.65e-06	1.2e-06	PTPRC/SLC2A3/CYBA/COTL1/TNFRSF1B/ADGRE5/GMFG/CD53/HLA-B/HLA-C/HSPA8/HSP90AA1/FTH1/HSPA1B/RHOG/B2M/CTSC/HSPA1A/SDCBP/GLA/RNASET2/BST2/NFKB1/FTL/ROCK1/CD58/CNN2/ACTR2/S100A8/SPTAN1/S100A7/RAP1B/IGF2R	33	Differentiating kera-6
GO:0002283	GO:0002283	neutrophil activation involved in immune response	33/433	490/18866	3.74e-08	1.88e-06	1.38e-06	PTPRC/SLC2A3/CYBA/COTL1/TNFRSF1B/ADGRE5/GMFG/CD53/HLA-B/HLA-C/HSPA8/HSP90AA1/FTH1/HSPA1B/RHOG/B2M/CTSC/HSPA1A/SDCBP/GLA/RNASET2/BST2/NFKB1/FTL/ROCK1/CD58/CNN2/ACTR2/S100A8/SPTAN1/S100A7/RAP1B/IGF2R	33	Differentiating kera-6
GO:0050852	GO:0050852	T cell receptor signaling pathway	32/433	206/18866	9.7e-18	2.66e-15	1.94e-15	PTPRC/CD3D/TRAC/PTPN22/CD3E/FYN/TRBC1/FYB1/CD3G/ITK/LCK/HLA-DQA1/PAG1/HLA-DPA1/HLA-DPB1/PDE4B/HLA-DRB1/HLA-DQB1/HLA-A/HLA-DRB5/HLA-DRA/PSMB9/PIK3R1/LIME1/NFKBID/ELF1/PLCG2/NFKB1/DGKZ/PSMB10/PSMB8/PSME2	32	Differentiating kera-6
GO:1903039	GO:1903039	positive regulation of leukocyte cell-cell adhesion	32/433	235/18866	4.96e-16	9.89e-14	7.23e-14	PTPRC/CCL5/LGALS1/IFNG/RUNX3/IL7R/CORO1A/ICOS/PTPN22/CD3E/FYN/RHOH/LCK/ETS1/RASGRP1/CD74/HLA-DPA1/HLA-DPB1/HLA-A/NR4A3/SOCS1/TNFSF9/CD83/HSPD1/PIK3R1/HLA-E/HSPH1/TNFRSF14/NFKBID/ZBTB1/SELENOK/DUSP10	32	Differentiating kera-6
GO:1903708	GO:1903708	positive regulation of hemopoiesis	30/433	204/18866	4.94e-16	9.89e-14	7.23e-14	PTPRC/IFNG/RUNX3/IL7R/RHOH/HCLS1/ETS1/TGFB1/RASGRP1/ISG15/CD74/HLA-DRB1/ID2/SOCS1/HSPA1B/TNFSF9/CD83/HSPA1A/NFKBID/STAT1/ZBTB1/STAT3/JUN/DHX36/GNAS/HMGB2/HIF1A/DUSP10/BRD1/N4BP2L2	30	Differentiating kera-6
GO:0050870	GO:0050870	positive regulation of T cell activation	30/433	214/18866	1.88e-15	3.29e-13	2.41e-13	PTPRC/CCL5/LGALS1/IFNG/RUNX3/IL7R/CORO1A/ICOS/PTPN22/CD3E/FYN/RHOH/LCK/RASGRP1/CD74/HLA-DPA1/HLA-DPB1/HLA-A/SOCS1/TNFSF9/CD83/HSPD1/PIK3R1/HLA-E/HSPH1/TNFRSF14/NFKBID/ZBTB1/SELENOK/DUSP10	30	Differentiating kera-6
GO:1902105	GO:1902105	regulation of leukocyte differentiation	30/433	290/18866	6.17e-12	6.29e-10	4.6e-10	PTPRC/IFNG/RUNX3/CD2/IL7R/RHOH/IKZF3/HCLS1/TGFB1/RASGRP1/CD74/HLA-DRB1/ID2/HLA-B/SOCS1/TNFRSF18/TNFSF9/CD83/PRDM1/PIK3R1/IRF7/NFKBID/FOXP1/SOD1/ZFP36L2/IRF1/ZBTB1/JUN/GNAS/DUSP10	30	Differentiating kera-6
GO:0070661	GO:0070661	leukocyte proliferation	30/433	313/18866	4.22e-11	3.94e-09	2.88e-09	PTPRC/CCL5/IL7R/CORO1A/TNFRSF4/GPR183/RAC2/TNFRSF1B/PTPN22/CD3E/FYN/IKZF3/RASGRP1/CD74/HLA-DPA1/HLA-DPB1/HLA-DRB1/HLA-A/TNFSF9/HSPD1/MSN/HLA-E/TNFRSF14/BCL2/BST2/IRF1/CCND3/PSMB10/AHR/SELENOK	30	Differentiating kera-6
GO:0043254	GO:0043254	regulation of protein-containing complex assembly	30/433	449/18866	1.88e-07	7.71e-06	5.63e-06	IFNG/CORO1A/LCP1/COTL1/TMSB4X/GMFG/HCLS1/TGFB1/PTGER4/EVL/TMSB10/ARPC1B/HSPA8/CDC42EP3/HSP90AA1/HSPA1B/EIF2AK2/MSN/HSPA1A/MECP2/ATF7IP/CORO1B/CAPZA1/ACTR2/SPTAN1/SNX9/RAP1B/PARK7/BCL2L11/BIRC2	30	Differentiating kera-6
GO:0060333	GO:0060333	interferon-gamma-mediated signaling pathway	29/433	91/18866	1.51e-25	3.3e-22	2.42e-22	IFNG/HLA-DQA1/HLA-DPA1/HLA-DPB1/HLA-DRB1/HLA-DQB1/HLA-B/HLA-C/OASL/HLA-A/SOCS1/HLA-DRB5/TRIM22/B2M/HLA-DRA/PARP14/SP100/HLA-E/IRF7/HLA-F/OAS2/IRF1/TRIM38/STAT1/NLRC5/OAS1/MT2A/CDC37/JAK1	29	Differentiating kera-6
GO:0060337	GO:0060337	type I interferon signaling pathway	29/433	95/18866	6.12e-25	5.37e-22	3.92e-22	IFITM2/ISG15/ISG20/IFITM1/HLA-B/HLA-C/OASL/HLA-A/SP100/HLA-E/IRF7/XAF1/IFI35/MX1/BST2/RSAD2/HLA-F/SAMHD1/OAS2/IRF1/ADAR/IFIT3/STAT1/IFIT1/NLRC5/OAS1/PSMB8/CDC37/JAK1	29	Differentiating kera-6
GO:0071357	GO:0071357	cellular response to type I interferon	29/433	95/18866	6.12e-25	5.37e-22	3.92e-22	IFITM2/ISG15/ISG20/IFITM1/HLA-B/HLA-C/OASL/HLA-A/SP100/HLA-E/IRF7/XAF1/IFI35/MX1/BST2/RSAD2/HLA-F/SAMHD1/OAS2/IRF1/ADAR/IFIT3/STAT1/IFIT1/NLRC5/OAS1/PSMB8/CDC37/JAK1	29	Differentiating kera-6
GO:0034340	GO:0034340	response to type I interferon	29/433	99/18866	2.31e-24	1.69e-21	1.23e-21	IFITM2/ISG15/ISG20/IFITM1/HLA-B/HLA-C/OASL/HLA-A/SP100/HLA-E/IRF7/XAF1/IFI35/MX1/BST2/RSAD2/HLA-F/SAMHD1/OAS2/IRF1/ADAR/IFIT3/STAT1/IFIT1/NLRC5/OAS1/PSMB8/CDC37/JAK1	29	Differentiating kera-6
GO:0046651	GO:0046651	lymphocyte proliferation	29/433	283/18866	1.77e-11	1.76e-09	1.29e-09	PTPRC/CCL5/IL7R/CORO1A/TNFRSF4/GPR183/RAC2/TNFRSF1B/PTPN22/CD3E/FYN/IKZF3/RASGRP1/CD74/HLA-DPA1/HLA-DPB1/HLA-DRB1/HLA-A/TNFSF9/HSPD1/MSN/HLA-E/TNFRSF14/BCL2/IRF1/CCND3/PSMB10/AHR/SELENOK	29	Differentiating kera-6
GO:0032943	GO:0032943	mononuclear cell proliferation	29/433	286/18866	2.29e-11	2.23e-09	1.63e-09	PTPRC/CCL5/IL7R/CORO1A/TNFRSF4/GPR183/RAC2/TNFRSF1B/PTPN22/CD3E/FYN/IKZF3/RASGRP1/CD74/HLA-DPA1/HLA-DPB1/HLA-DRB1/HLA-A/TNFSF9/HSPD1/MSN/HLA-E/TNFRSF14/BCL2/IRF1/CCND3/PSMB10/AHR/SELENOK	29	Differentiating kera-6
GO:0071356	GO:0071356	cellular response to tumor necrosis factor	29/433	297/18866	5.75e-11	5.14e-09	3.76e-09	CCL4/CCL5/BIRC3/CYBA/TNFRSF4/TMSB4X/TNFRSF1B/TNFRSF9/LTB/CARD16/TNFRSF18/HSPA1B/TNFSF9/TANK/PSMB9/HSPA1A/CIB1/TNFRSF14/ZFP36L2/NFKB1/TNFRSF25/STAT1/PSMB10/CD58/PSMB8/GPS2/PSME2/OTULIN/BIRC2	29	Differentiating kera-6
GO:0034612	GO:0034612	response to tumor necrosis factor	29/433	320/18866	3.42e-10	2.88e-08	2.11e-08	CCL4/CCL5/BIRC3/CYBA/TNFRSF4/TMSB4X/TNFRSF1B/TNFRSF9/LTB/CARD16/TNFRSF18/HSPA1B/TNFSF9/TANK/PSMB9/HSPA1A/CIB1/TNFRSF14/ZFP36L2/NFKB1/TNFRSF25/STAT1/PSMB10/CD58/PSMB8/GPS2/PSME2/OTULIN/BIRC2	29	Differentiating kera-6
GO:0032970	GO:0032970	regulation of actin filament-based process	29/433	405/18866	6.99e-08	3.22e-06	2.36e-06	CORO1A/ARHGDIB/COTL1/TMSB4X/RGCC/RAC2/GPR65/RHOH/GMFG/HCLS1/PTGER4/EVL/TMSB10/PDE4B/ARPC1B/CDC42EP3/AKAP13/RHOG/FLNA/PIK3R1/BST2/CORO1B/ROCK1/CAPZA1/CNN2/ACTR2/MYH9/SPTAN1/SNX9	29	Differentiating kera-6
GO:0052547	GO:0052547	regulation of peptidase activity	29/433	466/18866	1.29e-06	4.08e-05	2.98e-05	BIRC3/CST7/SERPINB9/FYN/SPOCK2/LCK/HSPE1/CARD16/TANK/CFLAR/PSMB9/HSPD1/ARL6IP5/BST2/IFI16/SERPINH1/ROCK1/GAPDH/STAT3/PSMB8/TNFSF10/S100A8/PARK7/MBP/PSME2/BIRC6/BCL2L11/BIRC2/TNFAIP8	29	Differentiating kera-6
GO:0042326	GO:0042326	negative regulation of phosphorylation	29/433	484/18866	2.74e-06	7.29e-05	5.33e-05	PTPRC/SAMSN1/IFNG/DUSP4/DUSP2/PTPN22/RHOH/GMFG/TGFB1/RGS2/SEMA4D/DUSP5/SOCS1/PARP14/DDIT4/CHORDC1/CIB1/CALM3/ADAR/DUSP16/HNRNPU/STAT3/JUN/GPS2/PARK7/PER1/TAOK3/DUSP10/PPP1R15B	29	Differentiating kera-6
GO:0031349	GO:0031349	positive regulation of defense response	28/433	385/18866	8.54e-08	3.9e-06	2.85e-06	CCL5/IFNG/CYBA/FYN/GPSM3/ETS1/PTGER4/RASGRP1/CGAS/CTSC/PSMB9/HSPD1/HLA-E/IRF7/IFI16/PLCG2/HLA-F/NFKB1/PLSCR1/PSMB10/NLRC5/STAT3/PSMB8/S100A8/PARK7/HMGB2/PSME2/USP15	28	Differentiating kera-6
GO:0007015	GO:0007015	actin filament organization	28/433	434/18866	9.76e-07	3.26e-05	2.39e-05	CORO1A/LCP1/COTL1/TMSB4X/RGCC/RAC2/GPR65/RHOH/WIPF1/GMFG/HCLS1/PTGER4/EVL/TMSB10/ARPC1B/CDC42EP3/RHOG/FLNA/PIK3R1/BCL2/CORO1B/ROCK1/TPM3/CAPZA1/ACTR2/TPM4/SPTAN1/SNX9	28	Differentiating kera-6
GO:0052548	GO:0052548	regulation of endopeptidase activity	28/433	434/18866	9.76e-07	3.26e-05	2.39e-05	BIRC3/CST7/SERPINB9/FYN/SPOCK2/LCK/HSPE1/CARD16/CFLAR/PSMB9/HSPD1/ARL6IP5/BST2/IFI16/SERPINH1/ROCK1/GAPDH/STAT3/PSMB8/TNFSF10/S100A8/PARK7/MBP/PSME2/BIRC6/BCL2L11/BIRC2/TNFAIP8	28	Differentiating kera-6
GO:1903900	GO:1903900	regulation of viral life cycle	27/433	157/18866	2.66e-16	5.83e-14	4.26e-14	CCL5/LGALS1/IFITM2/APOBEC3G/ISG15/ISG20/CD74/HLA-DRB1/IFITM1/OASL/HSPA8/ZC3HAV1/TRIM22/VPS37B/EIF2AK2/MX1/BCL2/BST2/RESF1/RSAD2/IFI16/OAS2/ADAR/TRIM38/PLSCR1/IFIT1/OAS1	27	Differentiating kera-6
GO:1902903	GO:1902903	regulation of supramolecular fiber organization	27/433	373/18866	1.6e-07	6.89e-06	5.04e-06	CORO1A/COTL1/TMSB4X/RGCC/GPR65/GMFG/HCLS1/PTGER4/EVL/TMSB10/ARPC1B/HSPA8/CDC42EP3/AKAP13/HSPA1B/FLNA/HSPA1A/PIK3R1/CIB1/MECP2/CORO1B/ROCK1/CAPZA1/ACTR2/SPTAN1/SNX9/PARK7	27	Differentiating kera-6
GO:0050727	GO:0050727	regulation of inflammatory response	27/433	425/18866	2.05e-06	5.75e-05	4.2e-05	PTPRC/CCL5/BIRC3/IFNG/TMSB4X/TNFRSF1B/CST7/AKNA/GPSM3/ETS1/PTGER4/HLA-DRB1/CTSC/HSPD1/HLA-E/FOXP1/SOD1/NFKB1/METRNL/STAT3/S100A8/GPS2/PARK7/PER1/OTULIN/DUSP10/BIRC2	27	Differentiating kera-6
GO:0032102	GO:0032102	negative regulation of response to external stimulus	27/433	433/18866	2.91e-06	7.58e-05	5.54e-05	PTPRC/TNFRSF1B/CST7/SERPINB9/CD96/ETS1/PTGER4/SEMA4D/HLA-DRB1/HLA-B/HLA-A/CARD16/PARP14/HLA-E/SOD1/IFI16/CORO1B/HLA-F/SAMHD1/ADAR/NFKB1/TRIM38/METRNL/NLRC5/GPS2/OTULIN/DUSP10	27	Differentiating kera-6
GO:0032956	GO:0032956	regulation of actin cytoskeleton organization	26/433	360/18866	2.85e-07	1.12e-05	8.16e-06	CORO1A/ARHGDIB/COTL1/TMSB4X/RGCC/RAC2/GPR65/RHOH/GMFG/HCLS1/PTGER4/EVL/TMSB10/ARPC1B/CDC42EP3/AKAP13/RHOG/FLNA/PIK3R1/BST2/CORO1B/ROCK1/CAPZA1/ACTR2/SPTAN1/SNX9	26	Differentiating kera-6
GO:0002449	GO:0002449	lymphocyte mediated immunity	26/433	366/18866	3.92e-07	1.49e-05	1.09e-05	PTPRC/GZMB/IL7R/CORO1A/TRBC2/BATF/TNFRSF1B/SERPINB9/TRBC1/CD96/TGFB1/RASGRP1/CD74/HLA-DRB1/HLA-DQB1/HLA-B/HLA-A/B2M/CTSC/HSPD1/HLA-E/IRF7/RSAD2/HLA-F/LYST/ZBTB1	26	Differentiating kera-6
GO:0001933	GO:0001933	negative regulation of protein phosphorylation	26/433	444/18866	1.35e-05	0.000300606	0.000219759	PTPRC/SAMSN1/IFNG/DUSP4/DUSP2/PTPN22/GMFG/TGFB1/RGS2/SEMA4D/DUSP5/SOCS1/PARP14/DDIT4/CHORDC1/CIB1/CALM3/ADAR/DUSP16/JUN/GPS2/PARK7/PER1/TAOK3/DUSP10/PPP1R15B	26	Differentiating kera-6
GO:0051090	GO:0051090	regulation of DNA-binding transcription factor activity	26/433	455/18866	2.06e-05	0.000426258	0.000311618	TNFRSF4/TMSB4X/RGCC/HCLS1/ID2/CARD16/HSPA1B/TRIM22/FLNA/CFLAR/EIF2AK2/SP100/HSPA1A/CIB1/NFKBID/NFKB1/TRIM38/NLRC5/NFKB2/STAT3/JUN/S100A8/G3BP2/PARK7/OTULIN/BHLHE40	26	Differentiating kera-6
GO:0060759	GO:0060759	regulation of response to cytokine stimulus	25/433	196/18866	3.78e-12	3.94e-10	2.88e-10	PTPRC/CCL5/CXCR4/BIRC3/IFNG/CD74/CARD16/SOCS1/HSPA1B/PARP14/HSPA1A/IRF7/ELF1/SAMHD1/ADAR/STAT1/NLRC5/GPS2/IFIH1/TLE5/OTULIN/HIF1A/BIRC2/CDC37/JAK1	25	Differentiating kera-6
GO:0048872	GO:0048872	homeostasis of number of cells	25/433	256/18866	1.24e-09	9.25e-08	6.76e-08	IL7R/CORO1A/TSC22D3/GPR183/IKZF1/HCLS1/ETS1/ISG15/CD74/PDE4B/ID2/HSPA1B/B2M/KMT2E/HSPA1A/BCL2/SOD1/ADAR/STAT1/ASXL1/STAT3/HMGB2/HIF1A/BCL2L11/BRD1	25	Differentiating kera-6
GO:0045637	GO:0045637	regulation of myeloid cell differentiation	25/433	263/18866	2.18e-09	1.52e-07	1.11e-07	IFNG/HCLS1/ETS1/TGFB1/ISG15/CD74/HLA-DRB1/ID2/NR4A3/HSPA1B/B2M/KMT2E/HSPA1A/PIK3R1/IRF7/CIB1/KMT2A/FOXP1/STAT1/STAT3/JUN/GNAS/HMGB2/HIF1A/BRD1	25	Differentiating kera-6
GO:0007249	GO:0007249	I-kappaB kinase/NF-kappaB signaling	25/433	286/18866	1.2e-08	6.68e-07	4.88e-07	S100A4/LGALS1/BIRC3/FYN/RHOH/CD74/HLA-DRB1/CARD16/AKAP13/TRIM22/TANK/REL/FLNA/CFLAR/LIME1/NFKBID/BST2/TRIM38/STAT1/ROCK1/TNFSF10/DHX36/PER1/BIRC2/SQSTM1	25	Differentiating kera-6
GO:0002440	GO:0002440	production of molecular mediator of immune response	25/433	306/18866	4.59e-08	2.24e-06	1.64e-06	PTPRC/IL7R/TNFRSF4/BATF/TNFRSF1B/PTPN22/CD96/TGFB1/CD74/HLA-DRB1/ITM2A/HLA-DQB1/CGAS/HLA-A/NR4A3/B2M/SLC7A5/HSPD1/HLA-E/TNFRSF14/BST2/RSAD2/HLA-F/SAMHD1/DHX36	25	Differentiating kera-6
GO:0042113	GO:0042113	B cell activation	25/433	328/18866	1.76e-07	7.3e-06	5.34e-06	PTPRC/LGALS1/SAMSN1/IL7R/TRBC2/TNFRSF4/GPR183/BATF/TRBC1/IKZF3/TGFB1/RASGRP1/CD74/ITM2A/ID2/RBPJ/HSPD1/PIK3R1/BCL2/BST2/PLCG2/ZFP36L2/ZBTB1/AHR/GPS2	25	Differentiating kera-6
GO:0006909	GO:0006909	phagocytosis	25/433	382/18866	2.91e-06	7.58e-05	5.54e-05	PTPRC/IFNG/CORO1A/TRBC2/CYBA/RAC2/FYN/TRBC1/RHOH/WIPF1/CD3G/IL2RG/CDC42SE2/ARPC1B/HSP90AA1/RHOG/PIK3R1/ACTB/ANXA11/SOD1/PLCG2/CDC42SE1/LYST/ACTR2/MYH9	25	Differentiating kera-6
GO:0043122	GO:0043122	regulation of I-kappaB kinase/NF-kappaB signaling	24/433	252/18866	4.42e-09	2.89e-07	2.11e-07	S100A4/LGALS1/BIRC3/FYN/RHOH/CD74/HLA-DRB1/CARD16/AKAP13/TRIM22/TANK/REL/FLNA/CFLAR/LIME1/NFKBID/BST2/TRIM38/STAT1/TNFSF10/DHX36/PER1/BIRC2/SQSTM1	24	Differentiating kera-6
GO:0031348	GO:0031348	negative regulation of defense response	24/433	269/18866	1.59e-08	8.41e-07	6.15e-07	PTPRC/TNFRSF1B/CST7/SERPINB9/CD96/ETS1/PTGER4/HLA-DRB1/HLA-B/HLA-A/PARP14/HLA-E/SOD1/IFI16/HLA-F/SAMHD1/ADAR/NFKB1/TRIM38/METRNL/NLRC5/GPS2/OTULIN/DUSP10	24	Differentiating kera-6
GO:0051346	GO:0051346	negative regulation of hydrolase activity	24/433	473/18866	0.000262149	0.00351376	0.00256875	BIRC3/CST7/SERPINB9/RHOH/SPOCK2/RGS2/SEMA4D/CARD16/GNAI2/CFLAR/AIP/BST2/IFI16/SERPINH1/PPP1R2/CDC42SE1/ROCK1/IFIT1/GAPDH/GPS2/PARK7/BIRC6/BIRC2/TNFAIP8	24	Differentiating kera-6
GO:0043087	GO:0043087	regulation of GTPase activity	24/433	481/18866	0.000334688	0.00422749	0.00309053	RGS1/CCL4/CCL5/ARHGDIB/ACAP1/GPR65/TAGAP/RHOH/RGS2/SMAP2/RASGRP1/SEMA4D/RGS10/RHOG/ARHGEF1/SOD1/RASA2/CDC42SE1/JUN/RANBP2/GPS2/SNX9/RAPGEF6/RALGAPA1	24	Differentiating kera-6
GO:0051051	GO:0051051	negative regulation of transport	24/433	483/18866	0.000355377	0.00446309	0.00326276	SRGN/CORO1A/TNFRSF4/RGCC/TNFRSF1B/RGS2/PTGER4/GEM/CD74/GNAI2/SP100/HSPA1A/SDCBP/CALM3/BCL2/ARL6IP5/BST2/RSAD2/HLA-F/INSIG1/NFKB1/RAB11FIP1/RAP1B/PARK7	24	Differentiating kera-6
GO:0019079	GO:0019079	viral genome replication	23/433	127/18866	1.4e-14	2.05e-12	1.5e-12	CCL5/IFITM2/APOBEC3G/ISG15/ISG20/IFITM1/OASL/HSPA8/ZC3HAV1/EIF2AK2/MX1/BCL2/BST2/RESF1/RSAD2/IFI16/OAS2/ADAR/TRIM38/PLSCR1/IFIT1/OAS1/GRK2	23	Differentiating kera-6
GO:0046631	GO:0046631	alpha-beta T cell activation	23/433	146/18866	3.11e-13	3.41e-11	2.49e-11	PTPRC/IFNG/RUNX3/GPR183/BATF/PTPN22/CD3E/ITK/PTGER4/HLA-A/SOCS1/CD83/PRDM1/HLA-E/HSPH1/TNFRSF14/NFKBID/BCL2/FOXP1/RSAD2/IRF1/STAT3/BCL11B	23	Differentiating kera-6
GO:0001959	GO:0001959	regulation of cytokine-mediated signaling pathway	23/433	183/18866	3.78e-11	3.61e-09	2.64e-09	PTPRC/CCL5/CXCR4/BIRC3/IFNG/CD74/CARD16/SOCS1/HSPA1B/PARP14/HSPA1A/IRF7/ELF1/SAMHD1/ADAR/STAT1/NLRC5/GPS2/OTULIN/HIF1A/BIRC2/CDC37/JAK1	23	Differentiating kera-6
GO:0070663	GO:0070663	regulation of leukocyte proliferation	23/433	240/18866	8.28e-09	4.97e-07	3.63e-07	PTPRC/CCL5/CORO1A/TNFRSF4/GPR183/RAC2/TNFRSF1B/PTPN22/CD3E/IKZF3/CD74/HLA-DPA1/HLA-DPB1/HLA-DRB1/HLA-A/TNFSF9/HLA-E/TNFRSF14/BCL2/BST2/IRF1/AHR/SELENOK	23	Differentiating kera-6
GO:0051235	GO:0051235	maintenance of location	23/433	324/18866	1.87e-06	5.36e-05	3.92e-05	SRGN/PTPRC/CORO1A/CYBA/TMSB4X/LCK/TMSB10/FTH1/FLNA/SP100/VPS13C/LIME1/CALM3/PLCG2/INSIG1/NFKB1/FTL/ASXL1/HNRNPU/S100A8/G3BP2/S100A7/PARK7	23	Differentiating kera-6
GO:1903311	GO:1903311	regulation of mRNA metabolic process	23/433	344/18866	5.1e-06	0.00012997	9.5e-05	VIM/CELF2/TENT5C/HSPA8/ZC3HAV1/CNOT6L/SRSF7/PSMB9/HSPA1A/ZFP36L2/MBNL1/ROCK1/PSMB10/HNRNPU/PSMB8/TRA2A/DHX36/RBM5/PSME2/FUS/XPO1/SON/TRA2B	23	Differentiating kera-6
GO:0007265	GO:0007265	Ras protein signal transduction	23/433	346/18866	5.61e-06	0.000140561	0.000102758	ARHGDIB/RAC2/GPR65/DOK2/RHOH/RASGRP1/CDC42SE2/CDC42EP3/AKAP13/RHOG/ARHGEF1/RASA2/CDC42SE1/ROCK1/LPAR6/JUN/G3BP2/RAPGEF6/RAP1B/DNMT1/PARK7/GNA13/SQSTM1	23	Differentiating kera-6
GO:0002460	GO:0002460	adaptive immune response based on somatic recombination of immune receptors built from immunoglobulin superfamily domains	23/433	370/18866	1.66e-05	0.000355897	0.00026018	PTPRC/IL7R/TRBC2/BATF/TNFRSF1B/TRBC1/TGFB1/CD74/HLA-DRB1/HLA-DQB1/HLA-B/HLA-A/B2M/CTSC/HSPD1/HLA-E/IRF7/NFKBID/RSAD2/HLA-F/ZBTB1/NFKB2/STAT3	23	Differentiating kera-6
GO:0045862	GO:0045862	positive regulation of proteolysis	23/433	370/18866	1.66e-05	0.000355897	0.00026018	IFNG/TNFRSF1B/FYN/LCK/HSPE1/RNF19A/HSPA1B/TANK/CTSC/CFLAR/HSPD1/HSPA1A/ARL6IP5/IFI16/STAT3/TNFSF10/S100A8/MYH9/SNX9/MBP/CSNK1D/PSME2/BCL2L11	23	Differentiating kera-6
GO:1901653	GO:1901653	cellular response to peptide	23/433	398/18866	5.19e-05	0.000928773	0.000678983	VIM/CYBA/PTPN22/FYN/RAB8B/NR4A2/STAT5A/NR4A3/SOCS1/GNAI2/CFLAR/PIK3R1/NR4A1/INSIG1/CCND3/NFKB1/STAT1/ROCK1/STAT3/SYAP1/RAP1B/NAMPT/BCL2L11	23	Differentiating kera-6
GO:0043434	GO:0043434	response to peptide hormone	23/433	447/18866	0.000287646	0.00377471	0.00275952	CYBA/FYN/RAB8B/NR4A2/STAT5A/JUND/NR4A3/SOCS1/GNAI2/CFLAR/PIK3R1/VPS13C/NR4A1/INSIG1/CCND3/NFKB1/STAT1/ROCK1/STAT3/TNFSF10/CACYBP/SYAP1/RAP1B	23	Differentiating kera-6
GO:0045069	GO:0045069	regulation of viral genome replication	22/433	100/18866	7.22e-16	1.38e-13	1.01e-13	CCL5/IFITM2/APOBEC3G/ISG15/ISG20/IFITM1/OASL/HSPA8/ZC3HAV1/EIF2AK2/MX1/BCL2/BST2/RESF1/RSAD2/IFI16/OAS2/ADAR/TRIM38/PLSCR1/IFIT1/OAS1	22	Differentiating kera-6
GO:0042098	GO:0042098	T cell proliferation	22/433	195/18866	8.28e-10	6.37e-08	4.66e-08	PTPRC/CCL5/CORO1A/TNFRSF4/RAC2/TNFRSF1B/PTPN22/CD3E/FYN/RASGRP1/HLA-DPA1/HLA-DPB1/HLA-DRB1/HLA-A/TNFSF9/MSN/HLA-E/TNFRSF14/IRF1/CCND3/PSMB10/SELENOK	22	Differentiating kera-6
GO:0050670	GO:0050670	regulation of lymphocyte proliferation	22/433	219/18866	7.38e-09	4.49e-07	3.28e-07	PTPRC/CCL5/CORO1A/TNFRSF4/GPR183/RAC2/TNFRSF1B/PTPN22/CD3E/IKZF3/CD74/HLA-DPA1/HLA-DPB1/HLA-DRB1/HLA-A/TNFSF9/HLA-E/TNFRSF14/BCL2/IRF1/AHR/SELENOK	22	Differentiating kera-6
GO:0032944	GO:0032944	regulation of mononuclear cell proliferation	22/433	221/18866	8.73e-09	5.17e-07	3.78e-07	PTPRC/CCL5/CORO1A/TNFRSF4/GPR183/RAC2/TNFRSF1B/PTPN22/CD3E/IKZF3/CD74/HLA-DPA1/HLA-DPB1/HLA-DRB1/HLA-A/TNFSF9/HLA-E/TNFRSF14/BCL2/IRF1/AHR/SELENOK	22	Differentiating kera-6
GO:0002699	GO:0002699	positive regulation of immune effector process	22/433	223/18866	1.03e-08	6.02e-07	4.4e-07	PTPRC/IFNG/TNFRSF4/RAC2/PTPN22/TGFB1/RASGRP1/CD74/HLA-B/HLA-A/NR4A3/B2M/SLC7A5/HSPD1/HLA-E/TNFRSF14/NFKBID/RSAD2/HLA-F/ZBTB1/DHX36/USP15	22	Differentiating kera-6
GO:0019882	GO:0019882	antigen processing and presentation	22/433	232/18866	2.12e-08	1.1e-06	8.01e-07	CYBA/HLA-DQA1/RAB8B/CD74/HLA-DPA1/HLA-DPB1/HLA-DRB1/HLA-DQB1/HLA-B/HLA-C/HLA-A/HLA-DRB5/B2M/HLA-DRA/PSMB9/HLA-E/HLA-F/PSMB10/CAPZA1/TAPBP/PSMB8/PSME2	22	Differentiating kera-6
GO:0030522	GO:0030522	intracellular receptor signaling pathway	22/433	265/18866	2.25e-07	9.06e-06	6.63e-06	BIRC3/CREM/PTPN22/NR4A2/NR4A3/HSPA1B/NR3C1/LBH/HSPA1A/IRF7/FOXP1/NR4A1/ASXL1/STAT3/AHR/GPS2/IFIH1/PARK7/PER1/OTULIN/USP15/BIRC2	22	Differentiating kera-6
GO:0070997	GO:0070997	neuron death	22/433	360/18866	3.28e-05	0.000628041	0.000459132	CCL5/IFNG/CORO1A/TNFRSF1B/FYN/NR4A2/NR4A3/REL/DDIT4/HSPD1/MECP2/BCL2/SOD1/HLA-F/ROCK1/GAPDH/STAT3/JUN/PARK7/NAMPT/HIF1A/BCL2L11	22	Differentiating kera-6
GO:0031331	GO:0031331	positive regulation of cellular catabolic process	22/433	390/18866	0.00010694	0.00171692	0.00125516	IFNG/TNFRSF1B/ZC3HAV1/CNOT6L/RNF19A/HSP90AA1/HSPA1B/TRIM22/CTSC/MSN/HSPA1A/VPS13C/ZFP36L2/TRIM38/ROCK1/SNX9/DHX36/PARK7/CSNK1D/HIF1A/BCL2L11/CDC37	22	Differentiating kera-6
GO:2001233	GO:2001233	regulation of apoptotic signaling pathway	22/433	413/18866	0.000240785	0.00323862	0.00236761	PTPRC/GZMB/STK4/FYN/LCK/NR4A2/CD74/HSPA1B/GNAI2/CTSC/CFLAR/SP100/HSPA1A/BCL2/SOD1/TNFSF10/S100A8/PARK7/HMGB2/HIF1A/BIRC6/BCL2L11	22	Differentiating kera-6
GO:0009896	GO:0009896	positive regulation of catabolic process	22/433	454/18866	0.00086111	0.00892257	0.00652288	IFNG/TNFRSF1B/ZC3HAV1/CNOT6L/RNF19A/HSP90AA1/HSPA1B/TRIM22/CTSC/MSN/HSPA1A/VPS13C/ZFP36L2/TRIM38/ROCK1/SNX9/DHX36/PARK7/CSNK1D/HIF1A/BCL2L11/CDC37	22	Differentiating kera-6
GO:0006979	GO:0006979	response to oxidative stress	22/433	458/18866	0.000964836	0.00972155	0.00710698	CYBA/FYN/ETS1/NR4A2/NR4A3/HSPA1B/CFLAR/TXNIP/HSPD1/HSPA1A/BCL2/ARL6IP5/SOD1/STAT1/JUN/SELENOK/S100A7/PARK7/HIF1A/SETX/PPP1R15B/TRA2B	22	Differentiating kera-6
GO:0048525	GO:0048525	negative regulation of viral process	21/433	104/18866	2.07e-14	2.83e-12	2.07e-12	CCL4/CCL5/IFITM2/APOBEC3G/ISG15/ISG20/IFITM1/OASL/ZC3HAV1/EIF2AK2/MX1/BST2/RESF1/RSAD2/IFI16/OAS2/STAT1/PLSCR1/IFIT1/OAS1/JUN	21	Differentiating kera-6
GO:0033209	GO:0033209	tumor necrosis factor-mediated signaling pathway	21/433	173/18866	5.21e-10	4.31e-08	3.15e-08	BIRC3/TNFRSF4/TMSB4X/TNFRSF1B/TNFRSF9/LTB/CARD16/TNFRSF18/HSPA1B/TNFSF9/PSMB9/HSPA1A/TNFRSF14/TNFRSF25/STAT1/PSMB10/PSMB8/GPS2/PSME2/OTULIN/BIRC2	21	Differentiating kera-6
GO:0002478	GO:0002478	antigen processing and presentation of exogenous peptide antigen	21/433	177/18866	7.97e-10	6.24e-08	4.56e-08	CYBA/HLA-DQA1/CD74/HLA-DPA1/HLA-DPB1/HLA-DRB1/HLA-DQB1/HLA-B/HLA-C/HLA-A/HLA-DRB5/B2M/HLA-DRA/PSMB9/HLA-E/HLA-F/PSMB10/CAPZA1/TAPBP/PSMB8/PSME2	21	Differentiating kera-6
GO:0045619	GO:0045619	regulation of lymphocyte differentiation	21/433	181/18866	1.2e-09	9.11e-08	6.66e-08	PTPRC/IFNG/RUNX3/CD2/IL7R/RHOH/IKZF3/RASGRP1/CD74/ID2/SOCS1/TNFRSF18/TNFSF9/CD83/PRDM1/NFKBID/SOD1/ZFP36L2/IRF1/ZBTB1/DUSP10	21	Differentiating kera-6
GO:0019884	GO:0019884	antigen processing and presentation of exogenous antigen	21/433	185/18866	1.8e-09	1.27e-07	9.31e-08	CYBA/HLA-DQA1/CD74/HLA-DPA1/HLA-DPB1/HLA-DRB1/HLA-DQB1/HLA-B/HLA-C/HLA-A/HLA-DRB5/B2M/HLA-DRA/PSMB9/HLA-E/HLA-F/PSMB10/CAPZA1/TAPBP/PSMB8/PSME2	21	Differentiating kera-6
GO:0048002	GO:0048002	antigen processing and presentation of peptide antigen	21/433	194/18866	4.28e-09	2.84e-07	2.08e-07	CYBA/HLA-DQA1/CD74/HLA-DPA1/HLA-DPB1/HLA-DRB1/HLA-DQB1/HLA-B/HLA-C/HLA-A/HLA-DRB5/B2M/HLA-DRA/PSMB9/HLA-E/HLA-F/PSMB10/CAPZA1/TAPBP/PSMB8/PSME2	21	Differentiating kera-6
GO:0001818	GO:0001818	negative regulation of cytokine production	21/433	360/18866	9.58e-05	0.00154925	0.00113259	SRGN/PTPRC/IFNG/TNFRSF4/TMSB4X/RGCC/PTPN22/CD96/TGFB1/PTGER4/ISG15/HLA-DRB1/CARD16/CD83/REL/HERC5/BST2/HLA-F/NFKB1/NLRC5/IFIH1	21	Differentiating kera-6
GO:0006401	GO:0006401	RNA catabolic process	21/433	415/18866	0.000648392	0.00714046	0.00522006	VIM/TNFRSF1B/ISG20/TENT5C/HSPA8/ZC3HAV1/CNOT6L/HSPA1B/PSMB9/HSPA1A/RNASET2/ZFP36L2/OAS2/ROCK1/PSMB10/HNRNPU/PSMB8/DHX36/PSME2/FUS/XPO1	21	Differentiating kera-6
GO:0002833	GO:0002833	positive regulation of response to biotic stimulus	20/433	251/18866	1.52e-06	4.63e-05	3.39e-05	CCL5/CYBA/FYN/RASGRP1/CGAS/PSMB9/HSPD1/HLA-E/IRF7/IFI16/PLCG2/HLA-F/NFKB1/PLSCR1/PSMB10/NLRC5/PSMB8/HMGB2/PSME2/USP15	20	Differentiating kera-6
GO:0110053	GO:0110053	regulation of actin filament organization	20/433	278/18866	7.19e-06	0.000173188	0.000126609	CORO1A/COTL1/TMSB4X/RGCC/GPR65/GMFG/HCLS1/PTGER4/EVL/TMSB10/ARPC1B/CDC42EP3/FLNA/PIK3R1/CORO1B/ROCK1/CAPZA1/ACTR2/SPTAN1/SNX9	20	Differentiating kera-6
GO:0051258	GO:0051258	protein polymerization	20/433	300/18866	2.19e-05	0.00044344	0.000324179	CORO1A/COTL1/TMSB4X/GMFG/HCLS1/EVL/TMSB10/ARPC1B/CDC42EP3/HSP90AA1/HSPA1B/HSPA1A/MECP2/MX1/CORO1B/CAPZA1/ACTR2/SPTAN1/SNX9/CSNK1D	20	Differentiating kera-6
GO:1901214	GO:1901214	regulation of neuron death	20/433	321/18866	5.69e-05	0.000994261	0.000726859	CCL5/IFNG/CORO1A/TNFRSF1B/FYN/NR4A2/NR4A3/REL/DDIT4/HSPD1/MECP2/BCL2/SOD1/HLA-F/ROCK1/STAT3/JUN/PARK7/HIF1A/BCL2L11	20	Differentiating kera-6
GO:0048545	GO:0048545	response to steroid hormone	20/433	346/18866	0.000157925	0.00227693	0.00166456	CYBA/TGFB1/NR4A3/AKAP13/NR3C1/LBH/CFLAR/DDIT4/TXNIP/HSPD1/CALM3/BCL2/FOXP1/ZFP36L2/HNRNPU/CBX3/PARK7/PER1/HMGB2/BCL2L11	20	Differentiating kera-6
GO:0036293	GO:0036293	response to decreased oxygen levels	20/433	371/18866	0.000392336	0.00481683	0.00352136	CXCR4/CYBA/RGCC/ETS1/NR4A2/CARD16/MALAT1/CFLAR/RBPJ/DDIT4/PSMB9/HSPD1/MECP2/BCL2/PSMB10/PSMB8/NAMPT/PSME2/HIF1A/BIRC2	20	Differentiating kera-6
GO:0018108	GO:0018108	peptidyl-tyrosine phosphorylation	20/433	374/18866	0.0004347	0.00520571	0.00380565	PTPRC/CCL5/SAMSN1/IFNG/CD3E/FYN/ITK/LCK/HCLS1/TGFB1/SEMA4D/CD74/SOCS1/TNFRSF18/PARP14/EIF2AK2/TNFRSF14/CLK1/STAT3/JAK1	20	Differentiating kera-6
GO:0018212	GO:0018212	peptidyl-tyrosine modification	20/433	377/18866	0.00048099	0.00565196	0.00413189	PTPRC/CCL5/SAMSN1/IFNG/CD3E/FYN/ITK/LCK/HCLS1/TGFB1/SEMA4D/CD74/SOCS1/TNFRSF18/PARP14/EIF2AK2/TNFRSF14/CLK1/STAT3/JAK1	20	Differentiating kera-6
GO:0010959	GO:0010959	regulation of metal ion transport	20/433	396/18866	0.000886141	0.00913569	0.00667868	CCL4/CCL5/CXCR4/IFNG/CORO1A/CYBA/FYN/FXYD5/GEM/PDE4B/SARAF/B2M/GNAI2/FLNA/LIME1/CALM3/BCL2/PLCG2/UTRN/PER1	20	Differentiating kera-6
GO:0070482	GO:0070482	response to oxygen levels	20/433	396/18866	0.000886141	0.00913569	0.00667868	CXCR4/CYBA/RGCC/ETS1/NR4A2/CARD16/MALAT1/CFLAR/RBPJ/DDIT4/PSMB9/HSPD1/MECP2/BCL2/PSMB10/PSMB8/NAMPT/PSME2/HIF1A/BIRC2	20	Differentiating kera-6
GO:0042493	GO:0042493	response to drug	20/433	397/18866	0.000913849	0.00933605	0.00682516	CD69/LGALS1/CXCR4/CYBA/FYN/LCK/PDE4B/B2M/TXNIP/HSPD1/BCL2/KMT2A/SOD1/STAT1/STAT3/RAP1B/GNAS/HMGB2/MT2A/XPO1	20	Differentiating kera-6
GO:0050777	GO:0050777	negative regulation of immune response	19/433	159/18866	4.56e-09	2.9e-07	2.12e-07	PTPRC/SAMSN1/IL7R/SERPINB9/CD96/TGFB1/HLA-DRB1/HLA-B/HLA-A/PARP14/HLA-E/TNFRSF14/BST2/IFI16/HLA-F/SAMHD1/ADAR/NLRC5/DUSP10	19	Differentiating kera-6
GO:1902107	GO:1902107	positive regulation of leukocyte differentiation	19/433	159/18866	4.56e-09	2.9e-07	2.12e-07	PTPRC/IFNG/RUNX3/IL7R/RHOH/HCLS1/TGFB1/RASGRP1/CD74/HLA-DRB1/ID2/SOCS1/TNFSF9/CD83/NFKBID/ZBTB1/JUN/GNAS/DUSP10	19	Differentiating kera-6
GO:0002819	GO:0002819	regulation of adaptive immune response	19/433	168/18866	1.14e-08	6.51e-07	4.76e-07	PTPRC/SAMSN1/IL7R/TNFRSF1B/CD48/TGFB1/HLA-B/HLA-A/B2M/HSPD1/HLA-E/IRF7/TNFRSF14/NFKBID/RSAD2/HLA-F/IRF1/ZBTB1/DUSP10	19	Differentiating kera-6
GO:0051701	GO:0051701	interaction with host	19/433	212/18866	4.72e-07	1.72e-05	1.26e-05	LGALS1/CXCR4/IFITM2/TNFRSF4/SERPINB9/CD74/HLA-DRB1/IFITM1/HSPA1B/TRIM22/VPS37B/EIF2AK2/HSPA1A/TNFRSF14/TRIM38/IFIT1/GAPDH/GRK2/BCL2L11	19	Differentiating kera-6
GO:0006457	GO:0006457	protein folding	19/433	230/18866	1.63e-06	4.75e-05	3.47e-05	GNG2/CD74/HSPE1/HSPA8/HSP90AA1/HSPA1B/B2M/GNAI2/CHORDC1/HSPD1/HSPA1A/HSPH1/DNAJB1/AIP/NKTR/RANBP2/FKBP5/CDC37/DNAJB4	19	Differentiating kera-6
GO:0045444	GO:0045444	fat cell differentiation	19/433	235/18866	2.24e-06	6.17e-05	4.51e-05	STK4/TGFB1/RGS2/NR4A2/ID2/NR4A3/SOCS1/NR4A1/ZFP36L2/INSIG1/METRNL/ASXL1/HNRNPU/PSMB8/SYAP1/GPS2/SDF4/CCDC85B/DUSP10	19	Differentiating kera-6
GO:0031334	GO:0031334	positive regulation of protein-containing complex assembly	19/433	257/18866	8.25e-06	0.00019649	0.000143645	IFNG/CORO1A/LCP1/GMFG/TGFB1/EVL/ARPC1B/CDC42EP3/HSP90AA1/HSPA1B/MSN/HSPA1A/MECP2/CORO1B/ACTR2/SNX9/RAP1B/PARK7/BCL2L11	19	Differentiating kera-6
GO:0048863	GO:0048863	stem cell differentiation	19/433	264/18866	1.21e-05	0.000274526	0.000200693	PTPRC/BATF/SEMA4D/LBH/RBPJ/EIF2AK2/PSMB9/MSI2/KMT2A/ZFP36L2/PSMB10/HNRNPU/CHD2/STAT3/PSMB8/DHX36/PSME2/HIF1A/N4BP2L2	19	Differentiating kera-6
GO:0033673	GO:0033673	negative regulation of kinase activity	19/433	268/18866	1.49e-05	0.000327112	0.000239137	PTPRC/IFNG/DUSP4/DUSP2/PTPN22/RHOH/GMFG/RGS2/DUSP5/SOCS1/CHORDC1/CIB1/ADAR/DUSP16/HNRNPU/GPS2/PARK7/TAOK3/DUSP10	19	Differentiating kera-6
GO:0072593	GO:0072593	reactive oxygen species metabolic process	19/433	288/18866	4.04e-05	0.000753321	0.000550718	IFNG/CYBA/RAC2/FYN/TGFB1/HSP90AA1/GNAI2/CFLAR/DDIT4/HSPD1/GLA/SLC5A3/BCL2/STK17A/SOD1/STAT3/PARK7/HIF1A/BIRC2	19	Differentiating kera-6
GO:0051348	GO:0051348	negative regulation of transferase activity	19/433	296/18866	5.85e-05	0.00100869	0.000737406	PTPRC/IFNG/DUSP4/DUSP2/PTPN22/RHOH/GMFG/RGS2/DUSP5/SOCS1/CHORDC1/CIB1/ADAR/DUSP16/HNRNPU/GPS2/PARK7/TAOK3/DUSP10	19	Differentiating kera-6
GO:0007162	GO:0007162	negative regulation of cell adhesion	19/433	301/18866	7.31e-05	0.0012275	0.000897368	PTPRC/LGALS1/RUNX3/ARHGDIB/RGCC/PTPN22/FXYD5/AKNA/TGFB1/PAG1/SEMA4D/CD74/HLA-DRB1/SOCS1/PIK3R1/TNFRSF14/NFKBID/IRF1/MBP	19	Differentiating kera-6
GO:0070371	GO:0070371	ERK1 and ERK2 cascade	19/433	325/18866	0.000198452	0.00274389	0.00200593	CCL4/PTPRC/CCL5/DUSP4/GPR183/PTPN22/TGFB1/PTGER4/RASGRP1/CD74/HLA-DRB1/GNAI2/CFLAR/CIB1/ZFP36L2/JUN/S100A7/RAP1B/DUSP10	19	Differentiating kera-6
GO:0071375	GO:0071375	cellular response to peptide hormone stimulus	19/433	330/18866	0.000240883	0.00323862	0.00236761	CYBA/FYN/RAB8B/NR4A2/STAT5A/NR4A3/SOCS1/GNAI2/CFLAR/PIK3R1/NR4A1/INSIG1/CCND3/NFKB1/STAT1/ROCK1/STAT3/SYAP1/RAP1B	19	Differentiating kera-6
GO:0043405	GO:0043405	regulation of MAP kinase activity	19/433	342/18866	0.000376498	0.00468805	0.00342722	PTPRC/CXCR4/DUSP4/DUSP2/PTPN22/TGFB1/RGS2/RASGRP1/CD74/DUSP5/AKAP13/GADD45G/EIF2AK2/LIME1/SOD1/DUSP16/GPS2/TAOK3/DUSP10	19	Differentiating kera-6
GO:0071902	GO:0071902	positive regulation of protein serine/threonine kinase activity	19/433	345/18866	0.000419332	0.00504026	0.0036847	PTPRC/CXCR4/IFNG/RGCC/STK4/TGFB1/RASGRP1/CD74/CCND2/DUSP5/AKAP13/GADD45G/EIF2AK2/CIB1/CALM3/SOD1/CCND3/SYAP1/TAOK3	19	Differentiating kera-6
GO:0002237	GO:0002237	response to molecule of bacterial origin	19/433	356/18866	0.000614664	0.00680321	0.00497352	VIM/CCL5/TNFRSF1B/PTPN22/CD96/TGFB1/PTGER4/PDE4B/CARD16/B2M/HSPD1/FOXP1/PLCG2/NFKB1/NFKB2/S100A8/S100A7/HMGB2/DUSP10	19	Differentiating kera-6
GO:0032386	GO:0032386	regulation of intracellular transport	19/433	358/18866	0.000657559	0.0072052	0.00526739	GZMB/IFNG/LCP1/RAC2/FYN/HCLS1/TGFB1/FLNA/SP100/MSN/PIK3R1/CIB1/BCL2/GCC2/INSIG1/USP36/BORCS5/PARK7/XPO1	19	Differentiating kera-6
GO:0001666	GO:0001666	response to hypoxia	19/433	359/18866	0.000679957	0.00743205	0.00543323	CXCR4/CYBA/RGCC/ETS1/NR4A2/CARD16/MALAT1/CFLAR/RBPJ/DDIT4/PSMB9/HSPD1/MECP2/BCL2/PSMB10/PSMB8/PSME2/HIF1A/BIRC2	19	Differentiating kera-6
GO:0010631	GO:0010631	epithelial cell migration	19/433	365/18866	0.000828659	0.00864765	0.0063219	IFNG/TMSB4X/RGCC/ETS1/TGFB1/EVL/STAT5A/SP100/CIB1/MECP2/FOXP1/NR4A1/PLCG2/CORO1B/PRKX/JUN/MYH9/HIF1A/DUSP10	19	Differentiating kera-6
GO:0090132	GO:0090132	epithelium migration	19/433	368/18866	0.00091295	0.00933605	0.00682516	IFNG/TMSB4X/RGCC/ETS1/TGFB1/EVL/STAT5A/SP100/CIB1/MECP2/FOXP1/NR4A1/PLCG2/CORO1B/PRKX/JUN/MYH9/HIF1A/DUSP10	19	Differentiating kera-6
GO:0045071	GO:0045071	negative regulation of viral genome replication	18/433	61/18866	1.17e-15	2.13e-13	1.56e-13	CCL5/IFITM2/APOBEC3G/ISG15/ISG20/IFITM1/OASL/ZC3HAV1/EIF2AK2/MX1/BST2/RESF1/RSAD2/IFI16/OAS2/PLSCR1/IFIT1/OAS1	18	Differentiating kera-6
GO:1903901	GO:1903901	negative regulation of viral life cycle	18/433	86/18866	8.01e-13	8.56e-11	6.26e-11	CCL5/IFITM2/APOBEC3G/ISG15/ISG20/IFITM1/OASL/ZC3HAV1/EIF2AK2/MX1/BST2/RESF1/RSAD2/IFI16/OAS2/PLSCR1/IFIT1/OAS1	18	Differentiating kera-6
GO:0032479	GO:0032479	regulation of type I interferon production	18/433	125/18866	5.54e-10	4.5e-08	3.29e-08	PTPN22/ISG15/CGAS/REL/HERC5/HSPD1/IRF7/IFI16/PLCG2/IRF1/NFKB1/TRIM38/STAT1/NLRC5/NFKB2/IFIH1/DHX36/HMGB2	18	Differentiating kera-6
GO:0032606	GO:0032606	type I interferon production	18/433	127/18866	7.22e-10	5.75e-08	4.21e-08	PTPN22/ISG15/CGAS/REL/HERC5/HSPD1/IRF7/IFI16/PLCG2/IRF1/NFKB1/TRIM38/STAT1/NLRC5/NFKB2/IFIH1/DHX36/HMGB2	18	Differentiating kera-6
GO:0002700	GO:0002700	regulation of production of molecular mediator of immune response	18/433	144/18866	5.66e-09	3.52e-07	2.58e-07	PTPRC/TNFRSF4/TNFRSF1B/PTPN22/CD96/TGFB1/CD74/CGAS/HLA-A/NR4A3/B2M/SLC7A5/HLA-E/TNFRSF14/BST2/RSAD2/HLA-F/DHX36	18	Differentiating kera-6
GO:0045580	GO:0045580	regulation of T cell differentiation	18/433	150/18866	1.09e-08	6.28e-07	4.59e-07	PTPRC/IFNG/RUNX3/CD2/IL7R/RHOH/RASGRP1/CD74/SOCS1/TNFRSF18/TNFSF9/CD83/PRDM1/NFKBID/SOD1/IRF1/ZBTB1/DUSP10	18	Differentiating kera-6
GO:0002262	GO:0002262	myeloid cell homeostasis	18/433	154/18866	1.66e-08	8.64e-07	6.31e-07	IKZF1/HCLS1/ETS1/ISG15/PDE4B/ID2/HSPA1B/B2M/KMT2E/HSPA1A/SOD1/ADAR/STAT1/STAT3/HMGB2/HIF1A/BCL2L11/BRD1	18	Differentiating kera-6
GO:2000377	GO:2000377	regulation of reactive oxygen species metabolic process	18/433	200/18866	8.89e-07	3.02e-05	2.21e-05	IFNG/CYBA/RAC2/FYN/TGFB1/HSP90AA1/GNAI2/CFLAR/HSPD1/GLA/SLC5A3/BCL2/STK17A/SOD1/STAT3/PARK7/HIF1A/BIRC2	18	Differentiating kera-6
GO:0002703	GO:0002703	regulation of leukocyte mediated immunity	18/433	211/18866	1.93e-06	5.46e-05	3.99e-05	PTPRC/IL7R/RAC2/TNFRSF1B/SERPINB9/CD96/TGFB1/RASGRP1/HLA-B/HLA-A/B2M/HSPD1/HLA-E/BST2/RSAD2/HLA-F/ZBTB1/DHX36	18	Differentiating kera-6
GO:0051651	GO:0051651	maintenance of location in cell	18/433	216/18866	2.7e-06	7.25e-05	5.3e-05	SRGN/PTPRC/CORO1A/CYBA/TMSB4X/LCK/TMSB10/FTH1/SP100/VPS13C/LIME1/CALM3/PLCG2/INSIG1/FTL/HNRNPU/S100A8/PARK7	18	Differentiating kera-6
GO:0097191	GO:0097191	extrinsic apoptotic signaling pathway	18/433	230/18866	6.51e-06	0.000159503	0.000116605	PTPRC/IFNG/STK4/TNFRSF1B/FYN/TGFB1/HSPA1B/CFLAR/SP100/HSPA1A/PIK3R1/CIB1/BCL2/TNFSF10/PARK7/HMGB2/BIRC6/BCL2L11	18	Differentiating kera-6
GO:0032271	GO:0032271	regulation of protein polymerization	18/433	231/18866	6.92e-06	0.000168452	0.000123147	CORO1A/COTL1/TMSB4X/GMFG/HCLS1/EVL/TMSB10/ARPC1B/CDC42EP3/HSP90AA1/HSPA1B/HSPA1A/MECP2/CORO1B/CAPZA1/ACTR2/SPTAN1/SNX9	18	Differentiating kera-6
GO:2000116	GO:2000116	regulation of cysteine-type endopeptidase activity	18/433	239/18866	1.11e-05	0.000253611	0.000185403	BIRC3/CST7/SERPINB9/FYN/LCK/HSPE1/CARD16/CFLAR/PSMB9/HSPD1/ARL6IP5/IFI16/TNFSF10/S100A8/PARK7/BCL2L11/BIRC2/TNFAIP8	18	Differentiating kera-6
GO:0038093	GO:0038093	Fc receptor signaling pathway	18/433	241/18866	1.24e-05	0.000278313	0.000203462	PTPRC/FYN/WIPF1/CD3G/ITK/ARPC1B/NR4A3/HSP90AA1/PSMB9/PIK3R1/ACTB/PLCG2/NFKB1/PSMB10/ACTR2/JUN/PSMB8/PSME2	18	Differentiating kera-6
GO:0060326	GO:0060326	cell chemotaxis	18/433	311/18866	0.000327484	0.00418474	0.00305927	CCL4/CCL5/CXCR4/CORO1A/TMSB4X/GPR183/RAC2/GPSM3/CKLF/CD74/PDE4B/RHOG/NR4A1/CORO1B/LYST/S100A8/S100A7/HMGB2	18	Differentiating kera-6
GO:0006470	GO:0006470	protein dephosphorylation	18/433	323/18866	0.000513651	0.0059564	0.00435445	PTPRC/DUSP4/DUSP2/PTPN22/LCK/TGFB1/PPM1K/DUSP5/PPP2R5C/GNAI2/EIF2AK2/CALM3/BCL2/PPP1R2/DUSP16/ROCK1/DUSP10/PPP1R15B	18	Differentiating kera-6
GO:0032496	GO:0032496	response to lipopolysaccharide	18/433	334/18866	0.000758409	0.0081274	0.00594157	VIM/CCL5/TNFRSF1B/PTPN22/CD96/TGFB1/PTGER4/PDE4B/CARD16/HSPD1/FOXP1/PLCG2/NFKB1/NFKB2/S100A8/S100A7/HMGB2/DUSP10	18	Differentiating kera-6
GO:0045639	GO:0045639	positive regulation of myeloid cell differentiation	17/433	101/18866	1.36e-10	1.17e-08	8.55e-09	IFNG/HCLS1/ETS1/TGFB1/ISG15/CD74/HLA-DRB1/ID2/HSPA1B/HSPA1A/STAT1/STAT3/JUN/GNAS/HMGB2/HIF1A/BRD1	17	Differentiating kera-6
GO:0001906	GO:0001906	cell killing	17/433	172/18866	4.8e-07	1.74e-05	1.27e-05	GNLY/PTPRC/GZMB/IFNG/IL7R/CORO1A/SERPINB9/RASGRP1/HLA-B/HLA-A/B2M/CTSC/HLA-E/HLA-F/LYST/GAPDH/BCL2L11	17	Differentiating kera-6
GO:0006986	GO:0006986	response to unfolded protein	17/433	183/18866	1.15e-06	3.73e-05	2.73e-05	TSPYL2/HSPE1/HSPA8/HSP90AA1/HSPA1B/EIF2AK2/HSPD1/HSPA1A/PIK3R1/HSPH1/DNAJB1/TLN1/HERPUD2/SERPINH1/BCL2L11/DNAJB4/PPP1R15B	17	Differentiating kera-6
GO:0002285	GO:0002285	lymphocyte activation involved in immune response	17/433	187/18866	1.55e-06	4.67e-05	3.41e-05	PTPRC/LGALS1/IFNG/CORO1A/LCP1/GPR183/BATF/TGFB1/PTGER4/CD74/ITM2A/HSPD1/NFKBID/FOXP1/PLCG2/HLA-F/STAT3	17	Differentiating kera-6
GO:0043123	GO:0043123	positive regulation of I-kappaB kinase/NF-kappaB signaling	17/433	188/18866	1.67e-06	4.86e-05	3.55e-05	S100A4/LGALS1/BIRC3/FYN/CD74/HLA-DRB1/CARD16/AKAP13/TRIM22/REL/FLNA/CFLAR/BST2/TRIM38/TNFSF10/DHX36/BIRC2	17	Differentiating kera-6
GO:0035966	GO:0035966	response to topologically incorrect protein	17/433	205/18866	5.44e-06	0.000137847	0.000100774	TSPYL2/HSPE1/HSPA8/HSP90AA1/HSPA1B/EIF2AK2/HSPD1/HSPA1A/PIK3R1/HSPH1/DNAJB1/TLN1/HERPUD2/SERPINH1/BCL2L11/DNAJB4/PPP1R15B	17	Differentiating kera-6
GO:0045089	GO:0045089	positive regulation of innate immune response	17/433	213/18866	9.06e-06	0.000214592	0.000156878	CCL5/FYN/RASGRP1/CGAS/PSMB9/HLA-E/IRF7/IFI16/PLCG2/HLA-F/NFKB1/PLSCR1/PSMB10/NLRC5/PSMB8/HMGB2/PSME2	17	Differentiating kera-6
GO:0006469	GO:0006469	negative regulation of protein kinase activity	17/433	246/18866	5.75e-05	0.000996721	0.000728657	PTPRC/IFNG/DUSP4/DUSP2/PTPN22/GMFG/RGS2/DUSP5/SOCS1/CHORDC1/CIB1/ADAR/DUSP16/GPS2/PARK7/TAOK3/DUSP10	17	Differentiating kera-6
GO:0033157	GO:0033157	regulation of intracellular protein transport	17/433	264/18866	0.000136532	0.00202855	0.00148298	GZMB/IFNG/LCP1/RAC2/FYN/HCLS1/TGFB1/FLNA/SP100/PIK3R1/CIB1/BCL2/GCC2/INSIG1/USP36/PARK7/XPO1	17	Differentiating kera-6
GO:0070372	GO:0070372	regulation of ERK1 and ERK2 cascade	17/433	306/18866	0.000753853	0.00809838	0.00592035	CCL4/PTPRC/CCL5/DUSP4/GPR183/PTPN22/TGFB1/RASGRP1/CD74/HLA-DRB1/GNAI2/CFLAR/CIB1/JUN/S100A7/RAP1B/DUSP10	17	Differentiating kera-6
GO:0046632	GO:0046632	alpha-beta T cell differentiation	16/433	106/18866	2.51e-09	1.72e-07	1.26e-07	IFNG/RUNX3/GPR183/BATF/ITK/PTGER4/SOCS1/CD83/PRDM1/NFKBID/BCL2/FOXP1/RSAD2/IRF1/STAT3/BCL11B	16	Differentiating kera-6
GO:0070665	GO:0070665	positive regulation of leukocyte proliferation	16/433	150/18866	3.71e-07	1.42e-05	1.04e-05	PTPRC/CCL5/CORO1A/TNFRSF4/GPR183/PTPN22/CD3E/CD74/HLA-DPA1/HLA-DPB1/HLA-A/TNFSF9/HLA-E/BCL2/BST2/SELENOK	16	Differentiating kera-6
GO:0043484	GO:0043484	regulation of RNA splicing	16/433	156/18866	6.33e-07	2.24e-05	1.63e-05	CELF2/HSPA8/SRSF7/HSPA1A/PIK3R1/RBM38/MBNL1/CLK1/HNRNPU/TRA2A/RBM5/FUS/SETX/POLR2A/SON/TRA2B	16	Differentiating kera-6
GO:0042129	GO:0042129	regulation of T cell proliferation	16/433	167/18866	1.58e-06	4.71e-05	3.44e-05	PTPRC/CCL5/CORO1A/RAC2/TNFRSF1B/PTPN22/CD3E/HLA-DPA1/HLA-DPB1/HLA-DRB1/HLA-A/TNFSF9/HLA-E/TNFRSF14/IRF1/SELENOK	16	Differentiating kera-6
GO:0002244	GO:0002244	hematopoietic progenitor cell differentiation	16/433	172/18866	2.33e-06	6.38e-05	4.67e-05	PTPRC/BATF/TGFB1/EIF2AK2/PSMB9/BCL2/KMT2A/ADAR/PSMB10/ZBTB1/CHD2/PSMB8/PRRC2C/DHX36/PSME2/N4BP2L2	16	Differentiating kera-6
GO:0043487	GO:0043487	regulation of RNA stability	16/433	195/18866	1.17e-05	0.000267414	0.000195494	VIM/TNFRSF1B/TENT5C/HSPA8/CNOT6L/PSMB9/HSPA1A/ZFP36L2/ROCK1/PSMB10/HNRNPU/PSMB8/DHX36/PSME2/FUS/XPO1	16	Differentiating kera-6
GO:0002221	GO:0002221	pattern recognition receptor signaling pathway	16/433	201/18866	1.71e-05	0.000362342	0.000264892	BIRC3/CYBA/PTPN22/HSPA1B/TANK/HSPD1/HSPA1A/IRF7/RSAD2/IRF1/S100A8/GPS2/IFIH1/OTULIN/USP15/BIRC2	16	Differentiating kera-6
GO:0061013	GO:0061013	regulation of mRNA catabolic process	16/433	208/18866	2.61e-05	0.000515666	0.00037698	VIM/TENT5C/HSPA8/ZC3HAV1/CNOT6L/PSMB9/HSPA1A/ZFP36L2/ROCK1/PSMB10/HNRNPU/PSMB8/DHX36/PSME2/FUS/XPO1	16	Differentiating kera-6
GO:0002573	GO:0002573	myeloid leukocyte differentiation	16/433	210/18866	2.94e-05	0.000568767	0.0004158	IFNG/GPR183/BATF/HCLS1/TGFB1/CD74/HLA-DRB1/ID2/RBPJ/PIK3R1/IRF7/FOXP1/IFI16/JUN/MYH9/GNAS	16	Differentiating kera-6
GO:1901215	GO:1901215	negative regulation of neuron death	16/433	212/18866	3.3e-05	0.00062819	0.000459241	CORO1A/TNFRSF1B/FYN/NR4A2/NR4A3/REL/HSPD1/MECP2/BCL2/SOD1/HLA-F/ROCK1/STAT3/JUN/PARK7/HIF1A	16	Differentiating kera-6
GO:1903320	GO:1903320	regulation of protein modification by small protein conjugation or removal	16/433	242/18866	0.000157844	0.00227693	0.00166456	BIRC3/PTPN22/FYN/ISG15/HSP90AA1/HSPA1B/TANK/NSMCE3/HSPA1A/ARRDC3/RASSF5/GPS2/PARK7/N4BP1/BIRC2/SQSTM1	16	Differentiating kera-6
GO:0016579	GO:0016579	protein deubiquitination	16/433	283/18866	0.000887931	0.00913569	0.00667868	BIRC3/TANK/PSMB9/ACTB/PSMB10/ASXL1/USP36/PSMB8/IFIH1/JOSD1/PARK7/PSME2/OTULIN/HIF1A/USP15/BIRC2	16	Differentiating kera-6
GO:0002367	GO:0002367	cytokine production involved in immune response	15/433	104/18866	1.5e-08	8.02e-07	5.86e-07	TNFRSF1B/CD96/TGFB1/CD74/HLA-A/NR4A3/B2M/SLC7A5/HSPD1/HLA-E/TNFRSF14/BST2/RSAD2/HLA-F/DHX36	15	Differentiating kera-6
GO:0030218	GO:0030218	erythrocyte differentiation	15/433	121/18866	1.19e-07	5.27e-06	3.85e-06	IKZF1/HCLS1/ETS1/ISG15/ID2/HSPA1B/B2M/KMT2E/HSPA1A/ADAR/STAT1/STAT3/HMGB2/HIF1A/BRD1	15	Differentiating kera-6
GO:0034101	GO:0034101	erythrocyte homeostasis	15/433	129/18866	2.79e-07	1.1e-05	8.05e-06	IKZF1/HCLS1/ETS1/ISG15/ID2/HSPA1B/B2M/KMT2E/HSPA1A/ADAR/STAT1/STAT3/HMGB2/HIF1A/BRD1	15	Differentiating kera-6
GO:0050671	GO:0050671	positive regulation of lymphocyte proliferation	15/433	136/18866	5.57e-07	2e-05	1.46e-05	PTPRC/CCL5/CORO1A/TNFRSF4/GPR183/PTPN22/CD3E/CD74/HLA-DPA1/HLA-DPB1/HLA-A/TNFSF9/HLA-E/BCL2/SELENOK	15	Differentiating kera-6
GO:0032946	GO:0032946	positive regulation of mononuclear cell proliferation	15/433	137/18866	6.12e-07	2.18e-05	1.59e-05	PTPRC/CCL5/CORO1A/TNFRSF4/GPR183/PTPN22/CD3E/CD74/HLA-DPA1/HLA-DPB1/HLA-A/TNFSF9/HLA-E/BCL2/SELENOK	15	Differentiating kera-6
GO:0002706	GO:0002706	regulation of lymphocyte mediated immunity	15/433	154/18866	2.72e-06	7.26e-05	5.31e-05	PTPRC/IL7R/TNFRSF1B/SERPINB9/CD96/TGFB1/RASGRP1/HLA-B/HLA-A/B2M/HSPD1/HLA-E/RSAD2/HLA-F/ZBTB1	15	Differentiating kera-6
GO:0043488	GO:0043488	regulation of mRNA stability	15/433	186/18866	2.68e-05	0.000527272	0.000385465	VIM/TENT5C/HSPA8/CNOT6L/PSMB9/HSPA1A/ZFP36L2/ROCK1/PSMB10/HNRNPU/PSMB8/DHX36/PSME2/FUS/XPO1	15	Differentiating kera-6
GO:0031396	GO:0031396	regulation of protein ubiquitination	15/433	211/18866	0.000113485	0.00179568	0.00131274	BIRC3/PTPN22/FYN/ISG15/HSP90AA1/HSPA1B/NSMCE3/HSPA1A/ARRDC3/RASSF5/GPS2/PARK7/N4BP1/BIRC2/SQSTM1	15	Differentiating kera-6
GO:0070374	GO:0070374	positive regulation of ERK1 and ERK2 cascade	15/433	215/18866	0.000139772	0.00205577	0.00150288	CCL4/PTPRC/CCL5/GPR183/PTPN22/TGFB1/RASGRP1/CD74/HLA-DRB1/GNAI2/CFLAR/CIB1/JUN/S100A7/RAP1B	15	Differentiating kera-6
GO:0008154	GO:0008154	actin polymerization or depolymerization	15/433	221/18866	0.000189092	0.00262275	0.00191737	CORO1A/COTL1/TMSB4X/WIPF1/GMFG/HCLS1/EVL/TMSB10/ARPC1B/CDC42EP3/CORO1B/CAPZA1/ACTR2/SPTAN1/SNX9	15	Differentiating kera-6
GO:0051495	GO:0051495	positive regulation of cytoskeleton organization	15/433	230/18866	0.000291125	0.00378636	0.00276803	CORO1A/RGCC/GPR65/GMFG/HCLS1/EVL/ARPC1B/CDC42EP3/HSPA1B/FLNA/HSPA1A/MECP2/CORO1B/ACTR2/SNX9	15	Differentiating kera-6
GO:0009266	GO:0009266	response to temperature stimulus	15/433	233/18866	0.000334318	0.00422749	0.00309053	CXCR4/HSPA8/HSP90AA1/HSPA1B/CHORDC1/HSPD1/HSPA1A/HSPH1/DNAJB1/SOD1/METRNL/RANBP2/DHX36/IER5/DNAJB4	15	Differentiating kera-6
GO:0000302	GO:0000302	response to reactive oxygen species	15/433	235/18866	0.000366081	0.00458438	0.00335143	FYN/ETS1/NR4A3/CFLAR/TXNIP/HSPD1/BCL2/SOD1/STAT1/JUN/S100A7/PARK7/SETX/PPP1R15B/TRA2B	15	Differentiating kera-6
GO:0046777	GO:0046777	protein autophosphorylation	15/433	237/18866	0.000400402	0.0048749	0.00356382	PTPRC/STK17B/STK4/FYN/ITK/LCK/PPP2R5C/EIF2AK2/CALM3/PRKX/CLK1/AAK1/JUN/CSNK1G2/TAOK3	15	Differentiating kera-6
GO:0045926	GO:0045926	negative regulation of growth	15/433	254/18866	0.000821051	0.0085887	0.00627881	STK4/TGFB1/RGS2/SEMA4D/TSPYL2/HSPA1B/BTG1/HSPA1A/BCL2/BST2/HIF1A/CCDC85B/DUSP10/MT2A/SMARCA2	15	Differentiating kera-6
GO:0010951	GO:0010951	negative regulation of endopeptidase activity	15/433	258/18866	0.000961914	0.00971445	0.00710179	BIRC3/CST7/SERPINB9/SPOCK2/CARD16/CFLAR/BST2/IFI16/SERPINH1/ROCK1/GAPDH/PARK7/BIRC6/BIRC2/TNFAIP8	15	Differentiating kera-6
GO:0033077	GO:0033077	T cell differentiation in thymus	14/433	76/18866	1.72e-09	1.23e-07	9.02e-08	PTPRC/IL7R/CD3D/CD3E/CD3G/RASGRP1/CD74/B2M/NFKBID/BCL2/SOD1/ZFP36L2/ZBTB1/BCL11B	14	Differentiating kera-6
GO:0002718	GO:0002718	regulation of cytokine production involved in immune response	14/433	83/18866	5.71e-09	3.52e-07	2.58e-07	TNFRSF1B/CD96/TGFB1/CD74/HLA-A/NR4A3/B2M/SLC7A5/HLA-E/TNFRSF14/BST2/RSAD2/HLA-F/DHX36	14	Differentiating kera-6
GO:0046634	GO:0046634	regulation of alpha-beta T cell activation	14/433	97/18866	4.51e-08	2.22e-06	1.62e-06	PTPRC/IFNG/RUNX3/PTPN22/CD3E/HLA-A/SOCS1/CD83/PRDM1/HLA-E/HSPH1/TNFRSF14/NFKBID/IRF1	14	Differentiating kera-6
GO:0002832	GO:0002832	negative regulation of response to biotic stimulus	14/433	98/18866	5.15e-08	2.43e-06	1.77e-06	SERPINB9/CD96/HLA-B/HLA-A/CARD16/PARP14/HLA-E/IFI16/HLA-F/SAMHD1/ADAR/TRIM38/NLRC5/DUSP10	14	Differentiating kera-6
GO:0002702	GO:0002702	positive regulation of production of molecular mediator of immune response	14/433	100/18866	6.69e-08	3.12e-06	2.28e-06	PTPRC/TNFRSF4/PTPN22/TGFB1/CD74/HLA-A/NR4A3/B2M/SLC7A5/HLA-E/TNFRSF14/RSAD2/HLA-F/DHX36	14	Differentiating kera-6
GO:0032609	GO:0032609	interferon-gamma production	14/433	115/18866	3.94e-07	1.49e-05	1.09e-05	CD2/PTPN22/CD3E/CD96/ITK/RASGRP1/ISG15/HLA-DPA1/HLA-DPB1/PDE4B/HLA-DRB1/HLA-A/SLC7A5/HSPD1	14	Differentiating kera-6
GO:0030168	GO:0030168	platelet activation	14/433	158/18866	1.73e-05	0.000365274	0.000267035	FYN/GNG2/LCK/MYL12A/FLNA/PIK3R1/ACTB/TLN1/PLCG2/PLSCR1/DGKZ/MYH9/GNAS/GNA13	14	Differentiating kera-6
GO:0052126	GO:0052126	movement in host environment	14/433	169/18866	3.68e-05	0.000692836	0.000506501	LGALS1/CXCR4/IFITM2/TNFRSF4/CD74/HLA-DRB1/IFITM1/HSPA1B/TRIM22/VPS37B/HSPA1A/TNFRSF14/TRIM38/GRK2	14	Differentiating kera-6
GO:0030833	GO:0030833	regulation of actin filament polymerization	14/433	174/18866	5.08e-05	0.000923223	0.000674926	CORO1A/COTL1/TMSB4X/GMFG/HCLS1/EVL/TMSB10/ARPC1B/CDC42EP3/CORO1B/CAPZA1/ACTR2/SPTAN1/SNX9	14	Differentiating kera-6
GO:0002695	GO:0002695	negative regulation of leukocyte activation	14/433	184/18866	9.3e-05	0.0015171	0.00110908	PTPRC/SAMSN1/RUNX3/PTPN22/CST7/PAG1/CD74/HLA-DRB1/ID2/SOCS1/TNFRSF14/NFKBID/HLA-F/IRF1	14	Differentiating kera-6
GO:0050821	GO:0050821	protein stabilization	14/433	187/18866	0.000110481	0.00175449	0.00128262	STK4/HSP90AA1/HSPA1B/FLNA/HSPD1/HSPA1A/PIK3R1/CCNH/ATF7IP/AAK1/USP36/GAPDH/PARK7/CDC37	14	Differentiating kera-6
GO:0008064	GO:0008064	regulation of actin polymerization or depolymerization	14/433	190/18866	0.000130794	0.00196325	0.00143524	CORO1A/COTL1/TMSB4X/GMFG/HCLS1/EVL/TMSB10/ARPC1B/CDC42EP3/CORO1B/CAPZA1/ACTR2/SPTAN1/SNX9	14	Differentiating kera-6
GO:0022408	GO:0022408	negative regulation of cell-cell adhesion	14/433	191/18866	0.000138247	0.0020402	0.00149149	RUNX3/RGCC/PTPN22/FXYD5/AKNA/TGFB1/PAG1/CD74/HLA-DRB1/SOCS1/TNFRSF14/NFKBID/IRF1/MBP	14	Differentiating kera-6
GO:0030832	GO:0030832	regulation of actin filament length	14/433	191/18866	0.000138247	0.0020402	0.00149149	CORO1A/COTL1/TMSB4X/GMFG/HCLS1/EVL/TMSB10/ARPC1B/CDC42EP3/CORO1B/CAPZA1/ACTR2/SPTAN1/SNX9	14	Differentiating kera-6
GO:0030041	GO:0030041	actin filament polymerization	14/433	193/18866	0.000154265	0.00224632	0.00164218	CORO1A/COTL1/TMSB4X/GMFG/HCLS1/EVL/TMSB10/ARPC1B/CDC42EP3/CORO1B/CAPZA1/ACTR2/SPTAN1/SNX9	14	Differentiating kera-6
GO:0010952	GO:0010952	positive regulation of peptidase activity	14/433	201/18866	0.000235442	0.00318501	0.00232841	FYN/LCK/HSPE1/TANK/CFLAR/HSPD1/ARL6IP5/IFI16/STAT3/TNFSF10/S100A8/MBP/PSME2/BCL2L11	14	Differentiating kera-6
GO:0050866	GO:0050866	negative regulation of cell activation	14/433	207/18866	0.000318294	0.00410319	0.00299965	PTPRC/SAMSN1/RUNX3/PTPN22/CST7/PAG1/CD74/HLA-DRB1/ID2/SOCS1/TNFRSF14/NFKBID/HLA-F/IRF1	14	Differentiating kera-6
GO:1902905	GO:1902905	positive regulation of supramolecular fiber organization	14/433	208/18866	0.000334285	0.00422749	0.00309053	CORO1A/RGCC/GPR65/GMFG/EVL/ARPC1B/CDC42EP3/HSPA1B/FLNA/HSPA1A/MECP2/CORO1B/ACTR2/SNX9	14	Differentiating kera-6
GO:0002685	GO:0002685	regulation of leukocyte migration	14/433	212/18866	0.000405319	0.00492109	0.00359758	CCL4/CCL5/RAC2/RHOH/GPSM3/PTGER4/CD74/TNFRSF18/RHOG/MSN/TNFRSF14/CD99/SELENOK/S100A7	14	Differentiating kera-6
GO:0043281	GO:0043281	regulation of cysteine-type endopeptidase activity involved in apoptotic process	14/433	215/18866	0.000466712	0.00552864	0.00404174	BIRC3/SERPINB9/LCK/HSPE1/CARD16/CFLAR/HSPD1/ARL6IP5/TNFSF10/S100A8/PARK7/BCL2L11/BIRC2/TNFAIP8	14	Differentiating kera-6
GO:0002064	GO:0002064	epithelial cell development	14/433	221/18866	0.000613529	0.00680321	0.00497352	VIM/CXCR4/RILPL2/FLNA/PRDM1/MSN/SOD1/FOSL2/ROCK1/ASXL1/RAP1B/BCL11B/HIF1A/ARID4B	14	Differentiating kera-6
GO:0032481	GO:0032481	positive regulation of type I interferon production	13/433	74/18866	1.2e-08	6.68e-07	4.88e-07	PTPN22/CGAS/HSPD1/IRF7/IFI16/PLCG2/IRF1/NFKB1/STAT1/NFKB2/IFIH1/DHX36/HMGB2	13	Differentiating kera-6
GO:0045582	GO:0045582	positive regulation of T cell differentiation	13/433	92/18866	1.77e-07	7.3e-06	5.34e-06	PTPRC/IFNG/RUNX3/IL7R/RHOH/RASGRP1/CD74/SOCS1/TNFSF9/CD83/NFKBID/ZBTB1/DUSP10	13	Differentiating kera-6
GO:0032649	GO:0032649	regulation of interferon-gamma production	13/433	104/18866	7.54e-07	2.64e-05	1.93e-05	CD2/PTPN22/CD3E/CD96/RASGRP1/ISG15/HLA-DPA1/HLA-DPB1/PDE4B/HLA-DRB1/HLA-A/SLC7A5/HSPD1	13	Differentiating kera-6
GO:0045621	GO:0045621	positive regulation of lymphocyte differentiation	13/433	105/18866	8.43e-07	2.89e-05	2.11e-05	PTPRC/IFNG/RUNX3/IL7R/RHOH/RASGRP1/CD74/SOCS1/TNFSF9/CD83/NFKBID/ZBTB1/DUSP10	13	Differentiating kera-6
GO:0001909	GO:0001909	leukocyte mediated cytotoxicity	13/433	108/18866	1.17e-06	3.74e-05	2.73e-05	PTPRC/GZMB/IL7R/CORO1A/SERPINB9/RASGRP1/HLA-B/HLA-A/B2M/CTSC/HLA-E/HLA-F/LYST	13	Differentiating kera-6
GO:0046718	GO:0046718	viral entry into host cell	13/433	134/18866	1.31e-05	0.000292523	0.00021385	LGALS1/CXCR4/IFITM2/TNFRSF4/CD74/HLA-DRB1/IFITM1/HSPA1B/TRIM22/HSPA1A/TNFRSF14/TRIM38/GRK2	13	Differentiating kera-6
GO:0030183	GO:0030183	B cell differentiation	13/433	137/18866	1.66e-05	0.000355897	0.00026018	PTPRC/LGALS1/GPR183/IKZF3/ITM2A/ID2/RBPJ/PIK3R1/BCL2/PLCG2/ZFP36L2/ZBTB1/GPS2	13	Differentiating kera-6
GO:0044409	GO:0044409	entry into host	13/433	147/18866	3.52e-05	0.000664763	0.000485978	LGALS1/CXCR4/IFITM2/TNFRSF4/CD74/HLA-DRB1/IFITM1/HSPA1B/TRIM22/HSPA1A/TNFRSF14/TRIM38/GRK2	13	Differentiating kera-6
GO:0002822	GO:0002822	regulation of adaptive immune response based on somatic recombination of immune receptors built from immunoglobulin superfamily domains	13/433	153/18866	5.35e-05	0.000945018	0.00069086	PTPRC/IL7R/TNFRSF1B/TGFB1/HLA-B/HLA-A/B2M/HSPD1/HLA-E/NFKBID/RSAD2/HLA-F/ZBTB1	13	Differentiating kera-6
GO:0008360	GO:0008360	regulation of cell shape	13/433	156/18866	6.53e-05	0.00111871	0.000817835	CORO1A/RAC2/FYN/RHOH/FMNL1/SEMA4D/CDC42SE2/CDC42EP3/RHOG/MSN/CDC42SE1/MYH9/GNA13	13	Differentiating kera-6
GO:0009408	GO:0009408	response to heat	13/433	166/18866	0.000123062	0.00188595	0.00137873	HSPA8/HSP90AA1/HSPA1B/CHORDC1/HSPD1/HSPA1A/HSPH1/DNAJB1/SOD1/RANBP2/DHX36/IER5/DNAJB4	13	Differentiating kera-6
GO:0010950	GO:0010950	positive regulation of endopeptidase activity	13/433	181/18866	0.000289765	0.00377988	0.0027633	FYN/LCK/HSPE1/CFLAR/HSPD1/ARL6IP5/IFI16/STAT3/TNFSF10/S100A8/MBP/PSME2/BCL2L11	13	Differentiating kera-6
GO:0050731	GO:0050731	positive regulation of peptidyl-tyrosine phosphorylation	13/433	195/18866	0.000591089	0.00662594	0.00484392	PTPRC/CCL5/IFNG/CD3E/FYN/HCLS1/TGFB1/SEMA4D/CD74/TNFRSF18/PARP14/TNFRSF14/STAT3	13	Differentiating kera-6
GO:0050864	GO:0050864	regulation of B cell activation	13/433	195/18866	0.000591089	0.00662594	0.00484392	PTPRC/SAMSN1/TRBC2/TNFRSF4/GPR183/TRBC1/IKZF3/TGFB1/CD74/ID2/BCL2/ZFP36L2/AHR	13	Differentiating kera-6
GO:1901654	GO:1901654	response to ketone	13/433	200/18866	0.00074905	0.00809221	0.00591584	CYBA/GNG2/TGFB1/PTGER4/NR3C1/CFLAR/DDIT4/TXNIP/MSN/CALM3/AHR/CBX3/PARK7	13	Differentiating kera-6
GO:0071383	GO:0071383	cellular response to steroid hormone stimulus	13/433	206/18866	0.000984101	0.00987028	0.00721571	NR4A3/AKAP13/NR3C1/LBH/CFLAR/DDIT4/FOXP1/ZFP36L2/HNRNPU/CBX3/PARK7/PER1/BCL2L11	13	Differentiating kera-6
GO:0045824	GO:0045824	negative regulation of innate immune response	12/433	62/18866	1.4e-08	7.6e-07	5.56e-07	SERPINB9/CD96/HLA-B/HLA-A/PARP14/HLA-E/IFI16/HLA-F/SAMHD1/ADAR/NLRC5/DUSP10	12	Differentiating kera-6
GO:0002479	GO:0002479	antigen processing and presentation of exogenous peptide antigen via MHC class I, TAP-dependent	12/433	75/18866	1.3e-07	5.69e-06	4.16e-06	CYBA/HLA-B/HLA-C/HLA-A/B2M/PSMB9/HLA-E/HLA-F/PSMB10/TAPBP/PSMB8/PSME2	12	Differentiating kera-6
GO:0042590	GO:0042590	antigen processing and presentation of exogenous peptide antigen via MHC class I	12/433	80/18866	2.7e-07	1.08e-05	7.86e-06	CYBA/HLA-B/HLA-C/HLA-A/B2M/PSMB9/HLA-E/HLA-F/PSMB10/TAPBP/PSMB8/PSME2	12	Differentiating kera-6
GO:0031341	GO:0031341	regulation of cell killing	12/433	92/18866	1.27e-06	4.03e-05	2.94e-05	PTPRC/IFNG/IL7R/SERPINB9/RASGRP1/HLA-B/HLA-A/B2M/HLA-E/HLA-F/GAPDH/BCL2L11	12	Differentiating kera-6
GO:0002474	GO:0002474	antigen processing and presentation of peptide antigen via MHC class I	12/433	99/18866	2.79e-06	7.38e-05	5.39e-05	CYBA/HLA-B/HLA-C/HLA-A/B2M/PSMB9/HLA-E/HLA-F/PSMB10/TAPBP/PSMB8/PSME2	12	Differentiating kera-6
GO:0002456	GO:0002456	T cell mediated immunity	12/433	104/18866	4.71e-06	0.000120806	8.83e-05	PTPRC/IL7R/TNFRSF1B/HLA-B/HLA-A/B2M/CTSC/HSPD1/HLA-E/RSAD2/HLA-F/ZBTB1	12	Differentiating kera-6
GO:0048524	GO:0048524	positive regulation of viral process	12/433	107/18866	6.35e-06	0.000156428	0.000114357	CCL5/LGALS1/CD74/HLA-DRB1/HSPA8/VPS37B/ADAR/TRIM38/IFIT1/JUN/POLR2A/IGF2R	12	Differentiating kera-6
GO:0071887	GO:0071887	leukocyte apoptotic process	12/433	108/18866	7e-06	0.00016953	0.000123935	CCL5/IL7R/TSC22D3/CD3G/HCLS1/CD74/NR4A3/IRF7/NFKBID/FOXP1/HIF1A/BCL2L11	12	Differentiating kera-6
GO:2000736	GO:2000736	regulation of stem cell differentiation	12/433	118/18866	1.74e-05	0.000365471	0.000267179	LBH/EIF2AK2/PSMB9/KMT2A/ZFP36L2/PSMB10/HNRNPU/STAT3/PSMB8/DHX36/PSME2/N4BP2L2	12	Differentiating kera-6
GO:0002698	GO:0002698	negative regulation of immune effector process	12/433	124/18866	2.87e-05	0.000559962	0.000409363	PTPRC/IL7R/SERPINB9/CD96/TGFB1/HLA-B/HLA-A/HLA-E/BST2/HLA-F/TRIM38/DUSP10	12	Differentiating kera-6
GO:0050853	GO:0050853	B cell receptor signaling pathway	12/433	135/18866	6.66e-05	0.00113517	0.000829867	PTPRC/TRBC2/PTPN22/TRBC1/ITK/LCK/LIME1/ELF1/BCL2/FOXP1/PLCG2/GPS2	12	Differentiating kera-6
GO:0032273	GO:0032273	positive regulation of protein polymerization	12/433	137/18866	7.68e-05	0.00128457	0.000939087	CORO1A/GMFG/EVL/ARPC1B/CDC42EP3/HSP90AA1/HSPA1B/HSPA1A/MECP2/CORO1B/ACTR2/SNX9	12	Differentiating kera-6
GO:0002705	GO:0002705	positive regulation of leukocyte mediated immunity	12/433	138/18866	8.24e-05	0.00135857	0.000993186	PTPRC/TGFB1/RASGRP1/HLA-B/HLA-A/B2M/HSPD1/HLA-E/RSAD2/HLA-F/ZBTB1/DHX36	12	Differentiating kera-6
GO:0045598	GO:0045598	regulation of fat cell differentiation	12/433	143/18866	0.000115986	0.0018251	0.00133424	STK4/TGFB1/ID2/ZFP36L2/INSIG1/METRNL/ASXL1/HNRNPU/SYAP1/GPS2/CCDC85B/DUSP10	12	Differentiating kera-6
GO:0002431	GO:0002431	Fc receptor mediated stimulatory signaling pathway	12/433	145/18866	0.000132394	0.00198048	0.00144784	PTPRC/FYN/WIPF1/CD3G/ARPC1B/NR4A3/HSP90AA1/PIK3R1/ACTB/PLCG2/PLSCR1/ACTR2	12	Differentiating kera-6
GO:0042542	GO:0042542	response to hydrogen peroxide	12/433	146/18866	0.000141317	0.00207155	0.00151442	FYN/ETS1/NR4A3/TXNIP/HSPD1/BCL2/SOD1/STAT1/JUN/PARK7/SETX/PPP1R15B	12	Differentiating kera-6
GO:0043524	GO:0043524	negative regulation of neuron apoptotic process	12/433	149/18866	0.000171244	0.00243165	0.00177767	CORO1A/FYN/NR4A2/NR4A3/HSPD1/MECP2/BCL2/SOD1/ROCK1/JUN/PARK7/HIF1A	12	Differentiating kera-6
GO:0097530	GO:0097530	granulocyte migration	12/433	150/18866	0.000182353	0.00253731	0.00185491	CCL4/CCL5/RAC2/RHOH/PTGER4/CKLF/CD74/PDE4B/RHOG/CD99/S100A8/S100A7	12	Differentiating kera-6
GO:0051250	GO:0051250	negative regulation of lymphocyte activation	12/433	154/18866	0.000233158	0.00316387	0.00231296	SAMSN1/RUNX3/PTPN22/PAG1/CD74/HLA-DRB1/ID2/SOCS1/TNFRSF14/NFKBID/HLA-F/IRF1	12	Differentiating kera-6
GO:0051092	GO:0051092	positive regulation of NF-kappaB transcription factor activity	12/433	159/18866	0.00031318	0.00404917	0.00296016	CARD16/HSPA1B/TRIM22/CFLAR/EIF2AK2/HSPA1A/CIB1/NFKB1/TRIM38/NFKB2/STAT3/S100A8	12	Differentiating kera-6
GO:2001236	GO:2001236	regulation of extrinsic apoptotic signaling pathway	12/433	162/18866	0.000371547	0.00463958	0.00339178	PTPRC/STK4/FYN/HSPA1B/CFLAR/SP100/HSPA1A/BCL2/TNFSF10/PARK7/HMGB2/BIRC6	12	Differentiating kera-6
GO:0031960	GO:0031960	response to corticosteroid	12/433	164/18866	0.000415366	0.00502914	0.00367657	CYBA/AKAP13/NR3C1/CFLAR/DDIT4/HSPD1/CALM3/BCL2/ZFP36L2/HNRNPU/CBX3/BCL2L11	12	Differentiating kera-6
GO:0051100	GO:0051100	negative regulation of binding	12/433	169/18866	0.000544382	0.00621361	0.00454249	TMSB4X/ID2/CARD16/B2M/SP100/ACTB/IFI16/ROCK1/IFIT1/JUN/TLE5/PARK7	12	Differentiating kera-6
GO:0097696	GO:0097696	receptor signaling pathway via STAT	12/433	174/18866	0.000705551	0.00767353	0.00560976	PTPRC/CCL5/IFNG/IL7R/FYN/HCLS1/STAT5A/SOCS1/TNFRSF18/PARP14/STAT1/STAT3	12	Differentiating kera-6
GO:0045646	GO:0045646	regulation of erythrocyte differentiation	11/433	50/18866	1.37e-08	7.5e-07	5.48e-07	ETS1/ISG15/ID2/HSPA1B/B2M/HSPA1A/STAT1/STAT3/HMGB2/HIF1A/BRD1	11	Differentiating kera-6
GO:0046635	GO:0046635	positive regulation of alpha-beta T cell activation	11/433	63/18866	1.73e-07	7.28e-06	5.32e-06	PTPRC/IFNG/RUNX3/PTPN22/CD3E/HLA-A/SOCS1/CD83/HLA-E/HSPH1/NFKBID	11	Differentiating kera-6
GO:0002709	GO:0002709	regulation of T cell mediated immunity	11/433	73/18866	8.12e-07	2.8e-05	2.05e-05	PTPRC/IL7R/TNFRSF1B/HLA-B/HLA-A/B2M/HSPD1/HLA-E/RSAD2/HLA-F/ZBTB1	11	Differentiating kera-6
GO:0043367	GO:0043367	CD4-positive, alpha-beta T cell differentiation	11/433	78/18866	1.6e-06	4.71e-05	3.44e-05	IFNG/RUNX3/GPR183/BATF/PTGER4/SOCS1/CD83/NFKBID/FOXP1/RSAD2/STAT3	11	Differentiating kera-6
GO:0050688	GO:0050688	regulation of defense response to virus	11/433	78/18866	1.6e-06	4.71e-05	3.44e-05	BIRC3/PTPN22/APOBEC3G/CGAS/HERC5/TRIM38/STAT1/IFIT1/SELENOK/USP15/BIRC2	11	Differentiating kera-6
GO:2000106	GO:2000106	regulation of leukocyte apoptotic process	11/433	86/18866	4.27e-06	0.000110778	8.1e-05	CCL5/IL7R/TSC22D3/CD3G/HCLS1/CD74/NR4A3/IRF7/NFKBID/FOXP1/HIF1A	11	Differentiating kera-6
GO:0035710	GO:0035710	CD4-positive, alpha-beta T cell activation	11/433	97/18866	1.39e-05	0.000306743	0.000224246	IFNG/RUNX3/GPR183/BATF/PTGER4/SOCS1/CD83/NFKBID/FOXP1/RSAD2/STAT3	11	Differentiating kera-6
GO:0062207	GO:0062207	regulation of pattern recognition receptor signaling pathway	11/433	99/18866	1.69e-05	0.000358601	0.000262157	BIRC3/CYBA/PTPN22/HSPA1B/HSPA1A/IRF7/RSAD2/IRF1/GPS2/USP15/BIRC2	11	Differentiating kera-6
GO:0042102	GO:0042102	positive regulation of T cell proliferation	11/433	101/18866	2.04e-05	0.000423712	0.000309757	PTPRC/CCL5/CORO1A/PTPN22/CD3E/HLA-DPA1/HLA-DPB1/HLA-A/TNFSF9/HLA-E/SELENOK	11	Differentiating kera-6
GO:0002824	GO:0002824	positive regulation of adaptive immune response based on somatic recombination of immune receptors built from immunoglobulin superfamily domains	11/433	105/18866	2.95e-05	0.000568767	0.0004158	PTPRC/TGFB1/HLA-B/HLA-A/B2M/HSPD1/HLA-E/NFKBID/RSAD2/HLA-F/ZBTB1	11	Differentiating kera-6
GO:0002708	GO:0002708	positive regulation of lymphocyte mediated immunity	11/433	106/18866	3.22e-05	0.000619024	0.00045254	PTPRC/TGFB1/RASGRP1/HLA-B/HLA-A/B2M/HSPD1/HLA-E/RSAD2/HLA-F/ZBTB1	11	Differentiating kera-6
GO:0002821	GO:0002821	positive regulation of adaptive immune response	11/433	110/18866	4.55e-05	0.000834411	0.00061	PTPRC/TGFB1/HLA-B/HLA-A/B2M/HSPD1/HLA-E/NFKBID/RSAD2/HLA-F/ZBTB1	11	Differentiating kera-6
GO:0002761	GO:0002761	regulation of myeloid leukocyte differentiation	11/433	123/18866	0.000126058	0.00192514	0.00140738	IFNG/HCLS1/TGFB1/CD74/HLA-DRB1/ID2/PIK3R1/IRF7/FOXP1/JUN/GNAS	11	Differentiating kera-6
GO:0034605	GO:0034605	cellular response to heat	11/433	125/18866	0.000145603	0.00212726	0.00155514	HSPA8/HSP90AA1/HSPA1B/CHORDC1/HSPD1/HSPA1A/HSPH1/DNAJB1/RANBP2/DHX36/IER5	11	Differentiating kera-6
GO:1903409	GO:1903409	reactive oxygen species biosynthetic process	11/433	128/18866	0.000179722	0.00250866	0.00183397	IFNG/CYBA/FYN/HSP90AA1/CFLAR/HSPD1/GLA/SLC5A3/SOD1/STAT3/PARK7	11	Differentiating kera-6
GO:0007266	GO:0007266	Rho protein signal transduction	11/433	140/18866	0.000391981	0.00481683	0.00352136	ARHGDIB/GPR65/CDC42SE2/CDC42EP3/AKAP13/RHOG/ARHGEF1/CDC42SE1/ROCK1/LPAR6/GNA13	11	Differentiating kera-6
GO:0034620	GO:0034620	cellular response to unfolded protein	11/433	146/18866	0.000559802	0.00637302	0.00465902	TSPYL2/HSPA8/HSPA1B/EIF2AK2/HSPD1/HSPA1A/PIK3R1/TLN1/HERPUD2/BCL2L11/PPP1R15B	11	Differentiating kera-6
GO:0051384	GO:0051384	response to glucocorticoid	11/433	147/18866	0.000592887	0.00662914	0.00484626	AKAP13/NR3C1/CFLAR/DDIT4/HSPD1/CALM3/BCL2/ZFP36L2/HNRNPU/CBX3/BCL2L11	11	Differentiating kera-6
GO:0002224	GO:0002224	toll-like receptor signaling pathway	11/433	152/18866	0.000783771	0.00833803	0.00609555	BIRC3/CYBA/PTPN22/TANK/HSPD1/IRF7/RSAD2/IRF1/S100A8/GPS2/BIRC2	11	Differentiating kera-6
GO:0045648	GO:0045648	positive regulation of erythrocyte differentiation	10/433	34/18866	2.93e-09	1.98e-07	1.44e-07	ETS1/ISG15/ID2/HSPA1B/HSPA1A/STAT1/STAT3/HMGB2/HIF1A/BRD1	10	Differentiating kera-6
GO:0035722	GO:0035722	interleukin-12-mediated signaling pathway	10/433	47/18866	8.86e-08	3.96e-06	2.9e-06	IFNG/LCP1/MSN/AIP/SOD1/CAPZA1/CNN2/RAP1B/PSME2/JAK1	10	Differentiating kera-6
GO:0071349	GO:0071349	cellular response to interleukin-12	10/433	49/18866	1.35e-07	5.86e-06	4.28e-06	IFNG/LCP1/MSN/AIP/SOD1/CAPZA1/CNN2/RAP1B/PSME2/JAK1	10	Differentiating kera-6
GO:0070671	GO:0070671	response to interleukin-12	10/433	50/18866	1.65e-07	7.03e-06	5.14e-06	IFNG/LCP1/MSN/AIP/SOD1/CAPZA1/CNN2/RAP1B/PSME2/JAK1	10	Differentiating kera-6
GO:0002720	GO:0002720	positive regulation of cytokine production involved in immune response	10/433	55/18866	4.25e-07	1.59e-05	1.16e-05	CD74/HLA-A/NR4A3/B2M/SLC7A5/HLA-E/TNFRSF14/RSAD2/HLA-F/DHX36	10	Differentiating kera-6
GO:0061077	GO:0061077	chaperone-mediated protein folding	10/433	60/18866	9.89e-07	3.28e-05	2.4e-05	CD74/HSPE1/HSPA8/HSPA1B/CHORDC1/HSPA1A/HSPH1/DNAJB1/FKBP5/DNAJB4	10	Differentiating kera-6
GO:0031343	GO:0031343	positive regulation of cell killing	10/433	61/18866	1.16e-06	3.73e-05	2.73e-05	PTPRC/IFNG/RASGRP1/HLA-B/HLA-A/B2M/HLA-E/HLA-F/GAPDH/BCL2L11	10	Differentiating kera-6
GO:0032729	GO:0032729	positive regulation of interferon-gamma production	10/433	65/18866	2.12e-06	5.88e-05	4.3e-05	CD2/PTPN22/CD3E/RASGRP1/HLA-DPA1/HLA-DPB1/PDE4B/HLA-A/SLC7A5/HSPD1	10	Differentiating kera-6
GO:0002228	GO:0002228	natural killer cell mediated immunity	10/433	66/18866	2.45e-06	6.66e-05	4.87e-05	GZMB/CORO1A/SERPINB9/CD96/RASGRP1/HLA-B/HLA-A/HLA-E/HLA-F/LYST	10	Differentiating kera-6
GO:0030101	GO:0030101	natural killer cell activation	10/433	85/18866	2.46e-05	0.000488437	0.000357074	PTPRC/CD2/CORO1A/PTPN22/RASGRP1/ID2/PRDM1/HLA-E/HLA-F/ZBTB1	10	Differentiating kera-6
GO:0034109	GO:0034109	homotypic cell-cell adhesion	10/433	86/18866	2.73e-05	0.000534305	0.000390606	CCL5/LGALS1/MYL12A/FLNA/ACTB/TLN1/CD99/MYH9/GNAS/JAK1	10	Differentiating kera-6
GO:0032677	GO:0032677	regulation of interleukin-8 production	10/433	93/18866	5.4e-05	0.000947253	0.000692494	PTPRC/CD2/TMSB4X/PTPN22/CD74/HSPA1B/HSPA1A/CD58/STAT3/PARK7	10	Differentiating kera-6
GO:0045185	GO:0045185	maintenance of protein location	10/433	93/18866	5.4e-05	0.000947253	0.000692494	SRGN/TMSB4X/TMSB10/FLNA/SP100/VPS13C/INSIG1/HNRNPU/G3BP2/PARK7	10	Differentiating kera-6
GO:0042100	GO:0042100	B cell proliferation	10/433	97/18866	7.75e-05	0.00129209	0.000944589	PTPRC/IL7R/TNFRSF4/GPR183/IKZF3/RASGRP1/CD74/HSPD1/BCL2/AHR	10	Differentiating kera-6
GO:0032637	GO:0032637	interleukin-8 production	10/433	101/18866	0.000109193	0.00174669	0.00127692	PTPRC/CD2/TMSB4X/PTPN22/CD74/HSPA1B/HSPA1A/CD58/STAT3/PARK7	10	Differentiating kera-6
GO:0048661	GO:0048661	positive regulation of smooth muscle cell proliferation	10/433	103/18866	0.000128741	0.00195432	0.00142872	CCL5/CYBA/ID2/NR4A3/GNAI2/FOXP1/STAT1/JUN/DNMT1/NAMPT	10	Differentiating kera-6
GO:1903426	GO:1903426	regulation of reactive oxygen species biosynthetic process	10/433	107/18866	0.000176793	0.00249158	0.00182148	IFNG/CYBA/FYN/HSP90AA1/CFLAR/HSPD1/GLA/SLC5A3/STAT3/PARK7	10	Differentiating kera-6
GO:1903555	GO:1903555	regulation of tumor necrosis factor superfamily cytokine production	10/433	113/18866	0.0002766	0.00369616	0.00270209	PTPRC/IFNG/CD2/CYBA/PTPN22/RASGRP1/PIK3R1/HLA-E/FOXP1/SELENOK	10	Differentiating kera-6
GO:0010822	GO:0010822	positive regulation of mitochondrion organization	10/433	119/18866	0.000419734	0.00504026	0.0036847	GZMB/RAC2/VPS13C/BCL2/USP36/TNFSF10/PARK7/HIF1A/BCL2L11/CDC37	10	Differentiating kera-6
GO:0071706	GO:0071706	tumor necrosis factor superfamily cytokine production	10/433	119/18866	0.000419734	0.00504026	0.0036847	PTPRC/IFNG/CD2/CYBA/PTPN22/RASGRP1/PIK3R1/HLA-E/FOXP1/SELENOK	10	Differentiating kera-6
GO:1990266	GO:1990266	neutrophil migration	10/433	122/18866	0.000511676	0.0059564	0.00435445	CCL4/CCL5/RAC2/RHOH/CKLF/CD74/PDE4B/RHOG/CD99/S100A8	10	Differentiating kera-6
GO:0051101	GO:0051101	regulation of DNA binding	10/433	124/18866	0.00058179	0.00657965	0.00481008	IFNG/TMSB4X/TGFB1/ID2/SP100/CALM3/IFI16/JUN/PARK7/HMGB2	10	Differentiating kera-6
GO:0043368	GO:0043368	positive T cell selection	9/433	36/18866	8.84e-08	3.96e-06	2.9e-06	PTPRC/CD3D/BATF/CD3E/CD3G/CD74/BCL2/STAT3/BCL11B	9	Differentiating kera-6
GO:0006458	GO:0006458	'de novo' protein folding	9/433	41/18866	2.97e-07	1.15e-05	8.42e-06	CD74/HSPE1/HSPA8/HSPA1B/HSPD1/HSPA1A/HSPH1/DNAJB1/DNAJB4	9	Differentiating kera-6
GO:0045058	GO:0045058	T cell selection	9/433	49/18866	1.48e-06	4.54e-05	3.32e-05	PTPRC/CD3D/BATF/CD3E/CD3G/CD74/BCL2/STAT3/BCL11B	9	Differentiating kera-6
GO:0002711	GO:0002711	positive regulation of T cell mediated immunity	9/433	50/18866	1.77e-06	5.1e-05	3.73e-05	PTPRC/HLA-B/HLA-A/B2M/HSPD1/HLA-E/RSAD2/HLA-F/ZBTB1	9	Differentiating kera-6
GO:0002704	GO:0002704	negative regulation of leukocyte mediated immunity	9/433	52/18866	2.5e-06	6.75e-05	4.94e-05	PTPRC/IL7R/SERPINB9/CD96/HLA-B/HLA-A/HLA-E/BST2/HLA-F	9	Differentiating kera-6
GO:0060760	GO:0060760	positive regulation of response to cytokine stimulus	9/433	57/18866	5.51e-06	0.000138869	0.000101521	CXCR4/CD74/HSPA1B/PARP14/HSPA1A/IRF7/NLRC5/IFIH1/HIF1A	9	Differentiating kera-6
GO:0042267	GO:0042267	natural killer cell mediated cytotoxicity	9/433	61/18866	9.8e-06	0.000229686	0.000167913	GZMB/CORO1A/SERPINB9/RASGRP1/HLA-B/HLA-A/HLA-E/HLA-F/LYST	9	Differentiating kera-6
GO:1903902	GO:1903902	positive regulation of viral life cycle	9/433	61/18866	9.8e-06	0.000229686	0.000167913	CCL5/LGALS1/CD74/HLA-DRB1/HSPA8/VPS37B/ADAR/TRIM38/IFIT1	9	Differentiating kera-6
GO:0002753	GO:0002753	cytoplasmic pattern recognition receptor signaling pathway	9/433	68/18866	2.42e-05	0.000481509	0.000352009	BIRC3/PTPN22/HSPA1B/HSPA1A/IRF7/IFIH1/OTULIN/USP15/BIRC2	9	Differentiating kera-6
GO:0070227	GO:0070227	lymphocyte apoptotic process	9/433	73/18866	4.3e-05	0.000792919	0.000579666	CCL5/IL7R/TSC22D3/CD3G/CD74/NFKBID/FOXP1/HIF1A/BCL2L11	9	Differentiating kera-6
GO:0001910	GO:0001910	regulation of leukocyte mediated cytotoxicity	9/433	75/18866	5.35e-05	0.000945018	0.00069086	PTPRC/IL7R/SERPINB9/RASGRP1/HLA-B/HLA-A/B2M/HLA-E/HLA-F	9	Differentiating kera-6
GO:1900034	GO:1900034	regulation of cellular response to heat	9/433	79/18866	8.08e-05	0.00134189	0.000980995	HSPA8/HSP90AA1/HSPA1B/CHORDC1/HSPA1A/HSPH1/DNAJB1/RANBP2/IER5	9	Differentiating kera-6
GO:1901532	GO:1901532	regulation of hematopoietic progenitor cell differentiation	9/433	86/18866	0.000156823	0.00227602	0.00166389	EIF2AK2/PSMB9/KMT2A/PSMB10/ZBTB1/PSMB8/DHX36/PSME2/N4BP2L2	9	Differentiating kera-6
GO:0060218	GO:0060218	hematopoietic stem cell differentiation	9/433	87/18866	0.00017143	0.00243165	0.00177767	BATF/EIF2AK2/PSMB9/KMT2A/PSMB10/CHD2/PSMB8/PSME2/N4BP2L2	9	Differentiating kera-6
GO:0060761	GO:0060761	negative regulation of response to cytokine stimulus	9/433	87/18866	0.00017143	0.00243165	0.00177767	PTPRC/CCL5/CARD16/PARP14/SAMHD1/ADAR/NLRC5/GPS2/TLE5	9	Differentiating kera-6
GO:1904894	GO:1904894	positive regulation of receptor signaling pathway via STAT	9/433	93/18866	0.000284902	0.00374993	0.0027414	CCL5/IFNG/IL7R/FYN/HCLS1/SOCS1/TNFRSF18/PARP14/STAT3	9	Differentiating kera-6
GO:2000117	GO:2000117	negative regulation of cysteine-type endopeptidase activity	9/433	93/18866	0.000284902	0.00374993	0.0027414	BIRC3/CST7/SERPINB9/CARD16/CFLAR/IFI16/PARK7/BIRC2/TNFAIP8	9	Differentiating kera-6
GO:1901655	GO:1901655	cellular response to ketone	9/433	97/18866	0.000390613	0.00481683	0.00352136	GNG2/PTGER4/NR3C1/CFLAR/DDIT4/MSN/AHR/CBX3/PARK7	9	Differentiating kera-6
GO:0019886	GO:0019886	antigen processing and presentation of exogenous peptide antigen via MHC class II	9/433	99/18866	0.000454492	0.00539848	0.00394658	HLA-DQA1/CD74/HLA-DPA1/HLA-DPB1/HLA-DRB1/HLA-DQB1/HLA-DRB5/HLA-DRA/CAPZA1	9	Differentiating kera-6
GO:0051817	GO:0051817	modulation of process of other organism involved in symbiotic interaction	9/433	99/18866	0.000454492	0.00539848	0.00394658	CCL4/CCL5/SERPINB9/HSPA8/EIF2AK2/GAPDH/JUN/BCL2L11/IGF2R	9	Differentiating kera-6
GO:0042116	GO:0042116	macrophage activation	9/433	101/18866	0.000526718	0.00607377	0.00444026	PTPRC/IFNG/CST7/CD74/CTSC/HSPD1/FOXP1/JUN/NAMPT	9	Differentiating kera-6
GO:0002495	GO:0002495	antigen processing and presentation of peptide antigen via MHC class II	9/433	103/18866	0.000608096	0.00676468	0.00494535	HLA-DQA1/CD74/HLA-DPA1/HLA-DPB1/HLA-DRB1/HLA-DQB1/HLA-DRB5/HLA-DRA/CAPZA1	9	Differentiating kera-6
GO:0002504	GO:0002504	antigen processing and presentation of peptide or polysaccharide antigen via MHC class II	9/433	104/18866	0.000652482	0.00716749	0.00523982	HLA-DQA1/CD74/HLA-DPA1/HLA-DPB1/HLA-DRB1/HLA-DQB1/HLA-DRB5/HLA-DRA/CAPZA1	9	Differentiating kera-6
GO:2001237	GO:2001237	negative regulation of extrinsic apoptotic signaling pathway	9/433	107/18866	0.000801774	0.00845282	0.00617947	FYN/HSPA1B/CFLAR/HSPA1A/BCL2/TNFSF10/PARK7/HMGB2/BIRC6	9	Differentiating kera-6
GO:0002286	GO:0002286	T cell activation involved in immune response	9/433	109/18866	0.000915925	0.00933605	0.00682516	IFNG/LCP1/GPR183/BATF/PTGER4/CD74/NFKBID/FOXP1/STAT3	9	Differentiating kera-6
GO:0043618	GO:0043618	regulation of transcription from RNA polymerase II promoter in response to stress	9/433	109/18866	0.000915925	0.00933605	0.00682516	RBPJ/PSMB9/HSPA1A/DNAJB1/PSMB10/JUN/PSMB8/PSME2/HIF1A	9	Differentiating kera-6
GO:0032680	GO:0032680	regulation of tumor necrosis factor production	9/433	110/18866	0.000977758	0.00982916	0.00718565	PTPRC/CD2/CYBA/PTPN22/RASGRP1/PIK3R1/HLA-E/FOXP1/SELENOK	9	Differentiating kera-6
GO:0019883	GO:0019883	antigen processing and presentation of endogenous antigen	8/433	24/18866	3.85e-08	1.92e-06	1.4e-06	CD74/HLA-B/HLA-C/HLA-A/B2M/HLA-E/HLA-F/TAPBP	8	Differentiating kera-6
GO:0035456	GO:0035456	response to interferon-beta	8/433	32/18866	4.68e-07	1.72e-05	1.26e-05	IFITM2/IFITM1/XAF1/BST2/IFI16/IRF1/STAT1/PLSCR1	8	Differentiating kera-6
GO:0051085	GO:0051085	chaperone cofactor-dependent protein refolding	8/433	32/18866	4.68e-07	1.72e-05	1.26e-05	CD74/HSPE1/HSPA8/HSPA1B/HSPA1A/HSPH1/DNAJB1/DNAJB4	8	Differentiating kera-6
GO:0051084	GO:0051084	'de novo' posttranslational protein folding	8/433	37/18866	1.55e-06	4.67e-05	3.41e-05	CD74/HSPE1/HSPA8/HSPA1B/HSPA1A/HSPH1/DNAJB1/DNAJB4	8	Differentiating kera-6
GO:0002707	GO:0002707	negative regulation of lymphocyte mediated immunity	8/433	42/18866	4.3e-06	0.000110778	8.1e-05	PTPRC/IL7R/SERPINB9/CD96/HLA-B/HLA-A/HLA-E/HLA-F	8	Differentiating kera-6
GO:0001913	GO:0001913	T cell mediated cytotoxicity	8/433	44/18866	6.2e-06	0.000153476	0.000112199	PTPRC/IL7R/HLA-B/HLA-A/B2M/CTSC/HLA-E/HLA-F	8	Differentiating kera-6
GO:2000107	GO:2000107	negative regulation of leukocyte apoptotic process	8/433	49/18866	1.43e-05	0.000314203	0.0002297	CCL5/IL7R/TSC22D3/HCLS1/CD74/IRF7/FOXP1/HIF1A	8	Differentiating kera-6
GO:0001961	GO:0001961	positive regulation of cytokine-mediated signaling pathway	8/433	50/18866	1.66e-05	0.000355897	0.00026018	CXCR4/CD74/HSPA1B/PARP14/HSPA1A/IRF7/NLRC5/HIF1A	8	Differentiating kera-6
GO:1903557	GO:1903557	positive regulation of tumor necrosis factor superfamily cytokine production	8/433	52/18866	2.24e-05	0.000448623	0.000327968	PTPRC/IFNG/CD2/CYBA/RASGRP1/PIK3R1/HLA-E/SELENOK	8	Differentiating kera-6
GO:0070228	GO:0070228	regulation of lymphocyte apoptotic process	8/433	56/18866	3.91e-05	0.000731538	0.000534794	CCL5/IL7R/TSC22D3/CD3G/CD74/NFKBID/FOXP1/HIF1A	8	Differentiating kera-6
GO:0002763	GO:0002763	positive regulation of myeloid leukocyte differentiation	8/433	58/18866	5.06e-05	0.000923223	0.000674926	IFNG/HCLS1/TGFB1/CD74/HLA-DRB1/ID2/JUN/GNAS	8	Differentiating kera-6
GO:0071385	GO:0071385	cellular response to glucocorticoid stimulus	8/433	59/18866	5.74e-05	0.000996721	0.000728657	AKAP13/NR3C1/CFLAR/DDIT4/ZFP36L2/HNRNPU/CBX3/BCL2L11	8	Differentiating kera-6
GO:0071384	GO:0071384	cellular response to corticosteroid stimulus	8/433	62/18866	8.25e-05	0.00135857	0.000993186	AKAP13/NR3C1/CFLAR/DDIT4/ZFP36L2/HNRNPU/CBX3/BCL2L11	8	Differentiating kera-6
GO:0032507	GO:0032507	maintenance of protein location in cell	8/433	64/18866	0.000103707	0.00167114	0.00122169	SRGN/TMSB4X/TMSB10/SP100/VPS13C/INSIG1/HNRNPU/PARK7	8	Differentiating kera-6
GO:0032922	GO:0032922	circadian regulation of gene expression	8/433	66/18866	0.000129307	0.00195432	0.00142872	ID2/KMT2A/HNRNPU/AHR/PER1/CSNK1D/NAMPT/BHLHE40	8	Differentiating kera-6
GO:2000378	GO:2000378	negative regulation of reactive oxygen species metabolic process	8/433	66/18866	0.000129307	0.00195432	0.00142872	FYN/CFLAR/HSPD1/GLA/BCL2/STAT3/PARK7/HIF1A	8	Differentiating kera-6
GO:0034121	GO:0034121	regulation of toll-like receptor signaling pathway	8/433	74/18866	0.000289284	0.00377988	0.0027633	BIRC3/CYBA/PTPN22/IRF7/RSAD2/IRF1/GPS2/BIRC2	8	Differentiating kera-6
GO:0002200	GO:0002200	somatic diversification of immune receptors	8/433	77/18866	0.000380469	0.00472407	0.00345355	PTPRC/BATF/TGFB1/HSPD1/SAMHD1/ADAR/BCL11B/HMGB2	8	Differentiating kera-6
GO:0043407	GO:0043407	negative regulation of MAP kinase activity	8/433	79/18866	0.000453321	0.00539848	0.00394658	DUSP4/DUSP2/PTPN22/RGS2/DUSP5/DUSP16/GPS2/DUSP10	8	Differentiating kera-6
GO:0002312	GO:0002312	B cell activation involved in immune response	8/433	80/18866	0.000493773	0.00577122	0.00421907	PTPRC/LGALS1/GPR183/BATF/TGFB1/ITM2A/HSPD1/PLCG2	8	Differentiating kera-6
GO:0031397	GO:0031397	negative regulation of protein ubiquitination	8/433	80/18866	0.000493773	0.00577122	0.00421907	FYN/ISG15/HSPA1B/HSPA1A/GPS2/PARK7/N4BP1/SQSTM1	8	Differentiating kera-6
GO:0001960	GO:0001960	negative regulation of cytokine-mediated signaling pathway	8/433	81/18866	0.000537101	0.00614651	0.00449343	PTPRC/CCL5/CARD16/PARP14/SAMHD1/ADAR/NLRC5/GPS2	8	Differentiating kera-6
GO:1903313	GO:1903313	positive regulation of mRNA metabolic process	8/433	82/18866	0.000583455	0.00657965	0.00481008	HSPA8/ZC3HAV1/CNOT6L/ZFP36L2/ROCK1/TRA2A/DHX36/TRA2B	8	Differentiating kera-6
GO:0001776	GO:0001776	leukocyte homeostasis	8/433	86/18866	0.000802275	0.00845282	0.00617947	CORO1A/TSC22D3/GPR183/CD74/PDE4B/BCL2/HIF1A/BCL2L11	8	Differentiating kera-6
GO:0009791	GO:0009791	post-embryonic development	8/433	86/18866	0.000802275	0.00845282	0.00617947	NR4A2/PRDM1/MECP2/BCL2/BCL11B/GNAS/BCL2L11/IGF2R	8	Differentiating kera-6
GO:0042509	GO:0042509	regulation of tyrosine phosphorylation of STAT protein	8/433	86/18866	0.000802275	0.00845282	0.00617947	CCL5/IFNG/FYN/HCLS1/SOCS1/TNFRSF18/PARP14/STAT3	8	Differentiating kera-6
GO:0007260	GO:0007260	tyrosine phosphorylation of STAT protein	8/433	89/18866	0.00100616	0.00999997	0.00731052	CCL5/IFNG/FYN/HCLS1/SOCS1/TNFRSF18/PARP14/STAT3	8	Differentiating kera-6
GO:0008625	GO:0008625	extrinsic apoptotic signaling pathway via death domain receptors	8/433	89/18866	0.00100616	0.00999997	0.00731052	STK4/CFLAR/SP100/PIK3R1/BCL2/TNFSF10/PARK7/HMGB2	8	Differentiating kera-6
GO:0002483	GO:0002483	antigen processing and presentation of endogenous peptide antigen	7/433	17/18866	5.1e-08	2.43e-06	1.77e-06	HLA-B/HLA-C/HLA-A/B2M/HLA-E/HLA-F/TAPBP	7	Differentiating kera-6
GO:0019885	GO:0019885	antigen processing and presentation of endogenous peptide antigen via MHC class I	7/433	17/18866	5.1e-08	2.43e-06	1.77e-06	HLA-B/HLA-C/HLA-A/B2M/HLA-E/HLA-F/TAPBP	7	Differentiating kera-6
GO:0001911	GO:0001911	negative regulation of leukocyte mediated cytotoxicity	7/433	20/18866	1.91e-07	7.77e-06	5.68e-06	PTPRC/IL7R/SERPINB9/HLA-B/HLA-A/HLA-E/HLA-F	7	Differentiating kera-6
GO:0031342	GO:0031342	negative regulation of cell killing	7/433	24/18866	7.89e-07	2.74e-05	2.01e-05	PTPRC/IL7R/SERPINB9/HLA-B/HLA-A/HLA-E/HLA-F	7	Differentiating kera-6
GO:0060330	GO:0060330	regulation of response to interferon-gamma	7/433	25/18866	1.07e-06	3.51e-05	2.57e-05	IFNG/SOCS1/PARP14/STAT1/NLRC5/CDC37/JAK1	7	Differentiating kera-6
GO:0060334	GO:0060334	regulation of interferon-gamma-mediated signaling pathway	7/433	25/18866	1.07e-06	3.51e-05	2.57e-05	IFNG/SOCS1/PARP14/STAT1/NLRC5/CDC37/JAK1	7	Differentiating kera-6
GO:0036037	GO:0036037	CD8-positive, alpha-beta T cell activation	7/433	27/18866	1.91e-06	5.43e-05	3.97e-05	RUNX3/PTPN22/HLA-A/SOCS1/HLA-E/BCL2/IRF1	7	Differentiating kera-6
GO:0046640	GO:0046640	regulation of alpha-beta T cell proliferation	7/433	33/18866	8.15e-06	0.000195126	0.000142648	PTPRC/PTPN22/CD3E/HLA-A/HLA-E/TNFRSF14/IRF1	7	Differentiating kera-6
GO:0001914	GO:0001914	regulation of T cell mediated cytotoxicity	7/433	35/18866	1.23e-05	0.000278313	0.000203462	PTPRC/IL7R/HLA-B/HLA-A/B2M/HLA-E/HLA-F	7	Differentiating kera-6
GO:0046633	GO:0046633	alpha-beta T cell proliferation	7/433	36/18866	1.5e-05	0.000327112	0.000239137	PTPRC/PTPN22/CD3E/HLA-A/HLA-E/TNFRSF14/IRF1	7	Differentiating kera-6
GO:0033120	GO:0033120	positive regulation of RNA splicing	7/433	37/18866	1.81e-05	0.00037858	0.000276762	HSPA8/HSPA1A/PIK3R1/TRA2A/SETX/POLR2A/TRA2B	7	Differentiating kera-6
GO:0030224	GO:0030224	monocyte differentiation	7/433	38/18866	2.18e-05	0.00044344	0.000324179	CD74/HLA-DRB1/IRF7/FOXP1/IFI16/JUN/MYH9	7	Differentiating kera-6
GO:0046596	GO:0046596	regulation of viral entry into host cell	7/433	38/18866	2.18e-05	0.00044344	0.000324179	LGALS1/IFITM2/CD74/HLA-DRB1/IFITM1/TRIM22/TRIM38	7	Differentiating kera-6
GO:1903131	GO:1903131	mononuclear cell differentiation	7/433	38/18866	2.18e-05	0.00044344	0.000324179	CD74/HLA-DRB1/IRF7/FOXP1/IFI16/JUN/MYH9	7	Differentiating kera-6
GO:0098760	GO:0098760	response to interleukin-7	7/433	42/18866	4.31e-05	0.000792919	0.000579666	IL7R/IL2RG/STAT5A/SOCS1/HSPD1/STAT3/JAK1	7	Differentiating kera-6
GO:0098761	GO:0098761	cellular response to interleukin-7	7/433	42/18866	4.31e-05	0.000792919	0.000579666	IL7R/IL2RG/STAT5A/SOCS1/HSPD1/STAT3/JAK1	7	Differentiating kera-6
GO:0002715	GO:0002715	regulation of natural killer cell mediated immunity	7/433	45/18866	6.83e-05	0.0011551	0.000844443	SERPINB9/CD96/RASGRP1/HLA-B/HLA-A/HLA-E/HLA-F	7	Differentiating kera-6
GO:0052372	GO:0052372	modulation by symbiont of entry into host	7/433	45/18866	6.83e-05	0.0011551	0.000844443	LGALS1/IFITM2/CD74/HLA-DRB1/IFITM1/TRIM22/TRIM38	7	Differentiating kera-6
GO:0032760	GO:0032760	positive regulation of tumor necrosis factor production	7/433	50/18866	0.000136131	0.00202855	0.00148298	PTPRC/CD2/CYBA/RASGRP1/PIK3R1/HLA-E/SELENOK	7	Differentiating kera-6
GO:0001912	GO:0001912	positive regulation of leukocyte mediated cytotoxicity	7/433	52/18866	0.000175289	0.00247836	0.00181181	PTPRC/RASGRP1/HLA-B/HLA-A/B2M/HLA-E/HLA-F	7	Differentiating kera-6
GO:0032757	GO:0032757	positive regulation of interleukin-8 production	7/433	54/18866	0.000223084	0.00306513	0.00224077	CD2/CD74/HSPA1B/HSPA1A/CD58/STAT3/PARK7	7	Differentiating kera-6
GO:0031295	GO:0031295	T cell costimulation	7/433	56/18866	0.000280862	0.00371909	0.00271886	LGALS1/ICOS/CD3E/FYN/LCK/PIK3R1/TNFRSF14	7	Differentiating kera-6
GO:0031294	GO:0031294	lymphocyte costimulation	7/433	58/18866	0.000350089	0.00440932	0.00322345	LGALS1/ICOS/CD3E/FYN/LCK/PIK3R1/TNFRSF14	7	Differentiating kera-6
GO:0050707	GO:0050707	regulation of cytokine secretion	7/433	59/18866	0.000389488	0.00481683	0.00352136	SRGN/IFNG/TNFRSF4/RGCC/PTGER4/SOCS1/GAPDH	7	Differentiating kera-6
GO:0033619	GO:0033619	membrane protein proteolysis	7/433	61/18866	0.000478902	0.00564254	0.00412501	IFNG/TNFRSF1B/TGFB1/NFKB1/ROCK1/MYH9/SNX9	7	Differentiating kera-6
GO:0002294	GO:0002294	CD4-positive, alpha-beta T cell differentiation involved in immune response	7/433	62/18866	0.000529359	0.00607377	0.00444026	IFNG/GPR183/BATF/PTGER4/NFKBID/FOXP1/STAT3	7	Differentiating kera-6
GO:0010803	GO:0010803	regulation of tumor necrosis factor-mediated signaling pathway	7/433	62/18866	0.000529359	0.00607377	0.00444026	BIRC3/CARD16/HSPA1B/HSPA1A/GPS2/OTULIN/BIRC2	7	Differentiating kera-6
GO:0030888	GO:0030888	regulation of B cell proliferation	7/433	62/18866	0.000529359	0.00607377	0.00444026	PTPRC/TNFRSF4/GPR183/IKZF3/CD74/BCL2/AHR	7	Differentiating kera-6
GO:0002287	GO:0002287	alpha-beta T cell activation involved in immune response	7/433	63/18866	0.000583957	0.00657965	0.00481008	IFNG/GPR183/BATF/PTGER4/NFKBID/FOXP1/STAT3	7	Differentiating kera-6
GO:0002293	GO:0002293	alpha-beta T cell differentiation involved in immune response	7/433	63/18866	0.000583957	0.00657965	0.00481008	IFNG/GPR183/BATF/PTGER4/NFKBID/FOXP1/STAT3	7	Differentiating kera-6
GO:0032768	GO:0032768	regulation of monooxygenase activity	7/433	66/18866	0.000775025	0.00826505	0.0060422	IFNG/HSP90AA1/GLA/CALM3/NFKB1/PARK7/HIF1A	7	Differentiating kera-6
GO:0072678	GO:0072678	T cell migration	7/433	67/18866	0.000848652	0.00883525	0.00645905	CCL5/GPR183/MSN/TNFRSF14/CD99/SELENOK/S100A7	7	Differentiating kera-6
GO:0002716	GO:0002716	negative regulation of natural killer cell mediated immunity	6/433	17/18866	1.41e-06	4.4e-05	3.22e-05	SERPINB9/CD96/HLA-B/HLA-A/HLA-E/HLA-F	6	Differentiating kera-6
GO:2001185	GO:2001185	regulation of CD8-positive, alpha-beta T cell activation	6/433	18/18866	2.07e-06	5.79e-05	4.23e-05	RUNX3/PTPN22/HLA-A/SOCS1/HLA-E/IRF1	6	Differentiating kera-6
GO:0035455	GO:0035455	response to interferon-alpha	6/433	21/18866	5.72e-06	0.000142406	0.000104107	IFITM2/IFITM1/EIF2AK2/BST2/ADAR/IFIT3	6	Differentiating kera-6
GO:0042026	GO:0042026	protein refolding	6/433	23/18866	1.02e-05	0.000238531	0.000174379	HSPA8/HSP90AA1/HSPA1B/B2M/HSPD1/HSPA1A	6	Differentiating kera-6
GO:0000188	GO:0000188	inactivation of MAPK activity	6/433	26/18866	2.2e-05	0.00044344	0.000324179	DUSP4/DUSP2/DUSP5/DUSP16/GPS2/DUSP10	6	Differentiating kera-6
GO:0001916	GO:0001916	positive regulation of T cell mediated cytotoxicity	6/433	28/18866	3.46e-05	0.000657349	0.000480558	PTPRC/HLA-B/HLA-A/B2M/HLA-E/HLA-F	6	Differentiating kera-6
GO:0038111	GO:0038111	interleukin-7-mediated signaling pathway	6/433	30/18866	5.25e-05	0.000935793	0.000684115	IL7R/IL2RG/STAT5A/SOCS1/STAT3/JAK1	6	Differentiating kera-6
GO:0070229	GO:0070229	negative regulation of lymphocyte apoptotic process	6/433	31/18866	6.39e-05	0.0010979	0.000802628	CCL5/IL7R/TSC22D3/CD74/FOXP1/HIF1A	6	Differentiating kera-6
GO:0001975	GO:0001975	response to amphetamine	6/433	33/18866	9.24e-05	0.0015171	0.00110908	RGS2/NR4A2/RGS10/CALM3/SOD1/RANBP2	6	Differentiating kera-6
GO:0032814	GO:0032814	regulation of natural killer cell activation	6/433	34/18866	0.00011008	0.00175447	0.00128261	PTPN22/RASGRP1/PRDM1/HLA-E/HLA-F/ZBTB1	6	Differentiating kera-6
GO:0032633	GO:0032633	interleukin-4 production	6/433	35/18866	0.000130305	0.00196263	0.00143479	CD3E/ITK/HLA-DRB1/SLC7A5/CD83/HLA-E	6	Differentiating kera-6
GO:0062208	GO:0062208	positive regulation of pattern recognition receptor signaling pathway	6/433	37/18866	0.000179539	0.00250866	0.00183397	CYBA/PTPN22/HSPA1B/HSPA1A/RSAD2/USP15	6	Differentiating kera-6
GO:0070423	GO:0070423	nucleotide-binding oligomerization domain containing signaling pathway	6/433	37/18866	0.000179539	0.00250866	0.00183397	BIRC3/PTPN22/HSPA1B/HSPA1A/OTULIN/BIRC2	6	Differentiating kera-6
GO:0035872	GO:0035872	nucleotide-binding domain, leucine rich repeat containing receptor signaling pathway	6/433	38/18866	0.000209115	0.00288223	0.00210707	BIRC3/PTPN22/HSPA1B/HSPA1A/OTULIN/BIRC2	6	Differentiating kera-6
GO:1902895	GO:1902895	positive regulation of pri-miRNA transcription by RNA polymerase II	6/433	40/18866	0.000279714	0.00371511	0.00271595	ETS1/TGFB1/NR3C1/STAT3/JUN/HIF1A	6	Differentiating kera-6
GO:1903427	GO:1903427	negative regulation of reactive oxygen species biosynthetic process	6/433	40/18866	0.000279714	0.00371511	0.00271595	FYN/CFLAR/HSPD1/GLA/STAT3/PARK7	6	Differentiating kera-6
GO:0031062	GO:0031062	positive regulation of histone methylation	6/433	41/18866	0.000321391	0.00411888	0.00301113	KMT2E/MECP2/NSD3/KMT2A/EED/DNMT1	6	Differentiating kera-6
GO:0042269	GO:0042269	regulation of natural killer cell mediated cytotoxicity	6/433	41/18866	0.000321391	0.00411888	0.00301113	SERPINB9/RASGRP1/HLA-B/HLA-A/HLA-E/HLA-F	6	Differentiating kera-6
GO:0048538	GO:0048538	thymus development	6/433	46/18866	0.000607908	0.00676468	0.00494535	BCL2/SOD1/ASXL1/ZBTB1/BCL11B/BCL2L11	6	Differentiating kera-6
GO:0014075	GO:0014075	response to amine	6/433	47/18866	0.000683563	0.00745287	0.00544845	RGS2/NR4A2/RGS10/CALM3/SOD1/RANBP2	6	Differentiating kera-6
GO:0032648	GO:0032648	regulation of interferon-beta production	6/433	48/18866	0.000766303	0.00819196	0.00598877	REL/IRF7/IRF1/TRIM38/IFIH1/HMGB2	6	Differentiating kera-6
GO:0070231	GO:0070231	T cell apoptotic process	6/433	49/18866	0.000856568	0.00889653	0.00650385	CCL5/IL7R/TSC22D3/NFKBID/HIF1A/BCL2L11	6	Differentiating kera-6
GO:0001774	GO:0001774	microglial cell activation	6/433	50/18866	0.000954809	0.00966496	0.00706561	PTPRC/IFNG/CST7/CTSC/JUN/NAMPT	6	Differentiating kera-6
GO:0002269	GO:0002269	leukocyte activation involved in inflammatory response	6/433	50/18866	0.000954809	0.00966496	0.00706561	PTPRC/IFNG/CST7/CTSC/JUN/NAMPT	6	Differentiating kera-6
GO:0032608	GO:0032608	interferon-beta production	6/433	50/18866	0.000954809	0.00966496	0.00706561	REL/IRF7/IRF1/TRIM38/IFIH1/HMGB2	6	Differentiating kera-6
GO:0070424	GO:0070424	regulation of nucleotide-binding oligomerization domain containing signaling pathway	5/433	10/18866	1.43e-06	4.4e-05	3.22e-05	BIRC3/PTPN22/HSPA1B/HSPA1A/BIRC2	5	Differentiating kera-6
GO:0071104	GO:0071104	response to interleukin-9	5/433	10/18866	1.43e-06	4.4e-05	3.22e-05	IL2RG/STAT5A/STAT1/STAT3/JAK1	5	Differentiating kera-6
GO:0045059	GO:0045059	positive thymic T cell selection	5/433	14/18866	1.05e-05	0.000242226	0.00017708	PTPRC/CD3D/CD3E/CD3G/CD74	5	Differentiating kera-6
GO:0070486	GO:0070486	leukocyte aggregation	5/433	14/18866	1.05e-05	0.000242226	0.00017708	RAC2/SEMA4D/NR4A3/MSN/S100A8	5	Differentiating kera-6
GO:0045953	GO:0045953	negative regulation of natural killer cell mediated cytotoxicity	5/433	16/18866	2.21e-05	0.00044344	0.000324179	SERPINB9/HLA-B/HLA-A/HLA-E/HLA-F	5	Differentiating kera-6
GO:0032727	GO:0032727	positive regulation of interferon-alpha production	5/433	20/18866	7.26e-05	0.0012233	0.000894295	HSPD1/IRF7/STAT1/IFIH1/DHX36	5	Differentiating kera-6
GO:0046641	GO:0046641	positive regulation of alpha-beta T cell proliferation	5/433	21/18866	9.35e-05	0.0015171	0.00110908	PTPRC/PTPN22/CD3E/HLA-A/HLA-E	5	Differentiating kera-6
GO:2000737	GO:2000737	negative regulation of stem cell differentiation	5/433	21/18866	9.35e-05	0.0015171	0.00110908	LBH/ZFP36L2/HNRNPU/STAT3/N4BP2L2	5	Differentiating kera-6
GO:0001779	GO:0001779	natural killer cell differentiation	5/433	22/18866	0.000118675	0.0018251	0.00133424	PTPRC/RASGRP1/ID2/PRDM1/ZBTB1	5	Differentiating kera-6
GO:0032069	GO:0032069	regulation of nuclease activity	5/433	22/18866	0.000118675	0.0018251	0.00133424	OASL/HSPA1A/OAS2/OAS1/HMGB2	5	Differentiating kera-6
GO:0035970	GO:0035970	peptidyl-threonine dephosphorylation	5/433	22/18866	0.000118675	0.0018251	0.00133424	DUSP4/DUSP2/DUSP5/DUSP16/DUSP10	5	Differentiating kera-6
GO:0045061	GO:0045061	thymic T cell selection	5/433	22/18866	0.000118675	0.0018251	0.00133424	PTPRC/CD3D/CD3E/CD3G/CD74	5	Differentiating kera-6
GO:0045655	GO:0045655	regulation of monocyte differentiation	5/433	22/18866	0.000118675	0.0018251	0.00133424	CD74/HLA-DRB1/IRF7/FOXP1/JUN	5	Differentiating kera-6
GO:0032647	GO:0032647	regulation of interferon-alpha production	5/433	25/18866	0.000226228	0.00309861	0.00226525	HSPD1/IRF7/STAT1/IFIH1/DHX36	5	Differentiating kera-6
GO:0032607	GO:0032607	interferon-alpha production	5/433	27/18866	0.000331009	0.00421747	0.0030832	HSPD1/IRF7/STAT1/IFIH1/DHX36	5	Differentiating kera-6
GO:0002230	GO:0002230	positive regulation of defense response to virus by host	5/433	29/18866	0.000468893	0.00553951	0.00404968	PTPN22/APOBEC3G/CGAS/STAT1/SELENOK	5	Differentiating kera-6
GO:0039528	GO:0039528	cytoplasmic pattern recognition receptor signaling pathway in response to virus	5/433	31/18866	0.000646069	0.00713279	0.00521446	BIRC3/IRF7/IFIH1/USP15/BIRC2	5	Differentiating kera-6
GO:0002724	GO:0002724	regulation of T cell cytokine production	5/433	32/18866	0.000751433	0.00809221	0.00591584	TNFRSF1B/HLA-A/B2M/RSAD2/HLA-F	5	Differentiating kera-6
GO:0032673	GO:0032673	regulation of interleukin-4 production	5/433	32/18866	0.000751433	0.00809221	0.00591584	CD3E/HLA-DRB1/SLC7A5/CD83/HLA-E	5	Differentiating kera-6
GO:0045589	GO:0045589	regulation of regulatory T cell differentiation	5/433	32/18866	0.000751433	0.00809221	0.00591584	IFNG/SOCS1/TNFRSF18/IRF1/DUSP10	5	Differentiating kera-6
GO:0070232	GO:0070232	regulation of T cell apoptotic process	5/433	34/18866	0.000999979	0.00998385	0.00729873	CCL5/IL7R/TSC22D3/NFKBID/HIF1A	5	Differentiating kera-6
GO:0046598	GO:0046598	positive regulation of viral entry into host cell	4/433	10/18866	5.15e-05	0.000925073	0.000676279	LGALS1/CD74/HLA-DRB1/TRIM38	4	Differentiating kera-6
GO:0075294	GO:0075294	positive regulation by symbiont of entry into host	4/433	10/18866	5.15e-05	0.000925073	0.000676279	LGALS1/CD74/HLA-DRB1/TRIM38	4	Differentiating kera-6
GO:2000271	GO:2000271	positive regulation of fibroblast apoptotic process	4/433	10/18866	5.15e-05	0.000925073	0.000676279	STK17B/BTG1/STK17A/BCL2L11	4	Differentiating kera-6
GO:0097340	GO:0097340	inhibition of cysteine-type endopeptidase activity	4/433	12/18866	0.000117033	0.0018251	0.00133424	BIRC3/CST7/CARD16/BIRC2	4	Differentiating kera-6
GO:0097341	GO:0097341	zymogen inhibition	4/433	12/18866	0.000117033	0.0018251	0.00133424	BIRC3/CST7/CARD16/BIRC2	4	Differentiating kera-6
GO:0035723	GO:0035723	interleukin-15-mediated signaling pathway	4/433	13/18866	0.00016599	0.00237756	0.00173813	IL2RG/STAT5A/STAT3/JAK1	4	Differentiating kera-6
GO:0071350	GO:0071350	cellular response to interleukin-15	4/433	13/18866	0.00016599	0.00237756	0.00173813	IL2RG/STAT5A/STAT3/JAK1	4	Differentiating kera-6
GO:0070431	GO:0070431	nucleotide-binding oligomerization domain containing 2 signaling pathway	4/433	14/18866	0.000228186	0.00310602	0.00227067	PTPN22/HSPA1B/HSPA1A/OTULIN	4	Differentiating kera-6
GO:0070672	GO:0070672	response to interleukin-15	4/433	14/18866	0.000228186	0.00310602	0.00227067	IL2RG/STAT5A/STAT3/JAK1	4	Differentiating kera-6
GO:0043374	GO:0043374	CD8-positive, alpha-beta T cell differentiation	4/433	15/18866	0.000305542	0.00396211	0.00289652	RUNX3/SOCS1/BCL2/IRF1	4	Differentiating kera-6
GO:0050710	GO:0050710	negative regulation of cytokine secretion	4/433	16/18866	0.000400038	0.0048749	0.00356382	SRGN/TNFRSF4/RGCC/PTGER4	4	Differentiating kera-6
GO:0051238	GO:0051238	sequestering of metal ion	4/433	16/18866	0.000400038	0.0048749	0.00356382	FTH1/FTL/S100A8/S100A7	4	Differentiating kera-6
GO:0050665	GO:0050665	hydrogen peroxide biosynthetic process	4/433	17/18866	0.000513693	0.0059564	0.00435445	CYBA/FYN/SOD1/STAT3	4	Differentiating kera-6
GO:0032930	GO:0032930	positive regulation of superoxide anion generation	4/433	19/18866	0.000806722	0.008459	0.00618399	CYBA/TGFB1/GNAI2/SOD1	4	Differentiating kera-6
GO:0070233	GO:0070233	negative regulation of T cell apoptotic process	4/433	19/18866	0.000806722	0.008459	0.00618399	CCL5/IL7R/TSC22D3/HIF1A	4	Differentiating kera-6
GO:0032816	GO:0032816	positive regulation of natural killer cell activation	4/433	20/18866	0.000990261	0.00990939	0.0072443	RASGRP1/HLA-E/HLA-F/ZBTB1	4	Differentiating kera-6
