# Supplementary material for: Single-cell sequencing shows cellular heterogeneity of cutaneous lesions in lupus erythematosus
Source: Nat Commun. 2022 Dec 5;13:7489. doi: 10.1038/s41467-022-35209-1 (PMC9722937; doi:10.1038/s41467-022-35209-1)
Supplement: Supplementary file 10 — Supplementary Data 7 [file 41467_2022_35209_MOESM10_ESM.xlsx]

## Sheet: Sheet1
Supplementary Data7. Differentially Expressed Genes (DEGs) in each subtype of fibroblasts dataset with the cutoff by logFC≥0.25,P value＜0.05. The P value was calculated in two-side Wilcoxon Rank Sum test
	p_val	avg_log2FC	pct.1	pct.2	p_val_adj	cluster	gene
CFD	0	2.51236	0.937	0.595	0	Fib1	CFD
CXCL14	0	2.49766	0.91	0.39	0	Fib1	CXCL14
DCN	0	2.39385	0.986	0.605	0	Fib1	DCN
FBLN1	0	2.36776	0.848	0.317	0	Fib1	FBLN1
SFRP2	0	2.12783	0.657	0.233	0	Fib1	SFRP2
CCDC80	0	1.95303	0.881	0.512	0	Fib1	CCDC80
PI16	0	1.91989	0.401	0.09	0	Fib1	PI16
COL1A2	0	1.89986	0.935	0.709	0	Fib1	COL1A2
PTGDS	0	1.84297	0.64	0.323	0	Fib1	PTGDS
CTSK	0	1.69977	0.858	0.376	0	Fib1	CTSK
MMP2	0	1.68948	0.839	0.334	0	Fib1	MMP2
FBLN2	0	1.62175	0.801	0.271	0	Fib1	FBLN2
GSN	0	1.61937	0.914	0.769	0	Fib1	GSN
COL1A1	0	1.58712	0.926	0.7	0	Fib1	COL1A1
CFH	0	1.57447	0.865	0.506	0	Fib1	CFH
MFAP4	0	1.5566	0.693	0.293	0	Fib1	MFAP4
COL3A1	0	1.49451	0.905	0.635	0	Fib1	COL3A1
IGFBP6	0	1.49238	0.586	0.292	0	Fib1	IGFBP6
C3	0	1.48037	0.529	0.164	0	Fib1	C3
S100A10	0	1.35036	0.981	0.732	0	Fib1	S100A10
GAS1	0	1.30124	0.497	0.12	0	Fib1	GAS1
DPT	0	1.29297	0.671	0.224	0	Fib1	DPT
LEPR	0	1.27339	0.333	0.082	0	Fib1	LEPR
HTRA1	0	1.27257	0.707	0.334	0	Fib1	HTRA1
TNXB	0	1.27165	0.517	0.161	0	Fib1	TNXB
PDGFRA	0	1.26925	0.642	0.161	0	Fib1	PDGFRA
SELENOP	0	1.25129	0.856	0.53	0	Fib1	SELENOP
LUM	0	1.19391	0.767	0.356	0	Fib1	LUM
KLF4	0	1.189	0.73	0.4	0	Fib1	KLF4
MFAP5	0	1.18665	0.308	0.095	0	Fib1	MFAP5
LRP1	0	1.17022	0.738	0.302	0	Fib1	LRP1
ZFP36L2	0	1.15411	0.905	0.662	0	Fib1	ZFP36L2
MXRA5	0	1.15327	0.521	0.136	0	Fib1	MXRA5
C1R	0	1.12236	0.896	0.676	0	Fib1	C1R
ADH1B	0	1.11515	0.426	0.181	0	Fib1	ADH1B
THBS2	0	1.1146	0.623	0.213	0	Fib1	THBS2
VCAN	0	1.11388	0.753	0.284	0	Fib1	VCAN
PTN	0	1.11386	0.699	0.377	0	Fib1	PTN
CYBRD1	0	1.10207	0.66	0.313	0	Fib1	CYBRD1
OLFML3	0	1.09447	0.603	0.201	0	Fib1	OLFML3
C1S	0	1.09314	0.898	0.608	0	Fib1	C1S
LOX	0	1.09038	0.526	0.147	0	Fib1	LOX
PPIC	0	1.08925	0.618	0.249	0	Fib1	PPIC
MEG3	0	1.08783	0.734	0.301	0	Fib1	MEG3
COL6A2	0	1.06975	0.968	0.872	0	Fib1	COL6A2
OSR2	0	1.06934	0.55	0.195	0	Fib1	OSR2
CST3	0	1.05936	0.973	0.915	0	Fib1	CST3
FBN1	0	1.05271	0.695	0.357	0	Fib1	FBN1
FSTL1	0	1.04607	0.815	0.501	0	Fib1	FSTL1
FGL2	0	1.01828	0.53	0.178	0	Fib1	FGL2
ABI3BP	0	1.01615	0.65	0.281	0	Fib1	ABI3BP
ARL6IP5	0	1.01543	0.792	0.455	0	Fib1	ARL6IP5
ADD3	0	1.01157	0.619	0.218	0	Fib1	ADD3
MXRA8	0	1.00811	0.664	0.26	0	Fib1	MXRA8
LTBP4	0	1.00395	0.535	0.218	0	Fib1	LTBP4
CXCL12	0	1.00156	0.708	0.508	0	Fib1	CXCL12
EFEMP1	0	0.995884	0.528	0.186	0	Fib1	EFEMP1
TWIST2	0	0.992678	0.674	0.277	0	Fib1	TWIST2
CLU	0	0.989305	0.645	0.486	0	Fib1	CLU
CTHRC1	0	0.973957	0.342	0.143	0	Fib1	CTHRC1
CD9	0	0.968415	0.797	0.677	0	Fib1	CD9
COL6A1	0	0.967837	0.948	0.793	0	Fib1	COL6A1
DUSP1	0	0.966174	0.897	0.809	0	Fib1	DUSP1
PDGFRL	0	0.961273	0.495	0.194	0	Fib1	PDGFRL
LY6E	0	0.95377	0.869	0.706	0	Fib1	LY6E
TIMP2	0	0.950398	0.839	0.612	0	Fib1	TIMP2
FBLN5	0	0.949939	0.539	0.146	0	Fib1	FBLN5
ABCA8	0	0.94896	0.446	0.165	0	Fib1	ABCA8
CD248	0	0.937688	0.497	0.181	0	Fib1	CD248
RGCC	0	0.929763	0.439	0.206	0	Fib1	RGCC
OGN	0	0.925649	0.284	0.066	0	Fib1	OGN
S100A13	0	0.923339	0.751	0.411	0	Fib1	S100A13
FN1	0	0.922754	0.776	0.446	0	Fib1	FN1
APCDD1	0	0.909021	0.477	0.284	0	Fib1	APCDD1
SERPINF1	0	0.903585	0.83	0.633	0	Fib1	SERPINF1
TNFSF10	0	0.901791	0.548	0.299	0	Fib1	TNFSF10
TSC22D3	0	0.896669	0.681	0.451	0	Fib1	TSC22D3
DIO2	0	0.889883	0.381	0.12	0	Fib1	DIO2
CD99	0	0.886052	0.881	0.703	0	Fib1	CD99
PRELP	0	0.884631	0.469	0.161	0	Fib1	PRELP
GJA1	0	0.883112	0.537	0.176	0	Fib1	GJA1
CRABP2	0	0.880262	0.57	0.202	0	Fib1	CRABP2
PIK3R1	0	0.869324	0.7	0.417	0	Fib1	PIK3R1
GPNMB	0	0.868922	0.713	0.411	0	Fib1	GPNMB
FCGRT	0	0.85827	0.747	0.462	0	Fib1	FCGRT
SCARA5	0	0.856539	0.342	0.081	0	Fib1	SCARA5
MAN1A1	0	0.853756	0.603	0.285	0	Fib1	MAN1A1
SH3BGRL3	0	0.838919	0.776	0.51	0	Fib1	SH3BGRL3
ECM1	0	0.837404	0.57	0.224	0	Fib1	ECM1
ELN	0	0.832627	0.393	0.157	0	Fib1	ELN
TMEM176B	0	0.832009	0.565	0.268	0	Fib1	TMEM176B
IL11RA	0	0.826656	0.481	0.154	0	Fib1	IL11RA
ANXA2	0	0.823984	0.942	0.808	0	Fib1	ANXA2
ABCA6	0	0.82121	0.409	0.114	0	Fib1	ABCA6
SPRY1	0	0.819268	0.659	0.394	0	Fib1	SPRY1
ANGPTL1	0	0.818161	0.526	0.243	0	Fib1	ANGPTL1
PCOLCE	0	0.807759	0.781	0.557	0	Fib1	PCOLCE
ITGBL1	0	0.804351	0.39	0.105	0	Fib1	ITGBL1
CES1	0	0.803538	0.286	0.068	0	Fib1	CES1
DKK2	0	0.802075	0.312	0.048	0	Fib1	DKK2
MRC2	0	0.798908	0.437	0.106	0	Fib1	MRC2
PSAP	0	0.795754	0.838	0.606	0	Fib1	PSAP
LAMA2	0	0.795711	0.435	0.122	0	Fib1	LAMA2
PAM	0	0.795248	0.536	0.258	0	Fib1	PAM
PLAC9	0	0.795133	0.829	0.667	0	Fib1	PLAC9
OMD	0	0.771985	0.344	0.07	0	Fib1	OMD
CD47	0	0.771611	0.668	0.356	0	Fib1	CD47
F2R	0	0.771018	0.449	0.171	0	Fib1	F2R
THY1	0	0.770978	0.68	0.398	0	Fib1	THY1
SFRP1	0	0.770899	0.296	0.102	0	Fib1	SFRP1
SVEP1	0	0.770837	0.327	0.065	0	Fib1	SVEP1
MGST1	0	0.768278	0.3	0.089	0	Fib1	MGST1
IGF1	0	0.764506	0.295	0.088	0	Fib1	IGF1
S100A6	0	0.761101	0.992	0.985	0	Fib1	S100A6
RND3	0	0.760058	0.794	0.586	0	Fib1	RND3
MMP23B	0	0.756855	0.378	0.076	0	Fib1	MMP23B
MAFB	0	0.754194	0.633	0.39	0	Fib1	MAFB
SLIT3	0	0.75067	0.625	0.42	0	Fib1	SLIT3
TIMP1	0	0.74275	0.92	0.793	0	Fib1	TIMP1
CP	0	0.736081	0.343	0.087	0	Fib1	CP
ISLR	0	0.733591	0.487	0.195	0	Fib1	ISLR
COL15A1	0	0.728965	0.478	0.188	0	Fib1	COL15A1
ID3	0	0.728644	0.792	0.714	0	Fib1	ID3
COL5A1	0	0.727113	0.444	0.187	0	Fib1	COL5A1
LTBP1	0	0.726845	0.525	0.252	0	Fib1	LTBP1
SPON2	0	0.725197	0.296	0.101	0	Fib1	SPON2
ANGPTL5	0	0.725095	0.318	0.072	0	Fib1	ANGPTL5
FIBIN	0	0.713441	0.289	0.051	0	Fib1	FIBIN
PTGFR	0	0.71291	0.345	0.07	0	Fib1	PTGFR
ANXA1	0	0.71077	0.935	0.737	0	Fib1	ANXA1
CD34	0	0.709886	0.314	0.071	0	Fib1	CD34
BICC1	0	0.704638	0.475	0.16	0	Fib1	BICC1
COL12A1	0	0.703959	0.476	0.315	0	Fib1	COL12A1
CD55	0	0.703654	0.56	0.363	0	Fib1	CD55
HTRA3	0	0.703207	0.345	0.093	0	Fib1	HTRA3
PLTP	0	0.701889	0.518	0.22	0	Fib1	PLTP
TSPAN4	0	0.700612	0.584	0.286	0	Fib1	TSPAN4
FKBP9	0	0.699156	0.512	0.232	0	Fib1	FKBP9
NFIX	0	0.697657	0.596	0.31	0	Fib1	NFIX
SPON1	0	0.697194	0.349	0.076	0	Fib1	SPON1
CLEC11A	0	0.696973	0.57	0.264	0	Fib1	CLEC11A
RECK	0	0.695222	0.363	0.103	0	Fib1	RECK
PLAGL1	0	0.693712	0.516	0.247	0	Fib1	PLAGL1
F10	0	0.692483	0.517	0.298	0	Fib1	F10
CLEC3B	0	0.690487	0.311	0.121	0	Fib1	CLEC3B
EMP3	0	0.690032	0.811	0.565	0	Fib1	EMP3
ANXA4	0	0.687388	0.572	0.281	0	Fib1	ANXA4
SRPX	0	0.685835	0.502	0.242	0	Fib1	SRPX
PMP22	0	0.683602	0.853	0.672	0	Fib1	PMP22
PPIB	0	0.682117	0.851	0.725	0	Fib1	PPIB
NPC2	0	0.680684	0.701	0.439	0	Fib1	NPC2
RCN3	0	0.679615	0.512	0.219	0	Fib1	RCN3
ENPP2	0	0.679196	0.417	0.14	0	Fib1	ENPP2
NFIA	0	0.678582	0.671	0.476	0	Fib1	NFIA
SNAI1	0	0.668815	0.413	0.176	0	Fib1	SNAI1
CPQ	0	0.668116	0.52	0.235	0	Fib1	CPQ
PODN	0	0.667756	0.411	0.155	0	Fib1	PODN
CELF2	0	0.667406	0.525	0.212	0	Fib1	CELF2
NBL1	0	0.66726	0.569	0.414	0	Fib1	NBL1
LRRN4CL	0	0.667066	0.383	0.094	0	Fib1	LRRN4CL
SEMA3C	0	0.665411	0.27	0.081	0	Fib1	SEMA3C
GREM1	0	0.664368	0.306	0.093	0	Fib1	GREM1
NT5E	0	0.662257	0.455	0.175	0	Fib1	NT5E
RNASE4	0	0.645882	0.261	0.097	0	Fib1	RNASE4
FRMD6	0	0.640126	0.564	0.269	0	Fib1	FRMD6
COL6A3	0	0.636971	0.838	0.565	0	Fib1	COL6A3
SSPN	0	0.635428	0.501	0.267	0	Fib1	SSPN
SERPING1	0	0.63542	0.9	0.748	0	Fib1	SERPING1
GPX8	0	0.634768	0.466	0.179	0	Fib1	GPX8
IGFBP5	0	0.634472	0.805	0.65	0	Fib1	IGFBP5
SH3D19	0	0.630732	0.461	0.185	0	Fib1	SH3D19
ENHO	0	0.628951	0.254	0.043	0	Fib1	ENHO
PLEKHH2	0	0.627095	0.442	0.22	0	Fib1	PLEKHH2
SOD3	0	0.62218	0.88	0.813	0	Fib1	SOD3
MFAP2	0	0.620556	0.376	0.096	0	Fib1	MFAP2
PID1	0	0.618823	0.416	0.136	0	Fib1	PID1
LGALS3	0	0.6183	0.925	0.857	0	Fib1	LGALS3
ACKR4	0	0.616439	0.278	0.063	0	Fib1	ACKR4
CYB5A	0	0.608397	0.665	0.431	0	Fib1	CYB5A
COL5A2	0	0.605847	0.607	0.377	0	Fib1	COL5A2
EMID1	0	0.604123	0.283	0.071	0	Fib1	EMID1
CD81	0	0.601771	0.948	0.918	0	Fib1	CD81
DNM1	0	0.600295	0.356	0.084	0	Fib1	DNM1
AEBP1	0	0.598673	0.766	0.604	0	Fib1	AEBP1
CLMP	0	0.597608	0.451	0.145	0	Fib1	CLMP
COL16A1	0	0.597216	0.39	0.172	0	Fib1	COL16A1
HSPG2	0	0.595622	0.477	0.229	0	Fib1	HSPG2
TRAM1	0	0.594128	0.633	0.383	0	Fib1	TRAM1
PRSS23	0	0.593808	0.334	0.174	0	Fib1	PRSS23
PDIA3	0	0.592335	0.736	0.539	0	Fib1	PDIA3
AQP1	0	0.588958	0.398	0.197	0	Fib1	AQP1
PDLIM2	0	0.585394	0.608	0.356	0	Fib1	PDLIM2
SNED1	0	0.57898	0.405	0.164	0	Fib1	SNED1
TMEM59	0	0.57699	0.836	0.688	0	Fib1	TMEM59
ANK2	0	0.574114	0.479	0.247	0	Fib1	ANK2
TMBIM4	0	0.570799	0.636	0.397	0	Fib1	TMBIM4
NOVA1	0	0.56932	0.356	0.159	0	Fib1	NOVA1
TNFSF13B	0	0.568583	0.374	0.19	0	Fib1	TNFSF13B
AHNAK	0	0.567466	0.865	0.735	0	Fib1	AHNAK
KIAA0930	0	0.567347	0.411	0.143	0	Fib1	KIAA0930
RUNX1T1	0	0.562563	0.481	0.247	0	Fib1	RUNX1T1
ZBTB20	0	0.561921	0.789	0.599	0	Fib1	ZBTB20
TSPO	0	0.56096	0.761	0.589	0	Fib1	TSPO
ADM	0	0.560663	0.499	0.376	0	Fib1	ADM
GOLM1	0	0.560407	0.347	0.134	0	Fib1	GOLM1
TCF7L2	0	0.559679	0.519	0.303	0	Fib1	TCF7L2
COLEC12	0	0.558787	0.35	0.114	0	Fib1	COLEC12
CDH11	0	0.554637	0.458	0.228	0	Fib1	CDH11
FAM114A1	0	0.55442	0.466	0.219	0	Fib1	FAM114A1
NUCB2	0	0.552033	0.469	0.238	0	Fib1	NUCB2
NEGR1	0	0.550956	0.412	0.185	0	Fib1	NEGR1
EFEMP2	0	0.550357	0.523	0.269	0	Fib1	EFEMP2
XG	0	0.548759	0.327	0.081	0	Fib1	XG
SLIT2	0	0.544726	0.334	0.11	0	Fib1	SLIT2
QPCT	0	0.54276	0.262	0.053	0	Fib1	QPCT
SERPINE2	0	0.542547	0.5	0.253	0	Fib1	SERPINE2
CTSF	0	0.542394	0.418	0.206	0	Fib1	CTSF
GLDN	0	0.541004	0.333	0.118	0	Fib1	GLDN
TRPS1	0	0.539755	0.452	0.259	0	Fib1	TRPS1
CADM3	0	0.537865	0.281	0.089	0	Fib1	CADM3
ANPEP	0	0.535995	0.434	0.189	0	Fib1	ANPEP
EID1	0	0.534194	0.843	0.7	0	Fib1	EID1
DAB2	0	0.534162	0.67	0.422	0	Fib1	DAB2
TMEM176A	0	0.53128	0.495	0.272	0	Fib1	TMEM176A
ECM2	0	0.528403	0.43	0.216	0	Fib1	ECM2
TCF4	0	0.527147	0.807	0.679	0	Fib1	TCF4
MAMDC2	0	0.524449	0.289	0.123	0	Fib1	MAMDC2
LAMP1	0	0.523132	0.602	0.381	0	Fib1	LAMP1
TGFBR3	0	0.522905	0.471	0.267	0	Fib1	TGFBR3
APOD	0	0.522644	0.879	0.419	0	Fib1	APOD
PLXDC2	0	0.522564	0.269	0.061	0	Fib1	PLXDC2
LPAR1	0	0.520982	0.421	0.159	0	Fib1	LPAR1
TTC3	0	0.519078	0.515	0.313	0	Fib1	TTC3
METTL7A	0	0.518176	0.397	0.18	0	Fib1	METTL7A
S100A16	0	0.518084	0.423	0.165	0	Fib1	S100A16
REXO2	0	0.515011	0.591	0.388	0	Fib1	REXO2
GFRA1	0	0.511565	0.332	0.137	0	Fib1	GFRA1
VGLL3	0	0.510711	0.412	0.202	0	Fib1	VGLL3
TMSB10	0	0.509753	0.979	0.948	0	Fib1	TMSB10
MMP14	0	0.50863	0.459	0.243	0	Fib1	MMP14
COPZ2	0	0.508096	0.472	0.246	0	Fib1	COPZ2
CERCAM	0	0.506158	0.346	0.126	0	Fib1	CERCAM
KRTCAP2	0	0.50443	0.595	0.377	0	Fib1	KRTCAP2
FST	0	0.501668	0.431	0.199	0	Fib1	FST
FAP	0	0.500996	0.27	0.069	0	Fib1	FAP
FAM3C	0	0.500292	0.566	0.358	0	Fib1	FAM3C
KREMEN1	0	0.499582	0.292	0.086	0	Fib1	KREMEN1
CD63	0	0.498817	0.969	0.96	0	Fib1	CD63
DCLK1	0	0.497882	0.526	0.295	0	Fib1	DCLK1
DPYSL3	0	0.497421	0.387	0.158	0	Fib1	DPYSL3
GPX4	0	0.495506	0.824	0.732	0	Fib1	GPX4
CHRDL1	0	0.495438	0.262	0.112	0	Fib1	CHRDL1
CEP126	0	0.493826	0.307	0.104	0	Fib1	CEP126
GAS7	0	0.492993	0.328	0.1	0	Fib1	GAS7
EMP1	0	0.49173	0.769	0.558	0	Fib1	EMP1
AKR1C3	0	0.490302	0.345	0.136	0	Fib1	AKR1C3
AGTRAP	0	0.489909	0.378	0.146	0	Fib1	AGTRAP
PTK7	0	0.487765	0.296	0.094	0	Fib1	PTK7
MYDGF	0	0.487494	0.599	0.383	0	Fib1	MYDGF
OSR1	0	0.486928	0.27	0.071	0	Fib1	OSR1
ATRAID	0	0.486428	0.606	0.399	0	Fib1	ATRAID
LMAN1	0	0.486249	0.646	0.44	0	Fib1	LMAN1
TMEM98	0	0.486155	0.383	0.156	0	Fib1	TMEM98
SYNE1	0	0.483438	0.565	0.388	0	Fib1	SYNE1
SMIM14	0	0.48242	0.472	0.262	0	Fib1	SMIM14
ID1	0	0.481561	0.548	0.393	0	Fib1	ID1
TMEM43	0	0.481143	0.426	0.211	0	Fib1	TMEM43
TMED10	0	0.481073	0.559	0.345	0	Fib1	TMED10
GRN	0	0.480231	0.584	0.36	0	Fib1	GRN
OLFML1	0	0.478803	0.339	0.119	0	Fib1	OLFML1
SCARB2	0	0.478304	0.552	0.355	0	Fib1	SCARB2
PPL	0	0.478047	0.256	0.063	0	Fib1	PPL
FOSB	0	0.477518	0.759	0.665	0	Fib1	FOSB
RNF19A	0	0.477177	0.46	0.259	0	Fib1	RNF19A
PLSCR4	0	0.476588	0.422	0.22	0	Fib1	PLSCR4
TPST1	0	0.474566	0.379	0.141	0	Fib1	TPST1
VIT	0	0.473541	0.286	0.084	0	Fib1	VIT
PROS1	0	0.472767	0.345	0.17	0	Fib1	PROS1
FKBP10	0	0.472363	0.461	0.238	0	Fib1	FKBP10
PRDX4	0	0.472161	0.51	0.309	0	Fib1	PRDX4
CLEC2B	0	0.472036	0.612	0.373	0	Fib1	CLEC2B
REV3L	0	0.472005	0.651	0.486	0	Fib1	REV3L
HEXA	0	0.470949	0.42	0.196	0	Fib1	HEXA
ATP6V0E1	0	0.469218	0.771	0.606	0	Fib1	ATP6V0E1
PIGT	0	0.468849	0.422	0.219	0	Fib1	PIGT
BDH2	0	0.467687	0.467	0.249	0	Fib1	BDH2
TENT5A	0	0.467466	0.654	0.501	0	Fib1	TENT5A
FMOD	0	0.465884	0.44	0.231	0	Fib1	FMOD
ITM2B	0	0.464617	0.944	0.905	0	Fib1	ITM2B
ANTXR1	0	0.462638	0.407	0.215	0	Fib1	ANTXR1
VKORC1	0	0.461044	0.56	0.352	0	Fib1	VKORC1
PGRMC1	0	0.460856	0.669	0.473	0	Fib1	PGRMC1
MEG8	0	0.456412	0.299	0.131	0	Fib1	MEG8
TPBG	0	0.454236	0.416	0.204	0	Fib1	TPBG
RETREG1	0	0.453686	0.3	0.103	0	Fib1	RETREG1
OSTC	0	0.452479	0.609	0.402	0	Fib1	OSTC
ITGB5	0	0.451291	0.41	0.212	0	Fib1	ITGB5
CCPG1	0	0.447684	0.436	0.252	0	Fib1	CCPG1
PLD3	0	0.446918	0.517	0.268	0	Fib1	PLD3
FOS	0	0.446772	0.876	0.828	0	Fib1	FOS
ITM2C	0	0.446645	0.407	0.216	0	Fib1	ITM2C
RABAC1	0	0.446415	0.741	0.592	0	Fib1	RABAC1
LRIG3	0	0.44561	0.315	0.122	0	Fib1	LRIG3
ACVRL1	0	0.445551	0.422	0.202	0	Fib1	ACVRL1
LSP1	0	0.445036	0.321	0.119	0	Fib1	LSP1
HSP90B1	0	0.442629	0.833	0.722	0	Fib1	HSP90B1
KDELR1	0	0.442177	0.672	0.479	0	Fib1	KDELR1
MAF	0	0.4421	0.412	0.228	0	Fib1	MAF
KCTD12	0	0.441824	0.479	0.278	0	Fib1	KCTD12
CALU	0	0.440739	0.647	0.468	0	Fib1	CALU
DST	0	0.440609	0.693	0.546	0	Fib1	DST
SSR4	0	0.43919	0.721	0.588	0	Fib1	SSR4
DAD1	0	0.437246	0.743	0.578	0	Fib1	DAD1
ID2	0	0.435977	0.607	0.473	0	Fib1	ID2
TXNIP	0	0.435472	0.693	0.549	0	Fib1	TXNIP
S100A11	0	0.435297	0.902	0.832	0	Fib1	S100A11
NDFIP1	0	0.433668	0.635	0.47	0	Fib1	NDFIP1
CD109	0	0.431699	0.367	0.168	0	Fib1	CD109
SLC44A1	0	0.428938	0.392	0.203	0	Fib1	SLC44A1
MYL12B	0	0.427195	0.863	0.732	0	Fib1	MYL12B
CD302	0	0.426675	0.389	0.199	0	Fib1	CD302
RCN1	0	0.426576	0.537	0.335	0	Fib1	RCN1
TFDP2	0	0.426212	0.414	0.216	0	Fib1	TFDP2
NUCB1	0	0.425636	0.565	0.373	0	Fib1	NUCB1
SCPEP1	0	0.424929	0.541	0.366	0	Fib1	SCPEP1
FGFR1	0	0.418628	0.712	0.482	0	Fib1	FGFR1
CCBE1	0	0.418411	0.257	0.073	0	Fib1	CCBE1
HEXB	0	0.41801	0.432	0.231	0	Fib1	HEXB
MARCKS	0	0.417294	0.797	0.542	0	Fib1	MARCKS
SMARCA2	0	0.41578	0.434	0.243	0	Fib1	SMARCA2
CD68	0	0.415564	0.308	0.173	0	Fib1	CD68
C2	0	0.414488	0.301	0.137	0	Fib1	C2
CAPG	0	0.41301	0.317	0.119	0	Fib1	CAPG
SH3BP5	0	0.412402	0.406	0.193	0	Fib1	SH3BP5
LEPROT	0	0.412235	0.651	0.481	0	Fib1	LEPROT
LTBP3	0	0.409638	0.442	0.266	0	Fib1	LTBP3
EMILIN1	0	0.409554	0.334	0.148	0	Fib1	EMILIN1
TMEM179B	0	0.407163	0.456	0.25	0	Fib1	TMEM179B
IGFBP4	0	0.406447	0.814	0.738	0	Fib1	IGFBP4
TCF12	0	0.406242	0.42	0.228	0	Fib1	TCF12
PTGER4	0	0.405871	0.34	0.178	0	Fib1	PTGER4
IRX5	0	0.404847	0.258	0.079	0	Fib1	IRX5
OS9	0	0.403907	0.491	0.291	0	Fib1	OS9
NFIC	0	0.403505	0.684	0.515	0	Fib1	NFIC
LAMB2	0	0.403264	0.485	0.331	0	Fib1	LAMB2
CHD9	0	0.402537	0.506	0.323	0	Fib1	CHD9
KDELR2	0	0.401141	0.619	0.451	0	Fib1	KDELR2
PRRX2	0	0.400697	0.735	0.544	0	Fib1	PRRX2
ASPH	0	0.399575	0.551	0.366	0	Fib1	ASPH
DPP7	0	0.399509	0.489	0.286	0	Fib1	DPP7
LAPTM4A	0	0.398894	0.93	0.869	0	Fib1	LAPTM4A
PDPN	0	0.397632	0.338	0.123	0	Fib1	PDPN
MYCBP2	0	0.395491	0.533	0.384	0	Fib1	MYCBP2
LAMP2	0	0.393884	0.558	0.383	0	Fib1	LAMP2
BOC	0	0.392679	0.34	0.151	0	Fib1	BOC
MYADM	0	0.392401	0.6	0.459	0	Fib1	MYADM
REEP5	0	0.392394	0.719	0.54	0	Fib1	REEP5
MCUB	0	0.392227	0.323	0.132	0	Fib1	MCUB
APLP2	0	0.392024	0.681	0.516	0	Fib1	APLP2
EPSTI1	0	0.390623	0.419	0.287	0	Fib1	EPSTI1
SLC9A9	0	0.39034	0.262	0.095	0	Fib1	SLC9A9
TMEM258	0	0.388323	0.719	0.559	0	Fib1	TMEM258
PXDC1	0	0.387897	0.512	0.344	0	Fib1	PXDC1
NENF	0	0.387005	0.667	0.496	0	Fib1	NENF
LRPAP1	0	0.386138	0.542	0.371	0	Fib1	LRPAP1
ALDH3A2	0	0.384432	0.292	0.129	0	Fib1	ALDH3A2
FYN	0	0.381756	0.449	0.239	0	Fib1	FYN
TMX4	0	0.381254	0.356	0.183	0	Fib1	TMX4
LAMB1	0	0.380044	0.354	0.2	0	Fib1	LAMB1
UBL3	0	0.380022	0.491	0.31	0	Fib1	UBL3
SEC62	0	0.379881	0.75	0.587	0	Fib1	SEC62
NOTCH2	0	0.378008	0.381	0.193	0	Fib1	NOTCH2
FSCN1	0	0.377153	0.331	0.147	0	Fib1	FSCN1
GSTM3	0	0.375618	0.506	0.338	0	Fib1	GSTM3
PRDX5	0	0.375463	0.649	0.484	0	Fib1	PRDX5
BMP4	0	0.375378	0.325	0.159	0	Fib1	BMP4
LOXL1	0	0.373505	0.333	0.16	0	Fib1	LOXL1
RNH1	0	0.373208	0.696	0.565	0	Fib1	RNH1
STMP1	0	0.372535	0.394	0.206	0	Fib1	STMP1
DYNC2LI1	0	0.372016	0.279	0.117	0	Fib1	DYNC2LI1
STEAP1	0	0.371879	0.253	0.086	0	Fib1	STEAP1
ARL1	0	0.369643	0.456	0.276	0	Fib1	ARL1
APP	0	0.369229	0.651	0.504	0	Fib1	APP
TMEM45A	0	0.367205	0.284	0.106	0	Fib1	TMEM45A
RTN4	0	0.36473	0.822	0.697	0	Fib1	RTN4
CYBA	0	0.361532	0.675	0.473	0	Fib1	CYBA
CDKN1C	0	0.360803	0.459	0.291	0	Fib1	CDKN1C
TMED3	0	0.360158	0.354	0.166	0	Fib1	TMED3
P4HB	0	0.360119	0.588	0.427	0	Fib1	P4HB
EMX2	0	0.360011	0.4	0.242	0	Fib1	EMX2
ADAM33	0	0.359077	0.325	0.168	0	Fib1	ADAM33
ODF2L	0	0.358683	0.37	0.208	0	Fib1	ODF2L
SFT2D2	0	0.357686	0.301	0.144	0	Fib1	SFT2D2
ANTXR2	0	0.357182	0.263	0.116	0	Fib1	ANTXR2
GLG1	0	0.356905	0.44	0.272	0	Fib1	GLG1
ZCCHC24	0	0.355909	0.379	0.202	0	Fib1	ZCCHC24
RAB11FIP2	0	0.355671	0.316	0.154	0	Fib1	RAB11FIP2
TMCO1	0	0.354997	0.508	0.328	0	Fib1	TMCO1
SELENOF	0	0.354407	0.643	0.472	0	Fib1	SELENOF
PLXDC1	0	0.352922	0.267	0.148	0	Fib1	PLXDC1
SPPL2A	0	0.352119	0.439	0.271	0	Fib1	SPPL2A
PRR5	0	0.350659	0.286	0.108	0	Fib1	PRR5
DHRS7	0	0.349849	0.468	0.286	0	Fib1	DHRS7
GLT8D1	0	0.349595	0.304	0.128	0	Fib1	GLT8D1
RBPJ	0	0.349239	0.605	0.442	0	Fib1	RBPJ
ARHGAP12	0	0.349184	0.338	0.169	0	Fib1	ARHGAP12
RNF217	0	0.348874	0.286	0.134	0	Fib1	RNF217
PDIA6	0	0.348731	0.614	0.455	0	Fib1	PDIA6
ADGRA2	0	0.348335	0.455	0.295	0	Fib1	ADGRA2
RRBP1	0	0.34808	0.645	0.496	0	Fib1	RRBP1
FKBP7	0	0.346418	0.349	0.177	0	Fib1	FKBP7
DDOST	0	0.346164	0.443	0.267	0	Fib1	DDOST
TM9SF3	0	0.34541	0.534	0.381	0	Fib1	TM9SF3
FUCA2	0	0.344524	0.385	0.21	0	Fib1	FUCA2
SNX7	0	0.343638	0.372	0.196	0	Fib1	SNX7
PRCP	0	0.342594	0.327	0.165	0	Fib1	PRCP
SSR2	0	0.340848	0.7	0.561	0	Fib1	SSR2
TMEM243	0	0.34019	0.35	0.17	0	Fib1	TMEM243
RIN2	0	0.339953	0.29	0.147	0	Fib1	RIN2
PSD3	0	0.339518	0.277	0.138	0	Fib1	PSD3
PTGER3	0	0.338778	0.268	0.118	0	Fib1	PTGER3
DBI	0	0.337673	0.748	0.608	0	Fib1	DBI
SDF4	0	0.33698	0.463	0.293	0	Fib1	SDF4
TP53I13	0	0.336814	0.315	0.139	0	Fib1	TP53I13
CHST12	0	0.33562	0.276	0.109	0	Fib1	CHST12
S100A4	0	0.335262	0.951	0.908	0	Fib1	S100A4
ADH5	0	0.335094	0.544	0.377	0	Fib1	ADH5
ARHGAP21	0	0.334586	0.456	0.295	0	Fib1	ARHGAP21
DSEL	0	0.33403	0.33	0.181	0	Fib1	DSEL
MAP1A	0	0.333717	0.384	0.257	0	Fib1	MAP1A
SPTBN1	0	0.33348	0.713	0.55	0	Fib1	SPTBN1
ANGPTL2	0	0.333109	0.415	0.257	0	Fib1	ANGPTL2
SPCS2	0	0.332489	0.664	0.511	0	Fib1	SPCS2
PLPP1	0	0.331721	0.471	0.31	0	Fib1	PLPP1
TMEM167A	0	0.330904	0.47	0.298	0	Fib1	TMEM167A
POLR2L	0	0.330617	0.729	0.631	0	Fib1	POLR2L
CREB3L1	0	0.329687	0.289	0.119	0	Fib1	CREB3L1
TGOLN2	0	0.327763	0.464	0.299	0	Fib1	TGOLN2
NTAN1	0	0.32581	0.39	0.214	0	Fib1	NTAN1
WLS	0	0.325273	0.313	0.167	0	Fib1	WLS
SDC2	0	0.324954	0.595	0.421	0	Fib1	SDC2
NNMT	0	0.324644	0.837	0.682	0	Fib1	NNMT
ST3GAL4	0	0.324187	0.313	0.147	0	Fib1	ST3GAL4
NDN	0	0.324054	0.46	0.284	0	Fib1	NDN
C15orf61	0	0.322038	0.321	0.158	0	Fib1	C15orf61
IL15RA	0	0.321396	0.299	0.151	0	Fib1	IL15RA
COX6C	0	0.321058	0.842	0.781	0	Fib1	COX6C
MXRA7	0	0.317673	0.547	0.398	0	Fib1	MXRA7
ATP6AP2	0	0.316639	0.602	0.453	0	Fib1	ATP6AP2
SEC31A	0	0.31552	0.552	0.406	0	Fib1	SEC31A
RNF13	0	0.315041	0.412	0.248	0	Fib1	RNF13
MPZL1	0	0.315026	0.47	0.277	0	Fib1	MPZL1
RNF115	0	0.314557	0.419	0.265	0	Fib1	RNF115
RER1	0	0.313861	0.485	0.318	0	Fib1	RER1
CXXC5	0	0.313759	0.425	0.268	0	Fib1	CXXC5
TMED9	0	0.313644	0.465	0.306	0	Fib1	TMED9
JTB	0	0.313602	0.559	0.406	0	Fib1	JTB
CTSS	0	0.311004	0.411	0.265	0	Fib1	CTSS
CRYBG3	0	0.310697	0.312	0.194	0	Fib1	CRYBG3
CMTM3	0	0.310656	0.293	0.123	0	Fib1	CMTM3
CRNDE	0	0.309453	0.334	0.182	0	Fib1	CRNDE
HDLBP	0	0.308579	0.54	0.389	0	Fib1	HDLBP
STAT2	0	0.308532	0.409	0.259	0	Fib1	STAT2
GTF2H5	0	0.3066	0.427	0.259	0	Fib1	GTF2H5
PBX1	0	0.306406	0.375	0.218	0	Fib1	PBX1
SH3KBP1	0	0.305596	0.486	0.328	0	Fib1	SH3KBP1
GLI3	0	0.305476	0.281	0.133	0	Fib1	GLI3
PHACTR2	0	0.305132	0.423	0.283	0	Fib1	PHACTR2
RPN2	0	0.303995	0.449	0.301	0	Fib1	RPN2
NKTR	0	0.303847	0.425	0.295	0	Fib1	NKTR
JDP2	0	0.30375	0.323	0.157	0	Fib1	JDP2
CYB5R3	0	0.303267	0.648	0.524	0	Fib1	CYB5R3
TMEM9	0	0.300335	0.287	0.131	0	Fib1	TMEM9
PHLDA3	0	0.300302	0.364	0.229	0	Fib1	PHLDA3
CPXM1	0	0.299618	0.251	0.117	0	Fib1	CPXM1
AP3S1	0	0.299296	0.489	0.336	0	Fib1	AP3S1
IFI27L2	0	0.299139	0.581	0.425	0	Fib1	IFI27L2
KLF3	0	0.299114	0.388	0.233	0	Fib1	KLF3
MESD	0	0.298898	0.41	0.256	0	Fib1	MESD
GUSB	0	0.297102	0.314	0.163	0	Fib1	GUSB
CTSA	0	0.296428	0.373	0.235	0	Fib1	CTSA
TMEM230	0	0.296379	0.532	0.376	0	Fib1	TMEM230
ADAMTS2	0	0.295823	0.305	0.155	0	Fib1	ADAMTS2
CCDC186	0	0.295476	0.345	0.212	0	Fib1	CCDC186
SLFN5	0	0.295202	0.36	0.215	0	Fib1	SLFN5
TMEM119	0	0.294766	0.282	0.135	0	Fib1	TMEM119
WDR83OS	0	0.294654	0.678	0.524	0	Fib1	WDR83OS
LIMA1	0	0.294032	0.725	0.585	0	Fib1	LIMA1
SERINC1	0	0.293412	0.659	0.52	0	Fib1	SERINC1
TAX1BP3	0	0.292305	0.321	0.171	0	Fib1	TAX1BP3
ERLEC1	0	0.291376	0.376	0.225	0	Fib1	ERLEC1
LMAN2	0	0.290903	0.454	0.299	0	Fib1	LMAN2
IRX1	0	0.289685	0.312	0.168	0	Fib1	IRX1
VIM	0	0.289276	0.992	0.994	0	Fib1	VIM
BAD	0	0.289182	0.444	0.269	0	Fib1	BAD
TMBIM6	0	0.288186	0.824	0.73	0	Fib1	TMBIM6
ERGIC1	0	0.287952	0.326	0.166	0	Fib1	ERGIC1
PTGS2	0	0.287576	0.363	0.191	0	Fib1	PTGS2
PDIA4	0	0.28754	0.309	0.159	0	Fib1	PDIA4
TM9SF2	0	0.287448	0.336	0.187	0	Fib1	TM9SF2
LGALS9	0	0.28716	0.279	0.151	0	Fib1	LGALS9
ZNF704	0	0.286935	0.25	0.125	0	Fib1	ZNF704
TNRC6B	0	0.285903	0.474	0.328	0	Fib1	TNRC6B
VAT1	0	0.284081	0.301	0.165	0	Fib1	VAT1
AKAP9	0	0.284047	0.485	0.351	0	Fib1	AKAP9
KRT10	0	0.284028	0.549	0.407	0	Fib1	KRT10
APRT	0	0.283678	0.584	0.448	0	Fib1	APRT
PLIN3	0	0.281816	0.44	0.278	0	Fib1	PLIN3
CASC4	0	0.280199	0.414	0.271	0	Fib1	CASC4
HP1BP3	0	0.280184	0.573	0.432	0	Fib1	HP1BP3
VSIR	0	0.279631	0.335	0.203	0	Fib1	VSIR
SETX	0	0.278531	0.366	0.24	0	Fib1	SETX
APH1A	0	0.278446	0.345	0.183	0	Fib1	APH1A
C5orf15	0	0.277795	0.318	0.171	0	Fib1	C5orf15
DECR1	0	0.277599	0.391	0.24	0	Fib1	DECR1
PERP	0	0.277099	0.299	0.166	0	Fib1	PERP
EMX2OS	0	0.276942	0.273	0.134	0	Fib1	EMX2OS
HM13	0	0.27533	0.448	0.301	0	Fib1	HM13
UBXN4	0	0.275073	0.634	0.492	0	Fib1	UBXN4
NAV1	0	0.275018	0.266	0.135	0	Fib1	NAV1
LRP10	0	0.274603	0.412	0.264	0	Fib1	LRP10
PDLIM4	0	0.273615	0.35	0.177	0	Fib1	PDLIM4
BLVRB	0	0.273578	0.499	0.351	0	Fib1	BLVRB
TMEM9B	0	0.273272	0.274	0.135	0	Fib1	TMEM9B
SHOX2	0	0.272198	0.312	0.179	0	Fib1	SHOX2
OCIAD1	0	0.271456	0.557	0.417	0	Fib1	OCIAD1
GLT8D2	0	0.2707	0.302	0.165	0	Fib1	GLT8D2
UBE2E3	0	0.270081	0.366	0.22	0	Fib1	UBE2E3
GAA	0	0.269821	0.255	0.113	0	Fib1	GAA
SCP2	0	0.269514	0.496	0.343	0	Fib1	SCP2
TGFBR2	0	0.269204	0.407	0.266	0	Fib1	TGFBR2
CHID1	0	0.267919	0.3	0.153	0	Fib1	CHID1
SESTD1	0	0.266685	0.381	0.244	0	Fib1	SESTD1
SNX21	0	0.266183	0.305	0.164	0	Fib1	SNX21
WIPF1	0	0.265673	0.347	0.198	0	Fib1	WIPF1
PYCARD	0	0.26526	0.314	0.166	0	Fib1	PYCARD
OGFRL1	0	0.265152	0.369	0.226	0	Fib1	OGFRL1
AR	0	0.264982	0.264	0.153	0	Fib1	AR
PRDX2	0	0.264751	0.579	0.441	0	Fib1	PRDX2
NAGLU	0	0.263815	0.26	0.125	0	Fib1	NAGLU
GNG11	0	0.262971	0.598	0.447	0	Fib1	GNG11
PCMTD1	0	0.262895	0.463	0.328	0	Fib1	PCMTD1
SHISA5	0	0.26276	0.387	0.248	0	Fib1	SHISA5
SLC1A3	0	0.26246	0.275	0.164	0	Fib1	SLC1A3
CHIC2	0	0.262348	0.383	0.243	0	Fib1	CHIC2
SUMO3	0	0.261486	0.446	0.296	0	Fib1	SUMO3
GOPC	0	0.261199	0.355	0.215	0	Fib1	GOPC
TMEM14C	0	0.260803	0.609	0.464	0	Fib1	TMEM14C
SAMHD1	0	0.260513	0.435	0.296	0	Fib1	SAMHD1
AKR1A1	0	0.260431	0.364	0.225	0	Fib1	AKR1A1
HSBP1	0	0.260273	0.645	0.502	0	Fib1	HSBP1
PTPN13	0	0.259162	0.259	0.141	0	Fib1	PTPN13
SERF2	0	0.258441	0.925	0.901	0	Fib1	SERF2
PGRMC2	0	0.258321	0.375	0.24	0	Fib1	PGRMC2
CPNE3	0	0.258262	0.428	0.291	0	Fib1	CPNE3
TRIM47	0	0.257973	0.378	0.243	0	Fib1	TRIM47
PIP4P2	0	0.256355	0.282	0.145	0	Fib1	PIP4P2
CMPK1	0	0.255894	0.463	0.327	0	Fib1	CMPK1
C4orf48	0	0.255881	0.253	0.13	0	Fib1	C4orf48
NCK1	0	0.255754	0.379	0.239	0	Fib1	NCK1
RFC1	0	0.25469	0.325	0.202	0	Fib1	RFC1
LARP6	0	0.254618	0.356	0.213	0	Fib1	LARP6
UPF3A	0	0.253805	0.361	0.228	0	Fib1	UPF3A
CTSO	0	0.253192	0.252	0.126	0	Fib1	CTSO
PAPPA	0	0.25101	0.269	0.133	0	Fib1	PAPPA
SSR1	0	0.250973	0.352	0.216	0	Fib1	SSR1
GABARAP	3.29e-307	0.426311	0.381	0.269	9.83e-303	Fib1	GABARAP
SAMD9L	2.27e-300	0.265055	0.257	0.152	6.8e-296	Fib1	SAMD9L
LGALS3BP	3.55e-300	0.452494	0.632	0.534	1.06e-295	Fib1	LGALS3BP
CTSH	6.63e-288	0.316644	0.276	0.174	1.98e-283	Fib1	CTSH
JUN	3.83e-279	0.257476	0.921	0.892	1.14e-274	Fib1	JUN
TYMP	6.31e-275	0.32583	0.721	0.613	1.89e-270	Fib1	TYMP
ACKR3	2.54e-269	0.376061	0.401	0.287	7.59e-265	Fib1	ACKR3
SGK1	1.55e-267	0.398478	0.43	0.316	4.62e-263	Fib1	SGK1
GAS6	4.34e-266	0.292713	0.468	0.356	1.3e-261	Fib1	GAS6
TLE4	3.05e-260	0.271193	0.505	0.386	9.11e-256	Fib1	TLE4
RARRES3	1.6e-255	0.307425	0.324	0.222	4.78e-251	Fib1	RARRES3
SPARC	1.22e-254	0.550359	0.85	0.803	3.64e-250	Fib1	SPARC
NORAD	9.93e-240	0.258257	0.605	0.495	2.97e-235	Fib1	NORAD
ZNF106	1.05e-239	0.250768	0.451	0.339	3.14e-235	Fib1	ZNF106
HLA-C	1.08e-230	0.48197	0.949	0.949	3.22e-226	Fib1	HLA-C
KLF10	1.36e-225	0.274338	0.563	0.444	4.05e-221	Fib1	KLF10
PLPP3	5.6e-201	0.269337	0.768	0.677	1.67e-196	Fib1	PLPP3
XAF1	2.47e-190	0.312102	0.491	0.391	7.39e-186	Fib1	XAF1
KCNQ1OT1	2.11e-189	0.343196	0.374	0.279	6.31e-185	Fib1	KCNQ1OT1
CCN2	3.1e-189	0.358951	0.251	0.17	9.26e-185	Fib1	CCN2
STAT1	1.17e-187	0.339551	0.498	0.413	3.5e-183	Fib1	STAT1
COL14A1	2.36e-180	0.346189	0.439	0.347	7.06e-176	Fib1	COL14A1
RSAD2	2.01e-168	0.586435	0.366	0.291	5.99e-164	Fib1	RSAD2
SLC5A3	1.43e-164	0.366681	0.261	0.185	4.27e-160	Fib1	SLC5A3
IFIT1	6.04e-161	0.318415	0.45	0.358	1.8e-156	Fib1	IFIT1
RGS3	1.09e-158	0.256955	0.26	0.182	3.26e-154	Fib1	RGS3
MDK	1.64e-158	0.343867	0.518	0.435	4.9e-154	Fib1	MDK
CTGF	3.99e-145	0.32537	0.373	0.293	1.19e-140	Fib1	CTGF
CYR61	1.46e-135	0.448508	0.415	0.346	4.35e-131	Fib1	CYR61
OAS1	1.29e-125	0.282975	0.394	0.318	3.86e-121	Fib1	OAS1
RARRES2	7.3e-123	0.485389	0.477	0.44	2.18e-118	Fib1	RARRES2
PLCG2	5.97e-122	0.30876	0.551	0.468	1.78e-117	Fib1	PLCG2
PIM1	4.74e-112	0.275694	0.41	0.339	1.41e-107	Fib1	PIM1
IFI6	2.1e-109	0.496847	0.725	0.713	6.28e-105	Fib1	IFI6
MGP	5.74e-106	0.446616	0.809	0.861	1.71e-101	Fib1	MGP
HLA-A	5.72e-104	0.423625	0.933	0.934	1.71e-99	Fib1	HLA-A
GADD45G	4.13e-99	0.370702	0.36	0.289	1.23e-94	Fib1	GADD45G
MRPS6	1.94e-82	0.27885	0.33	0.271	5.8e-78	Fib1	MRPS6
THBS1	1.36e-78	0.318192	0.536	0.473	4.05e-74	Fib1	THBS1
BST2	2.64e-15	0.26065	0.626	0.74	7.89e-11	Fib1	BST2
ACTA2	0	2.91347	0.744	0.206	0	Pericyte1	ACTA2
TAGLN	0	2.89321	0.938	0.265	0	Pericyte1	TAGLN
RGS5	0	2.38643	0.58	0.105	0	Pericyte1	RGS5
MCAM	0	2.34008	0.768	0.095	0	Pericyte1	MCAM
RERGL	0	2.28009	0.425	0.012	0	Pericyte1	RERGL
NDUFA4L2	0	2.23461	0.667	0.114	0	Pericyte1	NDUFA4L2
TPM2	0	2.15985	0.863	0.506	0	Pericyte1	TPM2
MYL9	0	2.15345	0.871	0.493	0	Pericyte1	MYL9
CYCS	0	2.15174	0.728	0.578	0	Pericyte1	CYCS
ADRA2A	0	2.02323	0.654	0.156	0	Pericyte1	ADRA2A
ATP1B3	0	1.89335	0.565	0.459	0	Pericyte1	ATP1B3
TINAGL1	0	1.88275	0.724	0.09	0	Pericyte1	TINAGL1
MYH11	0	1.86101	0.516	0.044	0	Pericyte1	MYH11
ADIRF	0	1.81095	0.958	0.762	0	Pericyte1	ADIRF
LBH	0	1.7535	0.785	0.382	0	Pericyte1	LBH
C11orf96	0	1.73275	0.939	0.758	0	Pericyte1	C11orf96
AVPR1A	0	1.70463	0.554	0.115	0	Pericyte1	AVPR1A
BCAM	0	1.62133	0.564	0.065	0	Pericyte1	BCAM
APOLD1	0	1.59212	0.496	0.102	0	Pericyte1	APOLD1
SORBS2	0	1.58506	0.445	0.036	0	Pericyte1	SORBS2
NR2F2	0	1.58403	0.87	0.433	0	Pericyte1	NR2F2
MT1A	0	1.56888	0.661	0.436	0	Pericyte1	MT1A
CREM	0	1.56136	0.5	0.327	0	Pericyte1	CREM
CPE	0	1.54091	0.88	0.416	0	Pericyte1	CPE
NOTCH3	0	1.51302	0.673	0.182	0	Pericyte1	NOTCH3
GJA4	0	1.43458	0.589	0.119	0	Pericyte1	GJA4
SNCG	0	1.42837	0.454	0.065	0	Pericyte1	SNCG
HES4	0	1.38577	0.825	0.474	0	Pericyte1	HES4
MEF2C	0	1.38175	0.653	0.256	0	Pericyte1	MEF2C
ZNF331	0	1.35507	0.458	0.289	0	Pericyte1	ZNF331
SPARCL1	0	1.33019	0.921	0.593	0	Pericyte1	SPARCL1
A2M	0	1.32143	0.656	0.153	0	Pericyte1	A2M
MYLK	0	1.30634	0.648	0.135	0	Pericyte1	MYLK
TBX2	0	1.29556	0.516	0.09	0	Pericyte1	TBX2
EPAS1	0	1.28298	0.728	0.294	0	Pericyte1	EPAS1
CSRP2	0	1.27154	0.609	0.331	0	Pericyte1	CSRP2
TPM1	0	1.26383	0.762	0.5	0	Pericyte1	TPM1
EGFL6	0	1.26137	0.33	0.074	0	Pericyte1	EGFL6
PDGFA	0	1.24575	0.63	0.142	0	Pericyte1	PDGFA
SNHG15	0	1.24052	0.638	0.403	0	Pericyte1	SNHG15
HOPX	0	1.24035	0.447	0.08	0	Pericyte1	HOPX
ANGPT2	0	1.23377	0.525	0.092	0	Pericyte1	ANGPT2
PLN	0	1.22867	0.336	0.019	0	Pericyte1	PLN
SYNM	0	1.22757	0.353	0.069	0	Pericyte1	SYNM
COX4I2	0	1.21992	0.475	0.094	0	Pericyte1	COX4I2
ADAMTS1	0	1.20391	0.808	0.563	0	Pericyte1	ADAMTS1
IL6	0	1.1812	0.58	0.434	0	Pericyte1	IL6
PPP1R14A	0	1.15713	0.465	0.097	0	Pericyte1	PPP1R14A
DSTN	0	1.14772	0.861	0.808	0	Pericyte1	DSTN
CSRP1	0	1.14123	0.595	0.312	0	Pericyte1	CSRP1
ID4	0	1.12222	0.821	0.49	0	Pericyte1	ID4
CALD1	0	1.1161	0.977	0.884	0	Pericyte1	CALD1
LMOD1	0	1.11434	0.483	0.077	0	Pericyte1	LMOD1
NET1	0	1.09881	0.426	0.216	0	Pericyte1	NET1
ZFHX3	0	1.094	0.636	0.37	0	Pericyte1	ZFHX3
RRAD	0	1.09159	0.647	0.374	0	Pericyte1	RRAD
KCNE4	0	1.09097	0.558	0.289	0	Pericyte1	KCNE4
RASL11A	0	1.08524	0.518	0.187	0	Pericyte1	RASL11A
JAG1	0	1.08011	0.684	0.35	0	Pericyte1	JAG1
ADAMTS9	0	1.07431	0.362	0.159	0	Pericyte1	ADAMTS9
SYNPO2	0	1.05671	0.571	0.186	0	Pericyte1	SYNPO2
CRISPLD2	0	1.0537	0.688	0.548	0	Pericyte1	CRISPLD2
IGFBP7	0	1.04435	0.989	0.912	0	Pericyte1	IGFBP7
SERPINI1	0	1.03833	0.42	0.09	0	Pericyte1	SERPINI1
PPP1R12B	0	1.03709	0.532	0.158	0	Pericyte1	PPP1R12B
FABP4	0	1.0353	0.257	0.047	0	Pericyte1	FABP4
CCDC3	0	1.02071	0.413	0.075	0	Pericyte1	CCDC3
CPM	0	1.01626	0.409	0.088	0	Pericyte1	CPM
EPS8	0	1.01219	0.712	0.408	0	Pericyte1	EPS8
MAP3K7CL	0	1.01003	0.315	0.033	0	Pericyte1	MAP3K7CL
ADAMTS4	0	1.00929	0.527	0.362	0	Pericyte1	ADAMTS4
STEAP4	0	1.00927	0.379	0.216	0	Pericyte1	STEAP4
PDE5A	0	1.00754	0.435	0.076	0	Pericyte1	PDE5A
PTP4A3	0	0.995975	0.403	0.055	0	Pericyte1	PTP4A3
PHLDA2	0	0.990232	0.662	0.408	0	Pericyte1	PHLDA2
RHOB	0	0.984104	0.811	0.68	0	Pericyte1	RHOB
CCNH	0	0.982333	0.432	0.254	0	Pericyte1	CCNH
PTK2	0	0.979862	0.58	0.255	0	Pericyte1	PTK2
RCAN2	0	0.977474	0.506	0.216	0	Pericyte1	RCAN2
PGAP1	0	0.976746	0.264	0.104	0	Pericyte1	PGAP1
ISYNA1	0	0.969433	0.419	0.081	0	Pericyte1	ISYNA1
HRH2	0	0.964918	0.352	0.029	0	Pericyte1	HRH2
SLC25A4	0	0.961279	0.355	0.13	0	Pericyte1	SLC25A4
EFHD1	0	0.948425	0.503	0.141	0	Pericyte1	EFHD1
UBA2	0	0.940506	0.621	0.319	0	Pericyte1	UBA2
ITGA7	0	0.937925	0.444	0.076	0	Pericyte1	ITGA7
TBX2-AS1	0	0.937892	0.359	0.033	0	Pericyte1	TBX2-AS1
FRZB	0	0.93783	0.368	0.059	0	Pericyte1	FRZB
MFGE8	0	0.934657	0.787	0.583	0	Pericyte1	MFGE8
AOC3	0	0.929201	0.375	0.039	0	Pericyte1	AOC3
PLEKHO1	0	0.928184	0.402	0.216	0	Pericyte1	PLEKHO1
LGI4	0	0.926995	0.436	0.123	0	Pericyte1	LGI4
MAP3K20	0	0.923089	0.579	0.33	0	Pericyte1	MAP3K20
GUCY1A1	0	0.912055	0.452	0.139	0	Pericyte1	GUCY1A1
INPP4B	0	0.885074	0.365	0.08	0	Pericyte1	INPP4B
MTHFD2	0	0.880525	0.55	0.24	0	Pericyte1	MTHFD2
TUBA1C	0	0.871945	0.686	0.487	0	Pericyte1	TUBA1C
CRIM1	0	0.86644	0.447	0.202	0	Pericyte1	CRIM1
EDNRA	0	0.86466	0.568	0.206	0	Pericyte1	EDNRA
MRVI1	0	0.862625	0.388	0.065	0	Pericyte1	MRVI1
DEPP1	0	0.861462	0.374	0.14	0	Pericyte1	DEPP1
ARHGAP29	0	0.856563	0.583	0.33	0	Pericyte1	ARHGAP29
PPP1R12A	0	0.856425	0.703	0.474	0	Pericyte1	PPP1R12A
CDKN1A	0	0.855704	0.776	0.668	0	Pericyte1	CDKN1A
LPP	0	0.851725	0.672	0.453	0	Pericyte1	LPP
CCL2	0	0.847102	0.821	0.683	0	Pericyte1	CCL2
NRGN	0	0.846471	0.284	0.014	0	Pericyte1	NRGN
ENPEP	0	0.84275	0.351	0.083	0	Pericyte1	ENPEP
FLNA	0	0.841993	0.658	0.474	0	Pericyte1	FLNA
TEX41	0	0.834718	0.357	0.07	0	Pericyte1	TEX41
PRMT9	0	0.833249	0.301	0.084	0	Pericyte1	PRMT9
TBC1D1	0	0.831631	0.452	0.15	0	Pericyte1	TBC1D1
FAM107B	0	0.829293	0.424	0.315	0	Pericyte1	FAM107B
RBM24	0	0.825099	0.311	0.075	0	Pericyte1	RBM24
C1QTNF1	0	0.823411	0.55	0.266	0	Pericyte1	C1QTNF1
ACTN4	0	0.815421	0.607	0.398	0	Pericyte1	ACTN4
WFDC1	0	0.813881	0.309	0.038	0	Pericyte1	WFDC1
ANGPT1	0	0.812226	0.371	0.092	0	Pericyte1	ANGPT1
MAT2A	0	0.811947	0.56	0.414	0	Pericyte1	MAT2A
FAM162B	0	0.804038	0.306	0.045	0	Pericyte1	FAM162B
CLMN	0	0.798238	0.36	0.048	0	Pericyte1	CLMN
ARHGDIB	0	0.797655	0.314	0.177	0	Pericyte1	ARHGDIB
FOXC1	0	0.792971	0.339	0.137	0	Pericyte1	FOXC1
GPRC5C	0	0.788521	0.322	0.037	0	Pericyte1	GPRC5C
YBX3	0	0.787635	0.882	0.852	0	Pericyte1	YBX3
CASQ2	0	0.783716	0.271	0.009	0	Pericyte1	CASQ2
ABCC9	0	0.781794	0.357	0.15	0	Pericyte1	ABCC9
ODC1	0	0.781499	0.448	0.246	0	Pericyte1	ODC1
FILIP1	0	0.781199	0.286	0.059	0	Pericyte1	FILIP1
TSC22D1	0	0.780764	0.753	0.681	0	Pericyte1	TSC22D1
ESAM	0	0.779664	0.352	0.048	0	Pericyte1	ESAM
CCL8	0	0.774368	0.399	0.265	0	Pericyte1	CCL8
PARM1	0	0.769834	0.346	0.047	0	Pericyte1	PARM1
ZNF141	0	0.768135	0.267	0.093	0	Pericyte1	ZNF141
NRARP	0	0.764299	0.286	0.06	0	Pericyte1	NRARP
H2AFJ	0	0.761866	0.729	0.597	0	Pericyte1	H2AFJ
MYH9	0	0.760373	0.601	0.36	0	Pericyte1	MYH9
RERG	0	0.758716	0.38	0.123	0	Pericyte1	RERG
KIAA0040	0	0.756139	0.381	0.116	0	Pericyte1	KIAA0040
WTIP	0	0.754794	0.348	0.108	0	Pericyte1	WTIP
FADS3	0	0.75407	0.497	0.24	0	Pericyte1	FADS3
SLC7A2	0	0.750292	0.398	0.179	0	Pericyte1	SLC7A2
GADD45B	0	0.748663	0.928	0.847	0	Pericyte1	GADD45B
PHLDA1	0	0.742749	0.682	0.53	0	Pericyte1	PHLDA1
GPX3	0	0.739804	0.511	0.232	0	Pericyte1	GPX3
ATP1B2	0	0.737982	0.31	0.049	0	Pericyte1	ATP1B2
CCDC107	0	0.736325	0.495	0.353	0	Pericyte1	CCDC107
KLHL23	0	0.727869	0.272	0.038	0	Pericyte1	KLHL23
PDLIM3	0	0.727112	0.366	0.119	0	Pericyte1	PDLIM3
FHL5	0	0.726452	0.268	0.024	0	Pericyte1	FHL5
SEPHS2	0	0.725727	0.446	0.294	0	Pericyte1	SEPHS2
PHLDB2	0	0.723818	0.488	0.276	0	Pericyte1	PHLDB2
PRKAR2B	0	0.722788	0.337	0.153	0	Pericyte1	PRKAR2B
CHCHD10	0	0.721661	0.675	0.469	0	Pericyte1	CHCHD10
PNP	0	0.71932	0.29	0.176	0	Pericyte1	PNP
ADCY3	0	0.717945	0.467	0.217	0	Pericyte1	ADCY3
RGS16	0	0.717399	0.785	0.601	0	Pericyte1	RGS16
RAMP1	0	0.715351	0.341	0.069	0	Pericyte1	RAMP1
PAWR	0	0.712376	0.414	0.137	0	Pericyte1	PAWR
CCDC102B	0	0.706664	0.292	0.11	0	Pericyte1	CCDC102B
CAV2	0	0.703874	0.558	0.345	0	Pericyte1	CAV2
ATF3	0	0.703343	0.801	0.677	0	Pericyte1	ATF3
CDH6	0	0.696148	0.277	0.022	0	Pericyte1	CDH6
SYNE2	0	0.683971	0.439	0.215	0	Pericyte1	SYNE2
OAZ2	0	0.681338	0.483	0.294	0	Pericyte1	OAZ2
GPM6B	0	0.679452	0.353	0.221	0	Pericyte1	GPM6B
NUDT4	0	0.679183	0.562	0.425	0	Pericyte1	NUDT4
COL4A1	0	0.667311	0.578	0.453	0	Pericyte1	COL4A1
MAPRE2	0	0.662417	0.464	0.242	0	Pericyte1	MAPRE2
TGFBI	0	0.661853	0.43	0.213	0	Pericyte1	TGFBI
B3GNT2	0	0.659974	0.407	0.188	0	Pericyte1	B3GNT2
CARMN	0	0.656342	0.254	0.06	0	Pericyte1	CARMN
RASGRP2	0	0.655575	0.29	0.046	0	Pericyte1	RASGRP2
ELL2	0	0.654414	0.413	0.276	0	Pericyte1	ELL2
KCNJ8	0	0.653468	0.286	0.084	0	Pericyte1	KCNJ8
C20orf27	0	0.648193	0.331	0.181	0	Pericyte1	C20orf27
TIMP3	0	0.647227	0.858	0.711	0	Pericyte1	TIMP3
ARHGEF17	0	0.643747	0.325	0.1	0	Pericyte1	ARHGEF17
ARPC1A	0	0.636152	0.415	0.245	0	Pericyte1	ARPC1A
TNS1	0	0.635049	0.524	0.33	0	Pericyte1	TNS1
GJC1	0	0.634867	0.273	0.062	0	Pericyte1	GJC1
FAT1	0	0.631827	0.413	0.227	0	Pericyte1	FAT1
MPRIP	0	0.628648	0.503	0.304	0	Pericyte1	MPRIP
ROCK1	0	0.621718	0.602	0.435	0	Pericyte1	ROCK1
NDUFA4	0	0.620462	0.776	0.743	0	Pericyte1	NDUFA4
MALAT1	0	0.619348	0.998	0.996	0	Pericyte1	MALAT1
MTUS1	0	0.618363	0.419	0.248	0	Pericyte1	MTUS1
FOXC2	0	0.615971	0.259	0.085	0	Pericyte1	FOXC2
NTRK2	0	0.613331	0.558	0.392	0	Pericyte1	NTRK2
ARPC5	0	0.613039	0.671	0.57	0	Pericyte1	ARPC5
NBEAL1	0	0.602552	0.455	0.283	0	Pericyte1	NBEAL1
CALM2	0	0.601236	0.925	0.867	0	Pericyte1	CALM2
GUK1	0	0.600801	0.775	0.703	0	Pericyte1	GUK1
MGLL	0	0.59763	0.447	0.243	0	Pericyte1	MGLL
NT5DC2	0	0.59644	0.289	0.076	0	Pericyte1	NT5DC2
ANKRD29	0	0.594259	0.287	0.075	0	Pericyte1	ANKRD29
LDHB	0	0.591859	0.693	0.544	0	Pericyte1	LDHB
ARID5A	0	0.590173	0.494	0.284	0	Pericyte1	ARID5A
FRY	0	0.588567	0.274	0.054	0	Pericyte1	FRY
CCND1	0	0.588424	0.548	0.401	0	Pericyte1	CCND1
FRMD4A	0	0.584244	0.266	0.054	0	Pericyte1	FRMD4A
GUCY1B1	0	0.581408	0.296	0.093	0	Pericyte1	GUCY1B1
PDE3A	0	0.580825	0.28	0.056	0	Pericyte1	PDE3A
LHFPL6	0	0.576983	0.715	0.626	0	Pericyte1	LHFPL6
EGFLAM	0	0.576444	0.336	0.1	0	Pericyte1	EGFLAM
RBPMS	0	0.571958	0.467	0.277	0	Pericyte1	RBPMS
RNF152	0	0.56705	0.326	0.14	0	Pericyte1	RNF152
MYL6	0	0.563937	0.953	0.923	0	Pericyte1	MYL6
NDRG2	0	0.562936	0.387	0.187	0	Pericyte1	NDRG2
SLFN11	0	0.560891	0.379	0.259	0	Pericyte1	SLFN11
MYO1B	0	0.560648	0.487	0.357	0	Pericyte1	MYO1B
MOB2	0	0.559082	0.394	0.222	0	Pericyte1	MOB2
UTRN	0	0.558049	0.492	0.326	0	Pericyte1	UTRN
PTMA	0	0.55663	0.995	0.98	0	Pericyte1	PTMA
PROCR	0	0.556392	0.354	0.201	0	Pericyte1	PROCR
NCKAP5	0	0.552086	0.295	0.133	0	Pericyte1	NCKAP5
NR4A3	0	0.550185	0.344	0.21	0	Pericyte1	NR4A3
IFITM2	0	0.547694	0.867	0.799	0	Pericyte1	IFITM2
SPECC1	0	0.544289	0.297	0.112	0	Pericyte1	SPECC1
SH3BGRL	0	0.543267	0.682	0.576	0	Pericyte1	SH3BGRL
KCTD20	0	0.538809	0.324	0.212	0	Pericyte1	KCTD20
PPP1CB	0	0.538569	0.601	0.492	0	Pericyte1	PPP1CB
ROCK2	0	0.536505	0.544	0.386	0	Pericyte1	ROCK2
FAM122A	0	0.525192	0.26	0.106	0	Pericyte1	FAM122A
CRIP2	0	0.524591	0.476	0.304	0	Pericyte1	CRIP2
FAU	0	0.52337	0.982	0.953	0	Pericyte1	FAU
COBLL1	0	0.5217	0.349	0.169	0	Pericyte1	COBLL1
ARHGAP42	0	0.519542	0.334	0.168	0	Pericyte1	ARHGAP42
ARHGEF7	0	0.515667	0.386	0.224	0	Pericyte1	ARHGEF7
NMD3	0	0.513819	0.411	0.268	0	Pericyte1	NMD3
PDLIM5	0	0.509842	0.378	0.233	0	Pericyte1	PDLIM5
SLC25A5	0	0.50974	0.737	0.606	0	Pericyte1	SLC25A5
SYTL2	0	0.506857	0.326	0.173	0	Pericyte1	SYTL2
RASL12	0	0.502941	0.286	0.113	0	Pericyte1	RASL12
AKAP1	0	0.501463	0.257	0.084	0	Pericyte1	AKAP1
HIPK2	0	0.500218	0.295	0.153	0	Pericyte1	HIPK2
CAV1	0	0.49647	0.89	0.778	0	Pericyte1	CAV1
SELENOK	0	0.496047	0.747	0.68	0	Pericyte1	SELENOK
HEY2	0	0.494004	0.3	0.118	0	Pericyte1	HEY2
MSRB3	0	0.492968	0.377	0.223	0	Pericyte1	MSRB3
ATP5MC2	0	0.491291	0.8	0.7	0	Pericyte1	ATP5MC2
SLCO3A1	0	0.485848	0.391	0.236	0	Pericyte1	SLCO3A1
EBF1	0	0.48406	0.581	0.438	0	Pericyte1	EBF1
TJP1	0	0.483042	0.441	0.311	0	Pericyte1	TJP1
SLC25A6	0	0.481278	0.794	0.716	0	Pericyte1	SLC25A6
EEF1D	0	0.478063	0.921	0.857	0	Pericyte1	EEF1D
COL18A1	0	0.478018	0.683	0.465	0	Pericyte1	COL18A1
PICALM	0	0.476638	0.414	0.272	0	Pericyte1	PICALM
PKIG	0	0.475478	0.49	0.364	0	Pericyte1	PKIG
PDLIM1	0	0.473562	0.456	0.317	0	Pericyte1	PDLIM1
KANK2	0	0.472152	0.442	0.306	0	Pericyte1	KANK2
NFIB	0	0.470842	0.588	0.449	0	Pericyte1	NFIB
LGALSL	0	0.469704	0.331	0.198	0	Pericyte1	LGALSL
COL4A2	0	0.466962	0.628	0.513	0	Pericyte1	COL4A2
PTEN	0	0.464414	0.556	0.423	0	Pericyte1	PTEN
MRPL32	0	0.456814	0.509	0.402	0	Pericyte1	MRPL32
SLC7A5	0	0.449851	0.268	0.156	0	Pericyte1	SLC7A5
TMSB4X	0	0.44868	0.994	0.988	0	Pericyte1	TMSB4X
H3F3B	0	0.446943	0.988	0.971	0	Pericyte1	H3F3B
GLRX5	0	0.441253	0.514	0.394	0	Pericyte1	GLRX5
MGST3	0	0.44071	0.834	0.775	0	Pericyte1	MGST3
COX7A2	0	0.43743	0.78	0.694	0	Pericyte1	COX7A2
EPN2	0	0.435879	0.354	0.207	0	Pericyte1	EPN2
HSDL2	0	0.430951	0.283	0.138	0	Pericyte1	HSDL2
HNRNPA1	0	0.429923	0.855	0.796	0	Pericyte1	HNRNPA1
HSPB6	0	0.429724	0.27	0.116	0	Pericyte1	HSPB6
ANAPC16	0	0.426013	0.549	0.437	0	Pericyte1	ANAPC16
UQCRB	0	0.425654	0.798	0.721	0	Pericyte1	UQCRB
MT1F	0	0.419313	0.254	0.135	0	Pericyte1	MT1F
JUNB	0	0.414527	0.956	0.922	0	Pericyte1	JUNB
C12orf57	0	0.413332	0.831	0.747	0	Pericyte1	C12orf57
INAFM1	0	0.412825	0.353	0.222	0	Pericyte1	INAFM1
SMARCD3	0	0.411592	0.257	0.126	0	Pericyte1	SMARCD3
ABHD2	0	0.408322	0.323	0.203	0	Pericyte1	ABHD2
TLN1	0	0.407116	0.536	0.429	0	Pericyte1	TLN1
HIST3H2A	0	0.40402	0.263	0.135	0	Pericyte1	HIST3H2A
CYTOR	0	0.397371	0.514	0.364	0	Pericyte1	CYTOR
ACTN1	0	0.395636	0.483	0.352	0	Pericyte1	ACTN1
ZNF703	0	0.394787	0.455	0.326	0	Pericyte1	ZNF703
CDK2AP2	0	0.394453	0.289	0.158	0	Pericyte1	CDK2AP2
ARHGAP17	0	0.389238	0.302	0.17	0	Pericyte1	ARHGAP17
PELI1	0	0.388128	0.353	0.23	0	Pericyte1	PELI1
CRYAB	0	0.387028	0.844	0.739	0	Pericyte1	CRYAB
CAMTA1	0	0.38659	0.533	0.423	0	Pericyte1	CAMTA1
NOP53	0	0.380684	0.745	0.664	0	Pericyte1	NOP53
TMEM38B	0	0.375796	0.261	0.142	0	Pericyte1	TMEM38B
SMOC2	0	0.358503	0.294	0.17	0	Pericyte1	SMOC2
DAAM2	0	0.357899	0.284	0.164	0	Pericyte1	DAAM2
ITGB1	0	0.34764	0.814	0.758	0	Pericyte1	ITGB1
C1orf54	0	0.346486	0.258	0.124	0	Pericyte1	C1orf54
C7orf50	0	0.338848	0.311	0.192	0	Pericyte1	C7orf50
BTF3	0	0.337968	0.942	0.899	0	Pericyte1	BTF3
EEF1B2	0	0.331475	0.88	0.834	0	Pericyte1	EEF1B2
VASP	0	0.33102	0.278	0.159	0	Pericyte1	VASP
NACA	0	0.330433	0.977	0.953	0	Pericyte1	NACA
PFDN5	0	0.317072	0.947	0.903	0	Pericyte1	PFDN5
EEF1A1	0	0.305082	0.995	0.993	0	Pericyte1	EEF1A1
LRRFIP1	1.43e-307	0.535768	0.518	0.406	4.28e-303	Pericyte1	LRRFIP1
RABGAP1	4.28e-306	0.366569	0.267	0.154	1.28e-301	Pericyte1	RABGAP1
ARHGAP10	1.63e-303	0.393047	0.417	0.295	4.87e-299	Pericyte1	ARHGAP10
PDLIM7	1.91e-298	0.376235	0.313	0.198	5.71e-294	Pericyte1	PDLIM7
CD151	3.77e-294	0.429008	0.565	0.461	1.13e-289	Pericyte1	CD151
SEPTIN7	1.6e-293	1.17707	0.353	0.264	4.79e-289	Pericyte1	SEPTIN7
KLF9	3.47e-293	0.425113	0.709	0.639	1.04e-288	Pericyte1	KLF9
COX7B	2.08e-289	0.349391	0.687	0.597	6.23e-285	Pericyte1	COX7B
CYSTM1	6.9e-284	0.386924	0.625	0.54	2.06e-279	Pericyte1	CYSTM1
KLF2	1.99e-281	0.63638	0.673	0.599	5.93e-277	Pericyte1	KLF2
APEX1	6.88e-279	0.85805	0.508	0.43	2.06e-274	Pericyte1	APEX1
VCL	5.38e-277	0.40602	0.461	0.354	1.61e-272	Pericyte1	VCL
SORBS3	4.7e-276	0.461578	0.457	0.357	1.4e-271	Pericyte1	SORBS3
BTG2	1.25e-274	0.434804	0.609	0.498	3.72e-270	Pericyte1	BTG2
COX6A1	1.41e-274	0.339698	0.708	0.632	4.2e-270	Pericyte1	COX6A1
MAP1B	3.95e-274	0.338871	0.732	0.634	1.18e-269	Pericyte1	MAP1B
PLK2	7.45e-274	0.483421	0.445	0.323	2.22e-269	Pericyte1	PLK2
ETV6	7.03e-267	0.327993	0.285	0.178	2.1e-262	Pericyte1	ETV6
COX14	1.03e-262	0.363939	0.51	0.411	3.07e-258	Pericyte1	COX14
SRSF5	3.87e-261	0.370343	0.763	0.713	1.16e-256	Pericyte1	SRSF5
NR4A1	2.89e-252	0.322316	0.778	0.701	8.65e-248	Pericyte1	NR4A1
SMIM12	3.24e-250	0.346254	0.288	0.188	9.67e-246	Pericyte1	SMIM12
ENAH	7.66e-247	0.461486	0.426	0.326	2.29e-242	Pericyte1	ENAH
ZEB2	5.85e-244	0.357238	0.759	0.7	1.75e-239	Pericyte1	ZEB2
DDIT4	2.31e-242	0.467444	0.607	0.504	6.89e-238	Pericyte1	DDIT4
MT2A	1.28e-239	0.43724	0.96	0.912	3.81e-235	Pericyte1	MT2A
NCK2	4.2e-233	0.324304	0.275	0.176	1.25e-228	Pericyte1	NCK2
SLC25A3	1.92e-232	0.291082	0.78	0.738	5.74e-228	Pericyte1	SLC25A3
PLS3	2.8e-232	0.332132	0.406	0.3	8.36e-228	Pericyte1	PLS3
ACTB	9.32e-231	0.415271	0.935	0.941	2.79e-226	Pericyte1	ACTB
EIF4A3	9.84e-231	0.83038	0.613	0.559	2.94e-226	Pericyte1	EIF4A3
TGFB1I1	1.35e-230	0.3859	0.429	0.334	4.05e-226	Pericyte1	TGFB1I1
FAM241A	4.54e-229	0.304216	0.288	0.185	1.36e-224	Pericyte1	FAM241A
HMGN2	3.1e-228	0.265596	0.753	0.695	9.25e-224	Pericyte1	HMGN2
SELENOW	1e-225	0.313159	0.791	0.75	3e-221	Pericyte1	SELENOW
PRKG1	3.94e-224	0.318263	0.339	0.234	1.18e-219	Pericyte1	PRKG1
CHSY1	7.49e-224	0.39338	0.352	0.252	2.24e-219	Pericyte1	CHSY1
DNAJB9	2.11e-222	0.594081	0.371	0.285	6.3e-218	Pericyte1	DNAJB9
PABPC1	5.81e-222	0.294694	0.802	0.748	1.74e-217	Pericyte1	PABPC1
GPCPD1	1.23e-219	0.322091	0.269	0.174	3.68e-215	Pericyte1	GPCPD1
BCAS2	2.1e-219	0.619301	0.465	0.388	6.28e-215	Pericyte1	BCAS2
COX7C	8.07e-219	0.283989	0.815	0.762	2.41e-214	Pericyte1	COX7C
TOMM20	3.28e-216	0.297139	0.692	0.635	9.8e-212	Pericyte1	TOMM20
C9orf3	1.33e-215	0.519171	0.425	0.337	3.98e-211	Pericyte1	C9orf3
GBP2	1.47e-214	0.472932	0.418	0.326	4.4e-210	Pericyte1	GBP2
ANGPTL4	5.49e-213	0.522176	0.363	0.264	1.64e-208	Pericyte1	ANGPTL4
PPP1R15A	1.31e-209	0.337413	0.893	0.856	3.92e-205	Pericyte1	PPP1R15A
TPM4	5.89e-207	0.346748	0.758	0.695	1.76e-202	Pericyte1	TPM4
EMD	4.68e-205	0.349131	0.312	0.223	1.4e-200	Pericyte1	EMD
CPEB4	8.73e-205	0.327601	0.401	0.302	2.61e-200	Pericyte1	CPEB4
WDR1	6.13e-200	0.297299	0.324	0.232	1.83e-195	Pericyte1	WDR1
ATP5F1B	5.53e-193	0.278209	0.638	0.577	1.65e-188	Pericyte1	ATP5F1B
UBXN1	5.12e-192	0.282856	0.619	0.555	1.53e-187	Pericyte1	UBXN1
EIF4A2	1.19e-191	0.251789	0.821	0.785	3.56e-187	Pericyte1	EIF4A2
MIDN	3.77e-190	0.403376	0.558	0.481	1.13e-185	Pericyte1	MIDN
NDUFB7	3.33e-188	0.35232	0.581	0.517	9.96e-184	Pericyte1	NDUFB7
COX5B	6.25e-187	0.29095	0.738	0.684	1.87e-182	Pericyte1	COX5B
HNRNPA3	1.7e-186	0.266148	0.735	0.686	5.08e-182	Pericyte1	HNRNPA3
FOSL2	2.14e-185	0.370006	0.537	0.462	6.38e-181	Pericyte1	FOSL2
PDK4	2.19e-185	1.20868	0.498	0.419	6.56e-181	Pericyte1	PDK4
EIF3K	8.3e-185	0.263799	0.75	0.7	2.48e-180	Pericyte1	EIF3K
CRIP1	8.08e-184	0.611636	0.642	0.588	2.41e-179	Pericyte1	CRIP1
RANBP2	8e-180	0.462304	0.336	0.252	2.39e-175	Pericyte1	RANBP2
VAMP2	1.31e-179	0.34431	0.536	0.472	3.92e-175	Pericyte1	VAMP2
TCIM	3.25e-179	0.701379	0.408	0.323	9.71e-175	Pericyte1	TCIM
PLEKHH3	1.24e-178	0.330164	0.292	0.205	3.72e-174	Pericyte1	PLEKHH3
NFIL3	4.34e-176	0.389758	0.638	0.575	1.3e-171	Pericyte1	NFIL3
RAB21	1.82e-174	0.47168	0.513	0.453	5.44e-170	Pericyte1	RAB21
NDUFB8	8.21e-172	0.291148	0.582	0.525	2.45e-167	Pericyte1	NDUFB8
ELOC	2.91e-169	0.512942	0.612	0.573	8.68e-165	Pericyte1	ELOC
LITAF	6.76e-169	0.270003	0.596	0.511	2.02e-164	Pericyte1	LITAF
CHN1	8.99e-168	0.570677	0.293	0.21	2.69e-163	Pericyte1	CHN1
IRF2BP2	2.26e-167	0.386331	0.568	0.513	6.75e-163	Pericyte1	IRF2BP2
CRTC3	1.34e-165	0.286555	0.289	0.208	4e-161	Pericyte1	CRTC3
SLC25A25	1.47e-164	0.308216	0.353	0.268	4.4e-160	Pericyte1	SLC25A25
MXI1	2.25e-161	0.291061	0.319	0.234	6.73e-157	Pericyte1	MXI1
BACH1	1.13e-158	0.281204	0.306	0.223	3.37e-154	Pericyte1	BACH1
ARHGAP1	1.75e-158	0.279798	0.258	0.18	5.24e-154	Pericyte1	ARHGAP1
2022-09-07	1.1e-157	0.617795	0.54	0.519	3.3e-153	Pericyte1	2022-09-07
EIF3H	9.6e-156	0.258393	0.61	0.56	2.87e-151	Pericyte1	EIF3H
HAPLN3	1.42e-154	0.283844	0.331	0.249	4.23e-150	Pericyte1	HAPLN3
MT1M	3.23e-154	0.642697	0.786	0.722	9.65e-150	Pericyte1	MT1M
ATP2B4	6.7e-151	0.28743	0.404	0.324	2e-146	Pericyte1	ATP2B4
EHD2	1.15e-150	0.324762	0.355	0.28	3.45e-146	Pericyte1	EHD2
NDUFS2	3.31e-149	0.366912	0.34	0.266	9.88e-145	Pericyte1	NDUFS2
BCL6	1.61e-148	0.336508	0.453	0.379	4.82e-144	Pericyte1	BCL6
MRGPRF	3.32e-147	0.349248	0.395	0.32	9.92e-143	Pericyte1	MRGPRF
STARD7	1.47e-146	0.260017	0.268	0.191	4.4e-142	Pericyte1	STARD7
EIF4B	3.14e-145	0.280216	0.536	0.474	9.37e-141	Pericyte1	EIF4B
POMP	2.66e-144	0.262354	0.704	0.64	7.95e-140	Pericyte1	POMP
EEF1G	3.21e-139	0.61181	0.35	0.284	9.6e-135	Pericyte1	EEF1G
GLA	1.5e-137	0.826062	0.353	0.289	4.49e-133	Pericyte1	GLA
PPDPF	1.62e-137	0.270672	0.666	0.616	4.85e-133	Pericyte1	PPDPF
ELOVL5	7.94e-137	0.25941	0.324	0.249	2.37e-132	Pericyte1	ELOVL5
GABARAPL1	1.37e-134	0.530169	0.429	0.377	4.08e-130	Pericyte1	GABARAPL1
SRSF3	6.28e-132	0.292713	0.82	0.806	1.88e-127	Pericyte1	SRSF3
MYC	5.32e-131	0.300486	0.657	0.58	1.59e-126	Pericyte1	MYC
CAVIN3	3.69e-129	0.306083	0.683	0.644	1.1e-124	Pericyte1	CAVIN3
PTP4A1	5.33e-128	0.565384	0.321	0.259	1.59e-123	Pericyte1	PTP4A1
JAK1	6.36e-128	0.270776	0.617	0.568	1.9e-123	Pericyte1	JAK1
ETS2	1.04e-126	0.33942	0.469	0.397	3.1e-122	Pericyte1	ETS2
ZNF503	3.48e-124	0.325998	0.498	0.43	1.04e-119	Pericyte1	ZNF503
DYNLT3	2.77e-121	0.329375	0.371	0.307	8.29e-117	Pericyte1	DYNLT3
IDI1	6.87e-121	0.414949	0.355	0.293	2.05e-116	Pericyte1	IDI1
H2AFZ	9.53e-121	0.27964	0.74	0.691	2.85e-116	Pericyte1	H2AFZ
WDR45B	6.28e-119	0.353758	0.345	0.284	1.88e-114	Pericyte1	WDR45B
TAF7	1.28e-117	0.253486	0.56	0.504	3.82e-113	Pericyte1	TAF7
DDIT3	9.41e-117	0.332668	0.584	0.53	2.81e-112	Pericyte1	DDIT3
ATP2A2	1.19e-114	0.290895	0.424	0.364	3.57e-110	Pericyte1	ATP2A2
EIF3L	6.46e-114	0.265963	0.449	0.394	1.93e-109	Pericyte1	EIF3L
RHOQ	2.76e-112	0.280851	0.466	0.404	8.26e-108	Pericyte1	RHOQ
HNRNPU	3.97e-112	0.281739	0.766	0.747	1.19e-107	Pericyte1	HNRNPU
IFRD1	4.2e-112	0.313994	0.61	0.574	1.25e-107	Pericyte1	IFRD1
FXYD1	5.37e-112	0.28664	0.631	0.59	1.61e-107	Pericyte1	FXYD1
H2AFX	3.61e-110	0.297844	0.366	0.3	1.08e-105	Pericyte1	H2AFX
CHD1	6.35e-110	0.460225	0.503	0.459	1.9e-105	Pericyte1	CHD1
EDNRB	1.4e-108	0.251177	0.369	0.291	4.2e-104	Pericyte1	EDNRB
RBM3	2e-107	0.261411	0.745	0.721	5.99e-103	Pericyte1	RBM3
DLC1	7.51e-107	0.27036	0.562	0.506	2.24e-102	Pericyte1	DLC1
ISG15	3.33e-104	0.47369	0.719	0.688	9.95e-100	Pericyte1	ISG15
AL118516.1	2.69e-103	0.271157	0.272	0.206	8.03e-99	Pericyte1	AL118516.1
MIF	3.53e-102	0.2946	0.657	0.627	1.06e-97	Pericyte1	MIF
MIR22HG	9.31e-102	0.376995	0.444	0.391	2.78e-97	Pericyte1	MIR22HG
CHURC1	1.87e-101	0.27519	0.516	0.478	5.6e-97	Pericyte1	CHURC1
BTBD7	3.82e-101	0.283855	0.301	0.238	1.14e-96	Pericyte1	BTBD7
FILIP1L	7e-101	0.253693	0.543	0.478	2.09e-96	Pericyte1	FILIP1L
SNHG29	2.82e-99	0.434899	0.351	0.288	8.43e-95	Pericyte1	SNHG29
MAPKAPK2	3.36e-99	0.269524	0.378	0.322	1e-94	Pericyte1	MAPKAPK2
LURAP1L	1.2e-95	0.281058	0.267	0.206	3.57e-91	Pericyte1	LURAP1L
PTPN1	4.3e-94	0.308701	0.287	0.226	1.28e-89	Pericyte1	PTPN1
KAZN	1.65e-92	0.308756	0.316	0.26	4.92e-88	Pericyte1	KAZN
DNTTIP2	3.95e-91	0.2812	0.43	0.383	1.18e-86	Pericyte1	DNTTIP2
ESYT2	4.09e-91	0.389562	0.357	0.311	1.22e-86	Pericyte1	ESYT2
EIF4A1	1.66e-88	0.283222	0.697	0.68	4.96e-84	Pericyte1	EIF4A1
ZBTB38	2.44e-87	0.318262	0.442	0.398	7.3e-83	Pericyte1	ZBTB38
GAS5	6.25e-81	0.275781	0.258	0.198	1.87e-76	Pericyte1	GAS5
NSRP1	4.45e-80	0.32577	0.361	0.314	1.33e-75	Pericyte1	NSRP1
IER2	4.01e-79	0.277832	0.821	0.805	1.2e-74	Pericyte1	IER2
PABPC4	5.8e-73	0.273028	0.396	0.355	1.73e-68	Pericyte1	PABPC4
DDX21	4.44e-71	0.296206	0.575	0.553	1.33e-66	Pericyte1	DDX21
H1FX	7.78e-67	0.360363	0.621	0.599	2.32e-62	Pericyte1	H1FX
TOB1	1.36e-66	0.269905	0.462	0.425	4.05e-62	Pericyte1	TOB1
JMY	2.19e-66	0.269441	0.261	0.214	6.55e-62	Pericyte1	JMY
GTF2B	3.43e-66	0.331817	0.382	0.343	1.03e-61	Pericyte1	GTF2B
HSPE1	8.72e-64	0.281912	0.852	0.847	2.6e-59	Pericyte1	HSPE1
NME2	4.13e-62	0.34643	0.401	0.358	1.24e-57	Pericyte1	NME2
HEXIM1	2.31e-61	0.33869	0.394	0.357	6.89e-57	Pericyte1	HEXIM1
IFITM3	3.36e-55	0.350242	0.974	0.96	1.01e-50	Pericyte1	IFITM3
IFITM1	1.5e-51	0.319598	0.657	0.645	4.47e-47	Pericyte1	IFITM1
IER5	5.01e-48	0.29094	0.626	0.607	1.5e-43	Pericyte1	IER5
MT1E	2.71e-46	0.592554	0.795	0.752	8.1e-42	Pericyte1	MT1E
RASD1	4.42e-42	0.372186	0.562	0.547	1.32e-37	Pericyte1	RASD1
MID1IP1	1.53e-41	0.292545	0.293	0.259	4.57e-37	Pericyte1	MID1IP1
AXL	1.19e-36	0.277327	0.503	0.497	3.56e-32	Pericyte1	AXL
H1F0	1.37e-29	0.289508	0.341	0.317	4.08e-25	Pericyte1	H1F0
AKAP12	7.75e-18	0.429011	0.438	0.448	2.32e-13	Pericyte1	AKAP12
BNIP3L	2.82e-16	0.557515	0.496	0.511	8.42e-12	Pericyte1	BNIP3L
PTGR1	1.91e-10	0.268757	0.292	0.29	5.71e-06	Pericyte1	PTGR1
FSTL3	0.000117794	0.29145	0.288	0.301	1	Pericyte1	FSTL3
CCL81	0	2.83276	0.687	0.258	0	Fib2	CCL8
ID41	0	2.64993	0.951	0.516	0	Fib2	ID4
CXCL10	0	2.38111	0.413	0.146	0	Fib2	CXCL10
GJA41	0	2.30742	0.781	0.155	0	Fib2	GJA4
CCL19	0	2.28555	0.642	0.28	0	Fib2	CCL19
TCIM1	0	2.23665	0.766	0.305	0	Fib2	TCIM
RGS161	0	2.10078	0.928	0.61	0	Fib2	RGS16
CCL22	0	2.0451	0.938	0.689	0	Fib2	CCL2
DEPP11	0	1.95891	0.571	0.151	0	Fib2	DEPP1
NR2F21	0	1.9509	0.946	0.474	0	Fib2	NR2F2
STEAP41	0	1.9444	0.749	0.206	0	Fib2	STEAP4
ADAMTS41	0	1.81503	0.837	0.356	0	Fib2	ADAMTS4
KCNE41	0	1.80467	0.738	0.305	0	Fib2	KCNE4
PDGFA1	0	1.79289	0.777	0.184	0	Fib2	PDGFA
RGS51	0	1.75894	0.597	0.155	0	Fib2	RGS5
ANGPT21	0	1.74352	0.722	0.124	0	Fib2	ANGPT2
SOCS1	0	1.63416	0.677	0.336	0	Fib2	SOCS1
NCOA7	0	1.63078	0.77	0.528	0	Fib2	NCOA7
MT1A1	0	1.61414	0.817	0.449	0	Fib2	MT1A
CXCL11	0	1.5662	0.346	0.111	0	Fib2	CXCL11
CXCL9	0	1.54797	0.275	0.083	0	Fib2	CXCL9
NXN	0	1.53581	0.433	0.195	0	Fib2	NXN
SYNPO21	0	1.51967	0.724	0.216	0	Fib2	SYNPO2
CDKN1A1	0	1.51414	0.957	0.666	0	Fib2	CDKN1A
RRAD1	0	1.49527	0.685	0.4	0	Fib2	RRAD
EDNRB1	0	1.49121	0.719	0.273	0	Fib2	EDNRB
PI15	0	1.46589	0.395	0.069	0	Fib2	PI15
CHN11	0	1.43556	0.638	0.193	0	Fib2	CHN1
EGFL61	0	1.40862	0.464	0.092	0	Fib2	EGFL6
PHLDA11	0	1.39614	0.886	0.531	0	Fib2	PHLDA1
IL61	0	1.38684	0.747	0.437	0	Fib2	IL6
TNFAIP3	0	1.36814	0.83	0.525	0	Fib2	TNFAIP3
C11orf961	0	1.35034	0.992	0.774	0	Fib2	C11orf96
CRISPLD21	0	1.30811	0.857	0.55	0	Fib2	CRISPLD2
CYP26B1	0	1.28287	0.581	0.298	0	Fib2	CYP26B1
SNHG151	0	1.25541	0.798	0.416	0	Fib2	SNHG15
EPS81	0	1.24352	0.838	0.431	0	Fib2	EPS8
CSRP21	0	1.23462	0.681	0.355	0	Fib2	CSRP2
NDUFA4L21	0	1.23399	0.608	0.178	0	Fib2	NDUFA4L2
BTG1	0	1.20564	0.974	0.859	0	Fib2	BTG1
TNC	0	1.20556	0.626	0.283	0	Fib2	TNC
APOLD11	0	1.18973	0.6	0.136	0	Fib2	APOLD1
ADAMTS11	0	1.1871	0.89	0.583	0	Fib2	ADAMTS1
ARID5A1	0	1.17002	0.684	0.293	0	Fib2	ARID5A
EPAS11	0	1.15963	0.754	0.339	0	Fib2	EPAS1
VEGFA	0	1.15915	0.765	0.447	0	Fib2	VEGFA
ADGRF5	0	1.1573	0.528	0.05	0	Fib2	ADGRF5
TUBB2B	0	1.13584	0.466	0.175	0	Fib2	TUBB2B
CCDC102B1	0	1.13256	0.533	0.112	0	Fib2	CCDC102B
CCDC71L	0	1.1015	0.683	0.437	0	Fib2	CCDC71L
SOCS3	0	1.09931	0.923	0.734	0	Fib2	SOCS3
CCL21	0	1.08468	0.29	0.053	0	Fib2	CCL21
STOM	0	1.07456	0.9	0.646	0	Fib2	STOM
HOPX1	0	1.07007	0.545	0.112	0	Fib2	HOPX
GPM6B1	0	1.06645	0.629	0.215	0	Fib2	GPM6B
CPM1	0	1.06548	0.474	0.118	0	Fib2	CPM
COL4A11	0	1.04933	0.733	0.455	0	Fib2	COL4A1
ICAM1	0	1.0478	0.778	0.491	0	Fib2	ICAM1
HSP90AA1	0	1.04742	0.997	0.97	0	Fib2	HSP90AA1
TINAGL11	0	1.04445	0.676	0.161	0	Fib2	TINAGL1
SSTR2	0	1.04137	0.456	0.122	0	Fib2	SSTR2
NAMPT	0	1.04065	0.932	0.696	0	Fib2	NAMPT
HES41	0	1.0385	0.773	0.516	0	Fib2	HES4
HSPA1A	0	1.03649	0.99	0.945	0	Fib2	HSPA1A
DDIT41	0	1.02982	0.75	0.505	0	Fib2	DDIT4
HAS2	0	1.01342	0.684	0.446	0	Fib2	HAS2
ATF31	0	1.01185	0.884	0.684	0	Fib2	ATF3
LYPD1	0	1.00842	0.342	0.035	0	Fib2	LYPD1
FILIP1L1	0	1.00653	0.707	0.473	0	Fib2	FILIP1L
CTSC	0	1.00649	0.646	0.367	0	Fib2	CTSC
MTHFD21	0	1.0064	0.641	0.267	0	Fib2	MTHFD2
MT2A1	0	0.999287	0.982	0.915	0	Fib2	MT2A
ANGPTL41	0	0.998685	0.488	0.265	0	Fib2	ANGPTL4
PRDM1	0	0.988048	0.465	0.234	0	Fib2	PRDM1
UGCG	0	0.971902	0.744	0.437	0	Fib2	UGCG
TNFSF9	0	0.970039	0.389	0.185	0	Fib2	TNFSF9
NFIL31	0	0.969731	0.85	0.566	0	Fib2	NFIL3
MYO1B1	0	0.956259	0.7	0.355	0	Fib2	MYO1B
HSPA1B	0	0.954875	0.941	0.884	0	Fib2	HSPA1B
EGFLAM1	0	0.94867	0.487	0.114	0	Fib2	EGFLAM
TFPI	0	0.94242	0.744	0.484	0	Fib2	TFPI
ABCC91	0	0.934185	0.47	0.164	0	Fib2	ABCC9
SERPINH1	0	0.92075	0.87	0.692	0	Fib2	SERPINH1
AVPR1A1	0	0.912396	0.509	0.166	0	Fib2	AVPR1A
WNT6	0	0.912204	0.346	0.051	0	Fib2	WNT6
IRF1	0	0.909626	0.909	0.7	0	Fib2	IRF1
HSPB1	0	0.907436	0.98	0.895	0	Fib2	HSPB1
PRKAR2B1	0	0.907381	0.527	0.159	0	Fib2	PRKAR2B
MTUS11	0	0.898529	0.52	0.259	0	Fib2	MTUS1
HIST3H2A1	0	0.89725	0.335	0.143	0	Fib2	HIST3H2A
SLC7A51	0	0.89607	0.461	0.153	0	Fib2	SLC7A5
FAM241A1	0	0.881797	0.368	0.19	0	Fib2	FAM241A
IFITM21	0	0.878896	0.94	0.801	0	Fib2	IFITM2
LRRFIP11	0	0.876919	0.693	0.405	0	Fib2	LRRFIP1
MT1F1	0	0.876008	0.322	0.142	0	Fib2	MT1F
NABP1	0	0.86622	0.583	0.31	0	Fib2	NABP1
ZNF7031	0	0.865139	0.609	0.328	0	Fib2	ZNF703
ARHGDIB1	0	0.848097	0.495	0.178	0	Fib2	ARHGDIB
IFI16	0	0.846984	0.929	0.796	0	Fib2	IFI16
RERG1	0	0.84669	0.498	0.141	0	Fib2	RERG
ADRA2A1	0	0.841344	0.595	0.214	0	Fib2	ADRA2A
CEBPD	0	0.84027	0.97	0.883	0	Fib2	CEBPD
TGFBI1	0	0.835463	0.484	0.232	0	Fib2	TGFBI
FOSL21	0	0.834631	0.726	0.456	0	Fib2	FOSL2
SOD2	0	0.832589	0.95	0.816	0	Fib2	SOD2
SEMA6D	0	0.832233	0.364	0.055	0	Fib2	SEMA6D
BASP1	0	0.831277	0.668	0.397	0	Fib2	BASP1
COL4A21	0	0.821489	0.744	0.516	0	Fib2	COL4A2
PFKFB3	0	0.820506	0.503	0.232	0	Fib2	PFKFB3
GADD45A	0	0.816454	0.855	0.662	0	Fib2	GADD45A
CRYAB1	0	0.809381	0.861	0.749	0	Fib2	CRYAB
HIF1A	0	0.809231	0.668	0.449	0	Fib2	HIF1A
GEM	0	0.809137	0.792	0.568	0	Fib2	GEM
CALD11	0	0.807687	0.977	0.894	0	Fib2	CALD1
LGI41	0	0.806109	0.499	0.152	0	Fib2	LGI4
PNRC1	0	0.800982	0.983	0.883	0	Fib2	PNRC1
PDLIM31	0	0.798202	0.35	0.147	0	Fib2	PDLIM3
MSC	0	0.796098	0.421	0.192	0	Fib2	MSC
LITAF1	0	0.790579	0.736	0.509	0	Fib2	LITAF
GUCY1A2	0	0.784477	0.337	0.052	0	Fib2	GUCY1A2
ARID5B	0	0.783539	0.939	0.766	0	Fib2	ARID5B
KCNJ81	0	0.77802	0.38	0.099	0	Fib2	KCNJ8
PTPN11	0	0.774174	0.442	0.221	0	Fib2	PTPN1
ADAMTS91	0	0.772545	0.448	0.174	0	Fib2	ADAMTS9
ZEB21	0	0.764854	0.88	0.697	0	Fib2	ZEB2
KLF91	0	0.7626	0.836	0.637	0	Fib2	KLF9
IER5L	0	0.75644	0.681	0.496	0	Fib2	IER5L
DLX5	0	0.755442	0.251	0.026	0	Fib2	DLX5
CYTOR1	0	0.752935	0.642	0.37	0	Fib2	CYTOR
HSPD1	0	0.749367	0.953	0.776	0	Fib2	HSPD1
GPX31	0	0.749321	0.566	0.258	0	Fib2	GPX3
OSMR	0	0.747154	0.541	0.296	0	Fib2	OSMR
MYC1	0	0.74379	0.762	0.581	0	Fib2	MYC
NOTCH31	0	0.74156	0.578	0.242	0	Fib2	NOTCH3
FKBP4	0	0.740527	0.62	0.383	0	Fib2	FKBP4
PPP1R15A1	0	0.730855	0.969	0.854	0	Fib2	PPP1R15A
LIF	0	0.730756	0.262	0.093	0	Fib2	LIF
PROCR1	0	0.728964	0.481	0.208	0	Fib2	PROCR
SLC2A3	0	0.727679	0.791	0.576	0	Fib2	SLC2A3
TMSB4X1	0	0.722848	0.997	0.988	0	Fib2	TMSB4X
MYH91	0	0.721871	0.655	0.381	0	Fib2	MYH9
B3GNT21	0	0.72097	0.459	0.208	0	Fib2	B3GNT2
ASAP1	0	0.720926	0.553	0.289	0	Fib2	ASAP1
TUBA1C1	0	0.717076	0.735	0.504	0	Fib2	TUBA1C
TEX411	0	0.710813	0.399	0.098	0	Fib2	TEX41
C1QTNF11	0	0.709898	0.577	0.295	0	Fib2	C1QTNF1
NFKBIA	0	0.709451	0.969	0.87	0	Fib2	NFKBIA
DNAJB4	0	0.703805	0.721	0.498	0	Fib2	DNAJB4
SLC25A251	0	0.701777	0.505	0.266	0	Fib2	SLC25A25
NR4A31	0	0.700224	0.452	0.216	0	Fib2	NR4A3
FOXO3	0	0.700185	0.647	0.414	0	Fib2	FOXO3
DDX211	0	0.70006	0.759	0.542	0	Fib2	DDX21
CITED4	0	0.695228	0.312	0.136	0	Fib2	CITED4
DNAJB1	0	0.695079	0.943	0.847	0	Fib2	DNAJB1
LHFPL61	0	0.693645	0.827	0.627	0	Fib2	LHFPL6
ETS1	0	0.691729	0.585	0.351	0	Fib2	ETS1
NGFR	0	0.68937	0.346	0.078	0	Fib2	NGFR
GADD45B1	0	0.686803	0.969	0.853	0	Fib2	GADD45B
SLC7A21	0	0.68262	0.457	0.198	0	Fib2	SLC7A2
JAG11	0	0.678748	0.655	0.388	0	Fib2	JAG1
ITGA71	0	0.678663	0.437	0.116	0	Fib2	ITGA7
DLC11	0	0.677065	0.715	0.501	0	Fib2	DLC1
BMP2	0	0.673928	0.421	0.207	0	Fib2	BMP2
HGF	0	0.666603	0.297	0.104	0	Fib2	HGF
ATP1A1	0	0.663574	0.679	0.482	0	Fib2	ATP1A1
PTMA1	0	0.66312	0.998	0.982	0	Fib2	PTMA
PTK21	0	0.662034	0.573	0.291	0	Fib2	PTK2
LBH1	0	0.660237	0.665	0.434	0	Fib2	LBH
TJP11	0	0.660182	0.555	0.317	0	Fib2	TJP1
EFHD11	0	0.657389	0.474	0.182	0	Fib2	EFHD1
SLCO3A11	0	0.655953	0.487	0.245	0	Fib2	SLCO3A1
PAWR1	0	0.655726	0.455	0.163	0	Fib2	PAWR
TBC1D11	0	0.655636	0.464	0.182	0	Fib2	TBC1D1
REL	0	0.652268	0.612	0.414	0	Fib2	REL
PIM3	0	0.647843	0.636	0.438	0	Fib2	PIM3
CD44	0	0.646995	0.932	0.804	0	Fib2	CD44
HLA-E	0	0.64693	0.963	0.858	0	Fib2	HLA-E
CHSY11	0	0.646894	0.474	0.253	0	Fib2	CHSY1
NCKAP51	0	0.645287	0.41	0.141	0	Fib2	NCKAP5
PPP1R15B	0	0.644261	0.65	0.43	0	Fib2	PPP1R15B
YBX31	0	0.643545	0.956	0.85	0	Fib2	YBX3
PRRX1	0	0.636541	0.936	0.796	0	Fib2	PRRX1
EBF11	0	0.63593	0.684	0.446	0	Fib2	EBF1
TBX21	0	0.635379	0.426	0.143	0	Fib2	TBX2
HSPE11	0	0.634943	0.954	0.84	0	Fib2	HSPE1
SLC25A51	0	0.630828	0.796	0.616	0	Fib2	SLC25A5
PARM11	0	0.630789	0.376	0.077	0	Fib2	PARM1
CDC42EP4	0	0.63066	0.584	0.388	0	Fib2	CDC42EP4
CAVIN2	0	0.630273	0.257	0.053	0	Fib2	CAVIN2
PTGIR	0	0.627498	0.411	0.227	0	Fib2	PTGIR
VMP1	0	0.627136	0.814	0.642	0	Fib2	VMP1
HSP90AB1	0	0.623334	0.994	0.955	0	Fib2	HSP90AB1
EHD1	0	0.621893	0.456	0.245	0	Fib2	EHD1
ZFP36L1	0	0.620453	0.978	0.91	0	Fib2	ZFP36L1
C20orf271	0	0.612281	0.441	0.189	0	Fib2	C20orf27
NPTX2	0	0.612067	0.255	0.102	0	Fib2	NPTX2
PDLIM11	0	0.611548	0.555	0.325	0	Fib2	PDLIM1
MCAM1	0	0.604712	0.591	0.18	0	Fib2	MCAM
CPEB41	0	0.604364	0.531	0.303	0	Fib2	CPEB4
ARHGAP421	0	0.601044	0.433	0.179	0	Fib2	ARHGAP42
PPP1R12B1	0	0.599483	0.468	0.203	0	Fib2	PPP1R12B
INPP4B1	0	0.598559	0.377	0.11	0	Fib2	INPP4B
ELOC1	0	0.592548	0.721	0.569	0	Fib2	ELOC
LDHA	0	0.588995	0.94	0.84	0	Fib2	LDHA
COX4I21	0	0.582756	0.403	0.14	0	Fib2	COX4I2
KLF6	0	0.58171	0.926	0.811	0	Fib2	KLF6
THBD	0	0.578765	0.309	0.112	0	Fib2	THBD
COL18A11	0	0.571814	0.749	0.484	0	Fib2	COL18A1
RASL11A1	0	0.57176	0.435	0.229	0	Fib2	RASL11A
MALAT11	0	0.570491	0.999	0.996	0	Fib2	MALAT1
H3F3B1	0	0.568992	0.997	0.972	0	Fib2	H3F3B
SEMA4C	0	0.562956	0.354	0.141	0	Fib2	SEMA4C
KIAA00401	0	0.562687	0.369	0.145	0	Fib2	KIAA0040
TAGLN1	0	0.562139	0.854	0.344	0	Fib2	TAGLN
PDE5A1	0	0.561709	0.389	0.118	0	Fib2	PDE5A
CPE1	0	0.557975	0.818	0.47	0	Fib2	CPE
IFITM11	0	0.556988	0.836	0.633	0	Fib2	IFITM1
FAM162B1	0	0.556123	0.304	0.074	0	Fib2	FAM162B
CD59	0	0.552022	0.846	0.71	0	Fib2	CD59
NMD31	0	0.551846	0.464	0.28	0	Fib2	NMD3
TP53BP2	0	0.550554	0.439	0.252	0	Fib2	TP53BP2
ARRDC4	0	0.547869	0.293	0.119	0	Fib2	ARRDC4
EPHA2	0	0.547438	0.273	0.081	0	Fib2	EPHA2
PPP1R12A1	0	0.542249	0.679	0.5	0	Fib2	PPP1R12A
ADCY31	0	0.534189	0.461	0.244	0	Fib2	ADCY3
NCK21	0	0.532892	0.399	0.177	0	Fib2	NCK2
PELI11	0	0.523903	0.432	0.237	0	Fib2	PELI1
SMIM3	0	0.519176	0.413	0.202	0	Fib2	SMIM3
IRF8	0	0.5124	0.306	0.122	0	Fib2	IRF8
BCAR1	0	0.506051	0.34	0.145	0	Fib2	BCAR1
SERPINI11	0	0.50593	0.312	0.133	0	Fib2	SERPINI1
FOXC11	0	0.505053	0.334	0.159	0	Fib2	FOXC1
UBA21	0	0.493794	0.558	0.356	0	Fib2	UBA2
HNRNPC	0	0.490766	0.842	0.69	0	Fib2	HNRNPC
GJC11	0	0.490592	0.289	0.083	0	Fib2	GJC1
CLMN1	0	0.489387	0.308	0.085	0	Fib2	CLMN
STAT3	0	0.486567	0.831	0.674	0	Fib2	STAT3
ANGPT11	0	0.48643	0.325	0.125	0	Fib2	ANGPT1
DNAJA1	0	0.477162	0.949	0.83	0	Fib2	DNAJA1
SYTL21	0	0.475352	0.365	0.187	0	Fib2	SYTL2
MRVI11	0	0.471491	0.34	0.103	0	Fib2	MRVI1
FBLIM1	0	0.455553	0.278	0.092	0	Fib2	FBLIM1
ENPEP1	0	0.447301	0.306	0.115	0	Fib2	ENPEP
ESAM1	0	0.441477	0.304	0.084	0	Fib2	ESAM
A2M1	0	0.438354	0.466	0.221	0	Fib2	A2M
IGFBP71	0	0.4372	0.983	0.921	0	Fib2	IGFBP7
NDRG21	0	0.433083	0.409	0.207	0	Fib2	NDRG2
MYO10	0	0.429086	0.339	0.166	0	Fib2	MYO10
BATF3	0	0.426518	0.297	0.131	0	Fib2	BATF3
MYLK1	0	0.401535	0.56	0.197	0	Fib2	MYLK
GUCY1A11	0	0.389258	0.377	0.178	0	Fib2	GUCY1A1
LMOD11	0	0.367089	0.353	0.13	0	Fib2	LMOD1
EDNRA1	0	0.363992	0.476	0.252	0	Fib2	EDNRA
CNN3	5.63e-308	0.5025	0.827	0.692	1.68e-303	Fib2	CNN3
ZFP36	5.85e-307	0.729281	0.946	0.857	1.75e-302	Fib2	ZFP36
ELL21	7.08e-303	0.479745	0.49	0.285	2.11e-298	Fib2	ELL2
UBE2A	1.76e-301	0.517056	0.585	0.409	5.25e-297	Fib2	UBE2A
NR4A11	2.07e-301	0.508446	0.876	0.702	6.17e-297	Fib2	NR4A1
EIF1	3.08e-300	0.335152	0.996	0.977	9.21e-296	Fib2	EIF1
GPBP1	7.61e-298	0.51303	0.815	0.673	2.27e-293	Fib2	GPBP1
SMAP2	5.58e-294	0.444836	0.299	0.14	1.67e-289	Fib2	SMAP2
DDIT31	2.04e-293	0.529783	0.702	0.527	6.09e-289	Fib2	DDIT3
ITPKB	1.01e-288	0.405902	0.27	0.121	3.01e-284	Fib2	ITPKB
EN1	1.11e-288	0.52532	0.321	0.159	3.32e-284	Fib2	EN1
SEPHS21	1.11e-287	0.61	0.488	0.308	3.33e-283	Fib2	SEPHS2
LURAP1L1	9.34e-285	0.553227	0.376	0.204	2.79e-280	Fib2	LURAP1L
ISYNA11	5.58e-283	0.348608	0.287	0.127	1.67e-278	Fib2	ISYNA1
MT1G	1.87e-281	1.77505	0.258	0.114	5.6e-277	Fib2	MT1G
H2AFJ1	2.96e-278	0.592388	0.734	0.611	8.83e-274	Fib2	H2AFJ
HNRNPH3	3.89e-278	0.473118	0.796	0.637	1.16e-273	Fib2	HNRNPH3
NECTIN2	8.11e-278	0.476487	0.527	0.353	2.42e-273	Fib2	NECTIN2
ARL5B	5.86e-276	0.586213	0.496	0.318	1.75e-271	Fib2	ARL5B
MAP3K8	7.38e-275	0.599071	0.621	0.447	2.2e-270	Fib2	MAP3K8
ARHGAP291	1.06e-274	0.520294	0.55	0.36	3.17e-270	Fib2	ARHGAP29
BAZ1A	9.85e-271	0.511294	0.568	0.387	2.94e-266	Fib2	BAZ1A
NUDT41	1.21e-269	0.563276	0.607	0.437	3.61e-265	Fib2	NUDT4
HIPK21	2.47e-267	0.482566	0.325	0.166	7.38e-263	Fib2	HIPK2
OASL	4.26e-264	0.662694	0.463	0.279	1.27e-259	Fib2	OASL
PTEN1	4.46e-261	0.480061	0.598	0.434	1.33e-256	Fib2	PTEN
HAPLN31	1.76e-258	0.450988	0.423	0.251	5.25e-254	Fib2	HAPLN3
DUSP5	3.08e-258	0.531766	0.461	0.287	9.21e-254	Fib2	DUSP5
DAAM21	4.88e-256	0.460941	0.332	0.173	1.46e-251	Fib2	DAAM2
PMEPA1	6.62e-255	0.471858	0.615	0.433	1.98e-250	Fib2	PMEPA1
SLC25A37	5.74e-253	0.510774	0.519	0.348	1.71e-248	Fib2	SLC25A37
CDC42EP2	5.92e-253	0.466908	0.346	0.19	1.77e-248	Fib2	CDC42EP2
RAP1B	7.18e-252	0.540871	0.739	0.63	2.15e-247	Fib2	RAP1B
DDX3X	7.64e-252	0.527878	0.824	0.706	2.28e-247	Fib2	DDX3X
MAT2A1	4.37e-249	0.670249	0.591	0.428	1.3e-244	Fib2	MAT2A
ARHGEF171	1.81e-247	0.340989	0.274	0.128	5.41e-243	Fib2	ARHGEF17
GUCY1B11	1.88e-246	0.283591	0.261	0.117	5.62e-242	Fib2	GUCY1B1
IRF7	3e-246	0.536139	0.552	0.379	8.95e-242	Fib2	IRF7
NTMT1	4.55e-244	0.552123	0.436	0.282	1.36e-239	Fib2	NTMT1
CD40	7.98e-244	0.583466	0.445	0.286	2.38e-239	Fib2	CD40
IL32	9.34e-244	0.674463	0.593	0.427	2.79e-239	Fib2	IL32
MPRIP1	5.78e-243	0.427344	0.495	0.326	1.73e-238	Fib2	MPRIP
MAP1B1	7.76e-242	0.535349	0.772	0.641	2.32e-237	Fib2	MAP1B
ZFAS1	4.31e-240	0.446223	0.941	0.855	1.29e-235	Fib2	ZFAS1
HSPA8	2.15e-239	0.515999	0.911	0.85	6.41e-235	Fib2	HSPA8
TANC1	2.53e-239	0.351069	0.308	0.159	7.57e-235	Fib2	TANC1
MAPKAPK21	3.23e-236	0.479474	0.483	0.32	9.65e-232	Fib2	MAPKAPK2
AHR	7.2e-235	0.502763	0.687	0.516	2.15e-230	Fib2	AHR
ROCK21	1.46e-234	0.446183	0.56	0.401	4.37e-230	Fib2	ROCK2
NEAT1	2.69e-234	0.503479	0.98	0.937	8.03e-230	Fib2	NEAT1
FADS31	2.64e-233	0.457257	0.44	0.271	7.89e-229	Fib2	FADS3
ING1	4.02e-233	0.524765	0.534	0.376	1.2e-228	Fib2	ING1
HSPH1	7.22e-230	0.402061	0.849	0.688	2.16e-225	Fib2	HSPH1
KMT2E	1.39e-228	0.505127	0.73	0.599	4.16e-224	Fib2	KMT2E
BACH11	4.52e-228	0.474623	0.381	0.227	1.35e-223	Fib2	BACH1
BAG3	1.4e-227	0.425175	0.722	0.542	4.19e-223	Fib2	BAG3
C9orf31	4.12e-227	0.612814	0.499	0.341	1.23e-222	Fib2	C9orf3
PIM11	2.53e-225	0.469926	0.544	0.372	7.56e-221	Fib2	PIM1
CDKN1B	4.34e-225	0.464721	0.443	0.284	1.3e-220	Fib2	CDKN1B
IER51	5.8e-225	0.779409	0.745	0.6	1.73e-220	Fib2	IER5
SLFN111	1.01e-221	0.436994	0.431	0.268	3e-217	Fib2	SLFN11
JUNB1	2.15e-221	0.479375	0.982	0.924	6.44e-217	Fib2	JUNB
NCL	9.76e-220	0.445097	0.859	0.757	2.92e-215	Fib2	NCL
LACTB	1.17e-219	0.422964	0.536	0.369	3.51e-215	Fib2	LACTB
GBP4	1.82e-218	0.558724	0.285	0.148	5.45e-214	Fib2	GBP4
SUSD6	1.25e-216	0.380358	0.303	0.162	3.74e-212	Fib2	SUSD6
TAP1	1.6e-216	0.461228	0.49	0.336	4.79e-212	Fib2	TAP1
GLUL	1.09e-214	0.569866	0.816	0.692	3.27e-210	Fib2	GLUL
PABPC11	2.71e-209	0.404661	0.862	0.749	8.09e-205	Fib2	PABPC1
CEMIP2	5.3e-209	0.41766	0.352	0.204	1.58e-204	Fib2	CEMIP2
ADAMTS12	2.09e-208	0.360839	0.283	0.148	6.23e-204	Fib2	ADAMTS12
ZNF5031	3.24e-208	0.628248	0.578	0.432	9.69e-204	Fib2	ZNF503
CH25H	5.04e-208	0.986734	0.519	0.363	1.51e-203	Fib2	CH25H
SLC9A3R2	2.61e-207	0.409221	0.421	0.265	7.81e-203	Fib2	SLC9A3R2
PLEKHA4	4.11e-205	0.390425	0.484	0.325	1.23e-200	Fib2	PLEKHA4
RELB	1.63e-204	0.477133	0.413	0.266	4.86e-200	Fib2	RELB
KDM6B	3.36e-204	0.415419	0.58	0.413	1e-199	Fib2	KDM6B
CD14	1.43e-203	0.589401	0.294	0.157	4.29e-199	Fib2	CD14
BCL3	2.27e-202	0.40792	0.504	0.343	6.77e-198	Fib2	BCL3
NFKBIZ	8.91e-202	0.512444	0.691	0.542	2.66e-197	Fib2	NFKBIZ
IFITM31	4.06e-200	0.387723	0.994	0.96	1.21e-195	Fib2	IFITM3
MT1M1	4.34e-200	0.918192	0.847	0.724	1.3e-195	Fib2	MT1M
VCAM1	1.82e-199	0.764171	0.536	0.402	5.43e-195	Fib2	VCAM1
CXCL2	2.62e-199	0.845965	0.639	0.47	7.83e-195	Fib2	CXCL2
YWHAG	3.65e-199	0.425324	0.587	0.435	1.09e-194	Fib2	YWHAG
UBE2W	5.27e-199	0.332242	0.292	0.157	1.57e-194	Fib2	UBE2W
LAMA4	2.04e-198	0.76691	0.726	0.615	6.09e-194	Fib2	LAMA4
SPECC11	2.78e-198	0.312555	0.265	0.134	8.3e-194	Fib2	SPECC1
ANKRD10	1.31e-197	0.429954	0.64	0.5	3.91e-193	Fib2	ANKRD10
HSPA6	2.9e-196	1.02463	0.673	0.535	8.66e-192	Fib2	HSPA6
ARHGAP6	1.02e-195	0.327629	0.309	0.17	3.05e-191	Fib2	ARHGAP6
SRGN	1.4e-195	0.633968	0.282	0.147	4.18e-191	Fib2	SRGN
SORBS31	7.51e-195	0.400902	0.506	0.364	2.24e-190	Fib2	SORBS3
GALNT2	1.27e-192	0.45049	0.29	0.163	3.8e-188	Fib2	GALNT2
BCL2	6.23e-192	0.380593	0.342	0.201	1.86e-187	Fib2	BCL2
NOLC1	1.11e-191	0.461299	0.466	0.322	3.32e-187	Fib2	NOLC1
BCL61	3.77e-191	0.433457	0.529	0.381	1.13e-186	Fib2	BCL6
YWHAH	9.1e-188	0.446174	0.474	0.332	2.72e-183	Fib2	YWHAH
TIMP31	1.14e-187	0.442402	0.839	0.728	3.41e-183	Fib2	TIMP3
LOXL2	1.83e-187	0.354713	0.301	0.168	5.46e-183	Fib2	LOXL2
SH3PXD2A	1.07e-184	0.458574	0.503	0.357	3.19e-180	Fib2	SH3PXD2A
YPEL2	1.01e-181	0.497807	0.491	0.355	3.02e-177	Fib2	YPEL2
WARS	1.52e-181	0.569928	0.419	0.28	4.55e-177	Fib2	WARS
RNF114	2.59e-181	0.453542	0.568	0.441	7.75e-177	Fib2	RNF114
TOP1	3.61e-181	0.433973	0.649	0.513	1.08e-176	Fib2	TOP1
CREM1	1.81e-180	0.284764	0.501	0.346	5.4e-176	Fib2	CREM
GTF2B1	5.66e-179	0.542666	0.477	0.34	1.69e-174	Fib2	GTF2B
BRD2	3.83e-178	0.652315	0.738	0.629	1.15e-173	Fib2	BRD2
OAZ21	2.32e-177	0.362645	0.455	0.316	6.94e-173	Fib2	OAZ2
NNMT1	1.01e-176	0.427972	0.884	0.772	3e-172	Fib2	NNMT
SPEN	2.12e-175	0.415796	0.541	0.401	6.32e-171	Fib2	SPEN
PPIF	6.94e-174	0.369277	0.385	0.246	2.07e-169	Fib2	PPIF
ZFHX31	1.74e-173	0.381909	0.553	0.404	5.19e-169	Fib2	ZFHX3
NR3C1	1.57e-172	0.407945	0.654	0.534	4.7e-168	Fib2	NR3C1
GLRX	1.94e-172	0.605401	0.539	0.406	5.79e-168	Fib2	GLRX
PPP1R18	3.51e-171	0.366589	0.509	0.369	1.05e-166	Fib2	PPP1R18
BHLHE40	3.36e-170	0.318964	0.673	0.52	1e-165	Fib2	BHLHE40
IFIT2	3.85e-170	1.37492	0.433	0.301	1.15e-165	Fib2	IFIT2
ARHGAP171	3.56e-169	0.301387	0.312	0.183	1.06e-164	Fib2	ARHGAP17
ELOVL51	8.42e-169	0.356653	0.387	0.253	2.52e-164	Fib2	ELOVL5
MIDN1	9.84e-169	0.525235	0.611	0.486	2.94e-164	Fib2	MIDN
PFDN2	1.18e-167	0.349006	0.695	0.563	3.51e-163	Fib2	PFDN2
TNFAIP8	2.08e-167	0.758737	0.421	0.292	6.21e-163	Fib2	TNFAIP8
KCTD201	2.67e-167	0.413391	0.352	0.222	7.98e-163	Fib2	KCTD20
RHOQ1	5.3e-167	0.429396	0.534	0.406	1.58e-162	Fib2	RHOQ
FAM110B	2.32e-166	0.429709	0.328	0.202	6.93e-162	Fib2	FAM110B
LINC02381	6.26e-166	0.712928	0.448	0.321	1.87e-161	Fib2	LINC02381
JAK11	8.4e-166	0.33491	0.69	0.568	2.51e-161	Fib2	JAK1
TBCC	4.02e-165	0.350239	0.307	0.182	1.2e-160	Fib2	TBCC
ELL	4.06e-164	0.315389	0.293	0.172	1.21e-159	Fib2	ELL
HIST1H2AC	9.54e-163	0.703812	0.292	0.174	2.85e-158	Fib2	HIST1H2AC
STARD13	8.78e-160	0.355323	0.317	0.191	2.62e-155	Fib2	STARD13
MX2	3.26e-159	0.378186	0.526	0.375	9.74e-155	Fib2	MX2
IFIT3	4.25e-159	0.86211	0.57	0.445	1.27e-154	Fib2	IFIT3
SPRY2	4.84e-158	0.391275	0.357	0.228	1.45e-153	Fib2	SPRY2
TCP1	4.75e-155	0.33893	0.712	0.586	1.42e-150	Fib2	TCP1
ZNF217	6.65e-155	0.446849	0.35	0.227	1.99e-150	Fib2	ZNF217
GRASP	8.11e-155	0.412092	0.342	0.22	2.42e-150	Fib2	GRASP
SERTAD1	6.29e-154	0.492394	0.663	0.546	1.88e-149	Fib2	SERTAD1
PTTG1	6.58e-154	0.346203	0.281	0.163	1.96e-149	Fib2	PTTG1
LMO4	1.9e-153	0.444334	0.685	0.572	5.69e-149	Fib2	LMO4
CCT4	1.74e-151	0.347261	0.652	0.531	5.2e-147	Fib2	CCT4
MRGPRF1	2.27e-151	0.365922	0.454	0.324	6.78e-147	Fib2	MRGPRF
SRSF31	4.8e-150	0.524141	0.876	0.803	1.43e-145	Fib2	SRSF3
ITGA1	5.19e-150	0.337098	0.356	0.23	1.55e-145	Fib2	ITGA1
INAFM11	1.42e-144	0.328778	0.361	0.236	4.26e-140	Fib2	INAFM1
HNRNPAB	1.45e-144	0.4072	0.629	0.515	4.33e-140	Fib2	HNRNPAB
TUBA1B	3.79e-143	0.293848	0.892	0.825	1.13e-138	Fib2	TUBA1B
COL5A3	5.33e-143	0.276948	0.287	0.169	1.59e-138	Fib2	COL5A3
TWIST1	3.7e-142	0.531182	0.863	0.77	1.11e-137	Fib2	TWIST1
NFE2L2	3.77e-142	0.384725	0.683	0.573	1.13e-137	Fib2	NFE2L2
PDGFRB	1.24e-141	0.335518	0.768	0.653	3.71e-137	Fib2	PDGFRB
RBPMS1	4.76e-140	0.285363	0.43	0.3	1.42e-135	Fib2	RBPMS
COBLL11	1.73e-139	0.281837	0.311	0.191	5.18e-135	Fib2	COBLL1
EPB41L2	7.45e-139	0.358423	0.588	0.478	2.23e-134	Fib2	EPB41L2
BIRC3	7.89e-139	0.477477	0.516	0.379	2.36e-134	Fib2	BIRC3
HNRNPU1	9.67e-139	0.277257	0.848	0.742	2.89e-134	Fib2	HNRNPU
EML4	1.09e-138	0.34278	0.428	0.299	3.25e-134	Fib2	EML4
ERF	7.66e-138	0.362267	0.317	0.202	2.29e-133	Fib2	ERF
SNX18	1.17e-137	0.337722	0.315	0.2	3.49e-133	Fib2	SNX18
STAT5A	1.38e-136	0.370932	0.305	0.194	4.13e-132	Fib2	STAT5A
PURA	3.94e-136	0.467966	0.553	0.449	1.18e-131	Fib2	PURA
RIPK2	4.46e-136	0.354006	0.397	0.271	1.33e-131	Fib2	RIPK2
UBC	1.13e-135	0.577112	0.989	0.975	3.38e-131	Fib2	UBC
GBP1	2.12e-135	0.59758	0.468	0.352	6.33e-131	Fib2	GBP1
POLR2A	3.92e-134	0.371465	0.412	0.295	1.17e-129	Fib2	POLR2A
NPM1	2.65e-133	0.318051	0.924	0.849	7.93e-129	Fib2	NPM1
MSN	2.65e-133	0.336893	0.624	0.512	7.93e-129	Fib2	MSN
EIF4A11	1.65e-132	0.849289	0.742	0.678	4.94e-128	Fib2	EIF4A1
AAED1	7.52e-132	0.363901	0.333	0.22	2.25e-127	Fib2	AAED1
STIP1	8.71e-131	0.328564	0.453	0.327	2.6e-126	Fib2	STIP1
SBNO2	1.26e-130	0.301846	0.267	0.162	3.76e-126	Fib2	SBNO2
H2AFZ1	2.43e-129	0.678215	0.766	0.694	7.25e-125	Fib2	H2AFZ
ZNF267	1.16e-128	0.323739	0.363	0.244	3.47e-124	Fib2	ZNF267
COQ10B	1.16e-128	0.312839	0.48	0.363	3.47e-124	Fib2	COQ10B
MTURN	1.44e-127	0.377132	0.348	0.235	4.3e-123	Fib2	MTURN
SPHK1	5.78e-125	0.304702	0.275	0.169	1.73e-120	Fib2	SPHK1
TIPARP	9.87e-124	0.338003	0.521	0.394	2.95e-119	Fib2	TIPARP
CKS2	1.39e-123	0.292884	0.402	0.275	4.14e-119	Fib2	CKS2
MIR4435-2HG	1.03e-120	0.317178	0.396	0.275	3.09e-116	Fib2	MIR4435-2HG
CGAS	5.01e-120	0.327683	0.302	0.196	1.5e-115	Fib2	CGAS
DEDD2	1.29e-118	0.299032	0.332	0.224	3.85e-114	Fib2	DEDD2
TBX3	1.94e-118	0.3225	0.293	0.185	5.8e-114	Fib2	TBX3
Z97200.1	2.4e-118	0.272202	0.26	0.159	7.16e-114	Fib2	Z97200.1
PHLDA21	2.8e-116	0.363345	0.573	0.442	8.37e-112	Fib2	PHLDA2
MX1	5.11e-116	0.405805	0.612	0.49	1.53e-111	Fib2	MX1
ATF4	7.98e-114	0.306871	0.699	0.602	2.39e-109	Fib2	ATF4
COL27A1	7.19e-113	0.295882	0.269	0.168	2.15e-108	Fib2	COL27A1
LMCD1	1.18e-112	0.594048	0.304	0.202	3.53e-108	Fib2	LMCD1
NDUFS21	2.5e-110	0.367675	0.373	0.271	7.46e-106	Fib2	NDUFS2
ISG151	2.51e-110	0.327292	0.804	0.685	7.49e-106	Fib2	ISG15
TMEM173	8.53e-110	0.295843	0.58	0.468	2.55e-105	Fib2	TMEM173
VCL1	2.99e-109	0.300715	0.471	0.364	8.95e-105	Fib2	VCL
ZBTB10	1.01e-108	0.370053	0.448	0.343	3.02e-104	Fib2	ZBTB10
FABP5	1.25e-108	0.474625	0.326	0.217	3.72e-104	Fib2	FABP5
ARHGEF2	2.42e-107	0.272769	0.288	0.188	7.24e-103	Fib2	ARHGEF2
PARP14	5.75e-107	0.279028	0.562	0.453	1.72e-102	Fib2	PARP14
JMJD6	1.11e-104	0.282707	0.435	0.328	3.32e-100	Fib2	JMJD6
SOCS2	2.59e-104	0.399906	0.357	0.256	7.74e-100	Fib2	SOCS2
PPA1	1.05e-103	0.489119	0.71	0.655	3.14e-99	Fib2	PPA1
LIFR	1.14e-103	0.294393	0.387	0.28	3.42e-99	Fib2	LIFR
GLA1	1.21e-103	0.350085	0.4	0.293	3.62e-99	Fib2	GLA
RAB13	1.33e-103	0.30257	0.638	0.541	3.96e-99	Fib2	RAB13
SRSF7	1.51e-103	0.296805	0.803	0.714	4.52e-99	Fib2	SRSF7
TPM41	1.19e-101	0.284272	0.783	0.7	3.55e-97	Fib2	TPM4
TNFRSF10B	1.3e-101	0.275521	0.311	0.213	3.9e-97	Fib2	TNFRSF10B
TAF71	1.83e-101	0.331759	0.598	0.507	5.47e-97	Fib2	TAF7
ACTN11	1.09e-99	0.250376	0.474	0.366	3.26e-95	Fib2	ACTN1
SLC3A2	2.8e-98	0.274646	0.737	0.62	8.37e-94	Fib2	SLC3A2
ODC11	3.21e-98	0.317151	0.376	0.273	9.59e-94	Fib2	ODC1
PLEKHH31	8.96e-98	0.293417	0.31	0.213	2.68e-93	Fib2	PLEKHH3
ARID4B	3.07e-97	0.302861	0.642	0.553	9.19e-93	Fib2	ARID4B
CHORDC1	3.38e-97	0.315244	0.543	0.435	1.01e-92	Fib2	CHORDC1
TACC1	4.75e-97	0.25993	0.662	0.574	1.42e-92	Fib2	TACC1
GLRX51	1.95e-96	0.356289	0.495	0.408	5.83e-92	Fib2	GLRX5
SAT1	5.21e-96	0.714946	0.826	0.765	1.56e-91	Fib2	SAT1
ABHD21	2.01e-95	0.284474	0.312	0.217	6e-91	Fib2	ABHD2
AHSA1	3.71e-95	0.250099	0.569	0.465	1.11e-90	Fib2	AHSA1
TRA2B	3.95e-95	0.309686	0.671	0.587	1.18e-90	Fib2	TRA2B
NAB1	1.54e-94	0.276285	0.283	0.189	4.6e-90	Fib2	NAB1
RBM8A	9.66e-94	0.267457	0.703	0.617	2.89e-89	Fib2	RBM8A
TSPYL2	9.77e-94	0.26738	0.481	0.372	2.92e-89	Fib2	TSPYL2
LIMS1	5.09e-93	0.319703	0.543	0.452	1.52e-88	Fib2	LIMS1
PPP1R10	5.26e-93	0.397104	0.554	0.458	1.57e-88	Fib2	PPP1R10
ADAMTS5	4.96e-92	0.348939	0.415	0.312	1.48e-87	Fib2	ADAMTS5
TMEM70	1.45e-91	0.337039	0.441	0.348	4.32e-87	Fib2	TMEM70
STRAP	6.41e-91	0.279685	0.499	0.406	1.92e-86	Fib2	STRAP
FOXP1	1.46e-90	0.33534	0.36	0.262	4.36e-86	Fib2	FOXP1
NFKB2	5.42e-90	0.254678	0.35	0.252	1.62e-85	Fib2	NFKB2
SNHG12	6.59e-90	0.297308	0.398	0.299	1.97e-85	Fib2	SNHG12
UBE2S	7.67e-90	0.496318	0.564	0.488	2.29e-85	Fib2	UBE2S
DDX58	1.41e-89	0.305762	0.403	0.299	4.2e-85	Fib2	DDX58
MCL1	1.53e-88	0.352299	0.75	0.671	4.57e-84	Fib2	MCL1
HES1	1.06e-87	0.349511	0.706	0.599	3.16e-83	Fib2	HES1
SNAI2	3.68e-86	0.362839	0.439	0.344	1.1e-81	Fib2	SNAI2
MAP4K4	1.5e-84	0.256334	0.43	0.333	4.48e-80	Fib2	MAP4K4
ELMSAN1	1.79e-84	0.325436	0.361	0.271	5.36e-80	Fib2	ELMSAN1
PPP2R2A	4.7e-84	0.272842	0.418	0.328	1.4e-79	Fib2	PPP2R2A
EIF5	4.3e-82	0.284504	0.792	0.727	1.29e-77	Fib2	EIF5
SLC1A5	3.29e-81	0.263822	0.261	0.179	9.82e-77	Fib2	SLC1A5
PNRC2	7.46e-81	0.269729	0.63	0.537	2.23e-76	Fib2	PNRC2
DEGS1	8.78e-81	0.259953	0.487	0.404	2.62e-76	Fib2	DEGS1
PELO	1.36e-80	0.300628	0.318	0.232	4.07e-76	Fib2	PELO
SFPQ	1.45e-80	0.296502	0.755	0.684	4.34e-76	Fib2	SFPQ
FYTTD1	2.83e-79	0.302084	0.403	0.318	8.45e-75	Fib2	FYTTD1
NOP56	7.21e-79	0.270661	0.481	0.396	2.15e-74	Fib2	NOP56
JUND	2.21e-78	0.264631	0.968	0.924	6.61e-74	Fib2	JUND
BBC3	2.3e-78	0.266166	0.259	0.178	6.88e-74	Fib2	BBC3
LAP3	6.14e-78	0.337498	0.53	0.448	1.84e-73	Fib2	LAP3
QKI	3.33e-76	0.268969	0.654	0.584	9.94e-72	Fib2	QKI
C1orf21	1.66e-75	0.25782	0.405	0.317	4.95e-71	Fib2	C1orf21
DDX5	2.77e-75	0.265869	0.936	0.907	8.28e-71	Fib2	DDX5
SLC38A2	8.87e-75	0.41092	0.801	0.764	2.65e-70	Fib2	SLC38A2
TOPORS	9.57e-75	0.290697	0.394	0.309	2.86e-70	Fib2	TOPORS
AL118516.11	4.93e-74	0.275911	0.296	0.211	1.47e-69	Fib2	AL118516.1
RASD11	5.97e-74	0.466446	0.616	0.544	1.78e-69	Fib2	RASD1
H1FX1	9.1e-74	0.597603	0.65	0.599	2.72e-69	Fib2	H1FX
TXN	3.62e-70	0.327423	0.926	0.88	1.08e-65	Fib2	TXN
CXCL3	2.27e-69	0.483949	0.48	0.378	6.79e-65	Fib2	CXCL3
NRIP1	9.75e-69	0.28327	0.372	0.291	2.91e-64	Fib2	NRIP1
CBX4	6.57e-68	0.291959	0.29	0.213	1.96e-63	Fib2	CBX4
HMGCS1	1.31e-67	0.253895	0.268	0.192	3.91e-63	Fib2	HMGCS1
C4orf3	2.07e-67	0.33964	0.696	0.66	6.2e-63	Fib2	C4orf3
CMTM6	2.07e-65	0.257181	0.405	0.331	6.19e-61	Fib2	CMTM6
SNTB2	1.13e-61	0.296159	0.465	0.394	3.38e-57	Fib2	SNTB2
MKNK2	1.01e-60	0.253912	0.346	0.27	3.02e-56	Fib2	MKNK2
BNIP3L1	6.62e-59	0.315593	0.569	0.504	1.98e-54	Fib2	BNIP3L
TUBB2A	3.19e-56	0.35885	0.595	0.529	9.54e-52	Fib2	TUBB2A
HSPA2	5.45e-55	0.30207	0.284	0.211	1.63e-50	Fib2	HSPA2
EGR3	6.45e-54	0.321878	0.298	0.226	1.93e-49	Fib2	EGR3
RBM4	6.72e-54	0.284518	0.314	0.244	2.01e-49	Fib2	RBM4
RBBP6	1.41e-53	0.252996	0.54	0.473	4.21e-49	Fib2	RBBP6
PTGR11	1.2e-51	0.407081	0.347	0.286	3.57e-47	Fib2	PTGR1
GBP21	4.27e-51	0.301214	0.402	0.337	1.28e-46	Fib2	GBP2
SRSF2	9.83e-49	0.36041	0.673	0.644	2.94e-44	Fib2	SRSF2
ZC3HAV1	2.16e-47	0.309658	0.476	0.412	6.45e-43	Fib2	ZC3HAV1
MSX1	3.87e-45	0.266308	0.475	0.404	1.15e-40	Fib2	MSX1
RILPL2	1.44e-40	0.259664	0.315	0.259	4.3e-36	Fib2	RILPL2
TENT5A1	3.74e-34	0.260509	0.649	0.594	1.12e-29	Fib2	TENT5A
NMB	1.64e-31	0.263309	0.299	0.253	4.91e-27	Fib2	NMB
HEXIM11	6.22e-29	0.295805	0.402	0.36	1.86e-24	Fib2	HEXIM1
FGF7	9.03e-29	0.586108	0.513	0.501	2.7e-24	Fib2	FGF7
MT1E1	1.37e-26	0.731669	0.806	0.756	4.09e-22	Fib2	MT1E
FSTL31	3.74e-26	0.314415	0.335	0.296	1.12e-21	Fib2	FSTL3
SEPTIN71	8.1e-16	0.337034	0.298	0.278	2.42e-11	Fib2	SEPTIN7
ARL6IP1	2.11e-13	0.253345	0.455	0.445	6.29e-09	Fib2	ARL6IP1
H1F01	7.52e-07	0.353246	0.328	0.32	0.0224805	Fib2	H1F0
MT1X	9.15e-06	0.561348	0.687	0.676	0.27339	Fib2	MT1X
CXCL1	0	2.92714	0.774	0.292	0	PTGS2+Fib	CXCL1
TNFAIP6	0	2.51653	0.932	0.463	0	PTGS2+Fib	TNFAIP6
MEDAG	0	2.41506	0.835	0.294	0	PTGS2+Fib	MEDAG
CYP1B1	0	2.25004	0.846	0.359	0	PTGS2+Fib	CYP1B1
G0S2	0	2.21471	0.466	0.224	0	PTGS2+Fib	G0S2
PTGS21	0	1.96924	0.74	0.28	0	PTGS2+Fib	PTGS2
PLIN2	0	1.82688	0.798	0.425	0	PTGS2+Fib	PLIN2
CXCL31	0	1.81288	0.748	0.369	0	PTGS2+Fib	CXCL3
CXCL21	0	1.72492	0.845	0.466	0	PTGS2+Fib	CXCL2
CTSL	0	1.66212	0.928	0.631	0	PTGS2+Fib	CTSL
FGF71	0	1.63882	0.847	0.487	0	PTGS2+Fib	FGF7
NINJ1	0	1.576	0.78	0.335	0	PTGS2+Fib	NINJ1
IL62	0	1.52349	0.825	0.442	0	PTGS2+Fib	IL6
FGF2	0	1.51753	0.645	0.243	0	PTGS2+Fib	FGF2
SOD21	0	1.51683	0.99	0.818	0	PTGS2+Fib	SOD2
C17orf58	0	1.47503	0.617	0.181	0	PTGS2+Fib	C17orf58
AKR1C1	0	1.42137	0.638	0.262	0	PTGS2+Fib	AKR1C1
SERPINE21	0	1.4078	0.755	0.394	0	PTGS2+Fib	SERPINE2
IER3	0	1.3761	0.941	0.78	0	PTGS2+Fib	IER3
METRNL	0	1.31788	0.864	0.46	0	PTGS2+Fib	METRNL
TXN1	0	1.28974	0.983	0.879	0	PTGS2+Fib	TXN
PDPN1	0	1.28679	0.681	0.239	0	PTGS2+Fib	PDPN
PTGES	0	1.25841	0.798	0.315	0	PTGS2+Fib	PTGES
CTSC1	0	1.2442	0.685	0.373	0	PTGS2+Fib	CTSC
HSPD11	0	1.23704	0.961	0.78	0	PTGS2+Fib	HSPD1
CEBPB	0	1.2333	0.985	0.845	0	PTGS2+Fib	CEBPB
NAMPT1	0	1.20984	0.96	0.701	0	PTGS2+Fib	NAMPT
LAMA41	0	1.20607	0.938	0.608	0	PTGS2+Fib	LAMA4
NNMT2	0	1.17653	0.987	0.77	0	PTGS2+Fib	NNMT
WTAP	0	1.1587	0.949	0.645	0	PTGS2+Fib	WTAP
CREB5	0	1.14719	0.647	0.245	0	PTGS2+Fib	CREB5
LIF1	0	1.13885	0.394	0.091	0	PTGS2+Fib	LIF
IL1R1	0	1.12711	0.855	0.445	0	PTGS2+Fib	IL1R1
EDNRB2	0	1.11179	0.667	0.288	0	PTGS2+Fib	EDNRB
MEG31	0	1.11144	0.927	0.558	0	PTGS2+Fib	MEG3
PAPPA1	0	1.04423	0.549	0.204	0	PTGS2+Fib	PAPPA
REL1	0	1.04415	0.793	0.411	0	PTGS2+Fib	REL
TNFAIP2	0	1.03917	0.847	0.465	0	PTGS2+Fib	TNFAIP2
ATP1B31	0	1.03216	0.807	0.462	0	PTGS2+Fib	ATP1B3
FTH1	0	1.02967	0.998	0.994	0	PTGS2+Fib	FTH1
C11orf962	0	1.02589	0.968	0.781	0	PTGS2+Fib	C11orf96
ARID5B1	0	1.02517	0.968	0.769	0	PTGS2+Fib	ARID5B
NFKB1	0	1.02196	0.824	0.385	0	PTGS2+Fib	NFKB1
CLEC2B1	0	1.01974	0.809	0.511	0	PTGS2+Fib	CLEC2B
CD441	0	0.990556	0.983	0.805	0	PTGS2+Fib	CD44
SASH1	0	0.989384	0.806	0.406	0	PTGS2+Fib	SASH1
FGFR11	0	0.973638	0.914	0.614	0	PTGS2+Fib	FGFR1
TGIF1	0	0.970189	0.767	0.357	0	PTGS2+Fib	TGIF1
TNFAIP81	0	0.969399	0.671	0.284	0	PTGS2+Fib	TNFAIP8
GFPT2	0	0.956554	0.67	0.218	0	PTGS2+Fib	GFPT2
FOSL1	0	0.953955	0.605	0.155	0	PTGS2+Fib	FOSL1
DDX212	0	0.94872	0.887	0.542	0	PTGS2+Fib	DDX21
UAP1	0	0.945829	0.834	0.454	0	PTGS2+Fib	UAP1
HSPE12	0	0.943433	0.968	0.842	0	PTGS2+Fib	HSPE1
RSPO3	0	0.93923	0.458	0.15	0	PTGS2+Fib	RSPO3
BIRC31	0	0.92797	0.706	0.374	0	PTGS2+Fib	BIRC3
GEM1	0	0.916775	0.918	0.568	0	PTGS2+Fib	GEM
TGFB3	0	0.915594	0.463	0.166	0	PTGS2+Fib	TGFB3
PPA11	0	0.914749	0.929	0.647	0	PTGS2+Fib	PPA1
VCAN1	0	0.899982	0.914	0.565	0	PTGS2+Fib	VCAN
SLC39A14	0	0.897935	0.768	0.327	0	PTGS2+Fib	SLC39A14
NCL1	0	0.886873	0.942	0.756	0	PTGS2+Fib	NCL
PDE4B	0	0.88531	0.378	0.083	0	PTGS2+Fib	PDE4B
TXNRD1	0	0.872222	0.536	0.204	0	PTGS2+Fib	TXNRD1
NPM11	0	0.862018	0.98	0.848	0	PTGS2+Fib	NPM1
RIPK21	0	0.852224	0.669	0.262	0	PTGS2+Fib	RIPK2
KHDRBS3	0	0.850247	0.699	0.304	0	PTGS2+Fib	KHDRBS3
PFDN21	0	0.841101	0.863	0.559	0	PTGS2+Fib	PFDN2
SPATS2L	0	0.837752	0.847	0.555	0	PTGS2+Fib	SPATS2L
UGCG1	0	0.836591	0.83	0.442	0	PTGS2+Fib	UGCG
SQSTM1	0	0.831731	0.967	0.789	0	PTGS2+Fib	SQSTM1
CFLAR	0	0.827015	0.743	0.423	0	PTGS2+Fib	CFLAR
GLIS3	0	0.815538	0.538	0.14	0	PTGS2+Fib	GLIS3
IL321	0	0.815327	0.813	0.422	0	PTGS2+Fib	IL32
RND31	0	0.808997	0.957	0.707	0	PTGS2+Fib	RND3
EIF1B	0	0.802604	0.888	0.63	0	PTGS2+Fib	EIF1B
HES42	0	0.800483	0.84	0.519	0	PTGS2+Fib	HES4
ABL2	0	0.799393	0.712	0.345	0	PTGS2+Fib	ABL2
DCLK11	0	0.796941	0.73	0.428	0	PTGS2+Fib	DCLK1
TWISTNB	0	0.788909	0.71	0.372	0	PTGS2+Fib	TWISTNB
FZD10	0	0.780581	0.5	0.14	0	PTGS2+Fib	FZD10
RAN	0	0.777113	0.935	0.719	0	PTGS2+Fib	RAN
NRP2	0	0.77466	0.499	0.181	0	PTGS2+Fib	NRP2
NR4A2	0	0.755715	0.815	0.484	0	PTGS2+Fib	NR4A2
SDCBP	0	0.753405	0.939	0.678	0	PTGS2+Fib	SDCBP
TLNRD1	0	0.751317	0.547	0.188	0	PTGS2+Fib	TLNRD1
SERBP1	0	0.747348	0.919	0.677	0	PTGS2+Fib	SERBP1
SPAG9	0	0.745461	0.855	0.52	0	PTGS2+Fib	SPAG9
GSTO1	0	0.745223	0.77	0.506	0	PTGS2+Fib	GSTO1
HNRNPAB1	0	0.745122	0.829	0.509	0	PTGS2+Fib	HNRNPAB
LATS2	0	0.744539	0.652	0.293	0	PTGS2+Fib	LATS2
MEG81	0	0.740519	0.629	0.22	0	PTGS2+Fib	MEG8
WWTR1	0	0.739739	0.807	0.453	0	PTGS2+Fib	WWTR1
STK17B	0	0.739436	0.626	0.28	0	PTGS2+Fib	STK17B
KDM6B1	0	0.735883	0.772	0.409	0	PTGS2+Fib	KDM6B
ADAMTS42	0	0.735615	0.731	0.374	0	PTGS2+Fib	ADAMTS4
UBE2B	0	0.733422	0.915	0.677	0	PTGS2+Fib	UBE2B
NFKBIA1	0	0.733275	0.994	0.871	0	PTGS2+Fib	NFKBIA
GSPT1	0	0.733046	0.705	0.325	0	PTGS2+Fib	GSPT1
HSPA9	0	0.73113	0.807	0.489	0	PTGS2+Fib	HSPA9
ABI3BP1	0	0.728689	0.86	0.498	0	PTGS2+Fib	ABI3BP
EIF1AX	0	0.724006	0.922	0.705	0	PTGS2+Fib	EIF1AX
PPP1R15B1	0	0.722746	0.787	0.43	0	PTGS2+Fib	PPP1R15B
PTPN12	0	0.722172	0.516	0.223	0	PTGS2+Fib	PTPN1
HNRNPH31	0	0.713891	0.906	0.637	0	PTGS2+Fib	HNRNPH3
CLIC2	0	0.712265	0.633	0.26	0	PTGS2+Fib	CLIC2
SAT11	0	0.708962	0.932	0.762	0	PTGS2+Fib	SAT1
CHMP1B	0	0.706686	0.653	0.331	0	PTGS2+Fib	CHMP1B
CYP7B1	0	0.701695	0.68	0.326	0	PTGS2+Fib	CYP7B1
HNRNPC1	0	0.69852	0.932	0.69	0	PTGS2+Fib	HNRNPC
SLC3A21	0	0.697716	0.893	0.616	0	PTGS2+Fib	SLC3A2
SLC4A7	0	0.692139	0.545	0.209	0	PTGS2+Fib	SLC4A7
COPS8	0	0.690673	0.699	0.359	0	PTGS2+Fib	COPS8
FRMD61	0	0.688309	0.773	0.441	0	PTGS2+Fib	FRMD6
RTN41	0	0.683565	0.963	0.767	0	PTGS2+Fib	RTN4
LITAF2	0	0.682906	0.837	0.511	0	PTGS2+Fib	LITAF
ELL22	0	0.681676	0.665	0.282	0	PTGS2+Fib	ELL2
ATP13A3	0	0.680046	0.661	0.278	0	PTGS2+Fib	ATP13A3
BNIP3L2	0	0.677083	0.772	0.496	0	PTGS2+Fib	BNIP3L
MARCKS1	0	0.670225	0.931	0.692	0	PTGS2+Fib	MARCKS
PNPLA8	0	0.668787	0.691	0.354	0	PTGS2+Fib	PNPLA8
GPRC5A	0	0.664024	0.557	0.242	0	PTGS2+Fib	GPRC5A
THAP2	0	0.654458	0.461	0.159	0	PTGS2+Fib	THAP2
TIPARP1	0	0.654234	0.699	0.39	0	PTGS2+Fib	TIPARP
GNL3	0	0.649482	0.708	0.345	0	PTGS2+Fib	GNL3
ANXA5	0	0.64401	0.972	0.862	0	PTGS2+Fib	ANXA5
G3BP1	0	0.636905	0.813	0.477	0	PTGS2+Fib	G3BP1
MPZL11	0	0.634869	0.701	0.385	0	PTGS2+Fib	MPZL1
TOP11	0	0.632522	0.828	0.508	0	PTGS2+Fib	TOP1
FAM107B1	0	0.632039	0.679	0.318	0	PTGS2+Fib	FAM107B
NOLC11	0	0.631864	0.677	0.316	0	PTGS2+Fib	NOLC1
KPNA2	0	0.629442	0.707	0.358	0	PTGS2+Fib	KPNA2
CLMP1	0	0.629008	0.646	0.324	0	PTGS2+Fib	CLMP
ATP2B1	0	0.628704	0.625	0.317	0	PTGS2+Fib	ATP2B1
CSRP22	0	0.627319	0.673	0.364	0	PTGS2+Fib	CSRP2
GRPEL1	0	0.625115	0.623	0.275	0	PTGS2+Fib	GRPEL1
TNFAIP31	0	0.624365	0.86	0.532	0	PTGS2+Fib	TNFAIP3
EIF3A	0	0.623932	0.816	0.509	0	PTGS2+Fib	EIF3A
STK17A	0	0.615901	0.543	0.207	0	PTGS2+Fib	STK17A
JAK12	0	0.613346	0.851	0.564	0	PTGS2+Fib	JAK1
SUB1	0	0.61242	0.938	0.73	0	PTGS2+Fib	SUB1
IL33	0	0.610971	0.261	0.085	0	PTGS2+Fib	IL33
BTG3	0	0.610093	0.81	0.459	0	PTGS2+Fib	BTG3
FNDC3B	0	0.609783	0.735	0.406	0	PTGS2+Fib	FNDC3B
PNRC21	0	0.608924	0.835	0.531	0	PTGS2+Fib	PNRC2
LDHA1	0	0.607941	0.967	0.842	0	PTGS2+Fib	LDHA
CHD11	0	0.604225	0.783	0.452	0	PTGS2+Fib	CHD1
CYLD	0	0.601843	0.713	0.369	0	PTGS2+Fib	CYLD
PRRC2C	0	0.601139	0.893	0.656	0	PTGS2+Fib	PRRC2C
BTG11	0	0.601007	0.985	0.862	0	PTGS2+Fib	BTG1
UGDH	0	0.597852	0.63	0.325	0	PTGS2+Fib	UGDH
YES1	0	0.595522	0.584	0.231	0	PTGS2+Fib	YES1
DRAM1	0	0.595445	0.55	0.202	0	PTGS2+Fib	DRAM1
SNX9	0	0.595289	0.734	0.408	0	PTGS2+Fib	SNX9
SRGAP1	0	0.593196	0.572	0.247	0	PTGS2+Fib	SRGAP1
SH3BP51	0	0.590608	0.647	0.313	0	PTGS2+Fib	SH3BP5
PRRX21	0	0.589361	0.905	0.654	0	PTGS2+Fib	PRRX2
FAM110B1	0	0.585618	0.505	0.197	0	PTGS2+Fib	FAM110B
EIF3J	0	0.584946	0.727	0.38	0	PTGS2+Fib	EIF3J
NFE2L21	0	0.583881	0.872	0.567	0	PTGS2+Fib	NFE2L2
GCH1	0	0.583548	0.474	0.146	0	PTGS2+Fib	GCH1
IL34	0	0.583017	0.423	0.144	0	PTGS2+Fib	IL34
ETS11	0	0.578979	0.706	0.352	0	PTGS2+Fib	ETS1
RUNX1	0	0.574333	0.725	0.378	0	PTGS2+Fib	RUNX1
ISG20	0	0.574287	0.598	0.29	0	PTGS2+Fib	ISG20
ZC3H15	0	0.569187	0.768	0.433	0	PTGS2+Fib	ZC3H15
RBMS1	0	0.569161	0.808	0.521	0	PTGS2+Fib	RBMS1
CDV3	0	0.566006	0.799	0.499	0	PTGS2+Fib	CDV3
YWHAG1	0	0.565408	0.767	0.431	0	PTGS2+Fib	YWHAG
SCML1	0	0.564324	0.683	0.335	0	PTGS2+Fib	SCML1
S1PR3	0	0.561071	0.366	0.11	0	PTGS2+Fib	S1PR3
TAF1D	0	0.559964	0.864	0.574	0	PTGS2+Fib	TAF1D
ZBTB21	0	0.55898	0.57	0.239	0	PTGS2+Fib	ZBTB21
FKBP41	0	0.556531	0.714	0.385	0	PTGS2+Fib	FKBP4
EIF5B	0	0.552596	0.77	0.456	0	PTGS2+Fib	EIF5B
RHEB	0	0.551887	0.863	0.598	0	PTGS2+Fib	RHEB
PDE4D	0	0.551116	0.445	0.153	0	PTGS2+Fib	PDE4D
CD401	0	0.550034	0.604	0.283	0	PTGS2+Fib	CD40
HSP90AB11	0	0.549452	0.992	0.956	0	PTGS2+Fib	HSP90AB1
PLAUR	0	0.547024	0.719	0.421	0	PTGS2+Fib	PLAUR
MSC1	0	0.545823	0.495	0.195	0	PTGS2+Fib	MSC
WIPI1	0	0.544486	0.489	0.214	0	PTGS2+Fib	WIPI1
RHOU	0	0.543114	0.513	0.195	0	PTGS2+Fib	RHOU
CDC42EP21	0	0.537044	0.513	0.186	0	PTGS2+Fib	CDC42EP2
HIVEP1	0	0.536819	0.533	0.244	0	PTGS2+Fib	HIVEP1
CCT2	0	0.535992	0.766	0.46	0	PTGS2+Fib	CCT2
CEBPZ	0	0.535809	0.672	0.333	0	PTGS2+Fib	CEBPZ
RAB10	0	0.535152	0.717	0.415	0	PTGS2+Fib	RAB10
COL4A12	0	0.534908	0.77	0.461	0	PTGS2+Fib	COL4A1
NFIL32	0	0.533853	0.897	0.572	0	PTGS2+Fib	NFIL3
ICAM11	0	0.533114	0.854	0.495	0	PTGS2+Fib	ICAM1
YBX32	0	0.532948	0.981	0.851	0	PTGS2+Fib	YBX3
SAV1	0	0.532826	0.837	0.538	0	PTGS2+Fib	SAV1
MID1	0	0.532756	0.405	0.122	0	PTGS2+Fib	MID1
GLS	0	0.532326	0.778	0.461	0	PTGS2+Fib	GLS
SNRPB	0	0.529265	0.873	0.596	0	PTGS2+Fib	SNRPB
MFSD2A	0	0.528941	0.343	0.06	0	PTGS2+Fib	MFSD2A
RSL1D1	0	0.528098	0.821	0.531	0	PTGS2+Fib	RSL1D1
JARID2	0	0.527352	0.426	0.147	0	PTGS2+Fib	JARID2
EML41	0	0.526896	0.621	0.293	0	PTGS2+Fib	EML4
DNAJB6	0	0.525774	0.882	0.607	0	PTGS2+Fib	DNAJB6
TNIP1	0	0.525398	0.56	0.254	0	PTGS2+Fib	TNIP1
ZDHHC9	0	0.52361	0.536	0.201	0	PTGS2+Fib	ZDHHC9
FAS	0	0.522954	0.591	0.294	0	PTGS2+Fib	FAS
IPO7	0	0.52168	0.652	0.325	0	PTGS2+Fib	IPO7
SPSB1	0	0.521128	0.526	0.233	0	PTGS2+Fib	SPSB1
CHIC21	0	0.521036	0.668	0.316	0	PTGS2+Fib	CHIC2
NCK11	0	0.520576	0.632	0.314	0	PTGS2+Fib	NCK1
LARP4	0	0.520089	0.633	0.306	0	PTGS2+Fib	LARP4
NIFK	0	0.519618	0.657	0.351	0	PTGS2+Fib	NIFK
KAZN1	0	0.51877	0.547	0.257	0	PTGS2+Fib	KAZN
RAB211	0	0.515639	0.768	0.449	0	PTGS2+Fib	RAB21
RAB8B	0	0.515473	0.68	0.338	0	PTGS2+Fib	RAB8B
FOXO31	0	0.514879	0.731	0.417	0	PTGS2+Fib	FOXO3
IFT57	0	0.512227	0.719	0.417	0	PTGS2+Fib	IFT57
B4GALT1	0	0.5117	0.752	0.428	0	PTGS2+Fib	B4GALT1
TXLNG	0	0.509424	0.549	0.237	0	PTGS2+Fib	TXLNG
2022-09-11	0	0.508137	0.612	0.308	0	PTGS2+Fib	2022-09-11
TMED5	0	0.507466	0.636	0.309	0	PTGS2+Fib	TMED5
PIM31	0	0.506739	0.78	0.436	0	PTGS2+Fib	PIM3
NCEH1	0	0.502461	0.379	0.131	0	PTGS2+Fib	NCEH1
CLIP1	0	0.499822	0.616	0.323	0	PTGS2+Fib	CLIP1
GTPBP4	0	0.497715	0.525	0.212	0	PTGS2+Fib	GTPBP4
HMGA1	0	0.496418	0.37	0.101	0	PTGS2+Fib	HMGA1
NAA50	0	0.494249	0.695	0.369	0	PTGS2+Fib	NAA50
TSHZ2	0	0.493777	0.549	0.255	0	PTGS2+Fib	TSHZ2
SPHK11	0	0.49357	0.48	0.163	0	PTGS2+Fib	SPHK1
ZNF2671	0	0.491169	0.586	0.237	0	PTGS2+Fib	ZNF267
PHF20	0	0.485296	0.597	0.304	0	PTGS2+Fib	PHF20
TPT1	0	0.484245	0.999	0.989	0	PTGS2+Fib	TPT1
HERC4	0	0.482546	0.541	0.25	0	PTGS2+Fib	HERC4
PEA15	0	0.481789	0.705	0.387	0	PTGS2+Fib	PEA15
PAG1	0	0.481016	0.369	0.135	0	PTGS2+Fib	PAG1
SLC43A3	0	0.479188	0.444	0.194	0	PTGS2+Fib	SLC43A3
UBE2D1	0	0.478703	0.565	0.247	0	PTGS2+Fib	UBE2D1
NOP16	0	0.474067	0.465	0.162	0	PTGS2+Fib	NOP16
WDR43	0	0.473962	0.538	0.233	0	PTGS2+Fib	WDR43
ABL1	0	0.473193	0.639	0.325	0	PTGS2+Fib	ABL1
BZW2	0	0.47251	0.511	0.228	0	PTGS2+Fib	BZW2
NFKB21	0	0.470718	0.573	0.244	0	PTGS2+Fib	NFKB2
B4GALT5	0	0.470027	0.576	0.26	0	PTGS2+Fib	B4GALT5
ETF1	0	0.468877	0.664	0.338	0	PTGS2+Fib	ETF1
GABPB1	0	0.466124	0.427	0.134	0	PTGS2+Fib	GABPB1
STIP11	0	0.466001	0.633	0.322	0	PTGS2+Fib	STIP1
BAZ1A1	0	0.465292	0.701	0.386	0	PTGS2+Fib	BAZ1A
LRRC32	0	0.46319	0.535	0.252	0	PTGS2+Fib	LRRC32
RBM17	0	0.462604	0.669	0.371	0	PTGS2+Fib	RBM17
FAM208B	0	0.460524	0.445	0.155	0	PTGS2+Fib	FAM208B
TNFRSF12A	0	0.459225	0.65	0.323	0	PTGS2+Fib	TNFRSF12A
DNAJC2	0	0.456879	0.523	0.224	0	PTGS2+Fib	DNAJC2
FYN1	0	0.456464	0.681	0.357	0	PTGS2+Fib	FYN
CCDC47	0	0.45217	0.745	0.43	0	PTGS2+Fib	CCDC47
SLBP	0	0.451539	0.563	0.272	0	PTGS2+Fib	SLBP
ERN1	0	0.45042	0.51	0.234	0	PTGS2+Fib	ERN1
UTP6	0	0.447115	0.466	0.183	0	PTGS2+Fib	UTP6
CTNNAL1	0	0.442494	0.588	0.295	0	PTGS2+Fib	CTNNAL1
PLEKHM2	0	0.440959	0.543	0.233	0	PTGS2+Fib	PLEKHM2
DNMBP	0	0.437354	0.405	0.141	0	PTGS2+Fib	DNMBP
FDX1	0	0.435384	0.56	0.276	0	PTGS2+Fib	FDX1
PSME4	0	0.430737	0.478	0.19	0	PTGS2+Fib	PSME4
ILF2	0	0.430652	0.73	0.418	0	PTGS2+Fib	ILF2
ACO1	0	0.429912	0.463	0.169	0	PTGS2+Fib	ACO1
SEMA3A	0	0.429173	0.368	0.128	0	PTGS2+Fib	SEMA3A
GNPNAT1	0	0.426252	0.39	0.145	0	PTGS2+Fib	GNPNAT1
DNTTIP21	0	0.425526	0.684	0.377	0	PTGS2+Fib	DNTTIP2
ATP6V0A1	0	0.424065	0.507	0.241	0	PTGS2+Fib	ATP6V0A1
TANK	0	0.421422	0.65	0.351	0	PTGS2+Fib	TANK
LRRC59	0	0.421123	0.558	0.248	0	PTGS2+Fib	LRRC59
UCK2	0	0.420442	0.363	0.101	0	PTGS2+Fib	UCK2
STARD131	0	0.411996	0.445	0.189	0	PTGS2+Fib	STARD13
UBE2R2	0	0.406668	0.686	0.381	0	PTGS2+Fib	UBE2R2
NIP7	0	0.404242	0.404	0.134	0	PTGS2+Fib	NIP7
RNF149	0	0.403002	0.584	0.289	0	PTGS2+Fib	RNF149
TRAF1	0	0.400767	0.26	0.064	0	PTGS2+Fib	TRAF1
EIF2S1	0	0.39926	0.576	0.283	0	PTGS2+Fib	EIF2S1
DENND4A	0	0.395123	0.49	0.204	0	PTGS2+Fib	DENND4A
SLC19A2	0	0.393604	0.362	0.122	0	PTGS2+Fib	SLC19A2
MPLKIP	0	0.391037	0.579	0.288	0	PTGS2+Fib	MPLKIP
RASSF5	0	0.385356	0.423	0.18	0	PTGS2+Fib	RASSF5
EIF11	0	0.384437	0.998	0.977	0	PTGS2+Fib	EIF1
MAFG	0	0.383379	0.564	0.265	0	PTGS2+Fib	MAFG
PLEKHB2	0	0.380701	0.559	0.269	0	PTGS2+Fib	PLEKHB2
GPATCH4	0	0.378206	0.398	0.155	0	PTGS2+Fib	GPATCH4
HIVEP2	0	0.378153	0.516	0.228	0	PTGS2+Fib	HIVEP2
HSD11B1	0	0.376374	0.317	0.097	0	PTGS2+Fib	HSD11B1
SIRPA	0	0.375281	0.416	0.165	0	PTGS2+Fib	SIRPA
DCUN1D5	0	0.374886	0.457	0.183	0	PTGS2+Fib	DCUN1D5
BID	0	0.374613	0.436	0.159	0	PTGS2+Fib	BID
TBC1D15	0	0.373616	0.58	0.282	0	PTGS2+Fib	TBC1D15
RAI14	0	0.372906	0.389	0.157	0	PTGS2+Fib	RAI14
TNIP2	0	0.372404	0.488	0.223	0	PTGS2+Fib	TNIP2
DKC1	0	0.371738	0.384	0.137	0	PTGS2+Fib	DKC1
LYRM4	0	0.370471	0.384	0.151	0	PTGS2+Fib	LYRM4
PPTC7	0	0.364778	0.54	0.251	0	PTGS2+Fib	PPTC7
TP53RK	0	0.364597	0.485	0.207	0	PTGS2+Fib	TP53RK
TNFRSF10B1	0	0.362524	0.478	0.208	0	PTGS2+Fib	TNFRSF10B
PPIF1	0	0.357432	0.533	0.243	0	PTGS2+Fib	PPIF
CYCS1	0	0.3545	0.878	0.591	0	PTGS2+Fib	CYCS
MIR155HG	0	0.350103	0.267	0.074	0	PTGS2+Fib	MIR155HG
DCAF13	0	0.347032	0.439	0.181	0	PTGS2+Fib	DCAF13
AC016831.7	0	0.346678	0.353	0.118	0	PTGS2+Fib	AC016831.7
TMEM38B1	0	0.346034	0.406	0.151	0	PTGS2+Fib	TMEM38B
AL078639.1	0	0.34284	0.385	0.153	0	PTGS2+Fib	AL078639.1
ST3GAL1	0	0.342486	0.384	0.154	0	PTGS2+Fib	ST3GAL1
CHST11	0	0.341578	0.342	0.13	0	PTGS2+Fib	CHST11
Z97200.11	0	0.336199	0.393	0.156	0	PTGS2+Fib	Z97200.1
ATP6V1C1	0	0.328265	0.458	0.197	0	PTGS2+Fib	ATP6V1C1
PTRH2	0	0.327525	0.389	0.141	0	PTGS2+Fib	PTRH2
ITPRIP	0	0.326555	0.354	0.122	0	PTGS2+Fib	ITPRIP
USP10	0	0.325455	0.439	0.175	0	PTGS2+Fib	USP10
C9orf72	0	0.325105	0.334	0.121	0	PTGS2+Fib	C9orf72
GART	0	0.322766	0.371	0.134	0	PTGS2+Fib	GART
PNO1	0	0.305747	0.382	0.151	0	PTGS2+Fib	PNO1
HIVEP3	0	0.302324	0.292	0.099	0	PTGS2+Fib	HIVEP3
IRAK2	0	0.297318	0.271	0.072	0	PTGS2+Fib	IRAK2
RELT	0	0.291681	0.302	0.091	0	PTGS2+Fib	RELT
TSR1	0	0.287738	0.335	0.115	0	PTGS2+Fib	TSR1
HCCS	0	0.285846	0.333	0.122	0	PTGS2+Fib	HCCS
TICAM1	0	0.285369	0.313	0.112	0	PTGS2+Fib	TICAM1
VDR	0	0.279865	0.286	0.093	0	PTGS2+Fib	VDR
NBPF19	0	0.271771	0.295	0.096	0	PTGS2+Fib	NBPF19
WDR3	0	0.267039	0.263	0.078	0	PTGS2+Fib	WDR3
RRP1	0	0.260851	0.306	0.105	0	PTGS2+Fib	RRP1
CTU1	0	0.254623	0.304	0.103	0	PTGS2+Fib	CTU1
CDH111	7.02e-308	0.383082	0.677	0.359	2.1e-303	PTGS2+Fib	CDH11
MT2A2	7.69e-307	0.571125	0.985	0.917	2.3e-302	PTGS2+Fib	MT2A
USP36	4.16e-306	0.330817	0.418	0.177	1.24e-301	PTGS2+Fib	USP36
ETNK1	1.07e-305	0.374574	0.56	0.278	3.21e-301	PTGS2+Fib	ETNK1
PTX3	1.11e-305	1.0432	0.355	0.141	3.33e-301	PTGS2+Fib	PTX3
USP47	3.53e-304	0.437235	0.606	0.323	1.05e-299	PTGS2+Fib	USP47
TNFRSF1B	5.85e-304	0.256054	0.301	0.106	1.75e-299	PTGS2+Fib	TNFRSF1B
UBE2D3	1.54e-302	0.494899	0.917	0.714	4.6e-298	PTGS2+Fib	UBE2D3
IFNGR1	4.2e-302	0.522398	0.765	0.473	1.26e-297	PTGS2+Fib	IFNGR1
CD591	4.71e-302	0.666045	0.903	0.711	1.41e-297	PTGS2+Fib	CD59
TWIST11	1.42e-300	0.703738	0.94	0.769	4.25e-296	PTGS2+Fib	TWIST1
XBP1	3.12e-300	0.503172	0.831	0.548	9.32e-296	PTGS2+Fib	XBP1
PITPNC1	2.14e-299	0.328666	0.338	0.127	6.41e-295	PTGS2+Fib	PITPNC1
KCTD9	1.73e-298	0.349982	0.437	0.192	5.16e-294	PTGS2+Fib	KCTD9
ZPR1	7.44e-298	0.260885	0.371	0.148	2.22e-293	PTGS2+Fib	ZPR1
MRTO4	6.77e-297	0.322431	0.413	0.177	2.02e-292	PTGS2+Fib	MRTO4
CHMP4B	8.08e-297	0.388777	0.624	0.334	2.41e-292	PTGS2+Fib	CHMP4B
GADD45A1	1.77e-296	0.713895	0.9	0.665	5.28e-292	PTGS2+Fib	GADD45A
OAZ1	2.76e-296	0.435044	0.975	0.89	8.25e-292	PTGS2+Fib	OAZ1
CLN8	7.45e-296	0.308383	0.337	0.129	2.23e-291	PTGS2+Fib	CLN8
AHSA11	1.04e-295	0.474859	0.746	0.46	3.11e-291	PTGS2+Fib	AHSA1
EXT1	1.72e-295	0.345562	0.491	0.23	5.15e-291	PTGS2+Fib	EXT1
MAFF	5.52e-295	0.485791	0.844	0.532	1.65e-290	PTGS2+Fib	MAFF
PTP4A11	1.41e-294	0.340305	0.535	0.258	4.22e-290	PTGS2+Fib	PTP4A1
MFHAS1	1.57e-294	0.366452	0.477	0.22	4.69e-290	PTGS2+Fib	MFHAS1
CCT3	2.68e-294	0.417429	0.743	0.446	7.99e-290	PTGS2+Fib	CCT3
TFAM	4.33e-294	0.38757	0.545	0.272	1.3e-289	PTGS2+Fib	TFAM
EGLN1	5.25e-293	0.418867	0.541	0.273	1.57e-288	PTGS2+Fib	EGLN1
OSBPL8	4.75e-292	0.558347	0.714	0.432	1.42e-287	PTGS2+Fib	OSBPL8
MIR222HG	5.32e-292	0.368144	0.394	0.165	1.59e-287	PTGS2+Fib	MIR222HG
SDC21	8.8e-292	0.537373	0.803	0.518	2.63e-287	PTGS2+Fib	SDC2
GYPC	1.18e-291	0.596847	0.693	0.412	3.51e-287	PTGS2+Fib	GYPC
TFPI2	5.98e-291	0.92704	0.337	0.136	1.79e-286	PTGS2+Fib	TFPI2
LMO41	8.65e-290	0.688143	0.816	0.569	2.58e-285	PTGS2+Fib	LMO4
TWIST21	6.31e-289	0.508833	0.83	0.514	1.89e-284	PTGS2+Fib	TWIST2
CPXM11	1.55e-288	0.345916	0.434	0.191	4.65e-284	PTGS2+Fib	CPXM1
HSPA4	1.13e-287	0.422167	0.608	0.325	3.39e-283	PTGS2+Fib	HSPA4
FAM49A	2.96e-287	0.299653	0.307	0.113	8.86e-283	PTGS2+Fib	FAM49A
IPMK	1.1e-286	0.28381	0.369	0.149	3.29e-282	PTGS2+Fib	IPMK
OGFRL11	9.72e-285	0.457949	0.578	0.304	2.9e-280	PTGS2+Fib	OGFRL1
MOSMO	1.15e-284	0.33809	0.476	0.224	3.42e-280	PTGS2+Fib	MOSMO
FAM126A	1.19e-284	0.389391	0.583	0.305	3.54e-280	PTGS2+Fib	FAM126A
PTGES3	2.05e-284	0.521388	0.927	0.747	6.12e-280	PTGS2+Fib	PTGES3
SAMD4A	5.4e-284	0.383598	0.564	0.286	1.61e-279	PTGS2+Fib	SAMD4A
PXDC11	7.18e-284	0.550478	0.718	0.438	2.15e-279	PTGS2+Fib	PXDC1
PNN	2.32e-282	0.425455	0.737	0.449	6.92e-278	PTGS2+Fib	PNN
PABPC12	1.05e-281	0.451178	0.952	0.748	3.14e-277	PTGS2+Fib	PABPC1
AKAP121	2.4e-281	0.712544	0.713	0.434	7.18e-277	PTGS2+Fib	AKAP12
TUBB2A1	4.75e-281	0.57623	0.798	0.521	1.42e-276	PTGS2+Fib	TUBB2A
ARSJ	9.13e-281	0.278254	0.33	0.127	2.73e-276	PTGS2+Fib	ARSJ
GCLM	1.3e-280	0.411195	0.396	0.173	3.88e-276	PTGS2+Fib	GCLM
CYGB	1.84e-280	0.349701	0.506	0.236	5.49e-276	PTGS2+Fib	CYGB
GABPB1-AS1	3.57e-280	0.401396	0.47	0.22	1.07e-275	PTGS2+Fib	GABPB1-AS1
ANXA11	3.74e-280	0.77764	0.979	0.857	1.12e-275	PTGS2+Fib	ANXA1
LPAR11	1.32e-279	0.366817	0.603	0.312	3.95e-275	PTGS2+Fib	LPAR1
PID11	1.35e-279	0.410506	0.584	0.3	4.04e-275	PTGS2+Fib	PID1
SLC39A8	1.82e-279	0.320294	0.346	0.138	5.45e-275	PTGS2+Fib	SLC39A8
SRP19	3.69e-278	0.336072	0.608	0.321	1.1e-273	PTGS2+Fib	SRP19
CPNE8	5.48e-278	0.292776	0.36	0.146	1.64e-273	PTGS2+Fib	CPNE8
USP12	8.06e-278	0.331497	0.557	0.28	2.41e-273	PTGS2+Fib	USP12
PRPF40A	1.68e-277	0.405803	0.727	0.438	5.02e-273	PTGS2+Fib	PRPF40A
PSMG1	2.36e-277	0.323621	0.428	0.193	7.06e-273	PTGS2+Fib	PSMG1
NRIP11	4.18e-277	0.440323	0.552	0.285	1.25e-272	PTGS2+Fib	NRIP1
GLRX1	6.08e-277	0.779136	0.656	0.404	1.82e-272	PTGS2+Fib	GLRX
LYAR	6.54e-276	0.289729	0.378	0.159	1.95e-271	PTGS2+Fib	LYAR
CHSY12	1.13e-275	0.367957	0.523	0.257	3.39e-271	PTGS2+Fib	CHSY1
VEGFC	1.79e-274	0.276296	0.283	0.103	5.36e-270	PTGS2+Fib	VEGFC
LRIG1	1.16e-273	0.349886	0.466	0.218	3.46e-269	PTGS2+Fib	LRIG1
PSMD11	1.45e-273	0.354488	0.611	0.331	4.33e-269	PTGS2+Fib	PSMD11
THBS21	2.08e-273	0.880933	0.743	0.46	6.21e-269	PTGS2+Fib	THBS2
EIF4A31	3.68e-273	0.536843	0.835	0.556	1.1e-268	PTGS2+Fib	EIF4A3
[truncated: 3,081 more rows]
