# Supplementary material for: Single-cell sequencing shows cellular heterogeneity of cutaneous lesions in lupus erythematosus
Source: Nat Commun. 2022 Dec 5;13:7489. doi: 10.1038/s41467-022-35209-1 (PMC9722937; doi:10.1038/s41467-022-35209-1)
Supplement: Supplementary file 11 — Supplementary Data 8 [file 41467_2022_35209_MOESM11_ESM.xlsx]

## Sheet: Sheet1
Supplementary Data8. GO BP terms enriched in expanded fibroblast subtypes. The P value was calculated in two-side Wilcoxon Rank Sum test
	ID	Description	GeneRatio	BgRatio	pvalue	p.adjust	qvalue	geneID	Count	subcluster
GO:2001233	GO:2001233	regulation of apoptotic signaling pathway	50/676	413/18866	4.39e-14	2.24e-10	1.59e-10	G0S2/PTGS2/SOD2/CTSC/CD44/FGFR1/CFLAR/NR4A2/PTPN1/TNFAIP3/CYLD/NFE2L2/YWHAG/PLAUR/ICAM1/YBX3/FAS/NCK1/TPT1/PEA15/TNFRSF12A/FYN/TRAF1/BID/TNFRSF10B/PPIF/ITPRIP/USP47/XBP1/GCLM/RB1CC1/PPP3CC/YWHAE/TAF9/NRP1/SMAD3/HIF1A/PDCD5/RELA/SNAI2/SELENOS/PRELID1/HMOX1/SFPQ/VDAC2/DNAJA1/IGF1/THBS1/SOD1/INHBA	50	CXCL1+Fib
GO:0006979	GO:0006979	response to oxidative stress	50/676	458/18866	2.34e-12	2.38e-09	1.69e-09	CYP1B1/PTGS2/IL6/SOD2/TXN/HSPD1/FOSL1/TXNRD1/CFLAR/NR4A2/KDM6B/PPP1R15B/TNFAIP3/LDHA/NFE2L2/GCH1/ETS1/FOXO3/SPHK1/ABL1/FYN/EIF2S1/SIRPA/PPIF/CYCS/EGLN1/GCLM/CYGB/ANXA1/PRNP/PPP2CB/OSER1/EGFR/PRDX6/APOE/NR4A3/HIF1A/PRDX1/NCOA7/RELA/SELENOK/AXL/CCL19/SELENOS/HMOX1/SFPQ/EEF2/CRYAB/MGST1/SOD1	50	CXCL1+Fib
GO:0022613	GO:0022613	ribonucleoprotein complex biogenesis	50/676	482/18866	1.55e-11	1.13e-08	7.98e-09	DDX21/NPM1/RAN/NOLC1/EIF3A/EIF3J/ISG20/HSP90AB1/CEBPZ/SNRPB/RSL1D1/NIFK/GTPBP4/NOP16/WDR43/UTP6/NIP7/DKC1/DCAF13/TSR1/WDR3/RRP1/USP36/MRTO4/RPLP0/PTGES3/LYAR/EIF4A3/GNL2/EIF3B/STRAP/SNRPD1/TAF9/BRIX1/MPHOSPH10/EIF2S2/SNU13/C1QBP/NOP58/RPL7L1/RPL7/ABCE1/PA2G4/EIF3I/RPL24/NOP56/DDX27/SBDS/RSL24D1/RPS2	50	CXCL1+Fib
GO:0001667	GO:0001667	ameboidal-type cell migration	46/676	481/18866	1.49e-09	2.53e-07	1.8e-07	CYP1B1/PTGS2/FGF7/FGF2/EDNRB/ARID5B/SASH1/FGFR1/NRP2/RTN4/NFE2L2/ETS1/CD40/ABL1/SEMA3A/STARD13/TWIST1/GADD45A/AKAP12/CYGB/ANXA1/VEGFC/MAP4K4/SRPX2/MAP2K3/AMOTL1/MCC/STRAP/APOE/NRP1/HAS2/HIF1A/SDC4/C1QBP/RAB13/HMOX1/VEGFA/CCBE1/GJA1/DNAJA4/ZFAND5/EMP2/PLPP3/GREM1/THBS1/ZEB2	46	CXCL1+Fib
GO:0045785	GO:0045785	positive regulation of cell adhesion	44/676	428/18866	3.56e-10	8.31e-08	5.89e-08	NINJ1/IL6/PDPN/HSPD1/LIF/CD44/RIPK2/ABI3BP/JAK1/CYLD/YES1/ETS1/RUNX1/PLAUR/ICAM1/NCK1/ABL1/FYN/SIRPA/XBP1/ANXA1/MAP4K4/ITGA5/NR4A3/NRP1/HAS2/SMAD3/IL15/CD276/HSPH1/SDC4/RELA/C1QBP/SELENOK/CCL19/CD55/NFAT5/LIMS1/NID1/VEGFA/MAP3K8/EMP2/PLPP3/IGF1	44	CXCL1+Fib
GO:0062197	GO:0062197	cellular response to chemical stress	41/676	360/18866	6.33e-11	2.93e-08	2.08e-08	CYP1B1/PTGS2/IL6/SOD2/TXN/TXNRD1/CFLAR/NR4A2/KDM6B/TNFAIP3/NFE2L2/GCH1/ETS1/YBX3/FAS/FOXO3/SPHK1/ABL1/FYN/EIF2S1/SIRPA/PPIF/CYCS/ANXA1/OSER1/ERRFI1/EGFR/ZFP36L1/PRDX6/NR4A3/HIF1A/PRDX1/NCOA7/RELA/AXL/SELENOS/HMOX1/SFPQ/DNAJA1/MGST1/SOD1	41	CXCL1+Fib
GO:0022407	GO:0022407	regulation of cell-cell adhesion	41/676	439/18866	2.32e-08	2.04e-06	1.45e-06	IL6/SERPINE2/PDPN/HSPD1/CEBPB/CD44/RIPK2/JAK1/CYLD/YES1/ETS1/RUNX1/PLAUR/ICAM1/NCK1/GTPBP4/PAG1/ABL1/LRRC32/FYN/SIRPA/XBP1/ANXA1/PRNP/NR4A3/HAS2/IL15/CD276/HSPH1/SDC4/RELA/SELENOK/CCL19/CD55/NFAT5/VEGFA/MAP3K8/PLPP3/JAG1/ZNF703/IGF1	41	CXCL1+Fib
GO:0051051	GO:0051051	negative regulation of transport	41/676	483/18866	3.16e-07	1.52e-05	1.08e-05	PTGS2/SERPINE2/TXN/LIF/NFKB1/GEM/SDCBP/GSTO1/CLIC2/IL33/ICAM1/PIM3/PEA15/LRRC32/SIRPA/PPIF/TNFRSF1B/TWIST1/OAZ1/ANXA1/PID1/RAB7A/YWHAE/BIN1/APOE/PKDCC/FABP5/RAP1B/SELENOS/HMOX1/UFM1/GJA1/PTGER3/KCNE4/CRYAB/THBS1/SRI/INSIG1/NMB/INHBA/RGS2	41	CXCL1+Fib
GO:0032496	GO:0032496	response to lipopolysaccharide	40/676	334/18866	2.3e-11	1.22e-08	8.66e-09	CXCL1/PTGS2/CXCL3/CXCL2/IL6/PTGES/HSPD1/CEBPB/EDNRB/NFKB1/SASH1/PDE4B/RIPK2/NFKBIA/LITAF/TNFAIP3/GCH1/PDE4D/CD40/ICAM1/ABL1/NFKB2/SIRPA/TNIP2/IRAK2/TICAM1/TNFRSF1B/XBP1/AKAP12/RPS6KA3/IRAK3/RELA/AXL/CD55/SELENOS/PTGER2/GJA1/CXCL8/ABCA1/MGST1	40	CXCL1+Fib
GO:0002237	GO:0002237	response to molecule of bacterial origin	40/676	356/18866	1.64e-10	5.58e-08	3.95e-08	CXCL1/PTGS2/CXCL3/CXCL2/IL6/PTGES/HSPD1/CEBPB/EDNRB/NFKB1/SASH1/PDE4B/RIPK2/NFKBIA/LITAF/TNFAIP3/GCH1/PDE4D/CD40/ICAM1/ABL1/NFKB2/SIRPA/TNIP2/IRAK2/TICAM1/TNFRSF1B/XBP1/AKAP12/RPS6KA3/IRAK3/RELA/AXL/CD55/SELENOS/PTGER2/GJA1/CXCL8/ABCA1/MGST1	40	CXCL1+Fib
GO:0006417	GO:0006417	regulation of translation	40/676	450/18866	1.32e-07	8.04e-06	5.7e-06	IL6/NCL/NPM1/EIF1B/GSPT1/PPP1R15B/NOLC1/EIF5B/YBX3/NCK1/LARP4/FOXO3/ETF1/ACO1/EIF2S1/EIF1/SAMD4A/PABPC1/EIF4A3/EIF3B/RPS6KA3/ZFP36L1/CNBP/SAMD4B/TRMT10C/EIF4E/C1QBP/SERP1/PA2G4/FXR1/YBX1/DHX36/EIF4G2/QKI/IGFBP5/RBM8A/EEF2/THBS1/ZNF706/RGS2	40	CXCL1+Fib
GO:0050673	GO:0050673	epithelial cell proliferation	40/676	453/18866	1.57e-07	8.79e-06	6.23e-06	FGF7/IL6/FGF2/CEBPB/EDNRB/FGFR1/CFLAR/NRP2/CYP7B1/RTN4/TNFAIP3/SAV1/IFT57/B4GALT1/ERN1/VDR/TWIST1/XBP1/VEGFC/FST/MCC/STRAP/ERRFI1/EGFR/ZFP36L1/APOE/NR4A3/NRP1/HAS2/SMAD3/HIF1A/SNAI2/HMOX1/TGFBR3/VEGFA/GJA1/IGFBP5/ZNF703/IGF1/THBS1	40	CXCL1+Fib
GO:0042326	GO:0042326	negative regulation of phosphorylation	40/676	484/18866	8.74e-07	3.56e-05	2.52e-05	LIF/NPM1/LATS2/WWTR1/UBE2B/PPP1R15B/PTPN1/GPRC5A/TNFAIP3/EIF3A/CYLD/SH3BP5/YWHAG/PDE4D/TNIP1/IPO7/NCK1/ABL1/RNF149/SIRPA/PPIF/ITPRIP/C9orf72/TWIST1/GADD45A/PID1/PRNP/STRAP/ERRFI1/DUSP14/HEG1/APOE/IRAK3/CBLB/PLPP3/HNRNPU/GREM1/DNAJA1/INHBA/RGS2	40	CXCL1+Fib
GO:0042254	GO:0042254	ribosome biogenesis	39/676	310/18866	9.02e-12	7.66e-09	5.43e-09	DDX21/NPM1/RAN/NOLC1/ISG20/CEBPZ/RSL1D1/NIFK/GTPBP4/NOP16/WDR43/UTP6/NIP7/DKC1/DCAF13/TSR1/WDR3/RRP1/USP36/MRTO4/RPLP0/LYAR/EIF4A3/GNL2/BRIX1/MPHOSPH10/SNU13/C1QBP/NOP58/RPL7L1/RPL7/ABCE1/PA2G4/RPL24/NOP56/DDX27/SBDS/RSL24D1/RPS2	39	CXCL1+Fib
GO:1904951	GO:1904951	positive regulation of establishment of protein localization	39/676	370/18866	1.79e-09	2.86e-07	2.02e-07	PTGS2/IL6/TGFB3/RAN/IL33/YWHAG/HSP90AB1/RHOU/CCT2/FYN/BID/DKC1/USP36/UBE2D3/XBP1/ZPR1/OAZ1/CCT3/VEGFC/PRNP/CCT4/CCT6A/PPP3CC/CCT8/YWHAE/CCT5/TCP1/EGFR/STOM/SMAD3/HIF1A/MPC2/PDCD5/ACSL4/SERP1/SAR1A/GJA1/IGF1/SRI	39	CXCL1+Fib
GO:1901653	GO:1901653	cellular response to peptide	39/676	398/18866	1.39e-08	1.45e-06	1.03e-06	NAMPT/NFKB1/SLC39A14/RIPK2/CFLAR/NR4A2/PTPN1/ATP2B1/NFE2L2/YWHAG/RAB10/ICAM1/NCK1/RAB8B/FOXO3/FYN/ATP6V0A1/ATP6V1C1/XBP1/OSBPL8/PID1/RPL23/PRNP/RHOQ/ERRFI1/ZFP36L1/NR4A3/RELA/RAP1B/ATP6V1F/RAB13/SELENOS/KLF3/SYAP1/GJA1/IGF1/ATP6V1G1/INSIG1/PDK4	39	CXCL1+Fib
GO:0001503	GO:0001503	ossification	39/676	412/18866	3.58e-08	2.85e-06	2.02e-06	PTGS2/IL6/CEBPB/DDX21/HSPE1/TGFB3/VCAN/WWTR1/HNRNPC/ATP2B1/RUNX1/RSL1D1/TXLNG/GTPBP4/CCDC47/TMEM38B/CDH11/TWIST1/EXT1/TWIST2/CHSY1/VEGFC/SH3PXD2B/EGFR/MESD/SMAD3/HIF1A/PKDCC/IL6R/SNAI2/DHX36/HNRNPU/SBDS/GREM1/JAG1/IGFBP5/IGF1/CEBPD/TPM4	39	CXCL1+Fib
GO:0048608	GO:0048608	reproductive structure development	39/676	443/18866	2.43e-07	1.25e-05	8.85e-06	PTGS2/SERPINE2/CEBPB/LIF/ARID5B/FOSL1/RSPO3/CYP7B1/TIPARP/FKBP4/HSP90AB1/ICAM1/YBX3/DNAJB6/FOXO3/SEMA3A/VDR/PTX3/EGLN1/ANXA1/NRIP1/FST/MME/EGFR/ZFP36L1/NASP/HIF1A/EIF2S2/AXL/BASP1/RAB13/RHOBTB3/VEGFA/GJA1/MMP19/HSPA5/MGST1/SOD1/INHBA	39	CXCL1+Fib
GO:1901342	GO:1901342	regulation of vasculature development	39/676	444/18866	2.57e-07	1.3e-05	9.2e-06	CYP1B1/PTGS2/IL6/FGF2/SOD2/SASH1/CFLAR/TNFAIP3/JAK1/BTG1/NFE2L2/ETS1/RUNX1/CD40/SPHK1/ABL1/TNFRSF12A/STARD13/TWIST1/XBP1/GADD45A/EGLN1/ANXA1/VEGFC/THBS2/SRPX2/HIPK2/ITGA5/NRP1/HIF1A/IL6R/HMOX1/VEGFA/CCBE1/CXCL8/EMP2/GREM1/TMEM100/THBS1	39	CXCL1+Fib
GO:0001819	GO:0001819	positive regulation of cytokine production	39/676	447/18866	3.06e-07	1.5e-05	1.06e-05	CYP1B1/PTGS2/IL6/HSPD1/CEBPB/IL1R1/NFKB1/DDX21/BIRC3/PDE4B/RIPK2/IL33/RUNX1/PDE4D/CD40/SPHK1/NFKB2/TICAM1/TWIST1/XBP1/ANXA1/LRRFIP1/HEG1/NR4A3/SMAD3/HIF1A/IL15/CD276/IL6R/RELA/C1QBP/SELENOK/CCL19/CCBE1/DHX36/RORA/THBS1/IFIH1/SOD1	39	CXCL1+Fib
GO:0043434	GO:0043434	response to peptide hormone	39/676	447/18866	3.06e-07	1.5e-05	1.06e-05	PTGS2/EDNRB/NFKB1/SLC39A14/CFLAR/NR4A2/PTPN1/ATP2B1/NFE2L2/YWHAG/RAB10/ICAM1/NCK1/RAB8B/FOXO3/FYN/ATP6V0A1/ATP6V1C1/XBP1/OSBPL8/ANXA1/PID1/RHOQ/ERRFI1/ZFP36L1/NR4A3/RELA/RAP1B/ATP6V1F/RAB13/SELENOS/TGFBR3/SYAP1/GJA1/IGFBP5/ATP6V1G1/CACYBP/INSIG1/PDK4	39	CXCL1+Fib
GO:0061458	GO:0061458	reproductive system development	39/676	447/18866	3.06e-07	1.5e-05	1.06e-05	PTGS2/SERPINE2/CEBPB/LIF/ARID5B/FOSL1/RSPO3/CYP7B1/TIPARP/FKBP4/HSP90AB1/ICAM1/YBX3/DNAJB6/FOXO3/SEMA3A/VDR/PTX3/EGLN1/ANXA1/NRIP1/FST/MME/EGFR/ZFP36L1/NASP/HIF1A/EIF2S2/AXL/BASP1/RAB13/RHOBTB3/VEGFA/GJA1/MMP19/HSPA5/MGST1/SOD1/INHBA	39	CXCL1+Fib
GO:0034660	GO:0034660	ncRNA metabolic process	39/676	493/18866	3.47e-06	0.000111864	7.92e-05	IL6/NFKB1/DDX21/PPA1/RAN/NOLC1/ISG20/RSL1D1/NIFK/GTPBP4/WDR43/UTP6/DKC1/TP53RK/DCAF13/TSR1/WDR3/RRP1/CTU1/USP36/MRTO4/LYAR/EIF4A3/HNRNPA2B1/TRMT10C/SMAD3/MPHOSPH10/RELA/SNU13/NOP58/RPL7L1/RPL7/PA2G4/NOP56/MRPL44/DDX27/SSB/SBDS/RPS2	39	CXCL1+Fib
GO:0006401	GO:0006401	RNA catabolic process	38/676	415/18866	1.27e-07	8.04e-06	5.7e-06	NPM1/SERBP1/GSPT1/HNRNPC/PNRC2/ISG20/YBX3/ETF1/ERN1/PSME4/DKC1/TNFRSF1B/ZPR1/MRTO4/RPLP0/SAMD4A/PABPC1/RPL23/PSMD11/EIF4A3/PABPC4/ZFP36L1/SAMD4B/RPL7/FXR1/RNPS1/YBX1/PSMD12/RPL24/RPL4/DHX36/RPS20/HNRNPU/SSB/RBM8A/RPL31/RPL39/RPS2	38	CXCL1+Fib
GO:0010631	GO:0010631	epithelial cell migration	37/676	365/18866	1.35e-08	1.43e-06	1.01e-06	CYP1B1/PTGS2/FGF7/FGF2/SASH1/FGFR1/NRP2/RTN4/NFE2L2/ETS1/CD40/ABL1/SEMA3A/STARD13/GADD45A/ANXA1/VEGFC/MAP4K4/SRPX2/MAP2K3/AMOTL1/MCC/STRAP/APOE/NRP1/HAS2/HIF1A/RAB13/HMOX1/VEGFA/CCBE1/DNAJA4/EMP2/PLPP3/GREM1/THBS1/ZEB2	37	CXCL1+Fib
GO:0090132	GO:0090132	epithelium migration	37/676	368/18866	1.67e-08	1.58e-06	1.12e-06	CYP1B1/PTGS2/FGF7/FGF2/SASH1/FGFR1/NRP2/RTN4/NFE2L2/ETS1/CD40/ABL1/SEMA3A/STARD13/GADD45A/ANXA1/VEGFC/MAP4K4/SRPX2/MAP2K3/AMOTL1/MCC/STRAP/APOE/NRP1/HAS2/HIF1A/RAB13/HMOX1/VEGFA/CCBE1/DNAJA4/EMP2/PLPP3/GREM1/THBS1/ZEB2	37	CXCL1+Fib
GO:0090130	GO:0090130	tissue migration	37/676	374/18866	2.56e-08	2.14e-06	1.52e-06	CYP1B1/PTGS2/FGF7/FGF2/SASH1/FGFR1/NRP2/RTN4/NFE2L2/ETS1/CD40/ABL1/SEMA3A/STARD13/GADD45A/ANXA1/VEGFC/MAP4K4/SRPX2/MAP2K3/AMOTL1/MCC/STRAP/APOE/NRP1/HAS2/HIF1A/RAB13/HMOX1/VEGFA/CCBE1/DNAJA4/EMP2/PLPP3/GREM1/THBS1/ZEB2	37	CXCL1+Fib
GO:0070482	GO:0070482	response to oxygen levels	37/676	396/18866	1.12e-07	7.52e-06	5.33e-06	PTGS2/PDPN/HSPD1/NAMPT/TGFB3/CFLAR/NR4A2/BNIP3L/LDHA/NFE2L2/ETS1/ICAM1/FAS/FOXO3/PSME4/TWIST1/EGLN1/CYGB/LPAR1/VEGFC/PSMD11/NDRG1/ZFP36L1/HIPK2/SMAD3/HIF1A/ELOC/HMOX1/PSMD12/TGFBR3/VEGFA/ALAS1/RORA/CHCHD2/CRYAB/THBS1/ATP6V1G1	37	CXCL1+Fib
GO:0001933	GO:0001933	negative regulation of protein phosphorylation	37/676	444/18866	1.85e-06	6.64e-05	4.71e-05	LIF/NPM1/LATS2/WWTR1/UBE2B/PPP1R15B/PTPN1/GPRC5A/TNFAIP3/EIF3A/CYLD/SH3BP5/YWHAG/PDE4D/TNIP1/IPO7/NCK1/ABL1/RNF149/SIRPA/ITPRIP/C9orf72/TWIST1/GADD45A/PID1/PRNP/STRAP/ERRFI1/DUSP14/HEG1/APOE/IRAK3/CBLB/PLPP3/GREM1/DNAJA1/RGS2	37	CXCL1+Fib
GO:0006605	GO:0006605	protein targeting	36/676	444/18866	4.75e-06	0.000146722	0.000103943	HSPD1/SDCBP/BNIP3L/GRPEL1/YWHAG/RHOU/ZDHHC9/RAB8B/UBE2D1/FYN/BID/USP36/UBE2D3/CHMP4B/RPLP0/HSPA4/AKAP12/SRP19/RPL23/RAB7A/PRNP/YWHAE/TOMM40/TIMM17A/STOM/PDCD5/RPL7/RPL24/NACA/RPL4/RPS20/SEC61B/RPL31/RPL39/HSPA5/RPS2	36	CXCL1+Fib
GO:0051090	GO:0051090	regulation of DNA-binding transcription factor activity	36/676	455/18866	8.2e-06	0.000232322	0.000164585	CYP1B1/IL6/ARID5B/NFKB1/FOSL1/NPM1/RIPK2/CFLAR/NFKBIA/TNFAIP3/CYLD/CD40/ICAM1/SAV1/SPHK1/NFKB2/TRAF1/IRAK2/TICAM1/TWIST1/EGLN1/PRNP/LRRFIP1/HIPK2/SMAD3/IRAK3/UBE2N/RELA/TAX1BP1/JMY/HMOX1/MTURN/VEGFA/PLPP3/GREM1/SRI	36	CXCL1+Fib
GO:2001234	GO:2001234	negative regulation of apoptotic signaling pathway	35/676	233/18866	6.29e-13	1.38e-09	9.78e-10	PTGS2/SOD2/CD44/CFLAR/NR4A2/PTPN1/TNFAIP3/NFE2L2/PLAUR/ICAM1/YBX3/FAS/TPT1/PEA15/FYN/BID/TNFRSF10B/PPIF/ITPRIP/USP47/XBP1/GCLM/RB1CC1/TAF9/NRP1/HIF1A/RELA/SNAI2/SELENOS/PRELID1/HMOX1/VDAC2/DNAJA1/IGF1/THBS1	35	CXCL1+Fib
GO:0000302	GO:0000302	response to reactive oxygen species	35/676	235/18866	8.13e-13	1.38e-09	9.78e-10	CYP1B1/IL6/SOD2/TXN/HSPD1/FOSL1/CFLAR/KDM6B/PPP1R15B/TNFAIP3/LDHA/NFE2L2/GCH1/ETS1/FOXO3/SPHK1/ABL1/FYN/SIRPA/PPIF/EGLN1/ANXA1/PPP2CB/OSER1/EGFR/APOE/NR4A3/PRDX1/RELA/AXL/CCL19/HMOX1/EEF2/CRYAB/SOD1	35	CXCL1+Fib
GO:0051403	GO:0051403	stress-activated MAPK cascade	35/676	286/18866	2.3e-10	6.91e-08	4.89e-08	NFKB1/SASH1/RIPK2/FZD10/SDCBP/SPAG9/PTPN1/CYLD/MID1/FAS/SPHK1/ERN1/SEMA3A/TRAF1/SIRPA/TNIP2/IRAK2/GADD45A/MFHAS1/MAP4K4/RB1CC1/MAP2K3/EGFR/ZFP36L1/HIPK2/PRDX1/UBE2N/CCL19/MAP4K5/MTURN/VEGFA/MAP3K8/DNAJA1/CRYAB/ZEB2	35	CXCL1+Fib
GO:0031098	GO:0031098	stress-activated protein kinase signaling cascade	35/676	300/18866	8.5e-10	1.73e-07	1.23e-07	NFKB1/SASH1/RIPK2/FZD10/SDCBP/SPAG9/PTPN1/CYLD/MID1/FAS/SPHK1/ERN1/SEMA3A/TRAF1/SIRPA/TNIP2/IRAK2/GADD45A/MFHAS1/MAP4K4/RB1CC1/MAP2K3/EGFR/ZFP36L1/HIPK2/PRDX1/UBE2N/CCL19/MAP4K5/MTURN/VEGFA/MAP3K8/DNAJA1/CRYAB/ZEB2	35	CXCL1+Fib
GO:0034599	GO:0034599	cellular response to oxidative stress	35/676	310/18866	2.05e-09	3.16e-07	2.24e-07	CYP1B1/IL6/SOD2/TXN/TXNRD1/CFLAR/NR4A2/KDM6B/TNFAIP3/NFE2L2/GCH1/ETS1/FOXO3/SPHK1/ABL1/FYN/EIF2S1/SIRPA/PPIF/CYCS/ANXA1/OSER1/EGFR/PRDX6/NR4A3/HIF1A/PRDX1/NCOA7/RELA/AXL/SELENOS/HMOX1/SFPQ/MGST1/SOD1	35	CXCL1+Fib
GO:0007568	GO:0007568	aging	35/676	319/18866	4.36e-09	6.17e-07	4.37e-07	PTGS2/SOD2/CTSC/NAMPT/EDNRB/TGFB3/NPM1/LITAF/ATP2B1/NFE2L2/PDE4D/ICAM1/RSL1D1/FOXO3/HMGA1/ABL1/NFKB2/DNMBP/EIF2S1/TNFRSF1B/TWIST1/GCLM/PRNP/MME/PRDM2/IL15/RELA/SERP1/YBX1/LIMS1/IGFBP5/EEF2/CRYAB/CACYBP/SOD1	35	CXCL1+Fib
GO:0030198	GO:0030198	extracellular matrix organization	35/676	395/18866	8.68e-07	3.56e-05	2.52e-05	CYP1B1/CTSL/IL6/FGF2/PDPN/LAMA4/CD44/VCAN/CFLAR/ADAMTS4/ABI3BP/ETS1/COL4A1/ICAM1/DNAJB6/B4GALT1/ABL1/NFKB2/TMEM38B/PTX3/TNFRSF1B/SLC39A8/SH3PXD2B/COL15A1/PHLDB1/ITGA5/HAS2/SMAD3/SH3PXD2A/NID1/GREM1/MMP19/THBS1/PHLDB2/ADAMTS5	35	CXCL1+Fib
GO:0050678	GO:0050678	regulation of epithelial cell proliferation	35/676	395/18866	8.68e-07	3.56e-05	2.52e-05	FGF7/FGF2/EDNRB/FGFR1/CFLAR/NRP2/CYP7B1/RTN4/TNFAIP3/SAV1/IFT57/B4GALT1/VDR/TWIST1/XBP1/VEGFC/MCC/STRAP/ERRFI1/EGFR/ZFP36L1/APOE/NR4A3/NRP1/HAS2/SMAD3/HIF1A/SNAI2/HMOX1/TGFBR3/VEGFA/GJA1/ZNF703/IGF1/THBS1	35	CXCL1+Fib
GO:0043062	GO:0043062	extracellular structure organization	35/676	396/18866	9.2e-07	3.72e-05	2.64e-05	CYP1B1/CTSL/IL6/FGF2/PDPN/LAMA4/CD44/VCAN/CFLAR/ADAMTS4/ABI3BP/ETS1/COL4A1/ICAM1/DNAJB6/B4GALT1/ABL1/NFKB2/TMEM38B/PTX3/TNFRSF1B/SLC39A8/SH3PXD2B/COL15A1/PHLDB1/ITGA5/HAS2/SMAD3/SH3PXD2A/NID1/GREM1/MMP19/THBS1/PHLDB2/ADAMTS5	35	CXCL1+Fib
GO:0034470	GO:0034470	ncRNA processing	35/676	400/18866	1.16e-06	4.52e-05	3.2e-05	IL6/DDX21/NOLC1/ISG20/RSL1D1/NIFK/GTPBP4/WDR43/UTP6/DKC1/TP53RK/DCAF13/TSR1/WDR3/RRP1/CTU1/USP36/MRTO4/LYAR/EIF4A3/HNRNPA2B1/TRMT10C/SMAD3/MPHOSPH10/SNU13/NOP58/RPL7L1/RPL7/PA2G4/NOP56/MRPL44/DDX27/SSB/SBDS/RPS2	35	CXCL1+Fib
GO:0045765	GO:0045765	regulation of angiogenesis	35/676	403/18866	1.38e-06	5.16e-05	3.66e-05	CYP1B1/PTGS2/IL6/FGF2/SASH1/TNFAIP3/JAK1/BTG1/NFE2L2/ETS1/RUNX1/CD40/SPHK1/ABL1/TNFRSF12A/STARD13/TWIST1/XBP1/GADD45A/EGLN1/ANXA1/VEGFC/THBS2/SRPX2/HIPK2/ITGA5/NRP1/HIF1A/HMOX1/VEGFA/CCBE1/CXCL8/EMP2/GREM1/THBS1	35	CXCL1+Fib
GO:0042110	GO:0042110	T cell activation	35/676	483/18866	6.77e-05	0.00134126	0.000950192	CTSL/IL6/HSPD1/CEBPB/CD44/RIPK2/CYLD/YES1/RUNX1/ICAM1/NCK1/PAG1/ABL1/LRRC32/FYN/SIRPA/TNFRSF1B/XBP1/ANXA1/PRNP/ZFP36L1/SMAD3/IL15/CD276/HSPH1/SDC4/SELENOK/CCL19/CD55/PRELID1/MAP3K8/RORA/IGF1/CYP26B1/SOD1	35	CXCL1+Fib
GO:0022604	GO:0022604	regulation of cell morphogenesis	35/676	499/18866	0.00012857	0.00219793	0.00155709	PDPN/CD44/RND3/RTN4/RHOU/CDC42EP2/ICAM1/MFSD2A/LARP4/RAB21/ABL1/TNFRSF12A/FYN/DNMBP/SEMA3A/SDC2/ANXA1/LPAR1/PRPF40A/RHOQ/TUBB2B/APOE/NRP1/HAS2/FMNL2/SH3KBP1/C1QBP/GOLGA4/LIMS1/RHOBTB3/VEGFA/DHX36/SPART/DLC1/ZEB2	35	CXCL1+Fib
GO:0007159	GO:0007159	leukocyte cell-cell adhesion	34/676	364/18866	3.7e-07	1.73e-05	1.23e-05	IL6/HSPD1/CEBPB/CD44/RIPK2/CYLD/YES1/ETS1/RUNX1/ICAM1/TNIP1/NCK1/PAG1/LRRC32/FYN/SIRPA/XBP1/ANXA1/SLC39A8/PRNP/ITGA5/NR4A3/HAS2/IL15/CD276/HSPH1/SDC4/RELA/SELENOK/CCL19/CD55/NFAT5/MAP3K8/IGF1	34	CXCL1+Fib
GO:0006402	GO:0006402	mRNA catabolic process	34/676	376/18866	7.83e-07	3.31e-05	2.34e-05	NPM1/SERBP1/GSPT1/HNRNPC/PNRC2/YBX3/ETF1/ERN1/PSME4/MRTO4/RPLP0/SAMD4A/PABPC1/RPL23/PSMD11/EIF4A3/PABPC4/ZFP36L1/SAMD4B/RPL7/FXR1/RNPS1/YBX1/PSMD12/RPL24/RPL4/DHX36/RPS20/HNRNPU/SSB/RBM8A/RPL31/RPL39/RPS2	34	CXCL1+Fib
GO:0001701	GO:0001701	in utero embryonic development	34/676	383/18866	1.19e-06	4.6e-05	3.26e-05	CEBPB/LIF/FGFR1/FOSL1/RSPO3/TGFB3/UBE2B/RTN4/YBX3/DNAJB6/MAFG/CHST11/TWIST1/ZPR1/MAFF/EGLN1/EGFR/ZFP36L1/HEG1/NASP/SMAD3/HIF1A/ANKRD11/EIF2S2/SH3PXD2A/RPL7L1/COPS2/YBX1/NBN/VEGFA/ZFAND5/SBDS/TMEM100/IGF1	34	CXCL1+Fib
GO:0050727	GO:0050727	regulation of inflammatory response	34/676	425/18866	1.16e-05	0.000303647	0.000215114	TNFAIP6/PTGS2/IL6/METRNL/CTSC/HSPD1/CEBPB/IL1R1/EDNRB/NFKB1/BIRC3/NFKBIA/TNFAIP3/IL33/CYLD/ETS1/TNIP1/SPHK1/SIRPA/TICAM1/TNFRSF1B/MFHAS1/ANXA1/OSMR/EGFR/APOE/SMAD3/IL15/RELA/SELENOS/PTGER3/RORA/IGF1/SOD1	34	CXCL1+Fib
GO:0048732	GO:0048732	gland development	34/676	443/18866	2.73e-05	0.000635005	0.000449859	FGF7/IL6/SERPINE2/CEBPB/ARID5B/FGFR1/TGFB3/CFLAR/CYP7B1/RTN4/TNFAIP3/ETS1/FKBP4/JARID2/ABL1/SEMA3A/GNPNAT1/VDR/XBP1/LMO4/ANXA1/RB1CC1/EGFR/NRP1/SMAD3/HIF1A/RELA/SNAI2/HMOX1/TGFBR3/VEGFA/IGFBP5/ZNF703/SOD1	34	CXCL1+Fib
GO:0060249	GO:0060249	anatomical structure homeostasis	34/676	469/18866	8.5e-05	0.00159716	0.00113148	PTGS2/IL6/WWTR1/HNRNPC/GNL3/ATP2B1/TNFAIP3/HSP90AB1/CCT2/MFSD2A/DKC1/CHMP4B/CCT3/PTGES3/SLC39A8/CCT4/CCT6A/CCT8/CCT5/STRAP/TCP1/HNRNPA2B1/EGFR/HIF1A/PRDX1/ANKRD11/NBN/HNRNPA1/VEGFA/GJA1/DHX36/HNRNPU/SOD1/PDK4	34	CXCL1+Fib
GO:0050769	GO:0050769	positive regulation of neurogenesis	34/676	485/18866	0.000161471	0.00259525	0.00183857	IL6/SERPINE2/LIF/FGFR1/CFLAR/ABL2/SPAG9/NFE2L2/IL34/RHEB/NCK1/RAB21/TNFRSF12A/FYN/SEMA3A/TNFRSF1B/LPAR1/VEGFC/MME/BIN1/TUBB2B/APOE/NRP1/HIF1A/RELA/IRX3/CREB3L2/GOLGA4/VEGFA/PPP1CC/DHX36/HSPA5/ZEB2/RGS2	34	CXCL1+Fib
GO:0016049	GO:0016049	cell growth	34/676	490/18866	0.000195743	0.00299493	0.00212171	SERPINE2/MEG3/DCLK1/NRP2/SDCBP/RTN4/BTG1/HSP90AB1/MFSD2A/RAB21/SPHK1/ABL1/TNFRSF12A/SEMA3A/C9orf72/USP47/RPS6KA3/EGFR/APOE/NRP1/SMAD3/GOLGA4/VEGFA/GJA1/SPART/EIF4G2/GREM1/IGFBP5/AKAP13/IGF1/CRYAB/ZEB2/INHBA/RGS2	34	CXCL1+Fib
GO:0097193	GO:0097193	intrinsic apoptotic signaling pathway	33/676	290/18866	4.87e-09	6.71e-07	4.75e-07	CYP1B1/PTGS2/SOD2/CEBPB/CD44/PTPN1/CYLD/NFE2L2/PLAUR/YBX3/NCK1/TPT1/ABL1/ERN1/BID/TNFRSF10B/PPIF/USP47/TNFRSF1B/XBP1/HIPK2/TAF9/HIF1A/SELENOK/SNAI2/JMY/SELENOS/HMOX1/NBN/SFPQ/VDAC2/DNAJA1/SOD1	33	CXCL1+Fib
GO:0010632	GO:0010632	regulation of epithelial cell migration	33/676	301/18866	1.23e-08	1.37e-06	9.67e-07	PTGS2/FGF7/FGF2/SASH1/FGFR1/NRP2/RTN4/NFE2L2/ETS1/CD40/ABL1/SEMA3A/STARD13/GADD45A/ANXA1/VEGFC/MAP4K4/SRPX2/MAP2K3/AMOTL1/MCC/STRAP/APOE/NRP1/HAS2/HIF1A/HMOX1/VEGFA/CCBE1/DNAJA4/EMP2/PLPP3/THBS1	33	CXCL1+Fib
GO:1903829	GO:1903829	positive regulation of cellular protein localization	33/676	338/18866	1.99e-07	1.06e-05	7.48e-06	PTGS2/LIF/SQSTM1/RAN/RTN4/GNL3/CYLD/YWHAG/HSP90AB1/RHOU/CCT2/FYN/BID/DKC1/USP36/UBE2D3/ZPR1/OAZ1/CCT3/PRNP/CCT4/CCT6A/PPP3CC/CCT8/YWHAE/CCT5/TCP1/EGFR/MESD/STOM/SMAD3/PDCD5/SAR1A	33	CXCL1+Fib
GO:0036293	GO:0036293	response to decreased oxygen levels	33/676	371/18866	1.64e-06	6.04e-05	4.28e-05	PTGS2/HSPD1/NAMPT/TGFB3/CFLAR/NR4A2/BNIP3L/LDHA/NFE2L2/ETS1/ICAM1/FOXO3/PSME4/TWIST1/EGLN1/CYGB/VEGFC/PSMD11/NDRG1/ZFP36L1/HIPK2/SMAD3/HIF1A/ELOC/HMOX1/PSMD12/TGFBR3/VEGFA/ALAS1/RORA/CHCHD2/CRYAB/THBS1	33	CXCL1+Fib
GO:0018108	GO:0018108	peptidyl-tyrosine phosphorylation	33/676	374/18866	1.95e-06	6.96e-05	4.93e-05	FGF7/IL6/LIF/CD44/FGFR1/RIPK2/ABL2/PTPN1/GPRC5A/JAK1/YES1/SH3BP5/IL34/CD40/ICAM1/ABL1/FYN/PRNP/MAP2K3/ERRFI1/EGFR/HIPK2/ITGA5/DYRK3/NRP1/IL15/PKDCC/IL6R/AXL/CBLB/VEGFA/GREM1/IGF1	33	CXCL1+Fib
GO:0018212	GO:0018212	peptidyl-tyrosine modification	33/676	377/18866	2.32e-06	7.89e-05	5.59e-05	FGF7/IL6/LIF/CD44/FGFR1/RIPK2/ABL2/PTPN1/GPRC5A/JAK1/YES1/SH3BP5/IL34/CD40/ICAM1/ABL1/FYN/PRNP/MAP2K3/ERRFI1/EGFR/HIPK2/ITGA5/DYRK3/NRP1/IL15/PKDCC/IL6R/AXL/CBLB/VEGFA/GREM1/IGF1	33	CXCL1+Fib
GO:0042493	GO:0042493	response to drug	33/676	397/18866	7.02e-06	0.000203811	0.000144387	PTGS2/PLIN2/HSPD1/NNMT/TGIF1/FOSL1/PDE4B/UBE2B/TOP1/LDHA/NFE2L2/HSP90AB1/ICAM1/FOXO3/FYN/RNF149/MT2A/USP47/GCLM/ANXA1/SRP19/VEGFC/PRNP/EGFR/RELA/RAP1B/ABCA1/EEF2/THBS1/HSPA5/MGST1/SOD1/INHBA	33	CXCL1+Fib
GO:0052547	GO:0052547	regulation of peptidase activity	33/676	466/18866	0.000166645	0.00263682	0.00186801	PTGS2/SERPINE2/HSPD1/CD44/TNFAIP8/HSPE1/BIRC3/RIPK2/CFLAR/PLAUR/DNAJB6/FAS/IFT57/FYN/PSME4/TANK/BID/TNFRSF10B/CYCS/USP47/TFPI2/PRNP/RPS6KA3/YWHAE/BIN1/SMAD3/PDCD5/PRELID1/VEGFA/DLC1/CRYAB/THBS1/CAST	33	CXCL1+Fib
GO:0043312	GO:0043312	neutrophil degranulation	33/676	487/18866	0.000370192	0.00488215	0.00345869	CXCL1/TNFAIP6/CTSC/FTH1/NFKB1/CD44/SDCBP/HSP90AB1/PLAUR/CCT2/RAB10/B4GALT1/ILF2/ATP6V0A1/SIRPA/PTX3/TNFRSF1B/CD59/PSMD11/RAB7A/CCT8/MME/GLA/PRDX6/STOM/FABP5/RAP1B/CD55/PA2G4/PSMD12/BRI3/EEF2/MGST1	33	CXCL1+Fib
GO:0002283	GO:0002283	neutrophil activation involved in immune response	33/676	490/18866	0.000412644	0.00526923	0.0037329	CXCL1/TNFAIP6/CTSC/FTH1/NFKB1/CD44/SDCBP/HSP90AB1/PLAUR/CCT2/RAB10/B4GALT1/ILF2/ATP6V0A1/SIRPA/PTX3/TNFRSF1B/CD59/PSMD11/RAB7A/CCT8/MME/GLA/PRDX6/STOM/FABP5/RAP1B/CD55/PA2G4/PSMD12/BRI3/EEF2/MGST1	33	CXCL1+Fib
GO:0071216	GO:0071216	cellular response to biotic stimulus	32/676	246/18866	2.88e-10	8.16e-08	5.78e-08	CXCL1/CXCL3/CXCL2/IL6/CEBPB/EDNRB/NFKB1/SASH1/PDE4B/RIPK2/NFKBIA/PPP1R15B/LITAF/TNFAIP3/PDE4D/CD40/ICAM1/ABL1/CCDC47/SIRPA/TNIP2/IRAK2/TICAM1/TNFRSF1B/XBP1/RELA/AXL/CD55/SELENOS/CXCL8/ABCA1/HSPA5	32	CXCL1+Fib
GO:0072593	GO:0072593	reactive oxygen species metabolic process	32/676	288/18866	1.49e-08	1.47e-06	1.04e-06	CYP1B1/PTGS2/SOD2/HSPD1/CFLAR/STK17A/NFE2L2/GCH1/HSP90AB1/ICAM1/FOXO3/FYN/SIRPA/TICAM1/PTX3/GADD45A/PID1/SH3PXD2B/GLA/EGFR/PRDX6/SMAD3/HIF1A/PRDX1/SH3PXD2A/SELENOS/VDAC1/RORA/CRYAB/THBS1/SOD1/PDK4	32	CXCL1+Fib
GO:0031647	GO:0031647	regulation of protein stability	32/676	296/18866	2.87e-08	2.36e-06	1.67e-06	HSPD1/ATP1B3/UBE2B/RTN4/HSP90AB1/CCT2/SAV1/GTPBP4/B4GALT5/RNF149/TNIP2/USP36/USP47/XBP1/CCT3/MOSMO/PTGES3/RPL23/PRNP/CCT4/CCT6A/CCT8/CCT5/TCP1/CDC37L1/TAF9/SMAD3/USP3/SUGT1/PLPP3/IGF1/CRYAB	32	CXCL1+Fib
GO:0034612	GO:0034612	response to tumor necrosis factor	32/676	320/18866	1.77e-07	9.58e-06	6.79e-06	PTGS2/NFKB1/BIRC3/NFKBIA/TNFAIP3/CYLD/NFE2L2/GCH1/CD40/ICAM1/YBX3/FAS/FOXO3/SPHK1/TNFRSF12A/PSME4/TANK/TRAF1/TNFRSF1B/AKAP12/PID1/PSMD11/ZFP36L1/HAS2/RELA/TAX1BP1/CCL19/PSMD12/LIMS1/CXCL8/RORA/THBS1	32	CXCL1+Fib
GO:0043405	GO:0043405	regulation of MAP kinase activity	32/676	342/18866	7.85e-07	3.31e-05	2.34e-05	FGF2/SASH1/FGFR1/TGFB3/RIPK2/FZD10/SPAG9/PTPN1/IL34/CD40/PEA15/ERN1/IRAK2/GADD45A/LPAR1/MAP2K3/DUSP14/EGFR/APOE/IRAK3/UBE2N/CCL19/MAP4K5/VEGFA/MAP3K8/DNAJA1/AKAP13/IGF1/THBS1/ZEB2/SOD1/RGS2	32	CXCL1+Fib
GO:0001666	GO:0001666	response to hypoxia	32/676	359/18866	2.25e-06	7.73e-05	5.48e-05	PTGS2/HSPD1/TGFB3/CFLAR/NR4A2/BNIP3L/LDHA/NFE2L2/ETS1/ICAM1/FOXO3/PSME4/TWIST1/EGLN1/CYGB/VEGFC/PSMD11/NDRG1/ZFP36L1/HIPK2/SMAD3/HIF1A/ELOC/HMOX1/PSMD12/TGFBR3/VEGFA/ALAS1/RORA/CHCHD2/CRYAB/THBS1	32	CXCL1+Fib
GO:0051052	GO:0051052	regulation of DNA metabolic process	32/676	365/18866	3.19e-06	0.000103651	7.34e-05	IL6/FGF2/NPM1/UBE2B/HNRNPC/GNL3/KPNA2/SUB1/CD40/HSP90AB1/CCT2/DNAJC2/DKC1/TWIST1/CCT3/PTGES3/CCT4/CCT6A/CCT8/CCT5/OTUD4/TCP1/HNRNPA2B1/EGFR/UBE2N/PRRX1/NBN/HNRNPA1/GJA1/DHX36/HNRNPU/GREM1	32	CXCL1+Fib
GO:0003012	GO:0003012	muscle system process	32/676	467/18866	0.000372499	0.00489144	0.00346527	PTGS2/EDNRB/PDE4B/CFLAR/GSTO1/CLIC2/ATP2B1/PDE4D/JARID2/FOXO3/SPHK1/TMEM38B/TNFRSF1B/MAP2K3/ERRFI1/BIN1/NR4A3/SMAD3/IL15/HMOX1/GJA1/PTGER3/IGFBP5/KCNE4/EEF2/AKAP13/IGF1/CRYAB/SRI/TPM4/SOD1/RGS2	32	CXCL1+Fib
GO:0008380	GO:0008380	RNA splicing	32/676	487/18866	0.000761125	0.00859852	0.00609149	WTAP/NCL/KHDRBS3/HNRNPH3/HNRNPC/SNRPB/RBM17/ERN1/ZPR1/PNN/PABPC1/PRPF40A/EIF4A3/HNRNPF/STRAP/HNRNPA2B1/SNRPD1/SNRPA1/PRDX6/MPHOSPH10/PRPF38B/SNU13/C1QBP/FXR1/RNPS1/YBX1/PAPOLA/HNRNPA1/SFPQ/HNRNPU/QKI/RBM8A	32	CXCL1+Fib
GO:0072503	GO:0072503	cellular divalent inorganic cation homeostasis	32/676	492/18866	0.000901747	0.00977741	0.00692665	FGF2/EDNRB/SLC39A14/ABL2/GSTO1/CLIC2/ATP13A3/ATP2B1/S1PR3/PDE4D/CD40/TPT1/ABL1/FYN/CCDC47/TMEM38B/VDR/MT2A/LPAR1/SLC39A8/PRNP/YWHAE/APOE/SMAD3/SELENOK/CCL19/CD55/PTGER2/GJA1/PTGER3/SRI/NMB	32	CXCL1+Fib
GO:0070555	GO:0070555	response to interleukin-1	31/676	211/18866	2.4e-11	1.22e-08	8.66e-09	IL6/CEBPB/IL1R1/NFKB1/RIPK2/SQSTM1/NFKBIA/ETS1/CD40/ICAM1/PSME4/TANK/SIRPA/TNIP2/USP10/IRAK2/AKAP12/ANXA1/PSMD11/OTUD4/TAF9/HAS2/HIF1A/IRAK3/UBE2N/RELA/CCL19/PSMD12/CXCL8/MAP3K8/RORA	31	CXCL1+Fib
GO:0006457	GO:0006457	protein folding	31/676	230/18866	2.23e-10	6.91e-08	4.89e-08	HSPD1/HSPE1/PFDN2/HSPA9/GRPEL1/FKBP4/HSP90AB1/CCT2/DNAJB6/SPHK1/DNAJC2/PPIF/AHSA1/CCT3/PTGES3/CCT4/CCT6A/DNAJA2/CCT8/NUDC/CCT5/TCP1/CDC37L1/MESD/HSPH1/PDCD5/ST13/DNAJA4/DNAJA1/CRYAB/HSPA5	31	CXCL1+Fib
GO:1904018	GO:1904018	positive regulation of vasculature development	31/676	235/18866	3.85e-10	8.31e-08	5.89e-08	CYP1B1/PTGS2/FGF2/SOD2/SASH1/CFLAR/JAK1/BTG1/NFE2L2/ETS1/RUNX1/CD40/SPHK1/ABL1/TWIST1/XBP1/ANXA1/VEGFC/SRPX2/HIPK2/ITGA5/NRP1/HIF1A/IL6R/HMOX1/VEGFA/CCBE1/CXCL8/GREM1/TMEM100/THBS1	31	CXCL1+Fib
GO:0034504	GO:0034504	protein localization to nucleus	31/676	277/18866	2.11e-08	1.89e-06	1.34e-06	PTGS2/TXN/LIF/DCLK1/RAN/NFKBIA/NOLC1/KPNA2/HSP90AB1/CCT2/DNAJB6/IPO7/FYN/RASSF5/DKC1/ZPR1/MFHAS1/CCT3/OSBPL8/RPL23/CCT4/CCT6A/CCT8/YWHAE/CCT5/TCP1/SMAD3/NXT1/CBLB/UFM1/HNRNPU	31	CXCL1+Fib
GO:0007249	GO:0007249	I-kappaB kinase/NF-kappaB signaling	31/676	286/18866	4.45e-08	3.38e-06	2.4e-06	REL/DDX21/BIRC3/RIPK2/SQSTM1/CFLAR/NFKBIA/LITAF/TNFAIP3/CD40/TNIP1/ABL1/FYN/TANK/TRAF1/SIRPA/TNIP2/TNFRSF10B/USP10/IRAK2/TICAM1/LPAR1/UBE2N/RELA/CCL19/HMOX1/GJA1/DHX36/RORA/AKAP13/CXXC5	31	CXCL1+Fib
GO:1903037	GO:1903037	regulation of leukocyte cell-cell adhesion	31/676	329/18866	1e-06	4.03e-05	2.85e-05	IL6/HSPD1/CEBPB/CD44/RIPK2/CYLD/YES1/ETS1/RUNX1/ICAM1/NCK1/PAG1/LRRC32/FYN/SIRPA/XBP1/ANXA1/PRNP/NR4A3/HAS2/IL15/CD276/HSPH1/SDC4/RELA/SELENOK/CCL19/CD55/NFAT5/MAP3K8/IGF1	31	CXCL1+Fib
GO:0071375	GO:0071375	cellular response to peptide hormone stimulus	31/676	330/18866	1.07e-06	4.23e-05	3e-05	NFKB1/SLC39A14/CFLAR/NR4A2/PTPN1/ATP2B1/NFE2L2/YWHAG/RAB10/NCK1/RAB8B/FOXO3/FYN/ATP6V0A1/ATP6V1C1/XBP1/OSBPL8/PID1/RHOQ/ERRFI1/ZFP36L1/NR4A3/RELA/RAP1B/ATP6V1F/RAB13/SELENOS/SYAP1/ATP6V1G1/INSIG1/PDK4	31	CXCL1+Fib
GO:0032147	GO:0032147	activation of protein kinase activity	31/676	331/18866	1.14e-06	4.48e-05	3.17e-05	FGF2/TXN/TGFB3/RIPK2/SPAG9/PTPN1/COPS8/GPRC5A/PEA15/ABL1/ERN1/TNFRSF10B/IRAK2/GADD45A/OSBPL8/LPAR1/PRNP/MAP4K4/MAP2K3/EGFR/UBE2N/IL6R/CCL19/MAP4K5/VEGFA/MAP3K8/EMP2/GREM1/IGF1/THBS1/SOD1	31	CXCL1+Fib
GO:0090150	GO:0090150	establishment of protein localization to membrane	31/676	342/18866	2.28e-06	7.79e-05	5.52e-05	SDCBP/YWHAG/RAB10/ZDHHC9/RAB8B/CLIP1/FYN/BID/CHMP4B/RPLP0/HSPA4/SRP19/RPL23/PRNP/PPP3CC/YWHAE/EGFR/STOM/PKDCC/PDCD5/RPL7/GOLGA4/RPL24/NACA/RPL4/RPS20/SEC61B/RPL31/RPL39/HSPA5/RPS2	31	CXCL1+Fib
GO:0051222	GO:0051222	positive regulation of protein transport	31/676	354/18866	4.65e-06	0.000144451	0.000102334	PTGS2/IL6/TGFB3/RAN/IL33/YWHAG/HSP90AB1/RHOU/FYN/BID/USP36/UBE2D3/XBP1/ZPR1/OAZ1/VEGFC/PRNP/PPP3CC/YWHAE/EGFR/STOM/SMAD3/HIF1A/MPC2/PDCD5/ACSL4/SERP1/SAR1A/GJA1/IGF1/SRI	31	CXCL1+Fib
GO:0051169	GO:0051169	nuclear transport	31/676	357/18866	5.52e-06	0.000165517	0.000117258	PTGS2/TXN/NPM1/RAN/NFKBIA/HSPA9/NOLC1/KPNA2/HSP90AB1/SNRPB/IPO7/HMGA1/SLBP/ZPR1/RPL23/EIF4A3/YWHAE/HNRNPA2B1/SNRPD1/SMAD3/NXT1/EIF4E/CBLB/ABCE1/RNPS1/HNRNPA1/UFM1/PPP1CC/SSB/RBM8A/AKAP13	31	CXCL1+Fib
GO:0060537	GO:0060537	muscle tissue development	31/676	409/18866	7.71e-05	0.00147186	0.00104271	FGF2/FGFR1/CFLAR/KDM6B/TIPARP/CSRP2/MSC/YBX3/SAV1/JARID2/HIVEP3/TWIST1/MAFF/EGLN1/HEG1/SMAD3/AKIRIN1/COPS2/TGFBR3/VEGFA/GJA1/ZFAND5/HNRNPU/GREM1/IGFBP5/EEF2/AKAP13/IGF1/CACYBP/CYP26B1/RGS2	31	CXCL1+Fib
GO:0052548	GO:0052548	regulation of endopeptidase activity	31/676	434/18866	0.000223974	0.00329811	0.0023365	PTGS2/SERPINE2/HSPD1/CD44/TNFAIP8/HSPE1/BIRC3/RIPK2/CFLAR/PLAUR/DNAJB6/FAS/IFT57/FYN/BID/TNFRSF10B/CYCS/USP47/TFPI2/PRNP/RPS6KA3/YWHAE/BIN1/SMAD3/PDCD5/PRELID1/VEGFA/DLC1/CRYAB/THBS1/CAST	31	CXCL1+Fib
GO:0022409	GO:0022409	positive regulation of cell-cell adhesion	30/676	279/18866	8.77e-08	6.04e-06	4.28e-06	IL6/PDPN/HSPD1/CD44/RIPK2/JAK1/CYLD/YES1/ETS1/RUNX1/PLAUR/ICAM1/NCK1/FYN/SIRPA/XBP1/ANXA1/NR4A3/HAS2/IL15/CD276/HSPH1/RELA/SELENOK/CCL19/CD55/NFAT5/MAP3K8/PLPP3/IGF1	30	CXCL1+Fib
GO:0060485	GO:0060485	mesenchyme development	30/676	290/18866	2.06e-07	1.08e-05	7.65e-06	IL6/PDPN/EDNRB/FGFR1/TGFB3/NRP2/SDCBP/HNRNPAB/WWTR1/RTN4/NOLC1/SEMA3A/TWIST1/STRAP/ZFP36L1/PHLDB1/NRP1/HAS2/SMAD3/HIF1A/SNAI2/BASP1/TGFBR3/GREM1/JAG1/TMEM100/ZNF703/DAB2/ZEB2/PHLDB2	30	CXCL1+Fib
GO:0071356	GO:0071356	cellular response to tumor necrosis factor	30/676	297/18866	3.45e-07	1.64e-05	1.16e-05	NFKB1/BIRC3/NFKBIA/TNFAIP3/CYLD/NFE2L2/CD40/ICAM1/YBX3/FAS/FOXO3/SPHK1/TNFRSF12A/PSME4/TANK/TRAF1/TNFRSF1B/AKAP12/PID1/PSMD11/ZFP36L1/HAS2/RELA/TAX1BP1/CCL19/PSMD12/LIMS1/CXCL8/RORA/THBS1	30	CXCL1+Fib
GO:0071902	GO:0071902	positive regulation of protein serine/threonine kinase activity	30/676	345/18866	7.59e-06	0.000218502	0.000154794	FGF2/SASH1/FGFR1/TGFB3/RIPK2/FZD10/SPAG9/PTPN1/IL34/CD40/HSP90AB1/PEA15/ERN1/IRAK2/GADD45A/LPAR1/MAP2K3/EGFR/CCNK/UBE2N/CCL19/MAP4K5/SYAP1/VEGFA/MAP3K8/AKAP13/IGF1/THBS1/ZEB2/SOD1	30	CXCL1+Fib
GO:0006913	GO:0006913	nucleocytoplasmic transport	30/676	354/18866	1.26e-05	0.000326314	0.000231172	PTGS2/TXN/NPM1/RAN/NFKBIA/HSPA9/NOLC1/KPNA2/HSP90AB1/SNRPB/IPO7/SLBP/ZPR1/RPL23/EIF4A3/YWHAE/HNRNPA2B1/SNRPD1/SMAD3/NXT1/EIF4E/CBLB/ABCE1/RNPS1/HNRNPA1/UFM1/PPP1CC/SSB/RBM8A/AKAP13	30	CXCL1+Fib
GO:0070997	GO:0070997	neuron death	30/676	360/18866	1.73e-05	0.000429099	0.000303988	SOD2/HSPD1/CEBPB/NAMPT/REL/TGFB3/NR4A2/HSP90AB1/FAS/FOXO3/ABL1/FYN/EIF2S1/BID/TNFRSF1B/ZPR1/CHMP4B/EGLN1/GCLM/PRNP/HIPK2/APOE/NR4A3/NRP1/HIF1A/NCOA7/AXL/HMOX1/HSPA5/SOD1	30	CXCL1+Fib
GO:0007517	GO:0007517	muscle organ development	30/676	407/18866	0.000163814	0.00262462	0.00185937	FGF2/LIF/ARID5B/FGFR1/CFLAR/MSC/YBX3/SAV1/JARID2/HIVEP3/TWIST1/XBP1/MAFF/EGLN1/HEG1/SMAD3/AKIRIN1/SERP1/COPS2/BASP1/FXR1/TGFBR3/GJA1/GREM1/EEF2/IGF1/CRYAB/SRI/CYP26B1/RGS2	30	CXCL1+Fib
GO:0071222	GO:0071222	cellular response to lipopolysaccharide	29/676	208/18866	3.8e-10	8.31e-08	5.89e-08	CXCL1/CXCL3/CXCL2/IL6/CEBPB/EDNRB/NFKB1/SASH1/PDE4B/RIPK2/NFKBIA/LITAF/TNFAIP3/PDE4D/CD40/ICAM1/ABL1/SIRPA/TNIP2/IRAK2/TICAM1/TNFRSF1B/XBP1/RELA/AXL/CD55/SELENOS/CXCL8/ABCA1	29	CXCL1+Fib
GO:0071219	GO:0071219	cellular response to molecule of bacterial origin	29/676	222/18866	1.79e-09	2.86e-07	2.02e-07	CXCL1/CXCL3/CXCL2/IL6/CEBPB/EDNRB/NFKB1/SASH1/PDE4B/RIPK2/NFKBIA/LITAF/TNFAIP3/PDE4D/CD40/ICAM1/ABL1/SIRPA/TNIP2/IRAK2/TICAM1/TNFRSF1B/XBP1/RELA/AXL/CD55/SELENOS/CXCL8/ABCA1	29	CXCL1+Fib
GO:0006403	GO:0006403	RNA localization	29/676	236/18866	7.41e-09	9.07e-07	6.43e-07	NPM1/RAN/CCT2/SLBP/DKC1/CCT3/EIF4A3/CCT4/CCT6A/CCT8/CCT5/TCP1/HNRNPA2B1/ZFP36L1/AHCTF1/NXT1/MRPL18/EIF4E/NOP58/ABCE1/RNPS1/YBX1/HNRNPA1/DHX36/SFPQ/HNRNPU/SSB/QKI/RBM8A	29	CXCL1+Fib
GO:0043122	GO:0043122	regulation of I-kappaB kinase/NF-kappaB signaling	29/676	252/18866	3.26e-08	2.63e-06	1.87e-06	REL/DDX21/BIRC3/RIPK2/SQSTM1/CFLAR/LITAF/TNFAIP3/CD40/TNIP1/ABL1/FYN/TANK/TRAF1/SIRPA/TNIP2/TNFRSF10B/USP10/TICAM1/LPAR1/UBE2N/RELA/CCL19/HMOX1/GJA1/DHX36/RORA/AKAP13/CXXC5	29	CXCL1+Fib
GO:0043542	GO:0043542	endothelial cell migration	29/676	286/18866	4.99e-07	2.29e-05	1.62e-05	CYP1B1/PTGS2/FGF2/SASH1/FGFR1/NRP2/NFE2L2/ETS1/CD40/ABL1/STARD13/GADD45A/ANXA1/VEGFC/SRPX2/MAP2K3/AMOTL1/APOE/NRP1/HIF1A/RAB13/HMOX1/VEGFA/CCBE1/DNAJA4/EMP2/PLPP3/GREM1/THBS1	29	CXCL1+Fib
GO:0050863	GO:0050863	regulation of T cell activation	29/676	332/18866	9.85e-06	0.000268361	0.000190116	IL6/HSPD1/CEBPB/RIPK2/CYLD/YES1/RUNX1/NCK1/PAG1/ABL1/LRRC32/FYN/SIRPA/TNFRSF1B/XBP1/ANXA1/PRNP/IL15/CD276/HSPH1/SDC4/SELENOK/CCL19/CD55/PRELID1/MAP3K8/IGF1/CYP26B1/SOD1	29	CXCL1+Fib
GO:0000375	GO:0000375	RNA splicing, via transesterification reactions	29/676	393/18866	0.000205543	0.00308515	0.00218563	WTAP/NCL/KHDRBS3/HNRNPH3/HNRNPC/SNRPB/RBM17/PNN/PABPC1/PRPF40A/EIF4A3/HNRNPF/STRAP/HNRNPA2B1/SNRPD1/SNRPA1/PRDX6/MPHOSPH10/SNU13/C1QBP/FXR1/RNPS1/YBX1/PAPOLA/HNRNPA1/SFPQ/HNRNPU/QKI/RBM8A	29	CXCL1+Fib
GO:0032970	GO:0032970	regulation of actin filament-based process	29/676	405/18866	0.000339236	0.00454843	0.00322227	PDPN/TGFB3/PDE4B/RND3/ABL2/FZD10/FRMD6/SNX9/PDE4D/CDC42EP2/ICAM1/NCK1/ABL1/C9orf72/LPAR1/SH3PXD2B/RHOQ/BIN1/ARPC5L/NRP1/SMAD3/SDC4/JMY/RHOBTB3/DLC1/ACTR3/AKAP13/SRI/PHLDB2	29	CXCL1+Fib
GO:0050867	GO:0050867	positive regulation of cell activation	29/676	421/18866	0.000634521	0.00738102	0.00522897	IL6/PDPN/CTSC/HSPD1/RIPK2/IL33/CYLD/YES1/RUNX1/CD40/NCK1/FYN/SIRPA/TNIP2/TICAM1/XBP1/ANXA1/NR4A3/IL15/CD276/HSPH1/SH3KBP1/SELENOK/AXL/CCL19/CD55/MAP3K8/IGF1/THBS1	29	CXCL1+Fib
GO:0071347	GO:0071347	cellular response to interleukin-1	28/676	183/18866	8.44e-11	3.58e-08	2.54e-08	IL6/CEBPB/IL1R1/NFKB1/RIPK2/SQSTM1/NFKBIA/CD40/ICAM1/PSME4/TANK/SIRPA/TNIP2/USP10/IRAK2/AKAP12/PSMD11/OTUD4/HAS2/HIF1A/IRAK3/UBE2N/RELA/CCL19/PSMD12/CXCL8/MAP3K8/RORA	28	CXCL1+Fib
GO:0048762	GO:0048762	mesenchymal cell differentiation	28/676	229/18866	1.5e-08	1.47e-06	1.04e-06	IL6/PDPN/EDNRB/FGFR1/TGFB3/NRP2/SDCBP/HNRNPAB/WWTR1/RTN4/NOLC1/SEMA3A/TWIST1/STRAP/PHLDB1/NRP1/HAS2/SMAD3/HIF1A/SNAI2/TGFBR3/GREM1/JAG1/TMEM100/ZNF703/DAB2/ZEB2/PHLDB2	28	CXCL1+Fib
GO:0097191	GO:0097191	extrinsic apoptotic signaling pathway	28/676	230/18866	1.65e-08	1.58e-06	1.12e-06	G0S2/FGFR1/CFLAR/TNFAIP3/IL33/CYLD/ICAM1/FAS/FOXO3/PEA15/TNFRSF12A/FYN/TRAF1/BID/TNFRSF10B/ITPRIP/TNFRSF1B/GCLM/RB1CC1/NRP1/SMAD3/IL6R/RELA/SNAI2/HMOX1/IGF1/THBS1/INHBA	28	CXCL1+Fib
GO:0071496	GO:0071496	cellular response to external stimulus	28/676	326/18866	1.9e-05	0.000463967	0.00032869	PTGS2/NAMPT/NFKB1/FOSL1/NR4A2/ATP2B1/NFE2L2/CD40/WIPI1/ICAM1/MFSD2A/FAS/FOXO3/EIF2S1/TNFRSF10B/VDR/XBP1/GADD45A/EGFR/MAP1LC3B/IL15/AXL/SNAI2/HMOX1/HNRNPA1/GJA1/HSPA5/PDK4	28	CXCL1+Fib
GO:1903311	GO:1903311	regulation of mRNA metabolic process	28/676	344/18866	4.99e-05	0.0010404	0.000737055	WTAP/NCL/NPM1/KHDRBS3/SERBP1/HNRNPC/YBX3/RBM17/PSME4/SAMD4A/PABPC1/PSMD11/PABPC4/HNRNPA2B1/ZFP36L1/SAMD4B/PRDX6/C1QBP/FXR1/RNPS1/YBX1/PAPOLA/PSMD12/HNRNPA1/DHX36/HNRNPU/QKI/RBM8A	28	CXCL1+Fib
GO:0032386	GO:0032386	regulation of intracellular transport	28/676	358/18866	9.96e-05	0.00179226	0.0012697	PTGS2/TXN/RAN/PTPN1/BNIP3L/NOLC1/YWHAG/HSP90AB1/RHOU/RAB21/FYN/BID/USP36/UBE2D3/ZPR1/OAZ1/PRNP/PPP3CC/YWHAE/STOM/SMAD3/PDCD5/SAR1A/UFM1/PPP1CC/CRYAB/DAB2/INSIG1	28	CXCL1+Fib
GO:0051098	GO:0051098	regulation of binding	28/676	367/18866	0.0001515	0.00252613	0.0017896	TXN/LIF/RIPK2/RAN/NFKBIA/CLIC2/CYLD/HSP90AB1/PLAUR/GTPBP4/ABL1/EIF2S1/C9orf72/TICAM1/TWIST1/EIF4A3/PPP2CB/ZNF593/HIPK2/APOE/NRP1/SMAD3/CSNK1A1/HMOX1/TGFBR3/IGF1/SRI/DAB2	28	CXCL1+Fib
GO:0045862	GO:0045862	positive regulation of proteolysis	28/676	370/18866	0.000173557	0.00272315	0.00192917	CTSC/HSPD1/HSPE1/RIPK2/CFLAR/IL33/SNX9/NFE2L2/TNIP1/FAS/IFT57/FYN/PSME4/TANK/BID/TNFRSF10B/CYCS/TNFRSF1B/TIMM17A/APOE/SMAD3/RNF19B/PDCD5/CSNK1A1/PRELID1/CCBE1/DLC1/DAB2	28	CXCL1+Fib
GO:0000377	GO:0000377	RNA splicing, via transesterification reactions with bulged adenosine as nucleophile	28/676	390/18866	0.000409058	0.00525723	0.00372441	WTAP/NCL/KHDRBS3/HNRNPH3/HNRNPC/SNRPB/RBM17/PNN/PABPC1/PRPF40A/EIF4A3/HNRNPF/STRAP/HNRNPA2B1/SNRPD1/SNRPA1/PRDX6/SNU13/C1QBP/FXR1/RNPS1/YBX1/PAPOLA/HNRNPA1/SFPQ/HNRNPU/QKI/RBM8A	28	CXCL1+Fib
GO:0000398	GO:0000398	mRNA splicing, via spliceosome	28/676	390/18866	0.000409058	0.00525723	0.00372441	WTAP/NCL/KHDRBS3/HNRNPH3/HNRNPC/SNRPB/RBM17/PNN/PABPC1/PRPF40A/EIF4A3/HNRNPF/STRAP/HNRNPA2B1/SNRPD1/SNRPA1/PRDX6/SNU13/C1QBP/FXR1/RNPS1/YBX1/PAPOLA/HNRNPA1/SFPQ/HNRNPU/QKI/RBM8A	28	CXCL1+Fib
GO:0051271	GO:0051271	negative regulation of cellular component movement	28/676	400/18866	0.000609479	0.00713861	0.00505724	CYP1B1/FGF2/IL33/SRGAP1/NFE2L2/FOXO3/GTPBP4/SEMA3A/STARD13/GADD45A/OSBPL8/CYGB/MCC/STRAP/LRCH1/BIN1/APOE/NRP1/HMOX1/TGFBR3/GJA1/DNAJA4/DLC1/GREM1/JAG1/IGFBP5/THBS1/PHLDB2	28	CXCL1+Fib
GO:0002696	GO:0002696	positive regulation of leukocyte activation	28/676	406/18866	0.000767303	0.00864913	0.00612735	IL6/CTSC/HSPD1/RIPK2/IL33/CYLD/YES1/RUNX1/CD40/NCK1/FYN/SIRPA/TNIP2/TICAM1/XBP1/ANXA1/NR4A3/IL15/CD276/HSPH1/SH3KBP1/SELENOK/AXL/CCL19/CD55/MAP3K8/IGF1/THBS1	28	CXCL1+Fib
GO:0042542	GO:0042542	response to hydrogen peroxide	27/676	146/18866	1.93e-12	2.38e-09	1.69e-09	CYP1B1/IL6/TXN/HSPD1/FOSL1/KDM6B/PPP1R15B/TNFAIP3/LDHA/NFE2L2/ETS1/FOXO3/SPHK1/ABL1/FYN/SIRPA/PPIF/ANXA1/PPP2CB/OSER1/NR4A3/RELA/AXL/HMOX1/EEF2/CRYAB/SOD1	27	CXCL1+Fib
GO:0045766	GO:0045766	positive regulation of angiogenesis	27/676	208/18866	7.48e-09	9.07e-07	6.43e-07	CYP1B1/PTGS2/FGF2/SASH1/JAK1/BTG1/NFE2L2/ETS1/RUNX1/CD40/SPHK1/ABL1/TWIST1/XBP1/ANXA1/VEGFC/SRPX2/HIPK2/ITGA5/NRP1/HIF1A/HMOX1/VEGFA/CCBE1/CXCL8/GREM1/THBS1	27	CXCL1+Fib
GO:0006364	GO:0006364	rRNA processing	27/676	227/18866	4.86e-08	3.65e-06	2.58e-06	DDX21/NOLC1/ISG20/RSL1D1/NIFK/GTPBP4/WDR43/UTP6/DKC1/DCAF13/TSR1/WDR3/RRP1/USP36/MRTO4/LYAR/EIF4A3/MPHOSPH10/SNU13/NOP58/RPL7L1/RPL7/PA2G4/NOP56/DDX27/SBDS/RPS2	27	CXCL1+Fib
GO:0032872	GO:0032872	regulation of stress-activated MAPK cascade	27/676	237/18866	1.19e-07	7.9e-06	5.59e-06	SASH1/RIPK2/FZD10/SDCBP/SPAG9/PTPN1/CYLD/MID1/FAS/SPHK1/ERN1/SEMA3A/TRAF1/SIRPA/GADD45A/MFHAS1/MAP4K4/RB1CC1/EGFR/HIPK2/PRDX1/CCL19/MAP4K5/MTURN/VEGFA/DNAJA1/ZEB2	27	CXCL1+Fib
GO:0016072	GO:0016072	rRNA metabolic process	27/676	238/18866	1.3e-07	8.04e-06	5.7e-06	DDX21/NOLC1/ISG20/RSL1D1/NIFK/GTPBP4/WDR43/UTP6/DKC1/DCAF13/TSR1/WDR3/RRP1/USP36/MRTO4/LYAR/EIF4A3/MPHOSPH10/SNU13/NOP58/RPL7L1/RPL7/PA2G4/NOP56/DDX27/SBDS/RPS2	27	CXCL1+Fib
GO:0070302	GO:0070302	regulation of stress-activated protein kinase signaling cascade	27/676	240/18866	1.55e-07	8.79e-06	6.23e-06	SASH1/RIPK2/FZD10/SDCBP/SPAG9/PTPN1/CYLD/MID1/FAS/SPHK1/ERN1/SEMA3A/TRAF1/SIRPA/GADD45A/MFHAS1/MAP4K4/RB1CC1/EGFR/HIPK2/PRDX1/CCL19/MAP4K5/MTURN/VEGFA/DNAJA1/ZEB2	27	CXCL1+Fib
GO:0043406	GO:0043406	positive regulation of MAP kinase activity	27/676	264/18866	1.04e-06	4.14e-05	2.93e-05	FGF2/SASH1/FGFR1/TGFB3/RIPK2/FZD10/SPAG9/PTPN1/IL34/CD40/PEA15/ERN1/IRAK2/GADD45A/LPAR1/MAP2K3/EGFR/UBE2N/CCL19/MAP4K5/VEGFA/MAP3K8/AKAP13/IGF1/THBS1/ZEB2/SOD1	27	CXCL1+Fib
GO:0009615	GO:0009615	response to virus	27/676	349/18866	0.000157573	0.0025513	0.00180743	IL6/FOSL1/DDX21/BIRC3/DCLK1/BNIP3L/G3BP1/TNFAIP3/IL33/ISG20/CD40/HMGA1/TPT1/TICAM1/IFNGR1/CCT5/IFNGR2/IL15/IRAK3/RELA/C1QBP/SELENOK/CCL19/ABCE1/DHX36/PLSCR1/IFIH1	27	CXCL1+Fib
GO:0014706	GO:0014706	striated muscle tissue development	27/676	389/18866	0.000859741	0.00949817	0.00672883	FGF2/FGFR1/CFLAR/KDM6B/MSC/YBX3/SAV1/JARID2/HIVEP3/TWIST1/MAFF/EGLN1/HEG1/SMAD3/AKIRIN1/COPS2/TGFBR3/VEGFA/GJA1/HNRNPU/GREM1/EEF2/AKAP13/IGF1/CACYBP/CYP26B1/RGS2	27	CXCL1+Fib
GO:0006413	GO:0006413	translational initiation	26/676	192/18866	5.78e-09	7.55e-07	5.35e-07	NPM1/EIF1B/EIF1AX/PPP1R15B/EIF3A/EIF3J/EIF5B/NCK1/EIF2S1/EIF1/RPLP0/PABPC1/RPL23/EIF3B/EIF2S2/EIF4E/RPL7/ABCE1/EIF3I/RPL24/RPL4/RPS20/EIF4G2/RPL31/RPL39/RPS2	26	CXCL1+Fib
GO:1903039	GO:1903039	positive regulation of leukocyte cell-cell adhesion	26/676	235/18866	3.64e-07	1.72e-05	1.22e-05	IL6/HSPD1/CD44/RIPK2/CYLD/YES1/ETS1/RUNX1/ICAM1/NCK1/FYN/SIRPA/XBP1/ANXA1/NR4A3/HAS2/IL15/CD276/HSPH1/RELA/SELENOK/CCL19/CD55/NFAT5/MAP3K8/IGF1	26	CXCL1+Fib
GO:0010594	GO:0010594	regulation of endothelial cell migration	26/676	238/18866	4.66e-07	2.16e-05	1.53e-05	PTGS2/FGF2/SASH1/FGFR1/NRP2/NFE2L2/ETS1/CD40/ABL1/STARD13/GADD45A/ANXA1/VEGFC/SRPX2/MAP2K3/AMOTL1/APOE/NRP1/HIF1A/HMOX1/VEGFA/CCBE1/DNAJA4/EMP2/PLPP3/THBS1	26	CXCL1+Fib
GO:2000116	GO:2000116	regulation of cysteine-type endopeptidase activity	26/676	239/18866	5.05e-07	2.3e-05	1.63e-05	PTGS2/HSPD1/CD44/TNFAIP8/HSPE1/BIRC3/RIPK2/CFLAR/PLAUR/DNAJB6/FAS/IFT57/FYN/BID/TNFRSF10B/CYCS/USP47/RPS6KA3/YWHAE/SMAD3/PDCD5/VEGFA/DLC1/CRYAB/THBS1/CAST	26	CXCL1+Fib
GO:0032868	GO:0032868	response to insulin	26/676	283/18866	1.17e-05	0.000304487	0.000215709	SLC39A14/CFLAR/PTPN1/ATP2B1/YWHAG/RAB10/ICAM1/NCK1/RAB8B/FOXO3/ATP6V0A1/ATP6V1C1/XBP1/OSBPL8/PID1/RHOQ/ERRFI1/ZFP36L1/RELA/ATP6V1F/RAB13/SELENOS/SYAP1/ATP6V1G1/INSIG1/PDK4	26	CXCL1+Fib
GO:0060326	GO:0060326	cell chemotaxis	26/676	311/18866	5.9e-05	0.00120188	0.000851457	CXCL1/CXCL3/CXCL2/IL6/FGF2/EDNRB/FGFR1/PDE4B/CYP7B1/IL34/PDE4D/ANXA1/LPAR1/VEGFC/CH25H/NRP1/IL6R/AKIRIN1/C1QBP/CCL19/RAB13/VEGFA/CXCL8/SBDS/GREM1/THBS1	26	CXCL1+Fib
GO:1901214	GO:1901214	regulation of neuron death	26/676	321/18866	9.93e-05	0.00179226	0.0012697	SOD2/HSPD1/CEBPB/REL/TGFB3/NR4A2/HSP90AB1/FOXO3/ABL1/FYN/EIF2S1/TNFRSF1B/ZPR1/CHMP4B/EGLN1/GCLM/PRNP/HIPK2/APOE/NR4A3/NRP1/HIF1A/NCOA7/AXL/HMOX1/SOD1	26	CXCL1+Fib
GO:0007265	GO:0007265	Ras protein signal transduction	26/676	346/18866	0.000326018	0.00439742	0.00311529	FGF2/PDPN/SQSTM1/ABL2/G3BP1/RHOU/CDC42EP2/RAB21/ABL1/CTNNAL1/LRRC59/STARD13/DENND4A/LPAR1/MAP4K4/PPP2CB/HEG1/APOE/NRP1/RAP1B/RALA/RAB9A/DLC1/ABCA1/AKAP13/IGF1	26	CXCL1+Fib
GO:0048545	GO:0048545	response to steroid hormone	26/676	346/18866	0.000326018	0.00439742	0.00311529	PTGS2/IL6/HSPD1/PAPPA/FOSL1/TGFB3/CFLAR/CYP7B1/ATP2B1/RUNX1/FKBP4/ICAM1/FOXO3/ANXA1/ERRFI1/EGFR/ZFP36L1/NR4A3/EIF4E/RELA/PTGER2/UFM1/HNRNPU/AKAP13/THBS1/DAB2	26	CXCL1+Fib
GO:0010634	GO:0010634	positive regulation of epithelial cell migration	25/676	176/18866	4.21e-09	6.12e-07	4.34e-07	PTGS2/FGF7/FGF2/SASH1/FGFR1/NRP2/RTN4/NFE2L2/ETS1/CD40/ABL1/ANXA1/VEGFC/MAP4K4/SRPX2/MAP2K3/AMOTL1/NRP1/HAS2/HIF1A/HMOX1/VEGFA/CCBE1/PLPP3/THBS1	25	CXCL1+Fib
GO:0050821	GO:0050821	protein stabilization	25/676	187/18866	1.48e-08	1.47e-06	1.04e-06	HSPD1/ATP1B3/UBE2B/RTN4/HSP90AB1/CCT2/SAV1/GTPBP4/TNIP2/USP36/CCT3/PTGES3/RPL23/CCT4/CCT6A/CCT8/CCT5/TCP1/CDC37L1/TAF9/SMAD3/SUGT1/PLPP3/IGF1/CRYAB	25	CXCL1+Fib
GO:2000377	GO:2000377	regulation of reactive oxygen species metabolic process	25/676	200/18866	5.73e-08	4.23e-06	3e-06	CYP1B1/PTGS2/HSPD1/CFLAR/STK17A/NFE2L2/GCH1/HSP90AB1/ICAM1/FOXO3/FYN/SIRPA/TICAM1/PTX3/GADD45A/PID1/GLA/EGFR/SMAD3/HIF1A/SELENOS/VDAC1/CRYAB/THBS1/SOD1	25	CXCL1+Fib
GO:0032869	GO:0032869	cellular response to insulin stimulus	25/676	226/18866	6.1e-07	2.75e-05	1.95e-05	SLC39A14/CFLAR/PTPN1/ATP2B1/YWHAG/RAB10/NCK1/RAB8B/FOXO3/ATP6V0A1/ATP6V1C1/XBP1/OSBPL8/PID1/RHOQ/ERRFI1/ZFP36L1/RELA/ATP6V1F/RAB13/SELENOS/SYAP1/ATP6V1G1/INSIG1/PDK4	25	CXCL1+Fib
GO:1903320	GO:1903320	regulation of protein modification by small protein conjugation or removal	25/676	242/18866	2.16e-06	7.61e-05	5.39e-05	SASH1/BIRC3/RIPK2/SQSTM1/GNL3/TNFAIP3/HSP90AB1/TNIP1/GTPBP4/SPHK1/UBE2D1/ABL1/FYN/TANK/RASSF5/DCUN1D5/TICAM1/RPL23/OTUD4/UBE2N/RELA/RAB1A/DNAJA1/HSPA5/RPS2	25	CXCL1+Fib
GO:0050730	GO:0050730	regulation of peptidyl-tyrosine phosphorylation	25/676	263/18866	9.51e-06	0.000261906	0.000185543	FGF7/IL6/LIF/CD44/RIPK2/PTPN1/GPRC5A/YES1/SH3BP5/IL34/CD40/ICAM1/ABL1/FYN/PRNP/ERRFI1/EGFR/ITGA5/NRP1/IL15/IL6R/CBLB/VEGFA/GREM1/IGF1	25	CXCL1+Fib
GO:0051091	GO:0051091	positive regulation of DNA-binding transcription factor activity	25/676	270/18866	1.5e-05	0.000375431	0.000265968	IL6/ARID5B/NFKB1/FOSL1/NPM1/RIPK2/CFLAR/CD40/ICAM1/SAV1/SPHK1/NFKB2/TRAF1/IRAK2/TICAM1/LRRFIP1/HIPK2/SMAD3/IRAK3/UBE2N/RELA/JMY/VEGFA/PLPP3/GREM1	25	CXCL1+Fib
GO:0009895	GO:0009895	negative regulation of catabolic process	25/676	323/18866	0.000270656	0.00381993	0.00270617	SERPINE2/NAMPT/SDCBP/HNRNPC/HSP90AB1/YBX3/MFSD2A/FYN/DKC1/USP36/CHMP4B/PABPC1/RPL23/EGFR/HIPK2/TAF9/SMAD3/IRAK3/RELA/SEC22B/YBX1/HMOX1/DHX36/HNRNPU/EIF4G2	25	CXCL1+Fib
GO:0030336	GO:0030336	negative regulation of cell migration	25/676	350/18866	0.00087989	0.00966173	0.0068447	CYP1B1/FGF2/IL33/SRGAP1/NFE2L2/FOXO3/GTPBP4/SEMA3A/STARD13/GADD45A/OSBPL8/CYGB/MCC/STRAP/LRCH1/APOE/HMOX1/GJA1/DNAJA4/DLC1/GREM1/JAG1/IGFBP5/THBS1/PHLDB2	25	CXCL1+Fib
GO:0060759	GO:0060759	regulation of response to cytokine stimulus	24/676	196/18866	1.56e-07	8.79e-06	6.23e-06	IL6/IL1R1/BIRC3/RIPK2/PTPN1/TNFAIP3/JAK1/CYLD/RUNX1/HSP90AB1/SPHK1/TRAF1/IRAK2/IFNGR1/OTUD4/IFNGR2/TAF9/HIF1A/IRAK3/TAX1BP1/AXL/ABCE1/ELF1/IFIH1	24	CXCL1+Fib
GO:0051054	GO:0051054	positive regulation of DNA metabolic process	24/676	200/18866	2.28e-07	1.19e-05	8.4e-06	IL6/FGF2/UBE2B/GNL3/CD40/HSP90AB1/CCT2/DKC1/CCT3/PTGES3/CCT4/CCT6A/CCT8/CCT5/OTUD4/TCP1/HNRNPA2B1/EGFR/UBE2N/PRRX1/NBN/HNRNPA1/DHX36/GREM1	24	CXCL1+Fib
GO:0002221	GO:0002221	pattern recognition receptor signaling pathway	24/676	201/18866	2.5e-07	1.28e-05	9.04e-06	CTSL/HSPD1/BIRC3/RIPK2/NFKBIA/RTN4/TNFAIP3/CYLD/CD40/TNIP1/UBE2D1/TANK/TNIP2/IRAK2/TICAM1/UBE2D3/MFHAS1/RPS6KA3/OTUD4/IRAK3/UBE2N/RELA/C1QBP/IFIH1	24	CXCL1+Fib
GO:0007254	GO:0007254	JNK cascade	24/676	213/18866	7.31e-07	3.18e-05	2.26e-05	SASH1/RIPK2/FZD10/SDCBP/SPAG9/PTPN1/CYLD/ERN1/SEMA3A/TRAF1/SIRPA/IRAK2/GADD45A/MFHAS1/MAP4K4/RB1CC1/EGFR/HIPK2/UBE2N/CCL19/MAP4K5/MTURN/DNAJA1/ZEB2	24	CXCL1+Fib
GO:0001649	GO:0001649	osteoblast differentiation	24/676	231/18866	3.12e-06	0.000102727	7.28e-05	IL6/CEBPB/DDX21/HSPE1/VCAN/WWTR1/HNRNPC/RSL1D1/GTPBP4/CCDC47/TWIST1/TWIST2/VEGFC/SH3PXD2B/SMAD3/IL6R/SNAI2/HNRNPU/GREM1/JAG1/IGFBP5/IGF1/CEBPD/TPM4	24	CXCL1+Fib
GO:0045444	GO:0045444	fat cell differentiation	24/676	235/18866	4.21e-06	0.000131502	9.32e-05	MEDAG/PTGS2/IL6/METRNL/CEBPB/ARID5B/NR4A2/WWTR1/SAV1/XBP1/OSBPL8/SH3PXD2B/ZFP36L1/NOC3L/NR4A3/SMAD3/SNAI2/SYAP1/HNRNPU/JAG1/RORA/CEBPD/INSIG1/RGS2	24	CXCL1+Fib
GO:0071453	GO:0071453	cellular response to oxygen levels	24/676	235/18866	4.21e-06	0.000131502	9.32e-05	PTGS2/NAMPT/CFLAR/BNIP3L/NFE2L2/ICAM1/FAS/FOXO3/PSME4/TWIST1/EGLN1/LPAR1/PSMD11/NDRG1/ZFP36L1/HIPK2/HIF1A/ELOC/HMOX1/PSMD12/VEGFA/RORA/CHCHD2/ATP6V1G1	24	CXCL1+Fib
GO:0048872	GO:0048872	homeostasis of number of cells	24/676	256/18866	1.8e-05	0.000442251	0.000313306	IL6/PDE4B/HSPA9/TNFAIP3/CYLD/ETS1/FAS/FOXO3/ABL1/MFHAS1/ANXA1/LYAR/ZFP36L1/HIPK2/DYRK3/HIF1A/PRDX1/AXL/HMOX1/TGFBR3/VEGFA/ALAS1/SOD1/INHBA	24	CXCL1+Fib
GO:0033157	GO:0033157	regulation of intracellular protein transport	24/676	264/18866	2.98e-05	0.000686256	0.000486168	PTGS2/TXN/RAN/PTPN1/BNIP3L/NOLC1/YWHAG/HSP90AB1/RHOU/FYN/BID/USP36/UBE2D3/ZPR1/OAZ1/PRNP/PPP3CC/YWHAE/STOM/SMAD3/PDCD5/SAR1A/UFM1/INSIG1	24	CXCL1+Fib
GO:0034976	GO:0034976	response to endoplasmic reticulum stress	24/676	294/18866	0.000161427	0.00259525	0.00183857	CEBPB/PPP1R15B/PTPN1/NFE2L2/WIPI1/NCK1/CCDC47/ERN1/EIF2S1/TNFRSF10B/XBP1/PPP2CB/DNAJB9/HDGF/SELENOK/SERP1/CREB3L2/SELENOS/UFM1/CXCL8/SEC61B/EEF2/THBS1/HSPA5	24	CXCL1+Fib
GO:0090287	GO:0090287	regulation of cellular response to growth factor stimulus	24/676	310/18866	0.000354813	0.00470774	0.00333512	FGF2/FGFR1/TGFB3/CFLAR/SDCBP/PTPN1/HSP90AB1/ABL1/CHST11/VEGFC/FST/STRAP/HIPK2/ITGA5/SMAD3/HIF1A/TGFBR3/CCBE1/SPART/GREM1/ZNF703/THBS1/HSPA5/DAB2	24	CXCL1+Fib
GO:0070661	GO:0070661	leukocyte proliferation	24/676	313/18866	0.000408057	0.00525723	0.00372441	IL6/HSPD1/CEBPB/RIPK2/TNFAIP3/IL33/IL34/CD40/NCK1/ABL1/LRRC32/FYN/TICAM1/TNFRSF1B/ANXA1/PRNP/IL15/CD276/SDC4/SELENOK/CCL19/CD55/GREM1/IGF1	24	CXCL1+Fib
GO:0001655	GO:0001655	urogenital system development	24/676	330/18866	0.000863131	0.00949817	0.00672883	FGF2/LIF/ARID5B/FGFR1/CFLAR/WWTR1/CYP7B1/TIPARP/FKBP4/COL4A1/ANXA1/MME/NRP1/HAS2/SMAD3/IL6R/SDC4/IRX3/BASP1/NID1/VEGFA/GREM1/JAG1/CYP26B1	24	CXCL1+Fib
GO:0001837	GO:0001837	epithelial to mesenchymal transition	23/676	152/18866	5.1e-09	6.84e-07	4.85e-07	IL6/PDPN/FGFR1/TGFB3/SDCBP/HNRNPAB/WWTR1/RTN4/NOLC1/TWIST1/STRAP/PHLDB1/HAS2/SMAD3/HIF1A/SNAI2/TGFBR3/GREM1/JAG1/TMEM100/ZNF703/DAB2/PHLDB2	23	CXCL1+Fib
GO:2001236	GO:2001236	regulation of extrinsic apoptotic signaling pathway	23/676	162/18866	1.77e-08	1.64e-06	1.16e-06	G0S2/FGFR1/CFLAR/TNFAIP3/CYLD/ICAM1/FAS/PEA15/TNFRSF12A/FYN/TRAF1/BID/TNFRSF10B/ITPRIP/GCLM/RB1CC1/NRP1/RELA/SNAI2/HMOX1/IGF1/THBS1/INHBA	23	CXCL1+Fib
GO:0034614	GO:0034614	cellular response to reactive oxygen species	23/676	170/18866	4.44e-08	3.38e-06	2.4e-06	CYP1B1/IL6/SOD2/TXN/CFLAR/KDM6B/TNFAIP3/NFE2L2/GCH1/ETS1/FOXO3/SPHK1/ABL1/SIRPA/PPIF/ANXA1/OSER1/EGFR/NR4A3/PRDX1/RELA/AXL/SOD1	23	CXCL1+Fib
GO:0006986	GO:0006986	response to unfolded protein	23/676	183/18866	1.75e-07	9.58e-06	6.79e-06	HSPD1/HSPE1/HSPA9/PPP1R15B/PTPN1/NFE2L2/HSP90AB1/WIPI1/NCK1/ERN1/EIF2S1/XBP1/HSPA4/DNAJB9/HSPH1/HDGF/SERP1/CREB3L2/SELENOS/CXCL8/DNAJA1/THBS1/HSPA5	23	CXCL1+Fib
GO:0035966	GO:0035966	response to topologically incorrect protein	23/676	205/18866	1.34e-06	5.05e-05	3.57e-05	HSPD1/HSPE1/HSPA9/PPP1R15B/PTPN1/NFE2L2/HSP90AB1/WIPI1/NCK1/ERN1/EIF2S1/XBP1/HSPA4/DNAJB9/HSPH1/HDGF/SERP1/CREB3L2/SELENOS/CXCL8/DNAJA1/THBS1/HSPA5	23	CXCL1+Fib
GO:0043281	GO:0043281	regulation of cysteine-type endopeptidase activity involved in apoptotic process	23/676	215/18866	3.04e-06	0.000101232	7.17e-05	PTGS2/HSPD1/CD44/TNFAIP8/HSPE1/BIRC3/CFLAR/PLAUR/DNAJB6/FAS/IFT57/BID/TNFRSF10B/CYCS/USP47/RPS6KA3/YWHAE/SMAD3/PDCD5/VEGFA/DLC1/CRYAB/THBS1	23	CXCL1+Fib
GO:0044706	GO:0044706	multi-multicellular organism process	23/676	226/18866	7.04e-06	0.000203811	0.000144387	PTGS2/SERPINE2/NAMPT/LIF/PAPPA/FOSL1/TGFB3/ETS1/FKBP4/B4GALT1/VDR/MAFF/SH3PXD2B/ITGA5/VMP1/ACSL4/C1QBP/VEGFA/GJA1/EMP2/IGFBP5/SOD1/RGS2	23	CXCL1+Fib
GO:0033002	GO:0033002	muscle cell proliferation	23/676	244/18866	2.45e-05	0.000580017	0.000410904	PTGS2/IL6/FGF2/SOD2/NAMPT/FGFR1/TGFB3/CFLAR/TNFAIP3/SAV1/JARID2/ERN1/EGFR/NR4A3/IL15/IL6R/AKIRIN1/HMOX1/TGFBR3/GJA1/IGFBP5/IGF1/THBS1	23	CXCL1+Fib
GO:0030522	GO:0030522	intracellular receptor signaling pathway	23/676	265/18866	8.84e-05	0.00164925	0.00116839	BIRC3/RIPK2/NR4A2/NFKBIA/CYP7B1/TNFAIP3/CYLD/RUNX1/FKBP4/IRAK2/VDR/TWIST1/NR4A3/UBE2N/FABP5/RELA/C1QBP/SNAI2/UFM1/RORA/IFIH1/DAB2/CYP26B1	23	CXCL1+Fib
GO:0007548	GO:0007548	sex differentiation	23/676	280/18866	0.000200389	0.00305683	0.00216556	CEBPB/ARID5B/TIPARP/FKBP4/ICAM1/YBX3/FOXO3/SEMA3A/PTX3/NRIP1/FST/NASP/EIF2S2/AXL/BASP1/RAB13/RHOBTB3/VEGFA/MMP19/HSPA5/MGST1/SOD1/INHBA	23	CXCL1+Fib
GO:0051348	GO:0051348	negative regulation of transferase activity	23/676	296/18866	0.000443791	0.00557052	0.00394635	NPM1/LATS2/WWTR1/PTPN1/GPRC5A/TNFAIP3/SH3BP5/YWHAG/IPO7/NCK1/ABL1/ITPRIP/GADD45A/RPL23/ERRFI1/DUSP14/HEG1/APOE/IRAK3/CBLB/HNRNPU/DNAJA1/RGS2	23	CXCL1+Fib
GO:0070646	GO:0070646	protein modification by small protein removal	23/676	300/18866	0.000535161	0.0065075	0.00461014	BIRC3/NFKBIA/COPS8/TNFAIP3/IL33/CYLD/TNIP1/UBE2D1/PSME4/TANK/TNIP2/USP10/USP36/USP47/USP12/PSMD11/OTUD4/SMAD3/HIF1A/USP3/COPS2/PSMD12/IFIH1	23	CXCL1+Fib
GO:0016236	GO:0016236	macroautophagy	23/676	310/18866	0.000838633	0.00934975	0.00662368	RIPK2/SQSTM1/BNIP3L/RHEB/WIPI1/ERN1/ATP6V0A1/ATP6V1C1/C9orf72/USP36/CHMP4B/RAB7A/RB1CC1/TOMM40/MAP1LC3B/VMP1/HIF1A/SEC22B/VDAC1/HMOX1/RAB1A/UFM1/ATP6V1G1	23	CXCL1+Fib
GO:2001242	GO:2001242	regulation of intrinsic apoptotic signaling pathway	22/676	166/18866	1.26e-07	8.04e-06	5.7e-06	PTGS2/SOD2/CD44/PTPN1/CYLD/NFE2L2/PLAUR/YBX3/NCK1/TPT1/BID/PPIF/USP47/XBP1/TAF9/HIF1A/SNAI2/SELENOS/SFPQ/VDAC2/DNAJA1/SOD1	22	CXCL1+Fib
GO:0001959	GO:0001959	regulation of cytokine-mediated signaling pathway	22/676	183/18866	7.01e-07	3.08e-05	2.18e-05	IL6/IL1R1/BIRC3/RIPK2/PTPN1/TNFAIP3/JAK1/CYLD/RUNX1/HSP90AB1/SPHK1/TRAF1/IRAK2/IFNGR1/OTUD4/IFNGR2/HIF1A/IRAK3/TAX1BP1/AXL/ABCE1/ELF1	22	CXCL1+Fib
GO:0046328	GO:0046328	regulation of JNK cascade	22/676	184/18866	7.7e-07	3.3e-05	2.34e-05	SASH1/RIPK2/FZD10/SDCBP/SPAG9/PTPN1/CYLD/ERN1/SEMA3A/TRAF1/SIRPA/GADD45A/MFHAS1/MAP4K4/RB1CC1/EGFR/HIPK2/CCL19/MAP4K5/MTURN/DNAJA1/ZEB2	22	CXCL1+Fib
GO:0043534	GO:0043534	blood vessel endothelial cell migration	22/676	189/18866	1.22e-06	4.66e-05	3.3e-05	PTGS2/FGF2/FGFR1/NFE2L2/ETS1/CD40/ABL1/STARD13/GADD45A/ANXA1/VEGFC/SRPX2/MAP2K3/AMOTL1/APOE/NRP1/HIF1A/HMOX1/VEGFA/EMP2/GREM1/THBS1	22	CXCL1+Fib
GO:0000956	GO:0000956	nuclear-transcribed mRNA catabolic process	22/676	210/18866	6.97e-06	0.000203811	0.000144387	GSPT1/PNRC2/ETF1/MRTO4/RPLP0/SAMD4A/PABPC1/RPL23/EIF4A3/ZFP36L1/SAMD4B/RPL7/RNPS1/RPL24/RPL4/DHX36/RPS20/SSB/RBM8A/RPL31/RPL39/RPS2	22	CXCL1+Fib
GO:0009266	GO:0009266	response to temperature stimulus	22/676	233/18866	3.57e-05	0.000793682	0.000562271	PTGS2/METRNL/HSPD1/NFKBIA/ATP2B1/FKBP4/HSP90AB1/DNAJB6/DNAJC2/EIF2S1/PTGES3/DNAJA2/YWHAE/HSPH1/HMOX1/DHX36/DNAJA4/DNAJA1/IGF1/CRYAB/THBS1/SOD1	22	CXCL1+Fib
GO:0051402	GO:0051402	neuron apoptotic process	22/676	245/18866	7.59e-05	0.00145856	0.00103329	SOD2/HSPD1/CEBPB/TGFB3/NR4A2/HSP90AB1/FAS/FOXO3/FYN/BID/ZPR1/GCLM/PRNP/HIPK2/APOE/NR4A3/NRP1/HIF1A/AXL/HMOX1/HSPA5/SOD1	22	CXCL1+Fib
GO:0048863	GO:0048863	stem cell differentiation	22/676	264/18866	0.000223467	0.00329811	0.0023365	LIF/EDNRB/NRP2/HSPA9/NOLC1/NFE2L2/RUNX1/JARID2/ABL1/PSME4/SEMA3A/TWIST1/PSMD11/NRP1/HIF1A/SNAI2/PSMD12/DHX36/HNRNPU/GREM1/JAG1/ZEB2	22	CXCL1+Fib
GO:0033673	GO:0033673	negative regulation of kinase activity	22/676	268/18866	0.000276	0.0038724	0.00274334	NPM1/LATS2/WWTR1/PTPN1/GPRC5A/TNFAIP3/SH3BP5/YWHAG/IPO7/NCK1/ABL1/ITPRIP/GADD45A/ERRFI1/DUSP14/HEG1/APOE/IRAK3/CBLB/HNRNPU/DNAJA1/RGS2	22	CXCL1+Fib
GO:0010595	GO:0010595	positive regulation of endothelial cell migration	21/676	132/18866	9.51e-09	1.13e-06	7.98e-07	PTGS2/FGF2/SASH1/FGFR1/NRP2/NFE2L2/ETS1/CD40/ABL1/ANXA1/VEGFC/SRPX2/MAP2K3/AMOTL1/NRP1/HIF1A/HMOX1/VEGFA/CCBE1/PLPP3/THBS1	21	CXCL1+Fib
GO:0043123	GO:0043123	positive regulation of I-kappaB kinase/NF-kappaB signaling	21/676	188/18866	4.1e-06	0.0001299	9.2e-05	REL/DDX21/BIRC3/RIPK2/CFLAR/LITAF/CD40/ABL1/FYN/TNIP2/TNFRSF10B/TICAM1/LPAR1/UBE2N/RELA/CCL19/HMOX1/GJA1/DHX36/AKAP13/CXXC5	21	CXCL1+Fib
GO:0071897	GO:0071897	DNA biosynthetic process	21/676	196/18866	7.91e-06	0.000226495	0.000160457	FGF2/HNRNPC/HSP90AB1/CCT2/SPHK1/DNAJC2/DKC1/USP10/CCT3/PTGES3/CCT4/CCT6A/CCT8/CCT5/TCP1/HNRNPA2B1/HNRNPA1/REV3L/GJA1/HNRNPU/GREM1	21	CXCL1+Fib
GO:0017038	GO:0017038	protein import	21/676	200/18866	1.08e-05	0.000291825	0.000206739	PTGS2/HSPD1/RAN/NFKBIA/NOLC1/KPNA2/GRPEL1/HSP90AB1/IPO7/RAB8B/ZPR1/HSPA4/RPL23/TOMM40/TIMM17A/APOE/SMAD3/NXT1/PDCD5/CBLB/UFM1	21	CXCL1+Fib
GO:0050679	GO:0050679	positive regulation of epithelial cell proliferation	21/676	211/18866	2.45e-05	0.000580017	0.000410904	FGF7/FGF2/FGFR1/CFLAR/NRP2/CYP7B1/RTN4/TNFAIP3/B4GALT1/TWIST1/XBP1/VEGFC/EGFR/NR4A3/NRP1/HAS2/HIF1A/HMOX1/VEGFA/ZNF703/IGF1	21	CXCL1+Fib
GO:1901215	GO:1901215	negative regulation of neuron death	21/676	212/18866	2.63e-05	0.000613585	0.000434685	SOD2/HSPD1/CEBPB/REL/TGFB3/NR4A2/HSP90AB1/FYN/TNFRSF1B/ZPR1/CHMP4B/GCLM/HIPK2/APOE/NR4A3/NRP1/HIF1A/NCOA7/AXL/HMOX1/SOD1	21	CXCL1+Fib
GO:0036294	GO:0036294	cellular response to decreased oxygen levels	21/676	218/18866	3.97e-05	0.000872098	0.000617825	PTGS2/NAMPT/CFLAR/BNIP3L/NFE2L2/ICAM1/FOXO3/PSME4/TWIST1/EGLN1/PSMD11/NDRG1/ZFP36L1/HIPK2/HIF1A/ELOC/HMOX1/PSMD12/VEGFA/RORA/CHCHD2	21	CXCL1+Fib
GO:0008406	GO:0008406	gonad development	21/676	223/18866	5.54e-05	0.00114747	0.000812907	CEBPB/ARID5B/TIPARP/ICAM1/YBX3/FOXO3/SEMA3A/PTX3/NRIP1/FST/NASP/EIF2S2/BASP1/RAB13/RHOBTB3/VEGFA/MMP19/HSPA5/MGST1/SOD1/INHBA	21	CXCL1+Fib
GO:0045137	GO:0045137	development of primary sexual characteristics	21/676	229/18866	8.13e-05	0.00153977	0.00109082	CEBPB/ARID5B/TIPARP/ICAM1/YBX3/FOXO3/SEMA3A/PTX3/NRIP1/FST/NASP/EIF2S2/BASP1/RAB13/RHOBTB3/VEGFA/MMP19/HSPA5/MGST1/SOD1/INHBA	21	CXCL1+Fib
GO:0030595	GO:0030595	leukocyte chemotaxis	21/676	232/18866	9.79e-05	0.00178129	0.00126193	CXCL1/CXCL3/CXCL2/IL6/EDNRB/PDE4B/CYP7B1/IL34/PDE4D/ANXA1/VEGFC/CH25H/IL6R/AKIRIN1/C1QBP/CCL19/VEGFA/CXCL8/SBDS/GREM1/THBS1	21	CXCL1+Fib
GO:0070663	GO:0070663	regulation of leukocyte proliferation	21/676	240/18866	0.000157735	0.0025513	0.00180743	IL6/CEBPB/RIPK2/TNFAIP3/IL33/IL34/CD40/NCK1/LRRC32/TICAM1/TNFRSF1B/ANXA1/PRNP/IL15/CD276/SDC4/SELENOK/CCL19/CD55/GREM1/IGF1	21	CXCL1+Fib
GO:0006469	GO:0006469	negative regulation of protein kinase activity	21/676	246/18866	0.000221856	0.00328592	0.00232786	NPM1/LATS2/WWTR1/PTPN1/GPRC5A/TNFAIP3/SH3BP5/YWHAG/IPO7/NCK1/ABL1/ITPRIP/GADD45A/ERRFI1/DUSP14/HEG1/APOE/IRAK3/CBLB/DNAJA1/RGS2	21	CXCL1+Fib
GO:0031668	GO:0031668	cellular response to extracellular stimulus	21/676	253/18866	0.00032473	0.00439742	0.00311529	NAMPT/FOSL1/NR4A2/ATP2B1/NFE2L2/WIPI1/ICAM1/MFSD2A/FAS/FOXO3/EIF2S1/VDR/XBP1/MAP1LC3B/IL15/AXL/SNAI2/HMOX1/HNRNPA1/HSPA5/PDK4	21	CXCL1+Fib
GO:0061448	GO:0061448	connective tissue development	21/676	262/18866	0.000516735	0.00634402	0.00449432	FGF2/ARID5B/CD44/FGFR1/SLC39A14/CFLAR/RUNX1/CHST11/XBP1/CHSY1/SH3PXD2B/SMAD3/HIF1A/PKDCC/IL6R/RELA/SNAI2/CREB3L2/PRRX1/SPART/GREM1	21	CXCL1+Fib
GO:1900180	GO:1900180	regulation of protein localization to nucleus	20/676	127/18866	2.55e-08	2.14e-06	1.52e-06	PTGS2/LIF/DCLK1/RAN/NOLC1/HSP90AB1/CCT2/FYN/RASSF5/DKC1/ZPR1/MFHAS1/CCT3/CCT4/CCT6A/CCT8/CCT5/TCP1/SMAD3/UFM1	20	CXCL1+Fib
GO:0002262	GO:0002262	myeloid cell homeostasis	20/676	154/18866	6.52e-07	2.91e-05	2.06e-05	IL6/PDE4B/HSPA9/ETS1/FOXO3/MFHAS1/ANXA1/LYAR/ZFP36L1/HIPK2/DYRK3/HIF1A/PRDX1/AXL/HMOX1/TGFBR3/VEGFA/ALAS1/SOD1/INHBA	20	CXCL1+Fib
GO:0043535	GO:0043535	regulation of blood vessel endothelial cell migration	20/676	164/18866	1.78e-06	6.46e-05	4.58e-05	PTGS2/FGF2/FGFR1/NFE2L2/ETS1/CD40/ABL1/STARD13/GADD45A/ANXA1/VEGFC/SRPX2/MAP2K3/AMOTL1/APOE/NRP1/HIF1A/HMOX1/VEGFA/THBS1	20	CXCL1+Fib
GO:0032874	GO:0032874	positive regulation of stress-activated MAPK cascade	20/676	170/18866	3.13e-06	0.000102727	7.28e-05	SASH1/RIPK2/FZD10/SDCBP/SPAG9/PTPN1/MID1/SPHK1/ERN1/SEMA3A/TRAF1/GADD45A/MFHAS1/RB1CC1/HIPK2/CCL19/MAP4K5/MTURN/VEGFA/ZEB2	20	CXCL1+Fib
GO:0070304	GO:0070304	positive regulation of stress-activated protein kinase signaling cascade	20/676	172/18866	3.75e-06	0.000120023	8.5e-05	SASH1/RIPK2/FZD10/SDCBP/SPAG9/PTPN1/MID1/SPHK1/ERN1/SEMA3A/TRAF1/GADD45A/MFHAS1/RB1CC1/HIPK2/CCL19/MAP4K5/MTURN/VEGFA/ZEB2	20	CXCL1+Fib
GO:2001252	GO:2001252	positive regulation of chromosome organization	20/676	182/18866	8.86e-06	0.000249506	0.000176759	LIF/GNL3/CCT2/JARID2/DKC1/CCT3/CCT4/CCT6A/CCT8/CCT5/TCP1/HNRNPA2B1/UBE2N/SNAI2/NBN/HNRNPA1/VEGFA/DHX36/SFPQ/HNRNPU	20	CXCL1+Fib
GO:0038061	GO:0038061	NIK/NF-kappaB signaling	20/676	184/18866	1.04e-05	0.000283013	0.000200497	REL/SASH1/BIRC3/NFKBIA/COPS8/LITAF/CYLD/SPHK1/NFKB2/PSME4/TNFRSF10B/PSMD11/EGFR/PRDX1/RELA/CCL19/NFAT5/PSMD12/LIMS1/GREM1	20	CXCL1+Fib
GO:0050731	GO:0050731	positive regulation of peptidyl-tyrosine phosphorylation	20/676	195/18866	2.46e-05	0.000580017	0.000410904	FGF7/IL6/LIF/CD44/RIPK2/PTPN1/YES1/IL34/CD40/ICAM1/ABL1/FYN/PRNP/ITGA5/NRP1/IL15/IL6R/VEGFA/GREM1/IGF1	20	CXCL1+Fib
GO:0060541	GO:0060541	respiratory system development	20/676	204/18866	4.7e-05	0.000997984	0.000707006	FGF7/FGF2/PDPN/LIF/FGFR1/TGFB3/MSC/SAV1/HSD11B1/TMEM38B/MME/ERRFI1/EGFR/HEG1/PKDCC/EIF4E/BASP1/VEGFA/CCBE1/IGFBP5	20	CXCL1+Fib
GO:0071456	GO:0071456	cellular response to hypoxia	20/676	208/18866	6.18e-05	0.00123544	0.000875229	PTGS2/CFLAR/BNIP3L/NFE2L2/ICAM1/FOXO3/PSME4/TWIST1/EGLN1/PSMD11/NDRG1/ZFP36L1/HIPK2/HIF1A/ELOC/HMOX1/PSMD12/VEGFA/RORA/CHCHD2	20	CXCL1+Fib
GO:0006612	GO:0006612	protein targeting to membrane	20/676	210/18866	7.07e-05	0.00138276	0.000979598	SDCBP/ZDHHC9/RAB8B/FYN/CHMP4B/RPLP0/SRP19/RPL23/PRNP/STOM/RPL7/RPL24/NACA/RPL4/RPS20/SEC61B/RPL31/RPL39/HSPA5/RPS2	20	CXCL1+Fib
GO:0031396	GO:0031396	regulation of protein ubiquitination	20/676	211/18866	7.55e-05	0.00145786	0.00103279	SASH1/BIRC3/RIPK2/SQSTM1/TNFAIP3/HSP90AB1/GTPBP4/SPHK1/UBE2D1/ABL1/FYN/RASSF5/DCUN1D5/TICAM1/RPL23/UBE2N/RAB1A/DNAJA1/HSPA5/RPS2	20	CXCL1+Fib
GO:0010810	GO:0010810	regulation of cell-substrate adhesion	20/676	217/18866	0.000111274	0.00196173	0.00138975	NINJ1/PDPN/ABI3BP/ABL1/MAP4K4/ITGA5/NRP1/HAS2/SMAD3/SDC4/C1QBP/LIMS1/NID1/VEGFA/EMP2/DLC1/GREM1/JAG1/THBS1/PHLDB2	20	CXCL1+Fib
GO:0032388	GO:0032388	positive regulation of intracellular transport	20/676	222/18866	0.000151717	0.00252613	0.0017896	PTGS2/RAN/YWHAG/HSP90AB1/RHOU/RAB21/FYN/BID/USP36/UBE2D3/ZPR1/OAZ1/PRNP/PPP3CC/YWHAE/STOM/SMAD3/PDCD5/SAR1A/DAB2	20	CXCL1+Fib
GO:0097529	GO:0097529	myeloid leukocyte migration	20/676	222/18866	0.000151717	0.00252613	0.0017896	CXCL1/CXCL3/CXCL2/IL6/IL1R1/EDNRB/PDE4B/IL34/PDE4D/SIRPA/ANXA1/VEGFC/IL6R/AKIRIN1/C1QBP/CCL19/VEGFA/CXCL8/GREM1/THBS1	20	CXCL1+Fib
GO:0002224	GO:0002224	toll-like receptor signaling pathway	19/676	152/18866	2.22e-06	7.72e-05	5.47e-05	CTSL/HSPD1/BIRC3/RIPK2/NFKBIA/RTN4/TNFAIP3/CD40/TNIP1/UBE2D1/TANK/TNIP2/IRAK2/TICAM1/UBE2D3/MFHAS1/RPS6KA3/OTUD4/IRAK3	19	CXCL1+Fib
GO:0009408	GO:0009408	response to heat	19/676	166/18866	8.21e-06	0.000232322	0.000164585	PTGS2/HSPD1/FKBP4/HSP90AB1/DNAJB6/DNAJC2/EIF2S1/PTGES3/DNAJA2/YWHAE/HSPH1/HMOX1/DHX36/DNAJA4/DNAJA1/IGF1/CRYAB/THBS1/SOD1	19	CXCL1+Fib
GO:0034250	GO:0034250	positive regulation of cellular amide metabolic process	19/676	167/18866	8.96e-06	0.000250757	0.000177645	IL6/NPM1/NFE2L2/YBX3/NCK1/LARP4/IFNGR1/SAMD4A/PABPC1/EIF4A3/CNBP/TRMT10C/RELA/C1QBP/SERP1/FXR1/DHX36/EEF2/THBS1	19	CXCL1+Fib
GO:2001235	GO:2001235	positive regulation of apoptotic signaling pathway	19/676	183/18866	3.29e-05	0.000738587	0.000523241	G0S2/CTSC/CYLD/YWHAG/PLAUR/FAS/NCK1/PEA15/TNFRSF12A/BID/PPIF/PPP3CC/YWHAE/SMAD3/PDCD5/SFPQ/THBS1/SOD1/INHBA	19	CXCL1+Fib
GO:0007565	GO:0007565	female pregnancy	19/676	196/18866	8.4e-05	0.00158553	0.00112325	PTGS2/NAMPT/LIF/PAPPA/FOSL1/TGFB3/ETS1/FKBP4/VDR/ITGA5/VMP1/ACSL4/C1QBP/VEGFA/GJA1/EMP2/IGFBP5/SOD1/RGS2	19	CXCL1+Fib
GO:0050657	GO:0050657	nucleic acid transport	19/676	200/18866	0.000110001	0.00194602	0.00137863	NPM1/RAN/SLBP/EIF4A3/HNRNPA2B1/ZFP36L1/AHCTF1/NXT1/MRPL18/EIF4E/ABCE1/RNPS1/YBX1/HNRNPA1/SFPQ/HNRNPU/SSB/QKI/RBM8A	19	CXCL1+Fib
GO:0050658	GO:0050658	RNA transport	19/676	200/18866	0.000110001	0.00194602	0.00137863	NPM1/RAN/SLBP/EIF4A3/HNRNPA2B1/ZFP36L1/AHCTF1/NXT1/MRPL18/EIF4E/ABCE1/RNPS1/YBX1/HNRNPA1/SFPQ/HNRNPU/SSB/QKI/RBM8A	19	CXCL1+Fib
GO:0051236	GO:0051236	establishment of RNA localization	19/676	203/18866	0.000133897	0.00227094	0.00160881	NPM1/RAN/SLBP/EIF4A3/HNRNPA2B1/ZFP36L1/AHCTF1/NXT1/MRPL18/EIF4E/ABCE1/RNPS1/YBX1/HNRNPA1/SFPQ/HNRNPU/SSB/QKI/RBM8A	19	CXCL1+Fib
GO:0030278	GO:0030278	regulation of ossification	19/676	212/18866	0.00023516	0.00343306	0.0024321	IL6/CEBPB/TGFB3/ATP2B1/TXLNG/TWIST1/TWIST2/CHSY1/VEGFC/SMAD3/HIF1A/PKDCC/IL6R/SNAI2/GREM1/JAG1/IGFBP5/IGF1/CEBPD	19	CXCL1+Fib
GO:0043523	GO:0043523	regulation of neuron apoptotic process	19/676	214/18866	0.00026514	0.00376496	0.00266723	SOD2/HSPD1/CEBPB/TGFB3/NR4A2/HSP90AB1/FOXO3/FYN/ZPR1/GCLM/PRNP/HIPK2/APOE/NR4A3/NRP1/HIF1A/AXL/HMOX1/SOD1	19	CXCL1+Fib
GO:0050870	GO:0050870	positive regulation of T cell activation	19/676	214/18866	0.00026514	0.00376496	0.00266723	IL6/HSPD1/RIPK2/CYLD/YES1/RUNX1/NCK1/FYN/SIRPA/XBP1/ANXA1/IL15/CD276/HSPH1/SELENOK/CCL19/CD55/MAP3K8/IGF1	19	CXCL1+Fib
GO:2001243	GO:2001243	negative regulation of intrinsic apoptotic signaling pathway	18/676	98/18866	1.07e-08	1.24e-06	8.76e-07	PTGS2/SOD2/CD44/PTPN1/NFE2L2/PLAUR/YBX3/TPT1/BID/PPIF/USP47/XBP1/TAF9/HIF1A/SNAI2/SELENOS/VDAC2/DNAJA1	18	CXCL1+Fib
GO:0002181	GO:0002181	cytoplasmic translation	18/676	103/18866	2.41e-08	2.08e-06	1.47e-06	GSPT1/EIF3A/EIF3J/ZC3H15/YBX3/NCK1/ETF1/RPLP0/EIF3B/CNBP/EIF2S2/EIF3I/RPL24/DHX36/EEF2/RPL22L1/RPL31/RPL39	18	CXCL1+Fib
GO:2000278	GO:2000278	regulation of DNA biosynthetic process	18/676	109/18866	5.99e-08	4.36e-06	3.09e-06	FGF2/HNRNPC/HSP90AB1/CCT2/DNAJC2/DKC1/CCT3/PTGES3/CCT4/CCT6A/CCT8/CCT5/TCP1/HNRNPA2B1/HNRNPA1/GJA1/HNRNPU/GREM1	18	CXCL1+Fib
GO:0030856	GO:0030856	regulation of epithelial cell differentiation	18/676	171/18866	4.39e-05	0.000943583	0.000668467	CTSL/FGF2/CEBPB/LIF/WWTR1/BTG1/RUNX1/S1PR3/RHEB/MAFG/VDR/MAFF/ERRFI1/ZFP36L1/VEGFA/JAG1/TMEM100/ZEB2	18	CXCL1+Fib
GO:0030324	GO:0030324	lung development	18/676	177/18866	6.91e-05	0.00135942	0.000963061	FGF7/FGF2/PDPN/LIF/FGFR1/TGFB3/SAV1/HSD11B1/TMEM38B/MME/ERRFI1/EGFR/HEG1/PKDCC/EIF4E/VEGFA/CCBE1/IGFBP5	18	CXCL1+Fib
GO:0030323	GO:0030323	respiratory tube development	18/676	181/18866	9.23e-05	0.00169847	0.00120325	FGF7/FGF2/PDPN/LIF/FGFR1/TGFB3/SAV1/HSD11B1/TMEM38B/MME/ERRFI1/EGFR/HEG1/PKDCC/EIF4E/VEGFA/CCBE1/IGFBP5	18	CXCL1+Fib
GO:0090316	GO:0090316	positive regulation of intracellular protein transport	18/676	182/18866	9.91e-05	0.00179226	0.0012697	PTGS2/RAN/YWHAG/HSP90AB1/RHOU/FYN/BID/USP36/UBE2D3/ZPR1/OAZ1/PRNP/PPP3CC/YWHAE/STOM/SMAD3/PDCD5/SAR1A	18	CXCL1+Fib
GO:0003018	GO:0003018	vascular process in circulatory system	18/676	190/18866	0.00017124	0.00270114	0.00191358	PTGS2/SOD2/EDNRB/ATP2B1/YES1/GCH1/ICAM1/MFSD2A/AKAP12/GCLM/EGFR/APOE/FABP5/HMOX1/VEGFA/GJA1/SOD1/RGS2	18	CXCL1+Fib
GO:0043487	GO:0043487	regulation of RNA stability	18/676	195/18866	0.000236713	0.00344586	0.00244116	NPM1/SERBP1/HNRNPC/YBX3/PSME4/DKC1/TNFRSF1B/SAMD4A/PABPC1/PSMD11/PABPC4/ZFP36L1/SAMD4B/FXR1/YBX1/PSMD12/DHX36/HNRNPU	18	CXCL1+Fib
GO:1903708	GO:1903708	positive regulation of hemopoiesis	18/676	204/18866	0.000410629	0.00525723	0.00372441	LIF/RIPK2/CYLD/IL34/ETS1/RUNX1/FOXO3/XBP1/ANXA1/ZFP36L1/HIF1A/IL15/AXL/CCL19/MTURN/DHX36/JAG1/INHBA	18	CXCL1+Fib
GO:0002685	GO:0002685	regulation of leukocyte migration	18/676	212/18866	0.000648984	0.00748094	0.00529976	IL6/IL1R1/IL33/IL34/ICAM1/ANXA1/VEGFC/LRCH1/IL6R/AKIRIN1/C1QBP/SELENOK/CCL19/HMOX1/VEGFA/CXCL8/GREM1/THBS1	18	CXCL1+Fib
GO:0043536	GO:0043536	positive regulation of blood vessel endothelial cell migration	17/676	79/18866	2.18e-09	3.26e-07	2.31e-07	PTGS2/FGF2/FGFR1/NFE2L2/ETS1/CD40/ABL1/ANXA1/VEGFC/SRPX2/MAP2K3/AMOTL1/NRP1/HIF1A/HMOX1/VEGFA/THBS1	17	CXCL1+Fib
GO:0070301	GO:0070301	cellular response to hydrogen peroxide	17/676	100/18866	8.98e-08	6.1e-06	4.32e-06	CYP1B1/IL6/TXN/KDM6B/TNFAIP3/NFE2L2/ETS1/FOXO3/SPHK1/ABL1/SIRPA/PPIF/ANXA1/OSER1/NR4A3/RELA/AXL	17	CXCL1+Fib
GO:0046330	GO:0046330	positive regulation of JNK cascade	17/676	138/18866	9.15e-06	0.000253784	0.00017979	SASH1/RIPK2/FZD10/SDCBP/SPAG9/PTPN1/ERN1/SEMA3A/TRAF1/GADD45A/MFHAS1/RB1CC1/HIPK2/CCL19/MAP4K5/MTURN/ZEB2	17	CXCL1+Fib
GO:0045598	GO:0045598	regulation of fat cell differentiation	17/676	143/18866	1.47e-05	0.000371751	0.000263361	MEDAG/PTGS2/IL6/METRNL/CEBPB/WWTR1/SAV1/XBP1/SH3PXD2B/ZFP36L1/SMAD3/SNAI2/SYAP1/HNRNPU/JAG1/RORA/INSIG1	17	CXCL1+Fib
GO:0034620	GO:0034620	cellular response to unfolded protein	17/676	146/18866	1.94e-05	0.000470532	0.000333341	HSPD1/HSPA9/PPP1R15B/PTPN1/NFE2L2/WIPI1/NCK1/ERN1/EIF2S1/XBP1/DNAJB9/HDGF/SERP1/CREB3L2/SELENOS/CXCL8/HSPA5	17	CXCL1+Fib
GO:0043524	GO:0043524	negative regulation of neuron apoptotic process	17/676	149/18866	2.53e-05	0.000594383	0.000421082	SOD2/HSPD1/CEBPB/TGFB3/NR4A2/HSP90AB1/FYN/ZPR1/GCLM/HIPK2/APOE/NR4A3/NRP1/HIF1A/AXL/HMOX1/SOD1	17	CXCL1+Fib
GO:0070972	GO:0070972	protein localization to endoplasmic reticulum	17/676	152/18866	3.28e-05	0.000738587	0.000523241	RTN4/RAB10/CHMP4B/RPLP0/SRP19/RPL23/RPL7/RPL24/RPL4/GJA1/RPS20/SEC61B/RPL31/RPL39/HSPA5/RPS2/INSIG1	17	CXCL1+Fib
GO:0043484	GO:0043484	regulation of RNA splicing	17/676	156/18866	4.58e-05	0.000975867	0.000691338	WTAP/NCL/KHDRBS3/HNRNPH3/RBM17/ERN1/ZPR1/HNRNPF/HNRNPA2B1/PRDX6/C1QBP/FXR1/RNPS1/HNRNPA1/HNRNPU/QKI/RBM8A	17	CXCL1+Fib
GO:0000723	GO:0000723	telomere maintenance	17/676	161/18866	6.83e-05	0.00134815	0.000955074	HNRNPC/GNL3/HSP90AB1/CCT2/DKC1/CCT3/PTGES3/CCT4/CCT6A/CCT8/CCT5/TCP1/HNRNPA2B1/NBN/HNRNPA1/DHX36/HNRNPU	17	CXCL1+Fib
GO:0035967	GO:0035967	cellular response to topologically incorrect protein	17/676	166/18866	0.0001	0.00179367	0.0012707	HSPD1/HSPA9/PPP1R15B/PTPN1/NFE2L2/WIPI1/NCK1/ERN1/EIF2S1/XBP1/DNAJB9/HDGF/SERP1/CREB3L2/SELENOS/CXCL8/HSPA5	17	CXCL1+Fib
GO:0033209	GO:0033209	tumor necrosis factor-mediated signaling pathway	17/676	173/18866	0.000165814	0.00263184	0.00186449	BIRC3/NFKBIA/TNFAIP3/CYLD/CD40/FAS/FOXO3/SPHK1/TNFRSF12A/PSME4/TRAF1/TNFRSF1B/PSMD11/RELA/TAX1BP1/PSMD12/LIMS1	17	CXCL1+Fib
GO:0048660	GO:0048660	regulation of smooth muscle cell proliferation	17/676	173/18866	0.000165814	0.00263184	0.00186449	PTGS2/IL6/FGF2/SOD2/NAMPT/TGFB3/TNFAIP3/ERN1/EGFR/NR4A3/IL15/IL6R/HMOX1/GJA1/IGFBP5/IGF1/THBS1	17	CXCL1+Fib
GO:0032200	GO:0032200	telomere organization	17/676	174/18866	0.000177787	0.00277632	0.00196684	HNRNPC/GNL3/HSP90AB1/CCT2/DKC1/CCT3/PTGES3/CCT4/CCT6A/CCT8/CCT5/TCP1/HNRNPA2B1/NBN/HNRNPA1/DHX36/HNRNPU	17	CXCL1+Fib
GO:0048659	GO:0048659	smooth muscle cell proliferation	17/676	175/18866	0.000190508	0.00293245	0.00207744	PTGS2/IL6/FGF2/SOD2/NAMPT/TGFB3/TNFAIP3/ERN1/EGFR/NR4A3/IL15/IL6R/HMOX1/GJA1/IGFBP5/IGF1/THBS1	17	CXCL1+Fib
GO:0010821	GO:0010821	regulation of mitochondrion organization	17/676	191/18866	0.00053252	0.00649089	0.00459837	SQSTM1/BNIP3L/YWHAG/PLAUR/RHOU/BID/PPIF/USP36/UBE2D3/PID1/PPP3CC/YWHAE/HIF1A/PDCD5/VDAC1/PRELID1/IGF1	17	CXCL1+Fib
GO:0035265	GO:0035265	organ growth	17/676	191/18866	0.00053252	0.00649089	0.00459837	FGF7/FGF2/FGFR1/LATS2/YBX3/SAV1/JARID2/TMEM38B/HEG1/SERP1/BASP1/TGFBR3/GJA1/AKAP13/IGF1/SOD1/RGS2	17	CXCL1+Fib
GO:0044272	GO:0044272	sulfur compound biosynthetic process	17/676	192/18866	0.000565286	0.00679277	0.00481223	VCAN/GSTO1/UGDH/NFE2L2/B4GALT1/B4GALT5/ST3GAL1/CHST11/GCLM/CHSY1/CHST7/MAT2A/ELOVL5/MPC2/ACSL4/MGST1/PDK4	17	CXCL1+Fib
GO:0042098	GO:0042098	T cell proliferation	17/676	195/18866	0.00067418	0.00775383	0.00549308	IL6/CEBPB/RIPK2/NCK1/ABL1/LRRC32/FYN/TNFRSF1B/ANXA1/PRNP/IL15/CD276/SDC4/SELENOK/CCL19/CD55/IGF1	17	CXCL1+Fib
GO:1901654	GO:1901654	response to ketone	17/676	200/18866	0.000895638	0.00975059	0.00690765	FOSL1/TGFB3/CFLAR/ATP2B1/ICAM1/FOXO3/FDX1/ERRFI1/EGFR/NASP/EIF4E/RELA/CCL19/TGFBR3/PTGER2/THBS1/AKR1C2	17	CXCL1+Fib
GO:1901888	GO:1901888	regulation of cell junction assembly	17/676	200/18866	0.000895638	0.00975059	0.00690765	RUNX1/ABL1/THBS2/MAP4K4/SRPX2/NRP1/SMAD3/SDC4/RAP1B/SNAI2/LIMS1/VEGFA/GJA1/DLC1/GREM1/THBS1/PHLDB2	17	CXCL1+Fib
GO:0070498	GO:0070498	interleukin-1-mediated signaling pathway	16/676	103/18866	7.64e-07	3.3e-05	2.34e-05	IL6/IL1R1/NFKB1/RIPK2/SQSTM1/NFKBIA/PSME4/TNIP2/IRAK2/PSMD11/OTUD4/IRAK3/UBE2N/RELA/PSMD12/MAP3K8	16	CXCL1+Fib
GO:2001237	GO:2001237	negative regulation of extrinsic apoptotic signaling pathway	16/676	107/18866	1.29e-06	4.91e-05	3.48e-05	CFLAR/TNFAIP3/ICAM1/FAS/PEA15/FYN/TNFRSF10B/ITPRIP/GCLM/RB1CC1/NRP1/RELA/SNAI2/HMOX1/IGF1/THBS1	16	CXCL1+Fib
GO:0000184	GO:0000184	nuclear-transcribed mRNA catabolic process, nonsense-mediated decay	16/676	120/18866	6.01e-06	0.000178938	0.000126765	GSPT1/PNRC2/ETF1/RPLP0/PABPC1/RPL23/EIF4A3/RPL7/RNPS1/RPL24/RPL4/RPS20/RBM8A/RPL31/RPL39/RPS2	16	CXCL1+Fib
GO:0034763	GO:0034763	negative regulation of transmembrane transport	16/676	128/18866	1.38e-05	0.000351072	0.000248711	GEM/GSTO1/CLIC2/PEA15/PPIF/TWIST1/OAZ1/PID1/YWHAE/BIN1/FABP5/SELENOS/KCNE4/THBS1/SRI/RGS2	16	CXCL1+Fib
GO:1903409	GO:1903409	reactive oxygen species biosynthetic process	16/676	128/18866	1.38e-05	0.000351072	0.000248711	CYP1B1/PTGS2/HSPD1/CFLAR/GCH1/HSP90AB1/ICAM1/FOXO3/FYN/SIRPA/TICAM1/PTX3/GLA/SMAD3/RORA/SOD1	16	CXCL1+Fib
GO:0034101	GO:0034101	erythrocyte homeostasis	16/676	129/18866	1.53e-05	0.000382015	0.000270633	HSPA9/ETS1/FOXO3/MFHAS1/LYAR/ZFP36L1/HIPK2/DYRK3/HIF1A/PRDX1/AXL/HMOX1/TGFBR3/VEGFA/ALAS1/INHBA	16	CXCL1+Fib
GO:0045727	GO:0045727	positive regulation of translation	16/676	136/18866	2.98e-05	0.000686256	0.000486168	IL6/NPM1/YBX3/NCK1/LARP4/SAMD4A/PABPC1/EIF4A3/CNBP/TRMT10C/C1QBP/SERP1/FXR1/DHX36/EEF2/THBS1	16	CXCL1+Fib
GO:0098754	GO:0098754	detoxification	16/676	138/18866	3.57e-05	0.000793682	0.000562271	PTGS2/SOD2/TXN/TXNRD1/GSTO1/CLIC2/NFE2L2/GCH1/MT2A/CYGB/PRDX6/APOE/PRDX1/SELENOS/MGST1/SOD1	16	CXCL1+Fib
GO:0050921	GO:0050921	positive regulation of chemotaxis	16/676	144/18866	6.01e-05	0.00121508	0.000860803	IL6/FGF2/FGFR1/IL34/LPAR1/VEGFC/TUBB2B/NRP1/SMAD3/IL6R/AKIRIN1/C1QBP/CCL19/VEGFA/CXCL8/THBS1	16	CXCL1+Fib
GO:0051384	GO:0051384	response to glucocorticoid	16/676	147/18866	7.71e-05	0.00147186	0.00104271	PTGS2/IL6/HSPD1/PAPPA/FOSL1/CFLAR/ATP2B1/ICAM1/FOXO3/ANXA1/ERRFI1/EGFR/ZFP36L1/EIF4E/HNRNPU/AKAP13	16	CXCL1+Fib
GO:0050684	GO:0050684	regulation of mRNA processing	16/676	152/18866	0.000114876	0.00200443	0.00142001	WTAP/NCL/KHDRBS3/RBM17/HNRNPA2B1/ZFP36L1/PRDX6/C1QBP/FXR1/RNPS1/PAPOLA/HNRNPA1/DHX36/HNRNPU/QKI/RBM8A	16	CXCL1+Fib
GO:0000187	GO:0000187	activation of MAPK activity	16/676	156/18866	0.000155882	0.0025513	0.00180743	FGF2/TGFB3/RIPK2/SPAG9/PTPN1/PEA15/ERN1/IRAK2/LPAR1/MAP2K3/UBE2N/CCL19/MAP4K5/IGF1/THBS1/SOD1	16	CXCL1+Fib
GO:0008360	GO:0008360	regulation of cell shape	16/676	156/18866	0.000155882	0.0025513	0.00180743	PDPN/RND3/RHOU/CDC42EP2/ICAM1/FYN/DNMBP/ANXA1/LPAR1/PRPF40A/RHOQ/FMNL2/SH3KBP1/RHOBTB3/VEGFA/DLC1	16	CXCL1+Fib
GO:0030203	GO:0030203	glycosaminoglycan metabolic process	16/676	158/18866	0.000180792	0.00280835	0.00198953	FGF2/NFKB1/CD44/VCAN/UGDH/B4GALT1/B4GALT5/ST3GAL1/CHST11/EXT1/SDC2/CHSY1/CHST7/HAS2/IL15/SDC4	16	CXCL1+Fib
GO:0051092	GO:0051092	positive regulation of NF-kappaB transcription factor activity	16/676	159/18866	0.000194497	0.00298482	0.00211455	NFKB1/NPM1/RIPK2/CFLAR/CD40/ICAM1/SPHK1/NFKB2/TRAF1/IRAK2/TICAM1/LRRFIP1/IRAK3/UBE2N/RELA/GREM1	16	CXCL1+Fib
GO:0031960	GO:0031960	response to corticosteroid	16/676	164/18866	0.000277414	0.0038724	0.00274334	PTGS2/IL6/HSPD1/PAPPA/FOSL1/CFLAR/ATP2B1/ICAM1/FOXO3/ANXA1/ERRFI1/EGFR/ZFP36L1/EIF4E/HNRNPU/AKAP13	16	CXCL1+Fib
GO:0007584	GO:0007584	response to nutrient	16/676	171/18866	0.000443892	0.00557052	0.00394635	PTGS2/ATP2B1/LDHA/CD40/VDR/XBP1/GCLM/EGFR/IL15/ACSL4/RELA/SNAI2/HMOX1/ABCA1/EEF2/CYP26B1	16	CXCL1+Fib
GO:0051170	GO:0051170	import into nucleus	16/676	171/18866	0.000443892	0.00557052	0.00394635	PTGS2/RAN/NFKBIA/NOLC1/KPNA2/HSP90AB1/SNRPB/IPO7/ZPR1/RPL23/SNRPD1/SMAD3/NXT1/CBLB/HNRNPA1/UFM1	16	CXCL1+Fib
GO:0006022	GO:0006022	aminoglycan metabolic process	16/676	172/18866	0.000473568	0.00589934	0.00417929	FGF2/NFKB1/CD44/VCAN/UGDH/B4GALT1/B4GALT5/ST3GAL1/CHST11/EXT1/SDC2/CHSY1/CHST7/HAS2/IL15/SDC4	16	CXCL1+Fib
GO:0051897	GO:0051897	positive regulation of protein kinase B signaling	16/676	178/18866	0.000689868	0.00791639	0.00560824	FGF7/FGF2/TXN/FGFR1/RTN4/HSP90AB1/FYN/MFHAS1/OSBPL8/EGFR/C1QBP/AXL/CCL19/IGFBP5/THBS1/AKR1C2	16	CXCL1+Fib
GO:0032204	GO:0032204	regulation of telomere maintenance	15/676	80/18866	1.35e-07	8.04e-06	5.7e-06	HNRNPC/GNL3/CCT2/DKC1/CCT3/CCT4/CCT6A/CCT8/CCT5/TCP1/HNRNPA2B1/NBN/HNRNPA1/DHX36/HNRNPU	15	CXCL1+Fib
GO:1900182	GO:1900182	positive regulation of protein localization to nucleus	15/676	80/18866	1.35e-07	8.04e-06	5.7e-06	PTGS2/LIF/RAN/HSP90AB1/CCT2/FYN/DKC1/ZPR1/CCT3/CCT4/CCT6A/CCT8/CCT5/TCP1/SMAD3	15	CXCL1+Fib
GO:0010833	GO:0010833	telomere maintenance via telomere lengthening	15/676	81/18866	1.6e-07	8.86e-06	6.28e-06	HNRNPC/HSP90AB1/CCT2/DKC1/CCT3/PTGES3/CCT4/CCT6A/CCT8/CCT5/TCP1/HNRNPA2B1/HNRNPA1/DHX36/HNRNPU	15	CXCL1+Fib
GO:1990823	GO:1990823	response to leukemia inhibitory factor	15/676	97/18866	1.79e-06	6.46e-05	4.58e-05	ARID5B/GFPT2/NCL/NRP2/MSC/ICAM1/JARID2/GNPNAT1/XBP1/GCLM/VEGFC/MAT2A/RNMT/HNRNPU/CACYBP	15	CXCL1+Fib
GO:1990830	GO:1990830	cellular response to leukemia inhibitory factor	15/676	97/18866	1.79e-06	6.46e-05	4.58e-05	ARID5B/GFPT2/NCL/NRP2/MSC/ICAM1/JARID2/GNPNAT1/XBP1/GCLM/VEGFC/MAT2A/RNMT/HNRNPU/CACYBP	15	CXCL1+Fib
GO:0098869	GO:0098869	cellular oxidant detoxification	15/676	103/18866	3.87e-06	0.000123206	8.73e-05	PTGS2/SOD2/TXN/TXNRD1/GSTO1/CLIC2/NFE2L2/GCH1/CYGB/PRDX6/APOE/PRDX1/SELENOS/MGST1/SOD1	15	CXCL1+Fib
GO:1990748	GO:1990748	cellular detoxification	15/676	114/18866	1.37e-05	0.000351072	0.000248711	PTGS2/SOD2/TXN/TXNRD1/GSTO1/CLIC2/NFE2L2/GCH1/CYGB/PRDX6/APOE/PRDX1/SELENOS/MGST1/SOD1	15	CXCL1+Fib
GO:1904019	GO:1904019	epithelial cell apoptotic process	15/676	117/18866	1.88e-05	0.000461344	0.000326832	IL6/CFLAR/TNFAIP3/NFE2L2/CD40/ICAM1/FOXO3/ABL1/EIF2S1/BID/TNIP2/ZFP36L1/HMOX1/THBS1/CAST	15	CXCL1+Fib
GO:0097237	GO:0097237	cellular response to toxic substance	15/676	122/18866	3.11e-05	0.000714554	0.000506215	PTGS2/SOD2/TXN/TXNRD1/GSTO1/CLIC2/NFE2L2/GCH1/CYGB/PRDX6/APOE/PRDX1/SELENOS/MGST1/SOD1	15	CXCL1+Fib
GO:0022612	GO:0022612	gland morphogenesis	15/676	124/18866	3.78e-05	0.000832887	0.000590046	FGF7/IL6/CEBPB/FGFR1/TGFB3/CFLAR/CYP7B1/TNFAIP3/SEMA3A/VDR/XBP1/EGFR/NRP1/SNAI2/IGFBP5	15	CXCL1+Fib
GO:0030968	GO:0030968	endoplasmic reticulum unfolded protein response	15/676	125/18866	4.15e-05	0.000900156	0.000637702	PPP1R15B/PTPN1/NFE2L2/WIPI1/NCK1/ERN1/EIF2S1/XBP1/DNAJB9/HDGF/SERP1/CREB3L2/SELENOS/CXCL8/HSPA5	15	CXCL1+Fib
GO:0032606	GO:0032606	type I interferon production	15/676	127/18866	5e-05	0.0010404	0.000737055	HSPD1/REL/NFKB1/RIPK2/G3BP1/TNFAIP3/CYLD/NFKB2/SIRPA/TICAM1/LRRFIP1/RELA/TAX1BP1/DHX36/IFIH1	15	CXCL1+Fib
GO:0003158	GO:0003158	endothelium development	15/676	135/18866	0.000101309	0.00181112	0.00128306	PDPN/KDM6B/BTG1/S1PR3/PDE4D/ICAM1/STARD13/COL15A1/HEG1/NRP1/RAP1B/VEGFA/GJA1/JAG1/TMEM100	15	CXCL1+Fib
GO:0072655	GO:0072655	establishment of protein localization to mitochondrion	15/676	140/18866	0.000152775	0.00253546	0.00179621	HSPD1/BNIP3L/GRPEL1/YWHAG/RHOU/BID/USP36/UBE2D3/HSPA4/PPP3CC/YWHAE/TOMM40/TIMM17A/PDCD5/DNAJA1	15	CXCL1+Fib
GO:0001889	GO:0001889	liver development	15/676	141/18866	0.000165428	0.00263184	0.00186449	IL6/CEBPB/ARID5B/CFLAR/TNFAIP3/JARID2/GNPNAT1/XBP1/ANXA1/RB1CC1/EGFR/SMAD3/RELA/HMOX1/TGFBR3	15	CXCL1+Fib
GO:0061008	GO:0061008	hepaticobiliary system development	15/676	144/18866	0.000208993	0.00311351	0.00220572	IL6/CEBPB/ARID5B/CFLAR/TNFAIP3/JARID2/GNPNAT1/XBP1/ANXA1/RB1CC1/EGFR/SMAD3/RELA/HMOX1/TGFBR3	15	CXCL1+Fib
GO:0070585	GO:0070585	protein localization to mitochondrion	15/676	144/18866	0.000208993	0.00311351	0.00220572	HSPD1/BNIP3L/GRPEL1/YWHAG/RHOU/BID/USP36/UBE2D3/HSPA4/PPP3CC/YWHAE/TOMM40/TIMM17A/PDCD5/DNAJA1	15	CXCL1+Fib
GO:0061041	GO:0061041	regulation of wound healing	15/676	151/18866	0.000350875	0.00466764	0.00330672	FGF2/SERPINE2/PDPN/TNFAIP3/NFE2L2/PLAUR/TNFRSF12A/XBP1/ANXA1/APOE/SMAD3/GJA1/PLPP3/THBS1/PHLDB2	15	CXCL1+Fib
GO:0001890	GO:0001890	placenta development	15/676	156/18866	0.000497064	0.00614695	0.00435471	PTGS2/CEBPB/LIF/FOSL1/RSPO3/HSP90AB1/DNAJB6/VDR/EGLN1/MME/EGFR/ZFP36L1/HIF1A/GJA1/SOD1	15	CXCL1+Fib
GO:1901861	GO:1901861	regulation of muscle tissue development	15/676	156/18866	0.000497064	0.00614695	0.00435471	FGF2/FGFR1/YBX3/SAV1/JARID2/TWIST1/SMAD3/AKIRIN1/TGFBR3/GJA1/GREM1/IGFBP5/IGF1/CYP26B1/RGS2	15	CXCL1+Fib
GO:0070671	GO:0070671	response to interleukin-12	14/676	50/18866	1.43e-09	2.51e-07	1.78e-07	SOD2/RIPK2/GSTO1/HSPA9/JAK1/SIRPA/RPLP0/HNRNPF/TCP1/HNRNPA2B1/SNRPA1/RAP1B/RALA/SOD1	14	CXCL1+Fib
GO:2000573	GO:2000573	positive regulation of DNA biosynthetic process	14/676	69/18866	1.26e-07	8.04e-06	5.7e-06	FGF2/HSP90AB1/CCT2/DKC1/CCT3/PTGES3/CCT4/CCT6A/CCT8/CCT5/TCP1/HNRNPA2B1/HNRNPA1/GREM1	14	CXCL1+Fib
GO:0042273	GO:0042273	ribosomal large subunit biogenesis	14/676	74/18866	3.14e-07	1.52e-05	1.08e-05	NPM1/RSL1D1/NIFK/GTPBP4/NOP16/NIP7/MRTO4/RPLP0/BRIX1/SNU13/RPL7L1/RPL7/RPL24/RSL24D1	14	CXCL1+Fib
GO:2000117	GO:2000117	negative regulation of cysteine-type endopeptidase activity	14/676	93/18866	5.45e-06	0.000165517	0.000117258	PTGS2/CD44/TNFAIP8/BIRC3/CFLAR/PLAUR/DNAJB6/USP47/RPS6KA3/YWHAE/VEGFA/CRYAB/THBS1/CAST	14	CXCL1+Fib
GO:1904035	GO:1904035	regulation of epithelial cell apoptotic process	14/676	94/18866	6.19e-06	0.000183472	0.000129978	IL6/CFLAR/TNFAIP3/NFE2L2/CD40/ICAM1/FOXO3/ABL1/EIF2S1/TNIP2/ZFP36L1/HMOX1/THBS1/CAST	14	CXCL1+Fib
GO:0010717	GO:0010717	regulation of epithelial to mesenchymal transition	14/676	99/18866	1.15e-05	0.000303647	0.000215114	IL6/PDPN/TGFB3/SDCBP/WWTR1/TWIST1/STRAP/PHLDB1/SMAD3/GREM1/JAG1/ZNF703/DAB2/PHLDB2	14	CXCL1+Fib
GO:0043620	GO:0043620	regulation of DNA-templated transcription in response to stress	14/676	115/18866	6.34e-05	0.00126125	0.00089351	CEBPB/NFE2L2/NCK1/PSME4/EGLN1/PSMD11/RPS6KA3/HIF1A/ELOC/RELA/HMOX1/PSMD12/VEGFA/HSPA5	14	CXCL1+Fib
GO:0046660	GO:0046660	female sex differentiation	14/676	119/18866	9.23e-05	0.00169847	0.00120325	CEBPB/ARID5B/TIPARP/ICAM1/FOXO3/PTX3/NRIP1/FST/AXL/VEGFA/MMP19/HSPA5/SOD1/INHBA	14	CXCL1+Fib
GO:1901222	GO:1901222	regulation of NIK/NF-kappaB signaling	14/676	119/18866	9.23e-05	0.00169847	0.00120325	SASH1/NFKBIA/COPS8/LITAF/CYLD/SPHK1/TNFRSF10B/EGFR/PRDX1/RELA/CCL19/NFAT5/LIMS1/GREM1	14	CXCL1+Fib
GO:0010811	GO:0010811	positive regulation of cell-substrate adhesion	14/676	122/18866	0.000120975	0.00210365	0.0014903	NINJ1/ABI3BP/ABL1/MAP4K4/ITGA5/NRP1/HAS2/SMAD3/SDC4/C1QBP/LIMS1/NID1/VEGFA/EMP2	14	CXCL1+Fib
GO:0072599	GO:0072599	establishment of protein localization to endoplasmic reticulum	14/676	124/18866	0.000144115	0.00243134	0.00172244	RAB10/CHMP4B/RPLP0/SRP19/RPL23/RPL7/RPL24/RPL4/RPS20/SEC61B/RPL31/RPL39/HSPA5/RPS2	14	CXCL1+Fib
GO:0001952	GO:0001952	regulation of cell-matrix adhesion	14/676	125/18866	0.000157055	0.0025513	0.00180743	NINJ1/ABL1/MAP4K4/NRP1/SMAD3/SDC4/LIMS1/VEGFA/EMP2/DLC1/GREM1/JAG1/THBS1/PHLDB2	14	CXCL1+Fib
GO:0008637	GO:0008637	apoptotic mitochondrial changes	14/676	125/18866	0.000157055	0.0025513	0.00180743	SOD2/HSPD1/BNIP3L/YWHAG/PLAUR/BID/PPIF/GCLM/PPP3CC/PPP2CB/YWHAE/PDCD5/PRELID1/IGF1	14	CXCL1+Fib
GO:0032479	GO:0032479	regulation of type I interferon production	14/676	125/18866	0.000157055	0.0025513	0.00180743	HSPD1/REL/NFKB1/RIPK2/TNFAIP3/CYLD/NFKB2/SIRPA/TICAM1/LRRFIP1/RELA/TAX1BP1/DHX36/IFIH1	14	CXCL1+Fib
GO:0034605	GO:0034605	cellular response to heat	14/676	125/18866	0.000157055	0.0025513	0.00180743	PTGS2/HSPD1/FKBP4/HSP90AB1/DNAJB6/DNAJC2/EIF2S1/PTGES3/YWHAE/HSPH1/HMOX1/DHX36/CRYAB/THBS1	14	CXCL1+Fib
GO:0006997	GO:0006997	nucleus organization	14/676	133/18866	0.000301885	0.00414034	0.00293316	SERBP1/CHMP1B/RTN4/NOLC1/ETS1/PSME4/USP36/ZPR1/CHMP4B/HIPK2/BIN1/AHCTF1/DYRK3/PITPNB	14	CXCL1+Fib
GO:0046683	GO:0046683	response to organophosphorus	14/676	134/18866	0.000326247	0.00439742	0.00311529	PTGS2/AKR1C1/HSPD1/FOSL1/LDHA/FDX1/LPAR1/ZFP36L1/RELA/RAP1B/MMP19/IGFBP5/HSPA5/SOD1	14	CXCL1+Fib
GO:0055076	GO:0055076	transition metal ion homeostasis	14/676	138/18866	0.000441267	0.00557052	0.00394635	FTH1/SLC39A14/ACO1/MT2A/EGLN1/SLC39A8/PRNP/STEAP2/HIF1A/SLC25A37/HMOX1/ATP6V1G1/SRI/SOD1	14	CXCL1+Fib
GO:0007266	GO:0007266	Rho protein signal transduction	14/676	140/18866	0.000510692	0.00628496	0.00445248	PDPN/ABL2/RHOU/CDC42EP2/ABL1/CTNNAL1/STARD13/LPAR1/HEG1/APOE/NRP1/DLC1/ABCA1/AKAP13	14	CXCL1+Fib
GO:1903322	GO:1903322	positive regulation of protein modification by small protein conjugation or removal	14/676	141/18866	0.000548752	0.00665689	0.00471597	BIRC3/RIPK2/GNL3/TNIP1/SPHK1/UBE2D1/TANK/RASSF5/DCUN1D5/TICAM1/UBE2N/RAB1A/HSPA5/RPS2	14	CXCL1+Fib
GO:0071349	GO:0071349	cellular response to interleukin-12	13/676	49/18866	1.14e-08	1.29e-06	9.17e-07	SOD2/GSTO1/HSPA9/JAK1/SIRPA/RPLP0/HNRNPF/TCP1/HNRNPA2B1/SNRPA1/RAP1B/RALA/SOD1	13	CXCL1+Fib
GO:0032206	GO:0032206	positive regulation of telomere maintenance	13/676	51/18866	1.94e-08	1.77e-06	1.25e-06	GNL3/CCT2/DKC1/CCT3/CCT4/CCT6A/CCT8/CCT5/TCP1/HNRNPA2B1/NBN/HNRNPA1/DHX36	13	CXCL1+Fib
GO:1904356	GO:1904356	regulation of telomere maintenance via telomere lengthening	13/676	61/18866	1.92e-07	1.03e-05	7.31e-06	HNRNPC/CCT2/DKC1/CCT3/CCT4/CCT6A/CCT8/CCT5/TCP1/HNRNPA2B1/HNRNPA1/DHX36/HNRNPU	13	CXCL1+Fib
GO:0007004	GO:0007004	telomere maintenance via telomerase	13/676	69/18866	8.7e-07	3.56e-05	2.52e-05	HNRNPC/HSP90AB1/CCT2/DKC1/CCT3/PTGES3/CCT4/CCT6A/CCT8/CCT5/TCP1/HNRNPA1/HNRNPU	13	CXCL1+Fib
GO:0006278	GO:0006278	RNA-dependent DNA biosynthetic process	13/676	76/18866	2.73e-06	9.16e-05	6.49e-05	HNRNPC/HSP90AB1/CCT2/DKC1/CCT3/PTGES3/CCT4/CCT6A/CCT8/CCT5/TCP1/HNRNPA1/HNRNPU	13	CXCL1+Fib
GO:0043154	GO:0043154	negative regulation of cysteine-type endopeptidase activity involved in apoptotic process	13/676	85/18866	9.83e-06	0.000268361	0.000190116	PTGS2/CD44/TNFAIP8/BIRC3/CFLAR/PLAUR/DNAJB6/USP47/RPS6KA3/YWHAE/VEGFA/CRYAB/THBS1	13	CXCL1+Fib
GO:0060021	GO:0060021	roof of mouth development	13/676	91/18866	2.1e-05	0.000501158	0.000355038	ARID5B/TGFB3/TIPARP/MSC/LRRC32/TWIST1/PKDCC/TSHZ1/SNAI2/PRRX1/TGFBR3/INSIG1/INHBA	13	CXCL1+Fib
GO:0008585	GO:0008585	female gonad development	13/676	100/18866	5.79e-05	0.00118865	0.000842079	CEBPB/ARID5B/TIPARP/ICAM1/FOXO3/PTX3/NRIP1/FST/VEGFA/MMP19/HSPA5/SOD1/INHBA	13	CXCL1+Fib
GO:0048661	GO:0048661	positive regulation of smooth muscle cell proliferation	13/676	103/18866	7.9e-05	0.00150099	0.00106335	PTGS2/IL6/FGF2/NAMPT/ERN1/EGFR/NR4A3/IL6R/HMOX1/GJA1/IGFBP5/IGF1/THBS1	13	CXCL1+Fib
GO:0046545	GO:0046545	development of primary female sexual characteristics	13/676	105/18866	9.65e-05	0.00176154	0.00124793	CEBPB/ARID5B/TIPARP/ICAM1/FOXO3/PTX3/NRIP1/FST/VEGFA/MMP19/HSPA5/SOD1/INHBA	13	CXCL1+Fib
GO:2000379	GO:2000379	positive regulation of reactive oxygen species metabolic process	13/676	106/18866	0.000106408	0.00189563	0.00134293	PTGS2/NFE2L2/HSP90AB1/ICAM1/FOXO3/TICAM1/PTX3/GADD45A/PID1/EGFR/SMAD3/THBS1/SOD1	13	CXCL1+Fib
GO:0006024	GO:0006024	glycosaminoglycan biosynthetic process	13/676	108/18866	0.000128985	0.00219793	0.00155709	NFKB1/VCAN/UGDH/B4GALT1/B4GALT5/ST3GAL1/CHST11/EXT1/SDC2/CHSY1/CHST7/HAS2/SDC4	13	CXCL1+Fib
GO:0048024	GO:0048024	regulation of mRNA splicing, via spliceosome	13/676	113/18866	0.000204245	0.00307878	0.00218112	WTAP/NCL/KHDRBS3/RBM17/HNRNPA2B1/PRDX6/C1QBP/FXR1/RNPS1/HNRNPA1/HNRNPU/QKI/RBM8A	13	CXCL1+Fib
GO:1903510	GO:1903510	mucopolysaccharide metabolic process	13/676	113/18866	0.000204245	0.00307878	0.00218112	FGF2/NFKB1/CD44/VCAN/UGDH/B4GALT1/B4GALT5/ST3GAL1/CHST11/CHSY1/CHST7/HAS2/IL15	13	CXCL1+Fib
GO:0006023	GO:0006023	aminoglycan biosynthetic process	13/676	115/18866	0.000243492	0.00352441	0.00249682	NFKB1/VCAN/UGDH/B4GALT1/B4GALT5/ST3GAL1/CHST11/EXT1/SDC2/CHSY1/CHST7/HAS2/SDC4	13	CXCL1+Fib
GO:0046620	GO:0046620	regulation of organ growth	13/676	116/18866	0.000265422	0.00376496	0.00266723	FGF2/FGFR1/LATS2/YBX3/SAV1/JARID2/SERP1/BASP1/TGFBR3/GJA1/IGF1/SOD1/RGS2	13	CXCL1+Fib
GO:0045446	GO:0045446	endothelial cell differentiation	13/676	117/18866	0.000289018	0.00399064	0.0028271	PDPN/KDM6B/BTG1/S1PR3/PDE4D/ICAM1/COL15A1/HEG1/NRP1/RAP1B/VEGFA/JAG1/TMEM100	13	CXCL1+Fib
GO:0045047	GO:0045047	protein targeting to ER	13/676	120/18866	0.000370833	0.00488215	0.00345869	CHMP4B/RPLP0/SRP19/RPL23/RPL7/RPL24/RPL4/RPS20/SEC61B/RPL31/RPL39/HSPA5/RPS2	13	CXCL1+Fib
GO:0030218	GO:0030218	erythrocyte differentiation	13/676	121/18866	0.000402149	0.00522691	0.00370293	HSPA9/ETS1/FOXO3/MFHAS1/LYAR/ZFP36L1/HIPK2/DYRK3/HIF1A/TGFBR3/VEGFA/ALAS1/INHBA	13	CXCL1+Fib
GO:0048675	GO:0048675	axon extension	13/676	123/18866	0.000471561	0.00588873	0.00417178	DCLK1/NRP2/RTN4/HSP90AB1/RAB21/ABL1/TNFRSF12A/SEMA3A/C9orf72/APOE/NRP1/GOLGA4/VEGFA	13	CXCL1+Fib
GO:1903844	GO:1903844	regulation of cellular response to transforming growth factor beta stimulus	13/676	129/18866	0.000743633	0.00843833	0.005978	TGFB3/CFLAR/SDCBP/HSP90AB1/CHST11/STRAP/HIPK2/SMAD3/TGFBR3/ZNF703/THBS1/HSPA5/DAB2	13	CXCL1+Fib
GO:0045667	GO:0045667	regulation of osteoblast differentiation	13/676	131/18866	0.000859537	0.00949817	0.00672883	IL6/CEBPB/TWIST1/TWIST2/VEGFC/SMAD3/IL6R/SNAI2/GREM1/JAG1/IGFBP5/IGF1/CEBPD	13	CXCL1+Fib
GO:0035722	GO:0035722	interleukin-12-mediated signaling pathway	12/676	47/18866	6.72e-08	4.82e-06	3.42e-06	SOD2/GSTO1/HSPA9/JAK1/RPLP0/HNRNPF/TCP1/HNRNPA2B1/SNRPA1/RAP1B/RALA/SOD1	12	CXCL1+Fib
GO:0046209	GO:0046209	nitric oxide metabolic process	12/676	84/18866	4.33e-05	0.000934121	0.000661763	CYP1B1/PTGS2/GCH1/HSP90AB1/ICAM1/SIRPA/TICAM1/PTX3/GLA/SMAD3/SELENOS/RORA	12	CXCL1+Fib
GO:0110110	GO:0110110	positive regulation of animal organ morphogenesis	12/676	85/18866	4.88e-05	0.00102669	0.00072734	FGF7/LIF/FGFR1/CFLAR/TNFAIP3/VDR/TWIST1/XBP1/BASP1/VEGFA/GREM1/JAG1	12	CXCL1+Fib
GO:0055072	GO:0055072	iron ion homeostasis	12/676	87/18866	6.16e-05	0.00123544	0.000875229	FTH1/SLC39A14/ACO1/EGLN1/SLC39A8/STEAP2/HIF1A/SLC25A37/HMOX1/ATP6V1G1/SRI/SOD1	12	CXCL1+Fib
GO:2001057	GO:2001057	reactive nitrogen species metabolic process	12/676	87/18866	6.16e-05	0.00123544	0.000875229	CYP1B1/PTGS2/GCH1/HSP90AB1/ICAM1/SIRPA/TICAM1/PTX3/GLA/SMAD3/SELENOS/RORA	12	CXCL1+Fib
GO:0007044	GO:0007044	cell-substrate junction assembly	12/676	99/18866	0.000217249	0.00322706	0.00228616	ABL1/MAP4K4/ITGA5/NRP1/SMAD3/SDC4/LIMS1/VEGFA/DLC1/GREM1/THBS1/PHLDB2	12	CXCL1+Fib
GO:0042116	GO:0042116	macrophage activation	12/676	101/18866	0.000262541	0.00376496	0.00266723	IL6/CTSC/HSPD1/NAMPT/IL33/SPHK1/TNIP2/TICAM1/IFNGR1/MFHAS1/RORA/THBS1	12	CXCL1+Fib
GO:0150115	GO:0150115	cell-substrate junction organization	12/676	102/18866	0.000288043	0.00399064	0.0028271	ABL1/MAP4K4/ITGA5/NRP1/SMAD3/SDC4/LIMS1/VEGFA/DLC1/GREM1/THBS1/PHLDB2	12	CXCL1+Fib
GO:0002367	GO:0002367	cytokine production involved in immune response	12/676	104/18866	0.000345391	0.00460673	0.00326356	IL6/HSPD1/IL1R1/DDX21/TGFB3/TICAM1/TNFRSF1B/NR4A3/IRAK3/CD55/HMOX1/DHX36	12	CXCL1+Fib
GO:0032649	GO:0032649	regulation of interferon-gamma production	12/676	104/18866	0.000345391	0.00460673	0.00326356	HSPD1/IL1R1/PDE4B/RIPK2/IL33/PDE4D/SIRPA/PRNP/CD276/C1QBP/AXL/INHBA	12	CXCL1+Fib
GO:1903426	GO:1903426	regulation of reactive oxygen species biosynthetic process	12/676	107/18866	0.00044937	0.0056254	0.00398523	PTGS2/HSPD1/CFLAR/HSP90AB1/ICAM1/FOXO3/FYN/SIRPA/TICAM1/PTX3/GLA/SMAD3	12	CXCL1+Fib
GO:0043618	GO:0043618	regulation of transcription from RNA polymerase II promoter in response to stress	12/676	109/18866	0.000532429	0.00649089	0.00459837	CEBPB/NFE2L2/NCK1/PSME4/EGLN1/PSMD11/HIF1A/ELOC/HMOX1/PSMD12/VEGFA/HSPA5	12	CXCL1+Fib
GO:0002526	GO:0002526	acute inflammatory response	12/676	111/18866	0.000628032	0.00732225	0.00518734	PTGS2/IL6/PTGES/CEBPB/EDNRB/ICAM1/B4GALT1/OSMR/IL6R/SELENOS/PTGER3/PLSCR1	12	CXCL1+Fib
GO:0032609	GO:0032609	interferon-gamma production	12/676	115/18866	0.00086278	0.00949817	0.00672883	HSPD1/IL1R1/PDE4B/RIPK2/IL33/PDE4D/SIRPA/PRNP/CD276/C1QBP/AXL/INHBA	12	CXCL1+Fib
GO:0046916	GO:0046916	cellular transition metal ion homeostasis	12/676	116/18866	0.000931706	0.00999377	0.00707993	FTH1/SLC39A14/ACO1/MT2A/EGLN1/SLC39A8/PRNP/HIF1A/HMOX1/ATP6V1G1/SRI/SOD1	12	CXCL1+Fib
GO:1904358	GO:1904358	positive regulation of telomere maintenance via telomere lengthening	11/676	37/18866	4.21e-08	3.3e-06	2.34e-06	CCT2/DKC1/CCT3/CCT4/CCT6A/CCT8/CCT5/TCP1/HNRNPA2B1/HNRNPA1/DHX36	11	CXCL1+Fib
GO:0006984	GO:0006984	ER-nucleus signaling pathway	11/676	51/18866	1.49e-06	5.52e-05	3.91e-05	PPP1R15B/PTPN1/NFE2L2/NCK1/CCDC47/EIF2S1/XBP1/SELENOS/CXCL8/HSPA5/INSIG1	11	CXCL1+Fib
GO:0032210	GO:0032210	regulation of telomere maintenance via telomerase	11/676	53/18866	2.23e-06	7.72e-05	5.47e-05	HNRNPC/CCT2/DKC1/CCT3/CCT4/CCT6A/CCT8/CCT5/TCP1/HNRNPA1/HNRNPU	11	CXCL1+Fib
GO:0071385	GO:0071385	cellular response to glucocorticoid stimulus	11/676	59/18866	6.73e-06	0.000198134	0.000140365	CFLAR/ATP2B1/ICAM1/FOXO3/ANXA1/ERRFI1/EGFR/ZFP36L1/EIF4E/HNRNPU/AKAP13	11	CXCL1+Fib
GO:0071384	GO:0071384	cellular response to corticosteroid stimulus	11/676	62/18866	1.11e-05	0.000297183	0.000210535	CFLAR/ATP2B1/ICAM1/FOXO3/ANXA1/ERRFI1/EGFR/ZFP36L1/EIF4E/HNRNPU/AKAP13	11	CXCL1+Fib
GO:0051893	GO:0051893	regulation of focal adhesion assembly	11/676	63/18866	1.3e-05	0.000334453	0.000236938	ABL1/MAP4K4/NRP1/SMAD3/SDC4/LIMS1/VEGFA/DLC1/GREM1/THBS1/PHLDB2	11	CXCL1+Fib
GO:0090109	GO:0090109	regulation of cell-substrate junction assembly	11/676	63/18866	1.3e-05	0.000334453	0.000236938	ABL1/MAP4K4/NRP1/SMAD3/SDC4/LIMS1/VEGFA/DLC1/GREM1/THBS1/PHLDB2	11	CXCL1+Fib
GO:0150116	GO:0150116	regulation of cell-substrate junction organization	11/676	66/18866	2.06e-05	0.000494251	0.000350145	ABL1/MAP4K4/NRP1/SMAD3/SDC4/LIMS1/VEGFA/DLC1/GREM1/THBS1/PHLDB2	11	CXCL1+Fib
GO:0042698	GO:0042698	ovulation cycle	11/676	69/18866	3.17e-05	0.000723823	0.000512781	TGFB3/ETS1/FOXO3/PTX3/NRIP1/EGFR/HAS2/AXL/MMP19/HSPA5/INHBA	11	CXCL1+Fib
GO:0045600	GO:0045600	positive regulation of fat cell differentiation	11/676	72/18866	4.76e-05	0.00100698	0.00071338	MEDAG/PTGS2/METRNL/CEBPB/SAV1/XBP1/SH3PXD2B/ZFP36L1/SNAI2/SYAP1/HNRNPU	11	CXCL1+Fib
GO:0006809	GO:0006809	nitric oxide biosynthetic process	11/676	79/18866	0.000113533	0.0019878	0.00140822	CYP1B1/PTGS2/GCH1/HSP90AB1/ICAM1/SIRPA/TICAM1/PTX3/GLA/SMAD3/RORA	11	CXCL1+Fib
GO:0048041	GO:0048041	focal adhesion assembly	11/676	83/18866	0.000178186	0.00277632	0.00196684	ABL1/MAP4K4/NRP1/SMAD3/SDC4/LIMS1/VEGFA/DLC1/GREM1/THBS1/PHLDB2	11	CXCL1+Fib
GO:1900407	GO:1900407	regulation of cellular response to oxidative stress	11/676	92/18866	0.000443766	0.00557052	0.00394635	SOD2/TXN/NFE2L2/GCH1/FOXO3/FYN/NR4A3/HIF1A/NCOA7/SFPQ/SOD1	11	CXCL1+Fib
GO:0036473	GO:0036473	cell death in response to oxidative stress	11/676	97/18866	0.000699036	0.00800357	0.00567	CYP1B1/SOD2/TXN/NFE2L2/FOXO3/FYN/NR4A3/HIF1A/NCOA7/SFPQ/SOD1	11	CXCL1+Fib
GO:0006626	GO:0006626	protein targeting to mitochondrion	11/676	99/18866	0.000830638	0.00928092	0.00657493	HSPD1/BNIP3L/GRPEL1/RHOU/BID/USP36/UBE2D3/HSPA4/TOMM40/TIMM17A/PDCD5	11	CXCL1+Fib
GO:1903053	GO:1903053	regulation of extracellular matrix organization	10/676	44/18866	2.69e-06	9.07e-05	6.42e-05	IL6/PDPN/CFLAR/ETS1/ABL1/TNFRSF1B/PHLDB1/HAS2/SMAD3/PHLDB2	10	CXCL1+Fib
GO:0010718	GO:0010718	positive regulation of epithelial to mesenchymal transition	10/676	50/18866	9.17e-06	0.000253784	0.00017979	IL6/PDPN/TGFB3/SDCBP/WWTR1/TWIST1/SMAD3/JAG1/ZNF703/DAB2	10	CXCL1+Fib
GO:0043331	GO:0043331	response to dsRNA	10/676	53/18866	1.58e-05	0.000392474	0.000278042	NFKB1/DDX21/NPM1/RIPK2/NFKBIA/SLC3A2/TICAM1/IRAK3/DHX36/IFIH1	10	CXCL1+Fib
GO:1903672	GO:1903672	positive regulation of sprouting angiogenesis	10/676	67/18866	0.000127953	0.00219501	0.00155502	PTGS2/FGF2/JAK1/ABL1/ANXA1/SRPX2/ITGA5/NRP1/HMOX1/VEGFA	10	CXCL1+Fib
GO:0002753	GO:0002753	cytoplasmic pattern recognition receptor signaling pathway	10/676	68/18866	0.000145271	0.00244275	0.00173053	BIRC3/RIPK2/NFKBIA/TNFAIP3/CYLD/IRAK2/UBE2N/RELA/C1QBP/IFIH1	10	CXCL1+Fib
GO:0006879	GO:0006879	cellular iron ion homeostasis	10/676	70/18866	0.000185879	0.00286986	0.00203311	FTH1/SLC39A14/ACO1/EGLN1/SLC39A8/HIF1A/HMOX1/ATP6V1G1/SRI/SOD1	10	CXCL1+Fib
GO:1903747	GO:1903747	regulation of establishment of protein localization to mitochondrion	10/676	73/18866	0.000264412	0.00376496	0.00266723	BNIP3L/YWHAG/RHOU/BID/USP36/UBE2D3/PPP3CC/YWHAE/PDCD5/DNAJA1	10	CXCL1+Fib
GO:0035924	GO:0035924	cellular response to vascular endothelial growth factor stimulus	10/676	75/18866	0.000330854	0.00444775	0.00315094	NRP2/SPHK1/ERN1/ANXA1/VEGFC/MAP2K3/NRP1/RELA/VEGFA/CCBE1	10	CXCL1+Fib
GO:0150076	GO:0150076	neuroinflammatory response	10/676	77/18866	0.000410673	0.00525723	0.00372441	PTGS2/IL6/CTSC/NAMPT/IL33/SPHK1/TNFRSF1B/IFNGR1/EGFR/IGF1	10	CXCL1+Fib
GO:1903201	GO:1903201	regulation of oxidative stress-induced cell death	10/676	77/18866	0.000410673	0.00525723	0.00372441	SOD2/TXN/NFE2L2/FOXO3/FYN/NR4A3/HIF1A/NCOA7/SFPQ/SOD1	10	CXCL1+Fib
GO:0010827	GO:0010827	regulation of glucose transmembrane transport	10/676	79/18866	0.000505887	0.00624091	0.00442127	YES1/NFE2L2/PEA15/OSBPL8/PID1/RHOQ/NR4A3/FABP5/SELENOS/IGF1	10	CXCL1+Fib
GO:0014032	GO:0014032	neural crest cell development	10/676	80/18866	0.000559951	0.00674456	0.00477808	EDNRB/NRP2/NOLC1/SEMA3A/TWIST1/NRP1/HIF1A/SNAI2/JAG1/ZEB2	10	CXCL1+Fib
GO:1901224	GO:1901224	positive regulation of NIK/NF-kappaB signaling	10/676	80/18866	0.000559951	0.00674456	0.00477808	SASH1/COPS8/SPHK1/TNFRSF10B/EGFR/RELA/CCL19/NFAT5/LIMS1/GREM1	10	CXCL1+Fib
GO:0002718	GO:0002718	regulation of cytokine production involved in immune response	10/676	83/18866	0.000751546	0.00850917	0.00602819	IL6/IL1R1/DDX21/TGFB3/TICAM1/TNFRSF1B/NR4A3/IRAK3/HMOX1/DHX36	10	CXCL1+Fib
GO:0014031	GO:0014031	mesenchymal cell development	10/676	84/18866	0.00082628	0.00925252	0.0065548	EDNRB/NRP2/NOLC1/SEMA3A/TWIST1/NRP1/HIF1A/SNAI2/JAG1/ZEB2	10	CXCL1+Fib
GO:0048864	GO:0048864	stem cell development	10/676	84/18866	0.00082628	0.00925252	0.0065548	EDNRB/NRP2/NOLC1/SEMA3A/TWIST1/NRP1/HIF1A/SNAI2/JAG1/ZEB2	10	CXCL1+Fib
GO:1904816	GO:1904816	positive regulation of protein localization to chromosome, telomeric region	9/676	12/18866	1.85e-11	1.18e-08	8.33e-09	GNL3/CCT2/DKC1/CCT3/CCT4/CCT6A/CCT8/CCT5/TCP1	9	CXCL1+Fib
GO:1904814	GO:1904814	regulation of protein localization to chromosome, telomeric region	9/676	14/18866	1.57e-10	5.58e-08	3.95e-08	GNL3/CCT2/DKC1/CCT3/CCT4/CCT6A/CCT8/CCT5/TCP1	9	CXCL1+Fib
GO:0070198	GO:0070198	protein localization to chromosome, telomeric region	9/676	30/18866	6.72e-07	2.98e-05	2.11e-05	GNL3/CCT2/DKC1/CCT3/CCT4/CCT6A/CCT8/CCT5/TCP1	9	CXCL1+Fib
GO:0032212	GO:0032212	positive regulation of telomere maintenance via telomerase	9/676	34/18866	2.17e-06	7.61e-05	5.39e-05	CCT2/DKC1/CCT3/CCT4/CCT6A/CCT8/CCT5/TCP1/HNRNPA1	9	CXCL1+Fib
GO:0006458	GO:0006458	'de novo' protein folding	9/676	41/18866	1.16e-05	0.000303647	0.000215114	HSPD1/HSPE1/HSPA9/CCT2/DNAJC2/PTGES3/HSPH1/ST13/HSPA5	9	CXCL1+Fib
GO:1901998	GO:1901998	toxin transport	9/676	41/18866	1.16e-05	0.000303647	0.000215114	CCT2/ATP6V0A1/CCT3/CCT4/CCT8/CCT5/TCP1/NRP1/HSPA5	9	CXCL1+Fib
GO:0001954	GO:0001954	positive regulation of cell-matrix adhesion	9/676	55/18866	0.000134162	0.00227094	0.00160881	NINJ1/ABL1/MAP4K4/NRP1/SMAD3/SDC4/LIMS1/VEGFA/EMP2	9	CXCL1+Fib
GO:0007566	GO:0007566	embryo implantation	9/676	58/18866	0.000204216	0.00307878	0.00218112	PTGS2/LIF/FKBP4/VMP1/C1QBP/VEGFA/GJA1/EMP2/SOD1	9	CXCL1+Fib
GO:0043030	GO:0043030	regulation of macrophage activation	9/676	59/18866	0.000233428	0.00341757	0.00242112	IL6/CTSC/HSPD1/IL33/SPHK1/TNIP2/MFHAS1/RORA/THBS1	9	CXCL1+Fib
GO:0048008	GO:0048008	platelet-derived growth factor receptor signaling pathway	9/676	59/18866	0.000233428	0.00341757	0.00242112	ARID5B/PTPN1/TIPARP/ABL1/NR4A3/NRP1/CBLB/VEGFA/ZFAND5	9	CXCL1+Fib
GO:0061077	GO:0061077	chaperone-mediated protein folding	9/676	60/18866	0.000266022	0.00376496	0.00266723	HSPE1/HSPA9/FKBP4/CCT2/PTGES3/HSPH1/PDCD5/ST13/HSPA5	9	CXCL1+Fib
GO:0097755	GO:0097755	positive regulation of blood vessel diameter	9/676	60/18866	0.000266022	0.00376496	0.00266723	SOD2/EDNRB/GCH1/EGFR/APOE/HMOX1/GJA1/SOD1/RGS2	9	CXCL1+Fib
GO:1902041	GO:1902041	regulation of extrinsic apoptotic signaling pathway via death domain receptors	9/676	61/18866	0.000302298	0.00414034	0.00293316	CFLAR/TNFAIP3/ICAM1/FAS/PEA15/TNFRSF10B/ITPRIP/HMOX1/THBS1	9	CXCL1+Fib
GO:0042255	GO:0042255	ribosome assembly	9/676	67/18866	0.00061605	0.00719902	0.00510003	NPM1/NIP7/MRTO4/RPLP0/BRIX1/C1QBP/RPL24/SBDS/RSL24D1	9	CXCL1+Fib
GO:1904851	GO:1904851	positive regulation of establishment of protein localization to telomere	8/676	10/18866	1.1e-10	4.32e-08	3.06e-08	CCT2/DKC1/CCT3/CCT4/CCT6A/CCT8/CCT5/TCP1	8	CXCL1+Fib
GO:0070203	GO:0070203	regulation of establishment of protein localization to telomere	8/676	11/18866	3.91e-10	8.31e-08	5.89e-08	CCT2/DKC1/CCT3/CCT4/CCT6A/CCT8/CCT5/TCP1	8	CXCL1+Fib
GO:1904869	GO:1904869	regulation of protein localization to Cajal body	8/676	11/18866	3.91e-10	8.31e-08	5.89e-08	CCT2/DKC1/CCT3/CCT4/CCT6A/CCT8/CCT5/TCP1	8	CXCL1+Fib
GO:1904871	GO:1904871	positive regulation of protein localization to Cajal body	8/676	11/18866	3.91e-10	8.31e-08	5.89e-08	CCT2/DKC1/CCT3/CCT4/CCT6A/CCT8/CCT5/TCP1	8	CXCL1+Fib
GO:0070202	GO:0070202	regulation of establishment of protein localization to chromosome	8/676	12/18866	1.14e-09	2.07e-07	1.47e-07	CCT2/DKC1/CCT3/CCT4/CCT6A/CCT8/CCT5/TCP1	8	CXCL1+Fib
GO:1903405	GO:1903405	protein localization to nuclear body	8/676	12/18866	1.14e-09	2.07e-07	1.47e-07	CCT2/DKC1/CCT3/CCT4/CCT6A/CCT8/CCT5/TCP1	8	CXCL1+Fib
GO:1904867	GO:1904867	protein localization to Cajal body	8/676	12/18866	1.14e-09	2.07e-07	1.47e-07	CCT2/DKC1/CCT3/CCT4/CCT6A/CCT8/CCT5/TCP1	8	CXCL1+Fib
GO:1990173	GO:1990173	protein localization to nucleoplasm	8/676	14/18866	6.47e-09	8.24e-07	5.84e-07	CCT2/DKC1/CCT3/CCT4/CCT6A/CCT8/CCT5/TCP1	8	CXCL1+Fib
GO:1904874	GO:1904874	positive regulation of telomerase RNA localization to Cajal body	8/676	15/18866	1.34e-08	1.43e-06	1.01e-06	CCT2/DKC1/CCT3/CCT4/CCT6A/CCT8/CCT5/TCP1	8	CXCL1+Fib
GO:0070200	GO:0070200	establishment of protein localization to telomere	8/676	18/18866	8.3e-08	5.79e-06	4.1e-06	CCT2/DKC1/CCT3/CCT4/CCT6A/CCT8/CCT5/TCP1	8	CXCL1+Fib
GO:1904872	GO:1904872	regulation of telomerase RNA localization to Cajal body	8/676	18/18866	8.3e-08	5.79e-06	4.1e-06	CCT2/DKC1/CCT3/CCT4/CCT6A/CCT8/CCT5/TCP1	8	CXCL1+Fib
GO:0090670	GO:0090670	RNA localization to Cajal body	8/676	19/18866	1.39e-07	8.04e-06	5.7e-06	CCT2/DKC1/CCT3/CCT4/CCT6A/CCT8/CCT5/TCP1	8	CXCL1+Fib
GO:0090671	GO:0090671	telomerase RNA localization to Cajal body	8/676	19/18866	1.39e-07	8.04e-06	5.7e-06	CCT2/DKC1/CCT3/CCT4/CCT6A/CCT8/CCT5/TCP1	8	CXCL1+Fib
GO:0090672	GO:0090672	telomerase RNA localization	8/676	19/18866	1.39e-07	8.04e-06	5.7e-06	CCT2/DKC1/CCT3/CCT4/CCT6A/CCT8/CCT5/TCP1	8	CXCL1+Fib
GO:0090685	GO:0090685	RNA localization to nucleus	8/676	19/18866	1.39e-07	8.04e-06	5.7e-06	CCT2/DKC1/CCT3/CCT4/CCT6A/CCT8/CCT5/TCP1	8	CXCL1+Fib
GO:0070199	GO:0070199	establishment of protein localization to chromosome	8/676	27/18866	3.16e-06	0.000103279	7.32e-05	CCT2/DKC1/CCT3/CCT4/CCT6A/CCT8/CCT5/TCP1	8	CXCL1+Fib
GO:0034405	GO:0034405	response to fluid shear stress	8/676	36/18866	3.24e-05	0.000733728	0.000519799	PTGS2/TGFB3/NFE2L2/ETS1/TFPI2/HAS2/GJA1/ABCA1	8	CXCL1+Fib
GO:0051973	GO:0051973	positive regulation of telomerase activity	8/676	36/18866	3.24e-05	0.000733728	0.000519799	HSP90AB1/CCT2/DKC1/PTGES3/CCT4/TCP1/HNRNPA2B1/GREM1	8	CXCL1+Fib
GO:0070423	GO:0070423	nucleotide-binding oligomerization domain containing signaling pathway	8/676	37/18866	4.01e-05	0.000872098	0.000617825	BIRC3/RIPK2/NFKBIA/TNFAIP3/CYLD/IRAK2/UBE2N/RELA	8	CXCL1+Fib
GO:0090050	GO:0090050	positive regulation of cell migration involved in sprouting angiogenesis	8/676	37/18866	4.01e-05	0.000872098	0.000617825	PTGS2/FGF2/ABL1/ANXA1/SRPX2/NRP1/HMOX1/VEGFA	8	CXCL1+Fib
GO:0035872	GO:0035872	nucleotide-binding domain, leucine rich repeat containing receptor signaling pathway	8/676	38/18866	4.92e-05	0.00103063	0.000730134	BIRC3/RIPK2/NFKBIA/TNFAIP3/CYLD/IRAK2/UBE2N/RELA	8	CXCL1+Fib
GO:0007431	GO:0007431	salivary gland development	8/676	39/18866	5.99e-05	0.00121508	0.000860803	FGF7/FGFR1/TGFB3/SEMA3A/XBP1/EGFR/NRP1/SNAI2	8	CXCL1+Fib
GO:1902895	GO:1902895	positive regulation of pri-miRNA transcription by RNA polymerase II	8/676	40/18866	7.26e-05	0.00141084	0.000999487	FGF2/FOSL1/GNL3/ETS1/FOXO3/SMAD3/HIF1A/RELA	8	CXCL1+Fib
GO:1902042	GO:1902042	negative regulation of extrinsic apoptotic signaling pathway via death domain receptors	8/676	41/18866	8.74e-05	0.00163628	0.0011592	CFLAR/TNFAIP3/ICAM1/FAS/PEA15/TNFRSF10B/ITPRIP/HMOX1	8	CXCL1+Fib
GO:0007339	GO:0007339	binding of sperm to zona pellucida	8/676	43/18866	0.000124463	0.00214235	0.00151772	CCT2/B4GALT1/CCT3/CCT4/CCT8/CCT5/TCP1/VDAC2	8	CXCL1+Fib
GO:0071364	GO:0071364	cellular response to epidermal growth factor stimulus	8/676	43/18866	0.000124463	0.00214235	0.00151772	NCL/CFLAR/ZPR1/ERRFI1/EGFR/ZFP36L1/SNAI2/SYAP1	8	CXCL1+Fib
GO:0070266	GO:0070266	necroptotic process	8/676	45/18866	0.000173704	0.00272315	0.00192917	BIRC3/CFLAR/CYLD/YBX3/FAS/PPIF/TICAM1/IPMK	8	CXCL1+Fib
GO:0043330	GO:0043330	response to exogenous dsRNA	8/676	46/18866	0.000203751	0.00307878	0.00218112	DDX21/RIPK2/NFKBIA/SLC3A2/TICAM1/IRAK3/DHX36/IFIH1	8	CXCL1+Fib
GO:0070849	GO:0070849	response to epidermal growth factor	8/676	47/18866	0.000237933	0.00345376	0.00244676	NCL/CFLAR/ZPR1/ERRFI1/EGFR/ZFP36L1/SNAI2/SYAP1	8	CXCL1+Fib
GO:0051972	GO:0051972	regulation of telomerase activity	8/676	48/18866	0.000276671	0.0038724	0.00274334	HSP90AB1/CCT2/DKC1/PTGES3/CCT4/TCP1/HNRNPA2B1/GREM1	8	CXCL1+Fib
GO:1904036	GO:1904036	negative regulation of epithelial cell apoptotic process	8/676	48/18866	0.000276671	0.0038724	0.00274334	CFLAR/TNFAIP3/NFE2L2/ICAM1/ABL1/TNIP2/HMOX1/CAST	8	CXCL1+Fib
GO:0006692	GO:0006692	prostanoid metabolic process	8/676	49/18866	0.000320413	0.00436499	0.00309231	PTGS2/AKR1C1/PTGES/PNPLA8/PTGES3/ANXA1/FABP5/AKR1C2	8	CXCL1+Fib
GO:0006693	GO:0006693	prostaglandin metabolic process	8/676	49/18866	0.000320413	0.00436499	0.00309231	PTGS2/AKR1C1/PTGES/PNPLA8/PTGES3/ANXA1/FABP5/AKR1C2	8	CXCL1+Fib
GO:0097300	GO:0097300	programmed necrotic cell death	8/676	50/18866	0.000369634	0.00488215	0.00345869	BIRC3/CFLAR/CYLD/YBX3/FAS/PPIF/TICAM1/IPMK	8	CXCL1+Fib
GO:0035272	GO:0035272	exocrine system development	8/676	51/18866	0.000424836	0.00539785	0.00382402	FGF7/FGFR1/TGFB3/SEMA3A/XBP1/EGFR/NRP1/SNAI2	8	CXCL1+Fib
GO:1902893	GO:1902893	regulation of pri-miRNA transcription by RNA polymerase II	8/676	51/18866	0.000424836	0.00539785	0.00382402	FGF2/FOSL1/GNL3/ETS1/FOXO3/SMAD3/HIF1A/RELA	8	CXCL1+Fib
GO:0038066	GO:0038066	p38MAPK cascade	8/676	52/18866	0.000486547	0.00604624	0.00428337	SASH1/CYLD/SPHK1/GADD45A/MFHAS1/MAP2K3/ZFP36L1/VEGFA	8	CXCL1+Fib
GO:0061614	GO:0061614	pri-miRNA transcription by RNA polymerase II	8/676	53/18866	0.000555327	0.00672064	0.00476114	FGF2/FOSL1/GNL3/ETS1/FOXO3/SMAD3/HIF1A/RELA	8	CXCL1+Fib
GO:0001541	GO:0001541	ovarian follicle development	8/676	57/18866	0.000913235	0.00987884	0.00699851	CEBPB/ICAM1/FOXO3/PTX3/VEGFA/MMP19/SOD1/INHBA	8	CXCL1+Fib
GO:0030728	GO:0030728	ovulation	7/676	21/18866	5.51e-06	0.000165517	0.000117258	TNFAIP6/PTGS2/FOXO3/NRIP1/MMP19/INHBA/RGS2	7	CXCL1+Fib
GO:0036499	GO:0036499	PERK-mediated unfolded protein response	7/676	21/18866	5.51e-06	0.000165517	0.000117258	PPP1R15B/PTPN1/NFE2L2/NCK1/EIF2S1/CXCL8/HSPA5	7	CXCL1+Fib
GO:0140467	GO:0140467	integrated stress response signaling	7/676	21/18866	5.51e-06	0.000165517	0.000117258	PPP1R15B/PTPN1/NFE2L2/NCK1/EIF2S1/CXCL8/HSPA5	7	CXCL1+Fib
GO:0051894	GO:0051894	positive regulation of focal adhesion assembly	7/676	25/18866	2.01e-05	0.000485375	0.000343856	ABL1/MAP4K4/NRP1/SMAD3/SDC4/LIMS1/VEGFA	7	CXCL1+Fib
GO:1900101	GO:1900101	regulation of endoplasmic reticulum unfolded protein response	7/676	28/18866	4.51e-05	0.000965119	0.000683723	PPP1R15B/PTPN1/NCK1/ERN1/XBP1/DNAJB9/HSPA5	7	CXCL1+Fib
GO:0150117	GO:0150117	positive regulation of cell-substrate junction organization	7/676	29/18866	5.76e-05	0.00118819	0.000841755	ABL1/MAP4K4/NRP1/SMAD3/SDC4/LIMS1/VEGFA	7	CXCL1+Fib
GO:0061082	GO:0061082	myeloid leukocyte cytokine production	7/676	30/18866	7.28e-05	0.00141084	0.000999487	DDX21/TGFB3/TICAM1/NR4A3/IRAK3/HMOX1/DHX36	7	CXCL1+Fib
GO:0060317	GO:0060317	cardiac epithelial to mesenchymal transition	7/676	32/18866	0.000113132	0.00198761	0.00140809	RTN4/TWIST1/HAS2/SNAI2/TGFBR3/JAG1/TMEM100	7	CXCL1+Fib
GO:0007435	GO:0007435	salivary gland morphogenesis	7/676	35/18866	0.000205879	0.00308515	0.00218563	FGF7/FGFR1/TGFB3/SEMA3A/EGFR/NRP1/SNAI2	7	CXCL1+Fib
GO:0051084	GO:0051084	'de novo' posttranslational protein folding	7/676	37/18866	0.000296216	0.00407897	0.00288968	HSPE1/HSPA9/CCT2/PTGES3/HSPH1/ST13/HSPA5	7	CXCL1+Fib
GO:0150077	GO:0150077	regulation of neuroinflammatory response	7/676	43/18866	0.000769773	0.00865782	0.0061335	PTGS2/IL6/CTSC/IL33/SPHK1/TNFRSF1B/IGF1	7	CXCL1+Fib
GO:0045687	GO:0045687	positive regulation of glial cell differentiation	7/676	44/18866	0.00088752	0.00970368	0.00687442	SERPINE2/LIF/IL34/RHEB/TNFRSF1B/BIN1/RELA	7	CXCL1+Fib
GO:0120009	GO:0120009	intermembrane lipid transfer	7/676	44/18866	0.00088752	0.00970368	0.00687442	PITPNC1/OSBPL8/APOE/PRELID1/GRAMD1A/PITPNB/ABCA1	7	CXCL1+Fib
GO:1903055	GO:1903055	positive regulation of extracellular matrix organization	6/676	21/18866	7.08e-05	0.00138276	0.000979598	IL6/PDPN/CFLAR/PHLDB1/SMAD3/PHLDB2	6	CXCL1+Fib
GO:0051131	GO:0051131	chaperone-mediated protein complex assembly	6/676	22/18866	9.45e-05	0.0017312	0.00122644	HSPD1/HSP90AB1/CCT2/HSPA4/PTGES3/PSMG1	6	CXCL1+Fib
GO:0042026	GO:0042026	protein refolding	6/676	23/18866	0.000123947	0.00214235	0.00151772	HSPD1/HSPA9/DNAJA2/ST13/DNAJA4/HSPA5	6	CXCL1+Fib
GO:0000470	GO:0000470	maturation of LSU-rRNA	6/676	28/18866	0.000397074	0.00517415	0.00366555	RSL1D1/NIFK/GTPBP4/SNU13/RPL7L1/RPL7	6	CXCL1+Fib
GO:0006929	GO:0006929	substrate-dependent cell migration	6/676	28/18866	0.000397074	0.00517415	0.00366555	SDCBP/NCK1/TNFRSF12A/VEGFC/NRP1/SNAI2	6	CXCL1+Fib
GO:0010575	GO:0010575	positive regulation of vascular endothelial growth factor production	6/676	28/18866	0.000397074	0.00517415	0.00366555	CYP1B1/PTGS2/IL6/HIF1A/CCBE1/RORA	6	CXCL1+Fib
GO:0001516	GO:0001516	prostaglandin biosynthetic process	6/676	30/18866	0.000588833	0.00691269	0.00489719	PTGS2/PTGES/PNPLA8/PTGES3/ANXA1/FABP5	6	CXCL1+Fib
GO:0030511	GO:0030511	positive regulation of transforming growth factor beta receptor signaling pathway	6/676	30/18866	0.000588833	0.00691269	0.00489719	SDCBP/HSP90AB1/HIPK2/TGFBR3/THBS1/DAB2	6	CXCL1+Fib
GO:0035666	GO:0035666	TRIF-dependent toll-like receptor signaling pathway	6/676	30/18866	0.000588833	0.00691269	0.00489719	BIRC3/CD40/UBE2D1/TANK/TICAM1/UBE2D3	6	CXCL1+Fib
GO:0046457	GO:0046457	prostanoid biosynthetic process	6/676	30/18866	0.000588833	0.00691269	0.00489719	PTGS2/PTGES/PNPLA8/PTGES3/ANXA1/FABP5	6	CXCL1+Fib
GO:1903846	GO:1903846	positive regulation of cellular response to transforming growth factor beta stimulus	6/676	30/18866	0.000588833	0.00691269	0.00489719	SDCBP/HSP90AB1/HIPK2/TGFBR3/THBS1/DAB2	6	CXCL1+Fib
GO:1902230	GO:1902230	negative regulation of intrinsic apoptotic signaling pathway in response to DNA damage	6/676	31/18866	0.00070827	0.00809111	0.00573202	CD44/TPT1/BID/USP47/TAF9/SNAI2	6	CXCL1+Fib
GO:0035767	GO:0035767	endothelial cell chemotaxis	6/676	32/18866	0.000845609	0.00938645	0.00664968	FGF2/FGFR1/NRP1/RAB13/VEGFA/THBS1	6	CXCL1+Fib
GO:0051085	GO:0051085	chaperone cofactor-dependent protein refolding	6/676	32/18866	0.000845609	0.00938645	0.00664968	HSPE1/HSPA9/PTGES3/HSPH1/ST13/HSPA5	6	CXCL1+Fib
GO:2000767	GO:2000767	positive regulation of cytoplasmic translation	5/676	12/18866	3.74e-05	0.000827961	0.000586556	YBX3/NCK1/CNBP/DHX36/EEF2	5	CXCL1+Fib
GO:1900102	GO:1900102	negative regulation of endoplasmic reticulum unfolded protein response	5/676	13/18866	5.89e-05	0.00120188	0.000851457	PPP1R15B/PTPN1/NCK1/DNAJB9/HSPA5	5	CXCL1+Fib
GO:0032488	GO:0032488	Cdc42 protein signal transduction	5/676	14/18866	8.9e-05	0.00165483	0.00117234	RHOU/ABL1/APOE/NRP1/ABCA1	5	CXCL1+Fib
GO:0001732	GO:0001732	formation of cytoplasmic translation initiation complex	5/676	16/18866	0.000182917	0.00283271	0.00200679	EIF3A/EIF3J/EIF3B/EIF2S2/EIF3I	5	CXCL1+Fib
GO:0030575	GO:0030575	nuclear body organization	5/676	17/18866	0.000251522	0.00363032	0.00257185	SERBP1/ETS1/ZPR1/HIPK2/DYRK3	5	CXCL1+Fib
GO:0001832	GO:0001832	blastocyst growth	5/676	20/18866	0.000576374	0.00684528	0.00484944	ZPR1/COPS2/NBN/SBDS/IGF1	5	CXCL1+Fib
GO:0032495	GO:0032495	response to muramyl dipeptide	5/676	20/18866	0.000576374	0.00684528	0.00484944	RIPK2/NFKBIA/TNFAIP3/RELA/JAG1	5	CXCL1+Fib
GO:0043555	GO:0043555	regulation of translation in response to stress	5/676	20/18866	0.000576374	0.00684528	0.00484944	NPM1/PPP1R15B/NCK1/EIF2S1/RPS6KA3	5	CXCL1+Fib
GO:0070262	GO:0070262	peptidyl-serine dephosphorylation	5/676	20/18866	0.000576374	0.00684528	0.00484944	PPP1R15B/NCK1/PPTC7/PPP2CB/YWHAE	5	CXCL1+Fib
GO:0071243	GO:0071243	cellular response to arsenic-containing substance	5/676	20/18866	0.000576374	0.00684528	0.00484944	GSTO1/PPIF/HMOX1/HNRNPA1/DHX36	5	CXCL1+Fib
GO:0072574	GO:0072574	hepatocyte proliferation	5/676	21/18866	0.000734355	0.00835165	0.0059166	IL6/CEBPB/CFLAR/TNFAIP3/XBP1	5	CXCL1+Fib
GO:0072575	GO:0072575	epithelial cell proliferation involved in liver morphogenesis	5/676	21/18866	0.000734355	0.00835165	0.0059166	IL6/CEBPB/CFLAR/TNFAIP3/XBP1	5	CXCL1+Fib
GO:0006925	GO:0006925	inflammatory cell apoptotic process	5/676	22/18866	0.00092256	0.00991655	0.00702522	CTSL/IL6/ANXA1/TCP1/SELENOS	5	CXCL1+Fib
GO:0036120	GO:0036120	cellular response to platelet-derived growth factor stimulus	5/676	22/18866	0.00092256	0.00991655	0.00702522	YES1/FYN/ERRFI1/HAS2/SYAP1	5	CXCL1+Fib
GO:0072576	GO:0072576	liver morphogenesis	5/676	22/18866	0.00092256	0.00991655	0.00702522	IL6/CEBPB/CFLAR/TNFAIP3/XBP1	5	CXCL1+Fib
GO:1903897	GO:1903897	regulation of PERK-mediated unfolded protein response	4/676	10/18866	0.000288697	0.00399064	0.0028271	PPP1R15B/PTPN1/NCK1/HSPA5	4	CXCL1+Fib
GO:2000271	GO:2000271	positive regulation of fibroblast apoptotic process	4/676	10/18866	0.000288697	0.00399064	0.0028271	STK17B/STK17A/BTG1/BID	4	CXCL1+Fib
GO:0006983	GO:0006983	ER overload response	4/676	12/18866	0.000642557	0.00742365	0.00525917	PPP1R15B/CCDC47/SELENOS/HSPA5	4	CXCL1+Fib
GO:0010232	GO:0010232	vascular transport	4/676	12/18866	0.000642557	0.00742365	0.00525917	MFSD2A/APOE/FABP5/GJA1	4	CXCL1+Fib
GO:0032494	GO:0032494	response to peptidoglycan	4/676	12/18866	0.000642557	0.00742365	0.00525917	IL6/RIPK2/IRAK3/RELA	4	CXCL1+Fib
GO:0031053	GO:0031053	primary miRNA processing	4/676	13/18866	0.00090194	0.00977741	0.00692665	IL6/HNRNPA2B1/SMAD3/MRPL44	4	CXCL1+Fib
GO:0043312	GO:0043312	neutrophil degranulation	40/301	487/18866	1.45e-17	2.9e-14	2.24e-14	TYROBP/LYZ/CTSB/FCER1G/FTL/FTH1/HSPA8/CTSZ/S100A11/CSTB/HSP90AB1/FABP5/COTL1/CYBA/PSAP/GRN/PPIA/DYNLL1/TUBB/CTSS/CTSD/CD68/PKM/SDCBP/DDX3X/ILF2/RAB10/NPC2/DYNC1H1/BRI3/RAB5C/PGAM1/CMTM6/B4GALT1/LAMTOR2/CNN2/PLAUR/ACTR2/RAB31/NFKB1	40	HLA+Fib1
GO:0002283	GO:0002283	neutrophil activation involved in immune response	40/301	490/18866	1.79e-17	2.9e-14	2.24e-14	TYROBP/LYZ/CTSB/FCER1G/FTL/FTH1/HSPA8/CTSZ/S100A11/CSTB/HSP90AB1/FABP5/COTL1/CYBA/PSAP/GRN/PPIA/DYNLL1/TUBB/CTSS/CTSD/CD68/PKM/SDCBP/DDX3X/ILF2/RAB10/NPC2/DYNC1H1/BRI3/RAB5C/PGAM1/CMTM6/B4GALT1/LAMTOR2/CNN2/PLAUR/ACTR2/RAB31/NFKB1	40	HLA+Fib1
GO:0090150	GO:0090150	establishment of protein localization to membrane	31/301	342/18866	5.45e-15	2.8e-12	2.16e-12	RPS26/RPS29/RPL38/RPL28/RPS27/RPLP2/RPL37A/RPS28/RPL37/RPLP1/RPL27A/UBA52/RPL39/RPL13A/RPL27/RPL23/RPS21/RPSA/SDCBP/RAB10/RAB8B/CALM3/ATG3/YWHAG/RPS20/ROMO1/HSPA4/RAB31/RPL31/BAX/YWHAZ	31	HLA+Fib1
GO:0006605	GO:0006605	protein targeting	31/301	444/18866	5.84e-12	1.28e-09	9.88e-10	RPS26/RPS29/HSPA8/RPL38/HSPD1/RPL28/RPS27/RPLP2/RPL37A/RPS28/RPL37/RPLP1/RPL27A/UBA52/RPL39/RPL13A/RPL27/RPL23/RPS21/RPSA/SDCBP/RAB8B/ATG3/BAG3/YWHAG/UBL5/RPS20/ROMO1/HSPA4/RPL31/YWHAZ	31	HLA+Fib1
GO:0006402	GO:0006402	mRNA catabolic process	30/301	376/18866	4.4e-13	1.31e-10	1.01e-10	RPS26/RPS29/HSPA8/RPL38/RPL28/RPS27/RPLP2/RPL37A/RPS28/RPL37/RPLP1/RPL27A/UBA52/RPL39/RPL13A/YBX1/RPL27/RPL23/PABPC1/RPS21/RPSA/PSMB4/SET/MAPKAPK2/FXR1/ETF1/RPS20/ZC3H12A/RPL31/YWHAZ	30	HLA+Fib1
GO:0006401	GO:0006401	RNA catabolic process	30/301	415/18866	5.48e-12	1.27e-09	9.78e-10	RPS26/RPS29/HSPA8/RPL38/RPL28/RPS27/RPLP2/RPL37A/RPS28/RPL37/RPLP1/RPL27A/UBA52/RPL39/RPL13A/YBX1/RPL27/RPL23/PABPC1/RPS21/RPSA/PSMB4/SET/MAPKAPK2/FXR1/ETF1/RPS20/ZC3H12A/RPL31/YWHAZ	30	HLA+Fib1
GO:0042110	GO:0042110	T cell activation	26/301	483/18866	7.11e-08	9.55e-06	7.37e-06	HLA-DRB1/CD74/HLA-DPA1/HLA-DPB1/GPR183/AIF1/LCP1/FCER1G/HSPH1/LGALS1/HSPD1/CD83/ANXA1/PSAP/THY1/CTNNB1/IGFBP2/JMJD6/PPP3CA/PTGER4/MSN/PELI1/ZC3H12A/BAX/LRRC32/GPNMB	26	HLA+Fib1
GO:0002683	GO:0002683	negative regulation of immune system process	25/301	463/18866	1.21e-07	1.53e-05	1.18e-05	HLA-DRB1/CD74/TYROBP/CCL3/FCER1G/COL3A1/EZR/ANXA1/HMOX1/GRN/THY1/CTNNB1/CD68/PSMB4/A2M/TOB2/NME1/PTGER4/TGFB1/PELI1/PHPT1/ZC3H12A/NFE2L2/LRRC32/GPNMB	25	HLA+Fib1
GO:0051051	GO:0051051	negative regulation of transport	25/301	483/18866	2.69e-07	3.05e-05	2.35e-05	CD74/SRGN/OAZ1/APOE/APOC1/ANXA1/FABP5/HMOX1/SDCBP/PICALM/ATF4/CALM3/ATG3/BAG3/PEA15/PPP3CA/PTGER4/SLC25A5/GNAI2/WNK1/PPIF/LRRC32/CLIC2/RGS2/NFKB1	25	HLA+Fib1
GO:0006413	GO:0006413	translational initiation	24/301	192/18866	6.06e-15	2.8e-12	2.16e-12	RPS26/RPS29/RPL38/RPL28/RPS27/RPLP2/RPL37A/RPS28/RPL37/RPLP1/RPL27A/UBA52/RPL39/RPL13A/RPL27/RPL23/PABPC1/RPS21/RPSA/DDX3X/ATF4/RPS20/EIF4E/RPL31	24	HLA+Fib1
GO:0000956	GO:0000956	nuclear-transcribed mRNA catabolic process	23/301	210/18866	3.93e-13	1.26e-10	9.71e-11	RPS26/RPS29/RPL38/RPL28/RPS27/RPLP2/RPL37A/RPS28/RPL37/RPLP1/RPL27A/UBA52/RPL39/RPL13A/RPL27/RPL23/PABPC1/RPS21/RPSA/ETF1/RPS20/ZC3H12A/RPL31	23	HLA+Fib1
GO:0006612	GO:0006612	protein targeting to membrane	23/301	210/18866	3.93e-13	1.26e-10	9.71e-11	RPS26/RPS29/RPL38/RPL28/RPS27/RPLP2/RPL37A/RPS28/RPL37/RPLP1/RPL27A/UBA52/RPL39/RPL13A/RPL27/RPL23/RPS21/RPSA/SDCBP/RAB8B/ATG3/RPS20/RPL31	23	HLA+Fib1
GO:0019882	GO:0019882	antigen processing and presentation	23/301	232/18866	3.21e-12	8.34e-10	6.44e-10	HLA-DRA/HLA-DRB1/HLA-DQB1/CD74/HLA-DPA1/HLA-DPB1/HLA-DQA1/FCER1G/HLA-DMA/CALR/CYBA/PSAP/LGMN/DYNLL1/CTSS/CTSD/CD68/RAB10/PSMB4/DYNC1H1/RAB8B/CLTC/CAPZA1	23	HLA+Fib1
GO:0043254	GO:0043254	regulation of protein-containing complex assembly	23/301	449/18866	9.81e-07	8.88e-05	6.85e-05	LCP1/TMSB4X/TMSB10/HSPA8/APOE/PFN1/RPL13A/COTL1/FNIP2/FKBP4/ABCA1/CAPG/DDX3X/STMN1/SAR1A/ARPC2/PTGER4/MSN/TGFB1/ACTR2/CAPZA1/BAX/ACTR3	23	HLA+Fib1
GO:0000184	GO:0000184	nuclear-transcribed mRNA catabolic process, nonsense-mediated decay	22/301	120/18866	2.09e-17	2.9e-14	2.24e-14	RPS26/RPS29/RPL38/RPL28/RPS27/RPLP2/RPL37A/RPS28/RPL37/RPLP1/RPL27A/UBA52/RPL39/RPL13A/RPL27/RPL23/PABPC1/RPS21/RPSA/ETF1/RPS20/RPL31	22	HLA+Fib1
GO:0019083	GO:0019083	viral transcription	22/301	178/18866	1.07e-13	4.06e-11	3.13e-11	CCL3/RPS26/RPS29/RPL38/RPL28/RPS27/RPLP2/RPL37A/RPS28/RPL37/RPLP1/RPL27A/UBA52/RPL39/POLR2L/RPL13A/RPL27/RPL23/RPS21/RPSA/RPS20/RPL31	22	HLA+Fib1
GO:0019080	GO:0019080	viral gene expression	22/301	195/18866	7.07e-13	1.96e-10	1.51e-10	CCL3/RPS26/RPS29/RPL38/RPL28/RPS27/RPLP2/RPL37A/RPS28/RPL37/RPLP1/RPL27A/UBA52/RPL39/POLR2L/RPL13A/RPL27/RPL23/RPS21/RPSA/RPS20/RPL31	22	HLA+Fib1
GO:0006457	GO:0006457	protein folding	22/301	230/18866	1.96e-11	3.55e-09	2.74e-09	CD74/HSPH1/HSPE1/HSPA8/CALR/HSPD1/DNAJA1/HSP90AB1/FKBP4/GRN/PPIA/CHORDC1/DNAJB6/GNB2/DNAJA4/AHSA1/BAG3/TCP1/GNAI2/DNAJB4/PPIF/ST13	22	HLA+Fib1
GO:0070997	GO:0070997	neuron death	22/301	360/18866	8.52e-08	1.11e-05	8.55e-06	C1QA/TYROBP/CCL3/HSPD1/APOE/GAPDH/CTSZ/HSP90AB1/CRLF1/HMOX1/LGMN/GRN/CTNNB1/CAPN2/PICALM/SET/ATF4/NR4A2/REL/BAX/CPEB4/GPNMB	22	HLA+Fib1
GO:0052547	GO:0052547	regulation of peptidase activity	22/301	466/18866	6.33e-06	0.000376309	0.000290402	HSPE1/HSPD1/COL6A3/GAPDH/CSTB/LGMN/GRN/AQP1/CTSD/SERPINH1/DDX3X/DNAJB6/A2M/PICALM/CD109/TANK/ADRM1/FN1/PLAUR/RPS27L/CFLAR/BAX	22	HLA+Fib1
GO:0002429	GO:0002429	immune response-activating cell surface receptor signaling pathway	22/301	481/18866	1.04e-05	0.000541615	0.00041797	HLA-DRA/HLA-DRB1/HLA-DQB1/HLA-DPA1/HLA-DPB1/HLA-DQA1/FCER1G/ACTB/EZR/ACTG1/HSP90AB1/THY1/PSMB4/ARPC2/ACTR2/WIPF1/PHPT1/ZC3H12A/BAX/WNK1/ACTR3/NFKB1	22	HLA+Fib1
GO:0002757	GO:0002757	immune response-activating signal transduction	22/301	481/18866	1.04e-05	0.000541615	0.00041797	HLA-DRA/HLA-DRB1/HLA-DQB1/HLA-DPA1/HLA-DPB1/HLA-DQA1/FCER1G/ACTB/EZR/ACTG1/HSP90AB1/THY1/PSMB4/ARPC2/ACTR2/WIPF1/PHPT1/ZC3H12A/BAX/WNK1/ACTR3/NFKB1	22	HLA+Fib1
GO:0072599	GO:0072599	establishment of protein localization to endoplasmic reticulum	21/301	124/18866	6.16e-16	4.27e-13	3.3e-13	RPS26/RPS29/RPL38/RPL28/RPS27/RPLP2/RPL37A/RPS28/RPL37/RPLP1/RPL27A/UBA52/RPL39/RPL13A/RPL27/RPL23/RPS21/RPSA/RAB10/RPS20/RPL31	21	HLA+Fib1
GO:0070972	GO:0070972	protein localization to endoplasmic reticulum	21/301	152/18866	4.2e-14	1.75e-11	1.35e-11	RPS26/RPS29/RPL38/RPL28/RPS27/RPLP2/RPL37A/RPS28/RPL37/RPLP1/RPL27A/UBA52/RPL39/RPL13A/RPL27/RPL23/RPS21/RPSA/RAB10/RPS20/RPL31	21	HLA+Fib1
GO:1901214	GO:1901214	regulation of neuron death	21/301	321/18866	5.34e-08	7.41e-06	5.72e-06	C1QA/TYROBP/CCL3/HSPD1/APOE/CTSZ/HSP90AB1/CRLF1/HMOX1/LGMN/GRN/CTNNB1/CAPN2/PICALM/SET/ATF4/NR4A2/REL/BAX/CPEB4/GPNMB	21	HLA+Fib1
GO:0030198	GO:0030198	extracellular matrix organization	21/301	395/18866	1.64e-06	0.000133533	0.000103049	COMP/LCP1/COL1A1/COL3A1/COL6A3/POSTN/LUM/COL6A1/TGFBI/CTSS/SERPINH1/CAPN2/DNAJB6/A2M/TNC/DPT/B4GALT1/FN1/TGFB1/CFLAR/MMP14	21	HLA+Fib1
GO:0043062	GO:0043062	extracellular structure organization	21/301	396/18866	1.7e-06	0.000133757	0.000103221	COMP/LCP1/COL1A1/COL3A1/COL6A3/POSTN/LUM/COL6A1/TGFBI/CTSS/SERPINH1/CAPN2/DNAJB6/A2M/TNC/DPT/B4GALT1/FN1/TGFB1/CFLAR/MMP14	21	HLA+Fib1
GO:0022407	GO:0022407	regulation of cell-cell adhesion	21/301	439/18866	8.45e-06	0.000476917	0.000368042	HLA-DRB1/CD74/HLA-DPA1/HLA-DPB1/AIF1/HSPH1/LGALS1/HSPD1/CD83/ANXA1/THY1/IGFBP2/NFAT5/FXYD5/PLAUR/TGFB1/PELI1/ZC3H12A/WNK1/LRRC32/GPNMB	21	HLA+Fib1
GO:0001819	GO:0001819	positive regulation of cytokine production	21/301	447/18866	1.11e-05	0.000570623	0.000440356	CD74/HLA-DPA1/HLA-DPB1/TYROBP/CCL3/AIF1/FCER1G/HSPD1/GAPDH/CD83/ANXA1/LUM/POLR2L/CYBA/CTNNB1/DDX3X/ATF4/PTGER4/TGFB1/PELI1/NFKB1	21	HLA+Fib1
GO:0006614	GO:0006614	SRP-dependent cotranslational protein targeting to membrane	20/301	105/18866	2.83e-16	2.94e-13	2.27e-13	RPS26/RPS29/RPL38/RPL28/RPS27/RPLP2/RPL37A/RPS28/RPL37/RPLP1/RPL27A/UBA52/RPL39/RPL13A/RPL27/RPL23/RPS21/RPSA/RPS20/RPL31	20	HLA+Fib1
GO:0006613	GO:0006613	cotranslational protein targeting to membrane	20/301	109/18866	6.09e-16	4.27e-13	3.3e-13	RPS26/RPS29/RPL38/RPL28/RPS27/RPLP2/RPL37A/RPS28/RPL37/RPLP1/RPL27A/UBA52/RPL39/RPL13A/RPL27/RPL23/RPS21/RPSA/RPS20/RPL31	20	HLA+Fib1
GO:0045047	GO:0045047	protein targeting to ER	20/301	120/18866	4.26e-15	2.53e-12	1.96e-12	RPS26/RPS29/RPL38/RPL28/RPS27/RPLP2/RPL37A/RPS28/RPL37/RPLP1/RPL27A/UBA52/RPL39/RPL13A/RPL27/RPL23/RPS21/RPSA/RPS20/RPL31	20	HLA+Fib1
GO:0006986	GO:0006986	response to unfolded protein	20/301	183/18866	1.46e-11	2.76e-09	2.13e-09	CXCL8/COMP/HSPH1/HSPE1/HSPA8/CALR/HSPD1/DNAJA1/HSP90AB1/LMNA/SERPINH1/ATF4/BAG3/HDGF/SERP1/HSPA4/NFE2L2/DNAJB4/BAX/ATP6V0D1	20	HLA+Fib1
GO:0035966	GO:0035966	response to topologically incorrect protein	20/301	205/18866	1.16e-10	1.93e-08	1.49e-08	CXCL8/COMP/HSPH1/HSPE1/HSPA8/CALR/HSPD1/DNAJA1/HSP90AB1/LMNA/SERPINH1/ATF4/BAG3/HDGF/SERP1/HSPA4/NFE2L2/DNAJB4/BAX/ATP6V0D1	20	HLA+Fib1
GO:0046034	GO:0046034	ATP metabolic process	20/301	311/18866	1.48e-07	1.81e-05	1.39e-05	ATP5F1E/TMSB4X/HSPA8/GAPDH/PKM/ENO1/ATP5F1B/COX5A/NDUFS6/PGAM1/TPI1/NDUFA3/UQCRQ/TGFB1/NDUFB2/UQCRH/NDUFB1/COX7B/ATP5MF/PPIF	20	HLA+Fib1
GO:0071496	GO:0071496	cellular response to external stimulus	20/301	326/18866	3.14e-07	3.44e-05	2.66e-05	AIF1/COL1A1/HSPA8/POSTN/CYBA/HMOX1/SLC38A2/AQP1/CD68/TNC/ATF4/BAG3/MAP1LC3B/NR4A2/CNN2/PTGER4/ZC3H12A/NFE2L2/CPEB4/NFKB1	20	HLA+Fib1
GO:0007159	GO:0007159	leukocyte cell-cell adhesion	20/301	364/18866	1.76e-06	0.000135771	0.000104776	HLA-DRB1/CD74/HLA-DPA1/HLA-DPB1/AIF1/HSPH1/LGALS1/HSPD1/EZR/CD83/ANXA1/THY1/IGFBP2/NFAT5/MSN/PELI1/ZC3H12A/WNK1/LRRC32/GPNMB	20	HLA+Fib1
GO:0070482	GO:0070482	response to oxygen levels	20/301	396/18866	6.27e-06	0.000376309	0.000290402	COL1A1/CXCR4/HSPD1/POSTN/UBA52/CYBA/HMOX1/LMNA/AQP1/PKM/CAPN2/ENO1/PSMB4/ATF4/NR4A2/NFE2L2/CFLAR/MMP14/CPEB4/ATP6V0D1	20	HLA+Fib1
GO:0007015	GO:0007015	actin filament organization	20/301	434/18866	2.37e-05	0.0010512	0.000811219	AIF1/LCP1/TMSB4X/TMSB10/EZR/PFN1/ACTG1/CFL1/COTL1/MARCKS/CAPG/STMN1/ARPC2/PTGER4/ACTR2/WIPF1/TPM4/CAPZA1/TPM3/ACTR3	20	HLA+Fib1
GO:0006417	GO:0006417	regulation of translation	20/301	450/18866	3.96e-05	0.00149702	0.00115526	CALR/RPL38/GAPDH/RPLP1/RPL13A/YBX1/PABPC1/PKM/DDX3X/ATF4/FXR1/EIF5A/DIO2/ETF1/SERP1/EIF4E/ZC3H12A/RPS27L/CPEB4/RGS2	20	HLA+Fib1
GO:0006979	GO:0006979	response to oxidative stress	20/301	458/18866	5.06e-05	0.00181434	0.00140015	AIF1/COL1A1/HSPD1/APOE/ANXA1/CYBA/HMOX1/PSAP/AQP1/CTNNB1/CAPN2/PRDX1/ATF4/NR4A2/ROMO1/ZC3H12A/NFE2L2/CFLAR/MMP14/PPIF	20	HLA+Fib1
GO:0002478	GO:0002478	antigen processing and presentation of exogenous peptide antigen	19/301	177/18866	6.53e-11	1.13e-08	8.74e-09	HLA-DRA/HLA-DRB1/HLA-DQB1/CD74/HLA-DPA1/HLA-DPB1/HLA-DQA1/FCER1G/HLA-DMA/CALR/CYBA/LGMN/DYNLL1/CTSS/CTSD/PSMB4/DYNC1H1/CLTC/CAPZA1	19	HLA+Fib1
GO:0019884	GO:0019884	antigen processing and presentation of exogenous antigen	19/301	185/18866	1.41e-10	2.26e-08	1.74e-08	HLA-DRA/HLA-DRB1/HLA-DQB1/CD74/HLA-DPA1/HLA-DPB1/HLA-DQA1/FCER1G/HLA-DMA/CALR/CYBA/LGMN/DYNLL1/CTSS/CTSD/PSMB4/DYNC1H1/CLTC/CAPZA1	19	HLA+Fib1
GO:0048002	GO:0048002	antigen processing and presentation of peptide antigen	19/301	194/18866	3.2e-10	4.94e-08	3.81e-08	HLA-DRA/HLA-DRB1/HLA-DQB1/CD74/HLA-DPA1/HLA-DPB1/HLA-DQA1/FCER1G/HLA-DMA/CALR/CYBA/LGMN/DYNLL1/CTSS/CTSD/PSMB4/DYNC1H1/CLTC/CAPZA1	19	HLA+Fib1
GO:0007162	GO:0007162	negative regulation of cell adhesion	19/301	301/18866	4.05e-07	4.21e-05	3.25e-05	HLA-DRB1/CD74/COL1A1/LGALS1/POSTN/ANXA1/TGFBI/ARHGDIA/ATP5F1B/TNC/MAP4K4/FXYD5/TGFB1/PELI1/ZC3H12A/WNK1/MMP14/LRRC32/GPNMB	19	HLA+Fib1
GO:0051235	GO:0051235	maintenance of location	19/301	324/18866	1.23e-06	0.000104429	8.06e-05	SRGN/CCL3/FTL/TMSB4X/TMSB10/FTH1/CALR/APOE/PLIN2/CYBA/ABCA1/THY1/G3BP2/TMEM159/CALM3/ZC3H12A/BAX/CLIC2/NFKB1	19	HLA+Fib1
GO:0045862	GO:0045862	positive regulation of proteolysis	19/301	370/18866	8.48e-06	0.000476917	0.000368042	HSPE1/HSPD1/APOE/LGMN/GRN/CTSD/ZFAND2A/DDX3X/ENO1/PICALM/TANK/ADRM1/FN1/ZC3H12A/NFE2L2/RPS27L/CFLAR/BAX/MMP14	19	HLA+Fib1
GO:0032535	GO:0032535	regulation of cellular component size	19/301	383/18866	1.38e-05	0.000675049	0.000520943	TMSB4X/TMSB10/APOE/EZR/PFN1/CFL1/HSP90AB1/COTL1/AQP1/CAPG/TMEM123/PICALM/ARPC2/CRABP2/FN1/MSN/ACTR2/CAPZA1/ACTR3	19	HLA+Fib1
GO:0001503	GO:0001503	ossification	19/301	412/18866	3.76e-05	0.00146316	0.00112914	SRGN/CCL3/COMP/COL1A1/HSPE1/RPL38/COL6A1/CLIC1/CTNNB1/ATP5F1B/TNC/TOB2/ATF4/CLTC/PTGER4/TGFB1/TPM4/MMP14/GPNMB	19	HLA+Fib1
GO:2001233	GO:2001233	regulation of apoptotic signaling pathway	19/301	413/18866	3.89e-05	0.00148417	0.00114535	CD74/DNAJA1/HMOX1/LMNA/CTNNB1/DDX3X/ENO1/NR4A2/YWHAG/PEA15/PLAUR/SLC25A5/NFE2L2/GNAI2/CFLAR/BAX/YWHAZ/MAZ/PPIF	19	HLA+Fib1
GO:0052548	GO:0052548	regulation of endopeptidase activity	19/301	434/18866	7.54e-05	0.00239468	0.001848	HSPE1/HSPD1/COL6A3/GAPDH/CSTB/LGMN/AQP1/CTSD/SERPINH1/DDX3X/DNAJB6/A2M/PICALM/CD109/ADRM1/PLAUR/RPS27L/CFLAR/BAX	19	HLA+Fib1
GO:0051346	GO:0051346	negative regulation of hydrolase activity	19/301	473/18866	0.000228698	0.00558721	0.00431171	COL6A3/APOC1/GAPDH/CSTB/ANXA1/AQP1/SERPINH1/DDX3X/DNAJB6/A2M/PICALM/CD109/SET/PLAUR/GNAI2/CFLAR/WNK1/PPIF/RGS2	19	HLA+Fib1
GO:0001667	GO:0001667	ameboidal-type cell migration	19/301	481/18866	0.000282252	0.00642086	0.00495504	TMSB4X/CALR/APOE/PFN1/CFL1/ANXA1/HMOX1/LGMN/GRN/MAP2K3/DNAJA4/ATP5F1B/MAP4K4/FN1/LAMTOR2/TGFB1/PHACTR4/ZC3H12A/NFE2L2	19	HLA+Fib1
GO:1903037	GO:1903037	regulation of leukocyte cell-cell adhesion	18/301	329/18866	6.19e-06	0.000376309	0.000290402	HLA-DRB1/CD74/HLA-DPA1/HLA-DPB1/AIF1/HSPH1/LGALS1/HSPD1/CD83/ANXA1/THY1/IGFBP2/NFAT5/PELI1/ZC3H12A/WNK1/LRRC32/GPNMB	18	HLA+Fib1
GO:0036293	GO:0036293	response to decreased oxygen levels	18/301	371/18866	3.12e-05	0.00129716	0.00100103	CXCR4/HSPD1/POSTN/UBA52/CYBA/HMOX1/LMNA/AQP1/PKM/CAPN2/ENO1/PSMB4/ATF4/NR4A2/NFE2L2/CFLAR/MMP14/CPEB4	18	HLA+Fib1
GO:0002696	GO:0002696	positive regulation of leukocyte activation	18/301	406/18866	9.93e-05	0.00301635	0.00232775	CD74/HLA-DPA1/HLA-DPB1/TYROBP/CCL3/GPR183/AIF1/FCER1G/HSPH1/LGALS1/HSPD1/CD83/ANXA1/THY1/IGFBP2/TGFB1/PELI1/MMP14	18	HLA+Fib1
GO:0050867	GO:0050867	positive regulation of cell activation	18/301	421/18866	0.000156052	0.00436004	0.00336469	CD74/HLA-DPA1/HLA-DPB1/TYROBP/CCL3/GPR183/AIF1/FCER1G/HSPH1/LGALS1/HSPD1/CD83/ANXA1/THY1/IGFBP2/TGFB1/PELI1/MMP14	18	HLA+Fib1
GO:0045785	GO:0045785	positive regulation of cell adhesion	18/301	428/18866	0.000191154	0.00506864	0.00391152	CD74/HLA-DPA1/HLA-DPB1/AIF1/HSPH1/LGALS1/CALR/HSPD1/CD83/ANXA1/THY1/IGFBP2/MAP4K4/ARPC2/NFAT5/FN1/PPP3CA/PLAUR	18	HLA+Fib1
GO:0009306	GO:0009306	protein secretion	18/301	462/18866	0.000478374	0.00939373	0.00724924	HLA-DRB1/SRGN/COMP/APOE/EZR/GAPDH/ANXA1/PSAP/PPIA/RAB10/RAB8B/PPP3CA/PTGER4/TGFB1/SERP1/PHPT1/SLC25A5/LRRC32	18	HLA+Fib1
GO:0035592	GO:0035592	establishment of protein localization to extracellular region	18/301	463/18866	0.000490669	0.00954511	0.00736606	HLA-DRB1/SRGN/COMP/APOE/EZR/GAPDH/ANXA1/PSAP/PPIA/RAB10/RAB8B/PPP3CA/PTGER4/TGFB1/SERP1/PHPT1/SLC25A5/LRRC32	18	HLA+Fib1
GO:2001234	GO:2001234	negative regulation of apoptotic signaling pathway	17/301	233/18866	2.2e-07	2.61e-05	2.02e-05	CD74/DNAJA1/HMOX1/LMNA/CTNNB1/DDX3X/ENO1/NR4A2/PEA15/PLAUR/SLC25A5/NFE2L2/GNAI2/CFLAR/BAX/MAZ/PPIF	17	HLA+Fib1
GO:0051402	GO:0051402	neuron apoptotic process	17/301	245/18866	4.48e-07	4.55e-05	3.51e-05	TYROBP/CCL3/HSPD1/APOE/GAPDH/CTSZ/HSP90AB1/CRLF1/HMOX1/LGMN/GRN/CTNNB1/SET/ATF4/NR4A2/BAX/CPEB4	17	HLA+Fib1
GO:0046651	GO:0046651	lymphocyte proliferation	17/301	283/18866	3.26e-06	0.00024241	0.00018707	HLA-DRB1/CD74/HLA-DPA1/HLA-DPB1/TYROBP/GPR183/AIF1/HSPD1/ANXA1/CTNNB1/IGFBP2/MSN/PELI1/AHR/BAX/LRRC32/GPNMB	17	HLA+Fib1
GO:0032943	GO:0032943	mononuclear cell proliferation	17/301	286/18866	3.76e-06	0.000265077	0.000204563	HLA-DRB1/CD74/HLA-DPA1/HLA-DPB1/TYROBP/GPR183/AIF1/HSPD1/ANXA1/CTNNB1/IGFBP2/MSN/PELI1/AHR/BAX/LRRC32/GPNMB	17	HLA+Fib1
GO:0070661	GO:0070661	leukocyte proliferation	17/301	313/18866	1.23e-05	0.000619328	0.000477942	HLA-DRB1/CD74/HLA-DPA1/HLA-DPB1/TYROBP/GPR183/AIF1/HSPD1/ANXA1/CTNNB1/IGFBP2/MSN/PELI1/AHR/BAX/LRRC32/GPNMB	17	HLA+Fib1
GO:0050863	GO:0050863	regulation of T cell activation	17/301	332/18866	2.63e-05	0.00112853	0.000870903	HLA-DRB1/CD74/HLA-DPA1/HLA-DPB1/AIF1/HSPH1/LGALS1/HSPD1/CD83/ANXA1/THY1/CTNNB1/IGFBP2/PELI1/ZC3H12A/LRRC32/GPNMB	17	HLA+Fib1
GO:0019058	GO:0019058	viral life cycle	17/301	341/18866	3.68e-05	0.00146316	0.00112914	HLA-DRB1/CD74/CXCL8/CTSB/LGALS1/CXCR4/HSPA8/APOE/IFI27/HSP90AB1/UBA52/PPIA/PABPC1/RPSA/DDX3X/DEK/ZC3H12A	17	HLA+Fib1
GO:0062197	GO:0062197	cellular response to chemical stress	17/301	360/18866	7.21e-05	0.0023497	0.00181329	AIF1/DNAJA1/ANXA1/CYBA/HMOX1/PSAP/AQP1/CTNNB1/DDX3X/PRDX1/ATF4/NR4A2/ROMO1/ZC3H12A/NFE2L2/CFLAR/PPIF	17	HLA+Fib1
GO:1904951	GO:1904951	positive regulation of establishment of protein localization	17/301	370/18866	0.0001007	0.00303778	0.00234429	HLA-DRB1/OAZ1/EZR/GAPDH/HSP90AB1/PPIA/SAR1A/BAG3/YWHAG/PTGER4/TGFB1/UBL5/SERP1/PHPT1/TCP1/ZC3H12A/YWHAZ	17	HLA+Fib1
GO:0006909	GO:0006909	phagocytosis	17/301	382/18866	0.000147719	0.00415509	0.00320652	TYROBP/AIF1/FCER1G/ACTB/CALR/ACTG1/ANXA1/HSP90AB1/CYBA/ABCA1/ARPC2/ATG3/JMJD6/ACTR2/WIPF1/RAB31/ACTR3	17	HLA+Fib1
GO:0031346	GO:0031346	positive regulation of cell projection organization	17/301	394/18866	0.000212942	0.00543375	0.00419329	CXCR4/APOE/PFN1/GRN/ABL2/ARHGDIA/RAB8B/ARPC2/NME1/CRABP2/FN1/ACTR2/RALA/NFE2L2/CFLAR/ACTR3/RGS2	17	HLA+Fib1
GO:0042493	GO:0042493	response to drug	17/301	397/18866	0.000232724	0.00558721	0.00431171	COL1A1/LGALS1/CXCR4/CALR/HSPD1/ANXA1/HSP90AB1/PLIN2/CYBA/ABCA1/AQP1/CTNNB1/IGFBP2/NME1/PPP3CA/NFE2L2/TOP1	17	HLA+Fib1
GO:0032970	GO:0032970	regulation of actin filament-based process	17/301	405/18866	0.000293492	0.00660436	0.00509665	TMSB4X/TMSB10/PFN1/ACTG1/CFL1/COTL1/CAPG/ABL2/ARHGDIA/STMN1/ARPC2/CNN2/PTGER4/ACTR2/PHPT1/CAPZA1/ACTR3	17	HLA+Fib1
GO:0019886	GO:0019886	antigen processing and presentation of exogenous peptide antigen via MHC class II	16/301	99/18866	4.07e-12	9.96e-10	7.69e-10	HLA-DRA/HLA-DRB1/HLA-DQB1/CD74/HLA-DPA1/HLA-DPB1/HLA-DQA1/FCER1G/HLA-DMA/LGMN/DYNLL1/CTSS/CTSD/DYNC1H1/CLTC/CAPZA1	16	HLA+Fib1
GO:0002495	GO:0002495	antigen processing and presentation of peptide antigen via MHC class II	16/301	103/18866	7.63e-12	1.59e-09	1.23e-09	HLA-DRA/HLA-DRB1/HLA-DQB1/CD74/HLA-DPA1/HLA-DPB1/HLA-DQA1/FCER1G/HLA-DMA/LGMN/DYNLL1/CTSS/CTSD/DYNC1H1/CLTC/CAPZA1	16	HLA+Fib1
GO:0002504	GO:0002504	antigen processing and presentation of peptide or polysaccharide antigen via MHC class II	16/301	104/18866	8.89e-12	1.76e-09	1.36e-09	HLA-DRA/HLA-DRB1/HLA-DQB1/CD74/HLA-DPA1/HLA-DPB1/HLA-DQA1/FCER1G/HLA-DMA/LGMN/DYNLL1/CTSS/CTSD/DYNC1H1/CLTC/CAPZA1	16	HLA+Fib1
GO:0043523	GO:0043523	regulation of neuron apoptotic process	16/301	214/18866	3.61e-07	3.85e-05	2.97e-05	TYROBP/CCL3/HSPD1/APOE/CTSZ/HSP90AB1/CRLF1/HMOX1/LGMN/GRN/CTNNB1/SET/ATF4/NR4A2/BAX/CPEB4	16	HLA+Fib1
GO:0043903	GO:0043903	regulation of symbiotic process	16/301	231/18866	1e-06	8.89e-05	6.86e-05	HLA-DRB1/CD74/CXCL8/CCL3/LGALS1/CXCR4/HSPA8/APOE/IFI27/GAPDH/CFL1/POLR2L/PPIA/PABPC1/DDX3X/ZC3H12A	16	HLA+Fib1
GO:0051222	GO:0051222	positive regulation of protein transport	16/301	354/18866	0.000193586	0.00510063	0.00393621	HLA-DRB1/OAZ1/EZR/GAPDH/HSP90AB1/PPIA/SAR1A/BAG3/YWHAG/PTGER4/TGFB1/UBL5/SERP1/PHPT1/ZC3H12A/YWHAZ	16	HLA+Fib1
GO:0051251	GO:0051251	positive regulation of lymphocyte activation	16/301	357/18866	0.000212926	0.00543375	0.00419329	CD74/HLA-DPA1/HLA-DPB1/TYROBP/GPR183/AIF1/HSPH1/LGALS1/HSPD1/CD83/ANXA1/THY1/IGFBP2/TGFB1/PELI1/MMP14	16	HLA+Fib1
GO:0001666	GO:0001666	response to hypoxia	16/301	359/18866	0.000226733	0.00558721	0.00431171	CXCR4/HSPD1/POSTN/UBA52/CYBA/HMOX1/LMNA/AQP1/PKM/CAPN2/ENO1/PSMB4/NR4A2/NFE2L2/CFLAR/MMP14	16	HLA+Fib1
GO:0001818	GO:0001818	negative regulation of cytokine production	16/301	360/18866	0.000233923	0.00558721	0.00431171	HLA-DRB1/SRGN/TYROBP/TMSB4X/EZR/CD83/ANXA1/HSP90AB1/HMOX1/REL/PTGER4/TGFB1/ZC3H12A/LRRC32/GPNMB/NFKB1	16	HLA+Fib1
GO:0032956	GO:0032956	regulation of actin cytoskeleton organization	16/301	360/18866	0.000233923	0.00558721	0.00431171	TMSB4X/TMSB10/PFN1/ACTG1/CFL1/COTL1/CAPG/ABL2/ARHGDIA/STMN1/ARPC2/PTGER4/ACTR2/PHPT1/CAPZA1/ACTR3	16	HLA+Fib1
GO:0045861	GO:0045861	negative regulation of proteolysis	16/301	369/18866	0.000308057	0.00685798	0.00529237	COL6A3/GAPDH/CTSZ/CSTB/HSP90AB1/AQP1/RPL23/SERPINH1/SDCBP/DDX3X/DNAJB6/A2M/PICALM/CD109/PLAUR/CFLAR	16	HLA+Fib1
GO:1902903	GO:1902903	regulation of supramolecular fiber organization	16/301	373/18866	0.00034704	0.00768471	0.00593037	TMSB4X/TMSB10/HSPA8/APOE/PFN1/ACTG1/CFL1/COTL1/FKBP4/CAPG/STMN1/ARPC2/PTGER4/ACTR2/CAPZA1/ACTR3	16	HLA+Fib1
GO:0002791	GO:0002791	regulation of peptide secretion	16/301	381/18866	0.000437933	0.00901716	0.00695864	HLA-DRB1/CD74/SRGN/APOE/EZR/GAPDH/ANXA1/PPIA/RAB8B/PPP3CA/PTGER4/TGFB1/SERP1/PHPT1/SLC25A5/LRRC32	16	HLA+Fib1
GO:1901215	GO:1901215	negative regulation of neuron death	15/301	212/18866	1.68e-06	0.000133757	0.000103221	HSPD1/APOE/HSP90AB1/CRLF1/HMOX1/LGMN/GRN/CTNNB1/SET/ATF4/NR4A2/REL/BAX/CPEB4/GPNMB	15	HLA+Fib1
GO:0050792	GO:0050792	regulation of viral process	15/301	217/18866	2.25e-06	0.000170296	0.000131419	HLA-DRB1/CD74/CXCL8/CCL3/LGALS1/CXCR4/HSPA8/APOE/IFI27/CFL1/POLR2L/PPIA/PABPC1/DDX3X/ZC3H12A	15	HLA+Fib1
GO:0009266	GO:0009266	response to temperature stimulus	15/301	233/18866	5.39e-06	0.000334859	0.000258414	HSPH1/CXCR4/HSPA8/HSPD1/DNAJA1/HSP90AB1/HMOX1/FKBP4/IER5/CHORDC1/DNAJB6/DNAJA4/MAPKAPK2/BAG3/DNAJB4	15	HLA+Fib1
GO:0031647	GO:0031647	regulation of protein stability	15/301	296/18866	8.79e-05	0.00273067	0.00210729	TYROBP/HSPA8/CALR/HSPD1/SERF2/PFN1/GAPDH/HSP90AB1/LMNA/GRN/RPL23/CMTM6/ZNF207/BAG3/TCP1	15	HLA+Fib1
GO:0010632	GO:0010632	regulation of epithelial cell migration	15/301	301/18866	0.000105885	0.00314858	0.00242979	TMSB4X/CALR/APOE/PFN1/ANXA1/HMOX1/LGMN/GRN/MAP2K3/DNAJA4/ATP5F1B/MAP4K4/TGFB1/ZC3H12A/NFE2L2	15	HLA+Fib1
GO:0034599	GO:0034599	cellular response to oxidative stress	15/301	310/18866	0.000146456	0.0041476	0.00320075	AIF1/ANXA1/CYBA/HMOX1/PSAP/AQP1/CTNNB1/PRDX1/ATF4/NR4A2/ROMO1/ZC3H12A/NFE2L2/CFLAR/PPIF	15	HLA+Fib1
GO:0007568	GO:0007568	aging	15/301	319/18866	0.000199917	0.0052343	0.00403937	C1QA/COMP/CALR/CACYBP/LMNA/YBX1/IGFBP2/CD68/PICALM/NDUFS6/PPP3CA/SERP1/ROMO1/LITAF/NFE2L2	15	HLA+Fib1
GO:1903829	GO:1903829	positive regulation of cellular protein localization	15/301	338/18866	0.000370489	0.00803306	0.0061992	TYROBP/FCER1G/OAZ1/EZR/HSP90AB1/SQSTM1/SAR1A/BAG3/YWHAG/MSN/TGFB1/UBL5/TCP1/ZC3H12A/YWHAZ	15	HLA+Fib1
GO:0007596	GO:0007596	blood coagulation	15/301	343/18866	0.000432142	0.00901716	0.00695864	COMP/FCER1G/COL1A1/ACTB/COL3A1/APOE/ACTG1/ANXA5/CLIC1/A2M/FN1/PLAUR/CAPZA1/NFE2L2/YWHAZ	15	HLA+Fib1
GO:0007599	GO:0007599	hemostasis	15/301	348/18866	0.000502392	0.00972771	0.00750698	COMP/FCER1G/COL1A1/ACTB/COL3A1/APOE/ACTG1/ANXA5/CLIC1/A2M/FN1/PLAUR/CAPZA1/NFE2L2/YWHAZ	15	HLA+Fib1
GO:0050817	GO:0050817	coagulation	15/301	349/18866	0.000517556	0.00992571	0.00765978	COMP/FCER1G/COL1A1/ACTB/COL3A1/APOE/ACTG1/ANXA5/CLIC1/A2M/FN1/PLAUR/CAPZA1/NFE2L2/YWHAZ	15	HLA+Fib1
GO:0002181	GO:0002181	cytoplasmic translation	14/301	103/18866	9.87e-10	1.47e-07	1.13e-07	RPS26/RPS29/RPL38/RPS28/RPLP1/RPL39/RPL13A/RPS21/TMA7/RPSA/PKM/ETF1/RPL31/CPEB4	14	HLA+Fib1
GO:0009408	GO:0009408	response to heat	14/301	166/18866	4.6e-07	4.55e-05	3.51e-05	HSPH1/HSPA8/HSPD1/DNAJA1/HSP90AB1/HMOX1/FKBP4/IER5/CHORDC1/DNAJB6/DNAJA4/MAPKAPK2/BAG3/DNAJB4	14	HLA+Fib1
GO:0071346	GO:0071346	cellular response to interferon-gamma	14/301	182/18866	1.4e-06	0.000116216	8.97e-05	HLA-DRA/HLA-DRB1/HLA-DQB1/HLA-DPA1/HLA-DPB1/CCL3/HLA-DQA1/AIF1/ACTG1/GAPDH/HSP90AB1/RPL13A/ACTR2/ACTR3	14	HLA+Fib1
GO:0034341	GO:0034341	response to interferon-gamma	14/301	202/18866	4.76e-06	0.00031484	0.000242965	HLA-DRA/HLA-DRB1/HLA-DQB1/HLA-DPA1/HLA-DPB1/CCL3/HLA-DQA1/AIF1/ACTG1/GAPDH/HSP90AB1/RPL13A/ACTR2/ACTR3	14	HLA+Fib1
GO:0009612	GO:0009612	response to mechanical stimulus	14/301	209/18866	7.05e-06	0.000413479	0.000319086	COL1A1/COL3A1/CXCR4/POSTN/CYBA/SLC38A2/AQP1/IGFBP2/TNC/BAG3/CNN2/PTGER4/MMP14/NFKB1	14	HLA+Fib1
GO:0050670	GO:0050670	regulation of lymphocyte proliferation	14/301	219/18866	1.2e-05	0.000609933	0.000470692	HLA-DRB1/CD74/HLA-DPA1/HLA-DPB1/TYROBP/GPR183/AIF1/ANXA1/CTNNB1/IGFBP2/PELI1/AHR/LRRC32/GPNMB	14	HLA+Fib1
GO:0032944	GO:0032944	regulation of mononuclear cell proliferation	14/301	221/18866	1.33e-05	0.000659838	0.000509204	HLA-DRB1/CD74/HLA-DPA1/HLA-DPB1/TYROBP/GPR183/AIF1/ANXA1/CTNNB1/IGFBP2/PELI1/AHR/LRRC32/GPNMB	14	HLA+Fib1
GO:0070663	GO:0070663	regulation of leukocyte proliferation	14/301	240/18866	3.34e-05	0.00137487	0.001061	HLA-DRB1/CD74/HLA-DPA1/HLA-DPB1/TYROBP/GPR183/AIF1/ANXA1/CTNNB1/IGFBP2/PELI1/AHR/LRRC32/GPNMB	14	HLA+Fib1
GO:0031668	GO:0031668	cellular response to extracellular stimulus	14/301	253/18866	5.92e-05	0.00203168	0.00156787	AIF1/COL1A1/HSPA8/POSTN/HMOX1/SLC38A2/CD68/TNC/ATF4/MAP1LC3B/NR4A2/ZC3H12A/NFE2L2/CPEB4	14	HLA+Fib1
GO:0007249	GO:0007249	I-kappaB kinase/NF-kappaB signaling	14/301	286/18866	0.000215366	0.00543375	0.00419329	HLA-DRB1/CD74/LGALS1/S100A4/UBA52/HMOX1/CTNNB1/SQSTM1/TANK/REL/PELI1/LITAF/ZC3H12A/CFLAR	14	HLA+Fib1
GO:0051146	GO:0051146	striated muscle cell differentiation	14/301	295/18866	0.000295468	0.00661308	0.00510339	COMP/CALR/ACTG1/CACYBP/LMNA/YBX1/CAPN2/PLD3/PPP3CA/TGFB1/CFLAR/MMP14/RGS2/SPAG9	14	HLA+Fib1
GO:0010634	GO:0010634	positive regulation of epithelial cell migration	13/301	176/18866	5.21e-06	0.000331245	0.000255625	TMSB4X/CALR/PFN1/ANXA1/HMOX1/LGMN/GRN/MAP2K3/ATP5F1B/MAP4K4/TGFB1/ZC3H12A/NFE2L2	13	HLA+Fib1
GO:0017038	GO:0017038	protein import	13/301	200/18866	2.06e-05	0.000944231	0.000728673	HSPA8/HSPD1/APOE/HSP90AB1/LMNA/RPL23/RAB8B/BAG3/PPP3CA/TGFB1/ROMO1/HSPA4/ZC3H12A	13	HLA+Fib1
GO:1901654	GO:1901654	response to ketone	13/301	200/18866	2.06e-05	0.000944231	0.000728673	CALR/CYBA/RPL27/AQP1/TNC/CALM3/NME1/PTGER4/MSN/TGFB1/EIF4E/AHR/CFLAR	13	HLA+Fib1
GO:0010952	GO:0010952	positive regulation of peptidase activity	13/301	201/18866	2.18e-05	0.00098449	0.000759741	HSPE1/HSPD1/LGMN/GRN/CTSD/DDX3X/PICALM/TANK/ADRM1/FN1/RPS27L/CFLAR/BAX	13	HLA+Fib1
GO:0050852	GO:0050852	T cell receptor signaling pathway	13/301	206/18866	2.82e-05	0.00118459	0.000914159	HLA-DRA/HLA-DRB1/HLA-DQB1/HLA-DPA1/HLA-DPB1/HLA-DQA1/EZR/THY1/PSMB4/PHPT1/ZC3H12A/WNK1/NFKB1	13	HLA+Fib1
GO:0002685	GO:0002685	regulation of leukocyte migration	13/301	212/18866	3.8e-05	0.00146483	0.00113042	CD74/CXCL8/CCL3/AIF1/CALR/ANXA1/HMOX1/LGMN/THY1/PTGER4/MSN/WNK1/MMP14	13	HLA+Fib1
GO:0051651	GO:0051651	maintenance of location in cell	13/301	216/18866	4.61e-05	0.00169875	0.00131094	SRGN/CCL3/FTL/TMSB4X/TMSB10/FTH1/CALR/APOE/CYBA/THY1/CALM3/BAX/CLIC2	13	HLA+Fib1
GO:0000302	GO:0000302	response to reactive oxygen species	13/301	235/18866	0.000108672	0.00316364	0.00244142	COL1A1/HSPD1/APOE/ANXA1/HMOX1/PSAP/AQP1/CAPN2/PRDX1/ROMO1/NFE2L2/CFLAR/PPIF	13	HLA+Fib1
GO:0010594	GO:0010594	regulation of endothelial cell migration	13/301	238/18866	0.000123363	0.00351753	0.00271451	TMSB4X/CALR/APOE/ANXA1/HMOX1/LGMN/GRN/MAP2K3/DNAJA4/ATP5F1B/TGFB1/ZC3H12A/NFE2L2	13	HLA+Fib1
GO:0043122	GO:0043122	regulation of I-kappaB kinase/NF-kappaB signaling	13/301	252/18866	0.000216819	0.00543746	0.00419614	HLA-DRB1/CD74/LGALS1/S100A4/HMOX1/CTNNB1/SQSTM1/TANK/REL/PELI1/LITAF/ZC3H12A/CFLAR	13	HLA+Fib1
GO:0006839	GO:0006839	mitochondrial transport	13/301	271/18866	0.00043619	0.00901716	0.00695864	ATP5F1E/HSPD1/ATP5F1B/BAG3/YWHAG/UBL5/ROMO1/HSPA4/SLC25A5/BAX/YWHAZ/ATP5MF/PPIF	13	HLA+Fib1
GO:0034620	GO:0034620	cellular response to unfolded protein	12/301	146/18866	4.01e-06	0.000278173	0.000214669	CXCL8/HSPA8/CALR/HSPD1/LMNA/ATF4/BAG3/HDGF/SERP1/NFE2L2/BAX/ATP6V0D1	12	HLA+Fib1
GO:0006119	GO:0006119	oxidative phosphorylation	12/301	149/18866	4.95e-06	0.000322118	0.000248582	ATP5F1E/ATP5F1B/COX5A/NDUFS6/NDUFA3/UQCRQ/NDUFB2/UQCRH/NDUFB1/COX7B/ATP5MF/PPIF	12	HLA+Fib1
GO:0035967	GO:0035967	cellular response to topologically incorrect protein	12/301	166/18866	1.49e-05	0.000722828	0.000557814	CXCL8/HSPA8/CALR/HSPD1/LMNA/ATF4/BAG3/HDGF/SERP1/NFE2L2/BAX/ATP6V0D1	12	HLA+Fib1
GO:0042098	GO:0042098	T cell proliferation	12/301	195/18866	7.28e-05	0.0023497	0.00181329	HLA-DRB1/HLA-DPA1/HLA-DPB1/AIF1/ANXA1/CTNNB1/IGFBP2/MSN/PELI1/BAX/LRRC32/GPNMB	12	HLA+Fib1
GO:0008154	GO:0008154	actin polymerization or depolymerization	12/301	221/18866	0.000236212	0.00558721	0.00431171	AIF1/TMSB4X/TMSB10/PFN1/CFL1/COTL1/CAPG/ARPC2/ACTR2/WIPF1/CAPZA1/ACTR3	12	HLA+Fib1
GO:0031669	GO:0031669	cellular response to nutrient levels	12/301	221/18866	0.000236212	0.00558721	0.00431171	COL1A1/HSPA8/POSTN/HMOX1/SLC38A2/CD68/TNC/ATF4/MAP1LC3B/ZC3H12A/NFE2L2/CPEB4	12	HLA+Fib1
GO:0032388	GO:0032388	positive regulation of intracellular transport	12/301	222/18866	0.000246218	0.005791	0.00446898	OAZ1/EZR/HSP90AB1/DYNC1H1/SAR1A/BAG3/YWHAG/MSN/TGFB1/UBL5/ZC3H12A/YWHAZ	12	HLA+Fib1
GO:0001649	GO:0001649	osteoblast differentiation	12/301	231/18866	0.000353696	0.00779067	0.00601214	CCL3/COL1A1/HSPE1/COL6A1/CLIC1/CTNNB1/ATP5F1B/TNC/ATF4/CLTC/TPM4/GPNMB	12	HLA+Fib1
GO:0097305	GO:0097305	response to alcohol	12/301	234/18866	0.000397371	0.00848336	0.0065467	CCL3/CYBA/RPL27/ABCA1/CTNNB1/TNC/CALM3/PTGER4/TGFB1/ACTR2/AHR/RGS2	12	HLA+Fib1
GO:1903039	GO:1903039	positive regulation of leukocyte cell-cell adhesion	12/301	235/18866	0.000412906	0.00877004	0.00676794	CD74/HLA-DPA1/HLA-DPB1/AIF1/HSPH1/LGALS1/HSPD1/CD83/ANXA1/THY1/IGFBP2/NFAT5	12	HLA+Fib1
GO:0034249	GO:0034249	negative regulation of cellular amide metabolic process	12/301	238/18866	0.000462626	0.00923491	0.00712668	CALR/APOE/GAPDH/RPL13A/YBX1/DDX3X/ATF4/FXR1/EIF4E/ZC3H12A/CPEB4/RGS2	12	HLA+Fib1
GO:0051702	GO:0051702	interaction with symbiont	11/301	93/18866	2.71e-07	3.05e-05	2.35e-05	CCL3/HSPA8/HSPD1/APOE/IFI27/GAPDH/CFL1/AQP1/FN1/ROMO1/ZC3H12A	11	HLA+Fib1
GO:0034605	GO:0034605	cellular response to heat	11/301	125/18866	5.25e-06	0.000331245	0.000255625	HSPH1/HSPA8/HSPD1/HSP90AB1/HMOX1/FKBP4/IER5/CHORDC1/DNAJB6/MAPKAPK2/BAG3	11	HLA+Fib1
GO:0010595	GO:0010595	positive regulation of endothelial cell migration	11/301	132/18866	8.88e-06	0.000486481	0.000375423	TMSB4X/CALR/ANXA1/HMOX1/LGMN/GRN/MAP2K3/ATP5F1B/TGFB1/ZC3H12A/NFE2L2	11	HLA+Fib1
GO:0007006	GO:0007006	mitochondrial membrane organization	11/301	142/18866	1.78e-05	0.000831052	0.000641332	ATP5F1E/ATP5F1B/CALM3/YWHAG/ROMO1/HSPA4/SLC25A5/BAX/YWHAZ/ATP5MF/PPIF	11	HLA+Fib1
GO:0043524	GO:0043524	negative regulation of neuron apoptotic process	11/301	149/18866	2.79e-05	0.00118358	0.000913378	HSPD1/APOE/HSP90AB1/CRLF1/HMOX1/LGMN/GRN/SET/NR4A2/BAX/CPEB4	11	HLA+Fib1
GO:0031960	GO:0031960	response to corticosteroid	11/301	164/18866	6.71e-05	0.0022185	0.00171204	AIF1/COL1A1/HSPD1/ANXA1/CYBA/RPL27/AQP1/IGFBP2/CALM3/EIF4E/CFLAR	11	HLA+Fib1
GO:0050821	GO:0050821	protein stabilization	11/301	187/18866	0.000215025	0.00543375	0.00419329	TYROBP/CALR/HSPD1/PFN1/GAPDH/HSP90AB1/GRN/RPL23/ZNF207/BAG3/TCP1	11	HLA+Fib1
GO:0010821	GO:0010821	regulation of mitochondrion organization	11/301	191/18866	0.000258243	0.0059726	0.00460912	FNIP2/LMNA/SQSTM1/BAG3/YWHAG/PLAUR/UBL5/SLC25A5/BAX/YWHAZ/PPIF	11	HLA+Fib1
GO:2000377	GO:2000377	regulation of reactive oxygen species metabolic process	11/301	200/18866	0.0003829	0.00823173	0.00635252	TYROBP/AIF1/HSPD1/HSP90AB1/CYBA/TGFB1/ROMO1/ZC3H12A/NFE2L2/GNAI2/CFLAR	11	HLA+Fib1
GO:0050866	GO:0050866	negative regulation of cell activation	11/301	207/18866	0.000511763	0.00986328	0.0076116	HLA-DRB1/CD74/TYROBP/APOE/ANXA1/HMOX1/GRN/PELI1/ZC3H12A/LRRC32/GPNMB	11	HLA+Fib1
GO:1901216	GO:1901216	positive regulation of neuron death	10/301	97/18866	3.4e-06	0.000248497	0.000191768	C1QA/TYROBP/CCL3/CTSZ/GRN/CTNNB1/CAPN2/PICALM/ATF4/BAX	10	HLA+Fib1
GO:0048524	GO:0048524	positive regulation of viral process	10/301	107/18866	8.26e-06	0.000476917	0.000368042	HLA-DRB1/CD74/LGALS1/HSPA8/APOE/CFL1/POLR2L/PPIA/PABPC1/DDX3X	10	HLA+Fib1
GO:0002576	GO:0002576	platelet degranulation	10/301	129/18866	4.25e-05	0.00157961	0.001219	SRGN/FCER1G/TMSB4X/ANXA5/PSAP/A2M/CD109/TAGLN2/FN1/TGFB1	10	HLA+Fib1
GO:0072655	GO:0072655	establishment of protein localization to mitochondrion	10/301	140/18866	8.5e-05	0.00268112	0.00206905	HSPD1/DNAJA1/CALM3/BAG3/YWHAG/UBL5/ROMO1/HSPA4/BAX/YWHAZ	10	HLA+Fib1
GO:0031333	GO:0031333	negative regulation of protein-containing complex assembly	10/301	142/18866	9.57e-05	0.00295182	0.00227795	TMSB4X/TMSB10/PFN1/RPL13A/FKBP4/CAPG/DDX3X/STMN1/PTGER4/CAPZA1	10	HLA+Fib1
GO:0050921	GO:0050921	positive regulation of chemotaxis	10/301	144/18866	0.000107556	0.0031532	0.00243336	CD74/CXCL8/CCL3/AIF1/TMSB4X/CXCR4/CALR/LGMN/TGFB1/WNK1	10	HLA+Fib1
GO:0070585	GO:0070585	protein localization to mitochondrion	10/301	144/18866	0.000107556	0.0031532	0.00243336	HSPD1/DNAJA1/CALM3/BAG3/YWHAG/UBL5/ROMO1/HSPA4/BAX/YWHAZ	10	HLA+Fib1
GO:0002224	GO:0002224	toll-like receptor signaling pathway	10/301	152/18866	0.000168047	0.00460251	0.0035518	CTSB/HSPD1/UBA52/CYBA/LGMN/CTSS/DDX3X/TANK/MAPKAPK2/PELI1	10	HLA+Fib1
GO:1903900	GO:1903900	regulation of viral life cycle	10/301	157/18866	0.00021877	0.00545353	0.00420855	HLA-DRB1/CD74/CXCL8/LGALS1/HSPA8/IFI27/PPIA/PABPC1/DDX3X/ZC3H12A	10	HLA+Fib1
GO:0030168	GO:0030168	platelet activation	10/301	158/18866	0.000230319	0.00558721	0.00431171	COMP/FCER1G/COL1A1/ACTB/COL3A1/APOE/ACTG1/CLIC1/FN1/YWHAZ	10	HLA+Fib1
GO:0042129	GO:0042129	regulation of T cell proliferation	10/301	167/18866	0.000359268	0.00787174	0.00607471	HLA-DRB1/HLA-DPA1/HLA-DPB1/AIF1/ANXA1/CTNNB1/IGFBP2/PELI1/LRRC32/GPNMB	10	HLA+Fib1
GO:1900034	GO:1900034	regulation of cellular response to heat	9/301	79/18866	4.6e-06	0.000313891	0.000242233	HSPH1/HSPA8/HSP90AB1/FKBP4/IER5/CHORDC1/DNAJB6/MAPKAPK2/BAG3	9	HLA+Fib1
GO:0042116	GO:0042116	macrophage activation	9/301	101/18866	3.44e-05	0.00140258	0.00108238	CD74/C1QA/TYROBP/CCL3/AIF1/HSPD1/GRN/JMJD6/ZC3H12A	9	HLA+Fib1
GO:2000379	GO:2000379	positive regulation of reactive oxygen species metabolic process	9/301	106/18866	5.04e-05	0.00181434	0.00140015	TYROBP/AIF1/HSP90AB1/CYBA/TGFB1/ROMO1/ZC3H12A/NFE2L2/GNAI2	9	HLA+Fib1
GO:0008637	GO:0008637	apoptotic mitochondrial changes	9/301	125/18866	0.000180379	0.00484462	0.00373864	HSPD1/LMNA/ATG3/YWHAG/PLAUR/SLC25A5/BAX/YWHAZ/PPIF	9	HLA+Fib1
GO:0030968	GO:0030968	endoplasmic reticulum unfolded protein response	9/301	125/18866	0.000180379	0.00484462	0.00373864	CXCL8/CALR/LMNA/ATF4/HDGF/SERP1/NFE2L2/BAX/ATP6V0D1	9	HLA+Fib1
GO:0002687	GO:0002687	positive regulation of leukocyte migration	9/301	142/18866	0.000465733	0.00923491	0.00712668	CD74/CXCL8/CCL3/AIF1/CALR/LGMN/THY1/WNK1/MMP14	9	HLA+Fib1
GO:0035722	GO:0035722	interleukin-12-mediated signaling pathway	8/301	47/18866	7.01e-07	6.78e-05	5.24e-05	LCP1/CFL1/PPIA/CNN2/MSN/RALA/CAPZA1/TCP1	8	HLA+Fib1
GO:0071349	GO:0071349	cellular response to interleukin-12	8/301	49/18866	9.78e-07	8.88e-05	6.85e-05	LCP1/CFL1/PPIA/CNN2/MSN/RALA/CAPZA1/TCP1	8	HLA+Fib1
GO:0070671	GO:0070671	response to interleukin-12	8/301	50/18866	1.15e-06	9.96e-05	7.68e-05	LCP1/CFL1/PPIA/CNN2/MSN/RALA/CAPZA1/TCP1	8	HLA+Fib1
GO:0061077	GO:0061077	chaperone-mediated protein folding	8/301	60/18866	4.76e-06	0.00031484	0.000242965	CD74/HSPH1/HSPE1/HSPA8/FKBP4/CHORDC1/DNAJB4/ST13	8	HLA+Fib1
GO:0009206	GO:0009206	purine ribonucleoside triphosphate biosynthetic process	8/301	65/18866	8.77e-06	0.000486481	0.000375423	ATP5F1E/TMSB4X/PKM/ENO1/ATP5F1B/NME1/TGFB1/ATP5MF	8	HLA+Fib1
GO:0009145	GO:0009145	purine nucleoside triphosphate biosynthetic process	8/301	66/18866	9.85e-06	0.000532298	0.00041078	ATP5F1E/TMSB4X/PKM/ENO1/ATP5F1B/NME1/TGFB1/ATP5MF	8	HLA+Fib1
GO:0009201	GO:0009201	ribonucleoside triphosphate biosynthetic process	8/301	71/18866	1.7e-05	0.000805276	0.00062144	ATP5F1E/TMSB4X/PKM/ENO1/ATP5F1B/NME1/TGFB1/ATP5MF	8	HLA+Fib1
GO:0009205	GO:0009205	purine ribonucleoside triphosphate metabolic process	8/301	79/18866	3.74e-05	0.00146316	0.00112914	ATP5F1E/TMSB4X/PKM/ENO1/ATP5F1B/NME1/TGFB1/ATP5MF	8	HLA+Fib1
GO:0043462	GO:0043462	regulation of ATPase activity	8/301	79/18866	3.74e-05	0.00146316	0.00112914	DNAJA1/PFN1/DYNLL1/DNAJB6/AHSA1/TOR1AIP2/DNAJB4/PPIF	8	HLA+Fib1
GO:0071260	GO:0071260	cellular response to mechanical stimulus	8/301	79/18866	3.74e-05	0.00146316	0.00112914	COL1A1/CYBA/SLC38A2/AQP1/BAG3/CNN2/PTGER4/NFKB1	8	HLA+Fib1
GO:0009142	GO:0009142	nucleoside triphosphate biosynthetic process	8/301	82/18866	4.9e-05	0.00178972	0.00138114	ATP5F1E/TMSB4X/PKM/ENO1/ATP5F1B/NME1/TGFB1/ATP5MF	8	HLA+Fib1
GO:0048145	GO:0048145	regulation of fibroblast proliferation	8/301	83/18866	5.35e-05	0.00188733	0.00145648	CD74/FTH1/S100A6/AQP1/CTNNB1/FN1/FOSL2/BAX	8	HLA+Fib1
GO:0048144	GO:0048144	fibroblast proliferation	8/301	84/18866	5.83e-05	0.00202321	0.00156134	CD74/FTH1/S100A6/AQP1/CTNNB1/FN1/FOSL2/BAX	8	HLA+Fib1
GO:0009199	GO:0009199	ribonucleoside triphosphate metabolic process	8/301	85/18866	6.35e-05	0.00211479	0.00163201	ATP5F1E/TMSB4X/PKM/ENO1/ATP5F1B/NME1/TGFB1/ATP5MF	8	HLA+Fib1
GO:0009144	GO:0009144	purine nucleoside triphosphate metabolic process	8/301	87/18866	7.5e-05	0.00239468	0.001848	ATP5F1E/TMSB4X/PKM/ENO1/ATP5F1B/NME1/TGFB1/ATP5MF	8	HLA+Fib1
GO:0042775	GO:0042775	mitochondrial ATP synthesis coupled electron transport	8/301	97/18866	0.00016171	0.004488	0.00346344	COX5A/NDUFS6/NDUFA3/UQCRQ/NDUFB2/UQCRH/NDUFB1/COX7B	8	HLA+Fib1
GO:0042773	GO:0042773	ATP synthesis coupled electron transport	8/301	98/18866	0.000173685	0.00472581	0.00364696	COX5A/NDUFS6/NDUFA3/UQCRQ/NDUFB2/UQCRH/NDUFB1/COX7B	8	HLA+Fib1
GO:0051817	GO:0051817	modulation of process of other organism involved in symbiotic interaction	8/301	99/18866	0.000186379	0.00497369	0.00383825	CCL3/HSPA8/APOE/IFI27/GAPDH/CFL1/AQP1/ZC3H12A	8	HLA+Fib1
GO:0009141	GO:0009141	nucleoside triphosphate metabolic process	8/301	110/18866	0.000383607	0.00823173	0.00635252	ATP5F1E/TMSB4X/PKM/ENO1/ATP5F1B/NME1/TGFB1/ATP5MF	8	HLA+Fib1
GO:0035821	GO:0035821	modulation of process of other organism	8/301	113/18866	0.000459845	0.00923491	0.00712668	CCL3/HSPA8/APOE/IFI27/GAPDH/CFL1/AQP1/ZC3H12A	8	HLA+Fib1
GO:0043200	GO:0043200	response to amino acid	8/301	114/18866	0.000487829	0.00953443	0.00735782	COL1A1/COL3A1/CFL1/COL6A1/CYBA/CAPN2/LAMTOR2/CPEB4	8	HLA+Fib1
GO:0071243	GO:0071243	cellular response to arsenic-containing substance	7/301	20/18866	1.59e-08	2.29e-06	1.76e-06	HMOX1/SLC38A2/ZFAND2A/DDX3X/ATF4/ZC3H12A/PPIF	7	HLA+Fib1
GO:0046685	GO:0046685	response to arsenic-containing substance	7/301	34/18866	9.13e-07	8.63e-05	6.66e-05	HMOX1/SLC38A2/ZFAND2A/DDX3X/ATF4/ZC3H12A/PPIF	7	HLA+Fib1
GO:0006458	GO:0006458	'de novo' protein folding	7/301	41/18866	3.47e-06	0.000248759	0.00019197	CD74/HSPH1/HSPE1/HSPA8/HSPD1/DNAJB4/ST13	7	HLA+Fib1
GO:0006754	GO:0006754	ATP biosynthetic process	7/301	54/18866	2.29e-05	0.00102363	0.000789945	ATP5F1E/TMSB4X/PKM/ENO1/ATP5F1B/TGFB1/ATP5MF	7	HLA+Fib1
GO:0032781	GO:0032781	positive regulation of ATPase activity	7/301	55/18866	2.58e-05	0.00112089	0.000865003	DNAJA1/PFN1/DYNLL1/DNAJB6/AHSA1/TOR1AIP2/DNAJB4	7	HLA+Fib1
GO:0043525	GO:0043525	positive regulation of neuron apoptotic process	7/301	59/18866	4.12e-05	0.0015434	0.00119105	TYROBP/CCL3/CTSZ/GRN/CTNNB1/ATF4/BAX	7	HLA+Fib1
GO:1903902	GO:1903902	positive regulation of viral life cycle	7/301	61/18866	5.12e-05	0.00182228	0.00140627	HLA-DRB1/CD74/LGALS1/HSPA8/PPIA/PABPC1/DDX3X	7	HLA+Fib1
GO:0051851	GO:0051851	modulation by host of symbiont process	7/301	62/18866	5.7e-05	0.00199241	0.00153757	CCL3/HSPA8/APOE/IFI27/CFL1/AQP1/ZC3H12A	7	HLA+Fib1
GO:0071230	GO:0071230	cellular response to amino acid stimulus	7/301	69/18866	0.000113612	0.00328448	0.00253467	COL1A1/COL3A1/COL6A1/CYBA/CAPN2/LAMTOR2/CPEB4	7	HLA+Fib1
GO:0071229	GO:0071229	cellular response to acid chemical	7/301	76/18866	0.000209363	0.00541354	0.00417768	COL1A1/COL3A1/COL6A1/CYBA/CAPN2/LAMTOR2/CPEB4	7	HLA+Fib1
GO:0032272	GO:0032272	negative regulation of protein polymerization	7/301	79/18866	0.000266547	0.00609689	0.00470504	TMSB4X/TMSB10/PFN1/FKBP4/CAPG/STMN1/CAPZA1	7	HLA+Fib1
GO:0043536	GO:0043536	positive regulation of blood vessel endothelial cell migration	7/301	79/18866	0.000266547	0.00609689	0.00470504	TMSB4X/ANXA1/HMOX1/MAP2K3/ATP5F1B/TGFB1/NFE2L2	7	HLA+Fib1
GO:0034109	GO:0034109	homotypic cell-cell adhesion	7/301	86/18866	0.000449424	0.00908229	0.0070089	COMP/ACTB/LGALS1/ACTG1/CLIC1/FN1/PLAUR	7	HLA+Fib1
GO:0051085	GO:0051085	chaperone cofactor-dependent protein refolding	6/301	32/18866	1e-05	0.000535151	0.000412982	CD74/HSPH1/HSPE1/HSPA8/DNAJB4/ST13	6	HLA+Fib1
GO:0051084	GO:0051084	'de novo' posttranslational protein folding	6/301	37/18866	2.41e-05	0.00105415	0.000813502	CD74/HSPH1/HSPE1/HSPA8/DNAJB4/ST13	6	HLA+Fib1
GO:0014075	GO:0014075	response to amine	6/301	47/18866	9.72e-05	0.00297521	0.002296	CALM3/NME1/NR4A2/PPP3CA/RGS10/RGS2	6	HLA+Fib1
GO:0090151	GO:0090151	establishment of protein localization to mitochondrial membrane	6/301	49/18866	0.000123245	0.00351753	0.00271451	CALM3/YWHAG/ROMO1/HSPA4/BAX/YWHAZ	6	HLA+Fib1
GO:0030199	GO:0030199	collagen fibril organization	6/301	55/18866	0.000235845	0.00558721	0.00431171	COMP/COL1A1/COL3A1/LUM/SERPINH1/DPT	6	HLA+Fib1
GO:0000028	GO:0000028	ribosomal small subunit assembly	5/301	21/18866	1.65e-05	0.000789498	0.000609264	RPL38/RPS27/RPS28/RPSA/RPS27L	5	HLA+Fib1
GO:0006735	GO:0006735	NADH regeneration	5/301	27/18866	6.05e-05	0.00203168	0.00156787	GAPDH/PKM/ENO1/PGAM1/TPI1	5	HLA+Fib1
GO:0061621	GO:0061621	canonical glycolysis	5/301	27/18866	6.05e-05	0.00203168	0.00156787	GAPDH/PKM/ENO1/PGAM1/TPI1	5	HLA+Fib1
GO:0061718	GO:0061718	glucose catabolic process to pyruvate	5/301	27/18866	6.05e-05	0.00203168	0.00156787	GAPDH/PKM/ENO1/PGAM1/TPI1	5	HLA+Fib1
GO:0061620	GO:0061620	glycolytic process through glucose-6-phosphate	5/301	28/18866	7.27e-05	0.0023497	0.00181329	GAPDH/PKM/ENO1/PGAM1/TPI1	5	HLA+Fib1
GO:0061615	GO:0061615	glycolytic process through fructose-6-phosphate	5/301	29/18866	8.67e-05	0.00271455	0.00209485	GAPDH/PKM/ENO1/PGAM1/TPI1	5	HLA+Fib1
GO:0044788	GO:0044788	modulation by host of viral process	5/301	30/18866	0.00010272	0.00307643	0.00237411	HSPA8/APOE/IFI27/CFL1/ZC3H12A	5	HLA+Fib1
GO:0001975	GO:0001975	response to amphetamine	5/301	33/18866	0.000164509	0.00453544	0.00350005	CALM3/NR4A2/PPP3CA/RGS10/RGS2	5	HLA+Fib1
GO:0006007	GO:0006007	glucose catabolic process	5/301	36/18866	0.000251293	0.00584902	0.00451375	GAPDH/PKM/ENO1/PGAM1/TPI1	5	HLA+Fib1
GO:0090322	GO:0090322	regulation of superoxide metabolic process	5/301	37/18866	0.000286799	0.00648884	0.0050075	TYROBP/CYBA/TGFB1/NFE2L2/GNAI2	5	HLA+Fib1
GO:0006734	GO:0006734	NADH metabolic process	5/301	41/18866	0.000468068	0.00923491	0.00712668	GAPDH/PKM/ENO1/PGAM1/TPI1	5	HLA+Fib1
GO:2000008	GO:2000008	regulation of protein localization to cell surface	5/301	41/18866	0.000468068	0.00923491	0.00712668	TYROBP/FCER1G/HSP90AB1/CTNNB1/PICALM	5	HLA+Fib1
GO:0098760	GO:0098760	response to interleukin-7	5/301	42/18866	0.00052446	0.00992571	0.00765978	HSPD1/YBX1/ATP5F1B/HDGF/STIP1	5	HLA+Fib1
GO:0098761	GO:0098761	cellular response to interleukin-7	5/301	42/18866	0.00052446	0.00992571	0.00765978	HSPD1/YBX1/ATP5F1B/HDGF/STIP1	5	HLA+Fib1
GO:0032930	GO:0032930	positive regulation of superoxide anion generation	4/301	19/18866	0.000203743	0.00530115	0.00409095	TYROBP/CYBA/TGFB1/GNAI2	4	HLA+Fib1
GO:0060965	GO:0060965	negative regulation of gene silencing by miRNA	4/301	20/18866	0.000251495	0.00584902	0.00451375	NEAT1/PPP3CA/TGFB1/ZC3H12A	4	HLA+Fib1
GO:0032928	GO:0032928	regulation of superoxide anion generation	4/301	22/18866	0.00037028	0.00803306	0.0061992	TYROBP/CYBA/TGFB1/GNAI2	4	HLA+Fib1
GO:0034063	GO:0034063	stress granule assembly	4/301	23/18866	0.000442639	0.00901716	0.00695864	DDX3X/G3BP2/DYNC1H1/G3BP1	4	HLA+Fib1
GO:0042026	GO:0042026	protein refolding	4/301	23/18866	0.000442639	0.00901716	0.00695864	HSPA8/HSPD1/DNAJA4/ST13	4	HLA+Fib1
GO:0060149	GO:0060149	negative regulation of posttranscriptional gene silencing	4/301	23/18866	0.000442639	0.00901716	0.00695864	NEAT1/PPP3CA/TGFB1/ZC3H12A	4	HLA+Fib1
GO:0060967	GO:0060967	negative regulation of gene silencing by RNA	4/301	23/18866	0.000442639	0.00901716	0.00695864	NEAT1/PPP3CA/TGFB1/ZC3H12A	4	HLA+Fib1
GO:0070841	GO:0070841	inclusion body assembly	4/301	24/18866	0.000524539	0.00992571	0.00765978	PSAP/DNAJB6/DNAJA4/BAG3	4	HLA+Fib1
GO:0046598	GO:0046598	positive regulation of viral entry into host cell	3/301	10/18866	0.000444035	0.00901716	0.00695864	HLA-DRB1/CD74/LGALS1	3	HLA+Fib1
GO:0075294	GO:0075294	positive regulation by symbiont of entry into host	3/301	10/18866	0.000444035	0.00901716	0.00695864	HLA-DRB1/CD74/LGALS1	3	HLA+Fib1
GO:0046034	GO:0046034	ATP metabolic process	63/616	311/18866	4.25e-32	6.58e-29	5.56e-29	NDUFA4/PFKP/NIPSNAP2/ATP1B1/AK4/CHCHD10/NDUFS8/PRKAG2/COX7C/COX7A1/ATP5PF/NDUFS5/NDUFB8/NUPR1/COX5B/NDUFB4/NDUFV2/GUK1/ISCU/DLD/NDUFB7/UQCR11/NDUFA12/COX6A1/ATP5F1C/NDUFA5/OGDH/PARK7/UQCRB/COX8A/COX7B/COX7A2/HK1/ATP5PD/COX6C/ATP5F1A/SURF1/NDUFS1/ATP5PB/NDUFA8/NDUFV3/ATP5MG/ATP5PO/NDUFB10/NDUFS6/NDUFAB1/CYC1/COX4I1/UQCRFS1/UQCRC1/UQCR10/NDUFA13/NDUFA2/UQCRC2/ATP5MC3/ATP5F1D/ATP5F1B/NDUFA6/NCOR1/UQ…	63	Pericyte2
GO:0015980	GO:0015980	energy derivation by oxidation of organic compounds	61/616	278/18866	3.58e-33	8.31e-30	7.02e-30	NDUFA4/SORBS1/PYGB/CALM1/PPP1R3C/IDH2/PPP1R3B/PPP1CB/CISD1/NDUFS8/PRKAG2/COX7C/GYG1/NDUFS5/NDUFB8/COX5B/NDUFB4/NDUFV2/ISCU/DLD/NDUFB7/UQCR11/NDUFA12/COX6A1/NDUFA5/OGDH/PARK7/UQCRB/COX8A/COX7B/ACADVL/AKT1/COX6C/ETFRF1/PDHA1/CAVIN3/SURF1/NDUFS1/NDUFA8/NDUFV3/ETFB/NDUFB10/MDH1/BLOC1S1/NDUFS6/NDUFAB1/CYC1/COX4I1/UQCRFS1/SUCLG1/UQCRC1/UQCR10/NDUFA13/NDUFA2/PER2/UQCRC2/ATP5F1D/NDUFA6/NOP53/UQCRH/NDUFB9	61	Pericyte2
GO:0003012	GO:0003012	muscle system process	60/616	467/18866	6.91e-20	3.21e-17	2.71e-17	DES/ACTG2/MYH11/MYLK/TPM2/ACTA2/CNN1/MYL9/TPM1/FLNA/ACTA1/LMOD1/PLN/SLMAP/SMTN/SYNM/CALD1/PPP1R12B/MYL6/SORBS1/ADRA2C/SORBS2/MYOCD/FBXO32/DMD/SLC8A1/TMOD1/P2RX1/CASQ2/KCNMA1/AKAP6/CAMK2G/PDE4D/SGCA/DTNA/CALM1/PDLIM5/TLN1/VCL/NPNT/ROCK2/TPM4/CAV1/ATP1B1/SNTA1/DMPK/ANXA6/PRKG1/MEF2A/ATP2A2/HSPB6/DAPK3/ATP2B4/CALM3/CALM2/NDUFS6/BIN1/ITGA1/PIK3C2A/ROCK1	60	Pericyte2
GO:0006119	GO:0006119	oxidative phosphorylation	56/616	149/18866	1.44e-44	6.68e-41	5.64e-41	NDUFA4/NIPSNAP2/AK4/CHCHD10/NDUFS8/COX7C/COX7A1/ATP5PF/NDUFS5/NDUFB8/NUPR1/COX5B/NDUFB4/NDUFV2/ISCU/DLD/NDUFB7/UQCR11/NDUFA12/COX6A1/ATP5F1C/NDUFA5/PARK7/UQCRB/COX8A/COX7B/COX7A2/ATP5PD/COX6C/ATP5F1A/SURF1/NDUFS1/ATP5PB/NDUFA8/NDUFV3/ATP5MG/ATP5PO/NDUFB10/NDUFS6/NDUFAB1/CYC1/COX4I1/UQCRFS1/UQCRC1/UQCR10/NDUFA13/NDUFA2/UQCRC2/ATP5MC3/ATP5F1D/ATP5F1B/NDUFA6/UQCRH/ATP5MC2/NDUFB9/ATP5ME	56	Pericyte2
GO:0006936	GO:0006936	muscle contraction	54/616	362/18866	5.44e-21	2.8e-18	2.37e-18	DES/ACTG2/MYH11/MYLK/TPM2/ACTA2/CNN1/MYL9/TPM1/FLNA/ACTA1/LMOD1/PLN/SLMAP/SMTN/SYNM/CALD1/PPP1R12B/MYL6/SORBS1/ADRA2C/MYOCD/DMD/SLC8A1/TMOD1/P2RX1/CASQ2/KCNMA1/PDE4D/SGCA/DTNA/CALM1/TLN1/VCL/NPNT/ROCK2/TPM4/CAV1/ATP1B1/SNTA1/DMPK/ANXA6/PRKG1/ATP2A2/HSPB6/DAPK3/ATP2B4/CALM3/CALM2/NDUFS6/BIN1/ITGA1/PIK3C2A/ROCK1	54	Pericyte2
GO:0045333	GO:0045333	cellular respiration	49/616	187/18866	1.22e-30	1.42e-27	1.2e-27	NDUFA4/IDH2/CISD1/NDUFS8/COX7C/NDUFS5/NDUFB8/COX5B/NDUFB4/NDUFV2/ISCU/DLD/NDUFB7/UQCR11/NDUFA12/COX6A1/NDUFA5/OGDH/PARK7/UQCRB/COX8A/COX7B/COX6C/ETFRF1/PDHA1/SURF1/NDUFS1/NDUFA8/NDUFV3/ETFB/NDUFB10/MDH1/BLOC1S1/NDUFS6/NDUFAB1/CYC1/COX4I1/UQCRFS1/SUCLG1/UQCRC1/UQCR10/NDUFA13/NDUFA2/UQCRC2/ATP5F1D/NDUFA6/NOP53/UQCRH/NDUFB9	49	Pericyte2
GO:0007015	GO:0007015	actin filament organization	48/616	434/18866	1.39e-13	3.58e-11	3.02e-11	TPM2/TPM1/SYNPO2/FLNA/ACTA1/LMOD1/DSTN/ACTN1/SORBS1/SORBS2/SVIL/PDLIM3/CDC42EP3/TMOD1/CFL2/PAWR/FHOD3/WDR1/KANK1/ROCK2/MSRB1/CAP2/TPM4/ACTN4/VASP/ENAH/PFN1/PLS3/CAP1/ARHGEF10L/ZYX/CAPG/CORO1C/CAPZA2/SDC4/MSRB2/MPRIP/PHLDB2/MYO1C/DPYSL3/RHOB/COTL1/CAPZB/ACTR3/ADD1/BIN1/NCKAP1/ROCK1	48	Pericyte2
GO:0022900	GO:0022900	electron transport chain	45/616	184/18866	7.88e-27	4.57e-24	3.86e-24	NDUFA4/HSD17B6/ADH5/NDUFS8/COX7C/COX7A1/ALDH2/NDUFS5/NDUFB8/COX5B/NDUFB4/NDUFV2/ISCU/DLD/NDUFB7/UQCR11/NDUFA12/COX6A1/NDUFA5/PARK7/UQCRB/COX8A/COX7B/COX7A2/COX6C/ETFRF1/SURF1/NDUFS1/NDUFA8/NDUFV3/ETFB/NDUFB10/NDUFS6/NDUFAB1/CYC1/COX4I1/UQCRFS1/UQCRC1/UQCR10/NDUFA13/NDUFA2/UQCRC2/NDUFA6/UQCRH/NDUFB9	45	Pericyte2
GO:0042692	GO:0042692	muscle cell differentiation	45/616	390/18866	1.84e-13	4.49e-11	3.79e-11	MYH11/CSRP1/TPM1/ACTA1/LMOD1/SORBS2/MYOCD/ITGA8/SPEG/PGM5/DMD/SLC8A1/FLNC/TMOD1/CASQ2/POPDC2/AKAP6/LDB3/CFL2/FGFR2/FHOD3/WDR1/FHL2/SORT1/PDLIM5/RBM38/ITGB1/NPNT/PLEKHO1/ID2/MYH9/CAV2/DMPK/MEF2A/RBPJ/ATP2A2/YBX1/BOC/AKT1/CTNNB1/CAPN2/SGCB/BIN1/PIAS1/ZEB1	45	Pericyte2
GO:0032970	GO:0032970	regulation of actin filament-based process	40/616	405/18866	5.05e-10	6.7e-08	5.66e-08	TPM1/SYNPO2/FLNA/LMOD1/PLN/DSTN/SVIL/CDC42EP3/TMOD1/CFL2/FHOD3/WDR1/NTF3/PDE4D/ILK/KANK1/NTRK3/ROCK2/DIXDC1/CAV1/VASP/PFN1/MYH9/ARHGEF10L/ATP2A2/CAPG/CAPZA2/SDC4/PHLDB2/MYO1C/DAPK3/RHOB/COTL1/CAPZB/ACTR3/RHOQ/ADD1/BIN1/NCKAP1/ROCK1	40	Pericyte2
GO:0022904	GO:0022904	respiratory electron transport chain	39/616	116/18866	3.71e-29	2.46e-26	2.08e-26	NDUFA4/NDUFS8/COX7C/NDUFS5/NDUFB8/COX5B/NDUFB4/NDUFV2/ISCU/DLD/NDUFB7/UQCR11/NDUFA12/COX6A1/NDUFA5/PARK7/UQCRB/COX8A/COX7B/COX6C/ETFRF1/NDUFS1/NDUFA8/NDUFV3/ETFB/NDUFB10/NDUFS6/NDUFAB1/CYC1/COX4I1/UQCRFS1/UQCRC1/UQCR10/NDUFA13/NDUFA2/UQCRC2/NDUFA6/UQCRH/NDUFB9	39	Pericyte2
GO:0042775	GO:0042775	mitochondrial ATP synthesis coupled electron transport	37/616	97/18866	4.81e-30	4.46e-27	3.77e-27	NDUFA4/NDUFS8/COX7C/NDUFS5/NDUFB8/COX5B/NDUFB4/NDUFV2/ISCU/DLD/NDUFB7/UQCR11/NDUFA12/COX6A1/NDUFA5/PARK7/UQCRB/COX8A/COX7B/COX6C/NDUFS1/NDUFA8/NDUFV3/NDUFB10/NDUFS6/NDUFAB1/CYC1/COX4I1/UQCRFS1/UQCRC1/UQCR10/NDUFA13/NDUFA2/UQCRC2/NDUFA6/UQCRH/NDUFB9	37	Pericyte2
GO:0042773	GO:0042773	ATP synthesis coupled electron transport	37/616	98/18866	7.49e-30	5.8e-27	4.9e-27	NDUFA4/NDUFS8/COX7C/NDUFS5/NDUFB8/COX5B/NDUFB4/NDUFV2/ISCU/DLD/NDUFB7/UQCR11/NDUFA12/COX6A1/NDUFA5/PARK7/UQCRB/COX8A/COX7B/COX6C/NDUFS1/NDUFA8/NDUFV3/NDUFB10/NDUFS6/NDUFAB1/CYC1/COX4I1/UQCRFS1/UQCRC1/UQCR10/NDUFA13/NDUFA2/UQCRC2/NDUFA6/UQCRH/NDUFB9	37	Pericyte2
GO:0060537	GO:0060537	muscle tissue development	37/616	409/18866	2.41e-08	2.38e-06	2.01e-06	MYH11/MYLK/CSRP1/TPM1/ACTA1/PLN/MYL6/SORBS2/SVIL/MYOCD/ITGA8/SCX/PGM5/SLC8A1/JPH2/POPDC2/AKAP6/CFL2/FGFR2/FHOD3/FHL2/PDLIM5/ITGB1/CAV1/ID2/CAV2/MEF2A/RBPJ/YAP1/NUPR1/SEMA3C/NDUFV2/HMG20B/BMPR1A/CTNNB1/SGCB/BTG2	37	Pericyte2
GO:0034329	GO:0034329	cell junction assembly	37/616	434/18866	1.11e-07	9.06e-06	7.65e-06	FLNA/ACTN1/SORBS1/ACTB/FLNC/LIMS2/ADGRL3/MPP7/WDR1/TNS1/RAP1A/PDLIM5/MACF1/ILK/TLN1/VCL/NTRK3/CD151/NTN1/ROCK2/ACTN4/FERMT2/CAV1/VASP/DST/ITGA5/MAP1B/CORO1C/SDC4/FN1/DUSP3/PHLDB2/MYO1C/DAPK3/CTNNB1/RAP1B/ROCK1	37	Pericyte2
GO:0090257	GO:0090257	regulation of muscle system process	35/616	256/18866	7.21e-13	1.67e-10	1.41e-10	CNN1/MYL9/TPM1/FLNA/PLN/PPP1R12B/ADRA2C/MYOCD/FBXO32/DMD/SLC8A1/P2RX1/CASQ2/KCNMA1/AKAP6/CAMK2G/PDE4D/SGCA/CALM1/NPNT/ROCK2/CAV1/ATP1B1/DMPK/ANXA6/PRKG1/MEF2A/ATP2A2/HSPB6/DAPK3/ATP2B4/CALM3/CALM2/BIN1/ROCK1	35	Pericyte2
GO:0032956	GO:0032956	regulation of actin cytoskeleton organization	35/616	360/18866	9.39e-09	9.48e-07	8e-07	TPM1/SYNPO2/FLNA/LMOD1/DSTN/SVIL/CDC42EP3/TMOD1/CFL2/FHOD3/WDR1/NTF3/ILK/KANK1/NTRK3/ROCK2/DIXDC1/VASP/PFN1/ARHGEF10L/CAPG/CAPZA2/SDC4/PHLDB2/MYO1C/DAPK3/RHOB/COTL1/CAPZB/ACTR3/RHOQ/ADD1/BIN1/NCKAP1/ROCK1	35	Pericyte2
GO:0051146	GO:0051146	striated muscle cell differentiation	34/616	295/18866	1.83e-10	2.5e-08	2.11e-08	MYH11/CSRP1/TPM1/ACTA1/LMOD1/SORBS2/MYOCD/PGM5/DMD/SLC8A1/FLNC/TMOD1/CASQ2/POPDC2/AKAP6/LDB3/CFL2/FHOD3/WDR1/FHL2/SORT1/PDLIM5/RBM38/ITGB1/PLEKHO1/MYH9/CAV2/DMPK/MEF2A/RBPJ/YBX1/AKT1/CAPN2/SGCB	34	Pericyte2
GO:1902903	GO:1902903	regulation of supramolecular fiber organization	34/616	373/18866	7.48e-08	6.62e-06	5.59e-06	TPM1/SYNPO2/FLNA/LMOD1/DSTN/SVIL/CDC42EP3/TMOD1/CFL2/FHOD3/WDR1/KANK1/ROCK2/VASP/PFN1/CLIP1/ARHGEF10L/CAPG/EMILIN1/MAP1B/CAPZA2/SDC4/PHLDB2/PARK7/MYO1C/DAPK3/COTL1/CAPZB/ACTR3/ADD1/BIN1/LDLR/NCKAP1/ROCK1	34	Pericyte2
GO:0014706	GO:0014706	striated muscle tissue development	34/616	389/18866	2.04e-07	1.55e-05	1.31e-05	MYH11/TPM1/ACTA1/PLN/MYL6/SORBS2/SVIL/MYOCD/SCX/PGM5/SLC8A1/JPH2/POPDC2/AKAP6/CFL2/FGFR2/FHOD3/FHL2/PDLIM5/ITGB1/CAV1/ID2/CAV2/MEF2A/RBPJ/YAP1/NUPR1/SEMA3C/NDUFV2/HMG20B/BMPR1A/CTNNB1/SGCB/BTG2	34	Pericyte2
GO:0031589	GO:0031589	cell-substrate adhesion	33/616	359/18866	9.56e-08	8.22e-06	6.94e-06	FLNA/ACTN1/SORBS1/ITGA8/LIMS2/MACF1/ILK/VCL/ITGB1/KANK1/GAS6/NPNT/ROCK2/ACTN4/FERMT2/ITGA7/RRAS/ITGA5/ZYX/EMILIN1/CORO1C/SDC4/FN1/DUSP3/PHLDB2/DAPK3/PARVA/GBP1/CTNNB1/RSU1/PKD1/ITGA1/ROCK1	33	Pericyte2
GO:0010959	GO:0010959	regulation of metal ion transport	33/616	396/18866	9.06e-07	5.84e-05	4.93e-05	MYLK/FLNA/PLN/SLMAP/KCNMB1/DMD/SLC8A1/P2RX1/CASQ2/JPH2/AKAP6/CAMK2G/PDE4D/CALM1/KIF5B/ITGB1/FHL1/NIPSNAP2/ACTN4/CAV1/ATP1B1/SNTA1/DMPK/YWHAH/ISCU/AKT1/ATP2B4/ATF4/CTNNB1/CALM3/CALM2/BIN1/RRAD	33	Pericyte2
GO:0009259	GO:0009259	ribonucleotide metabolic process	33/616	416/18866	2.67e-06	0.000147569	0.000124616	HACD1/ADCY5/PDE4D/RAB23/PFKP/AK4/PRKAG2/ATP5PF/NUPR1/COX5B/GUK1/DLD/ATP5F1C/OGDH/HK1/NME4/ATP5PD/ATP5F1A/PDHA1/ATP5PB/CMPK1/ATP5MG/ATP5PO/HINT1/RHOQ/CYC1/PMVK/ATP5MC3/ATP5F1D/ATP5F1B/NCOR1/ATP5MC2/ATP5ME	33	Pericyte2
GO:0019693	GO:0019693	ribose phosphate metabolic process	33/616	427/18866	4.67e-06	0.000235666	0.000199012	HACD1/ADCY5/PDE4D/RAB23/PFKP/AK4/PRKAG2/ATP5PF/NUPR1/COX5B/GUK1/DLD/ATP5F1C/OGDH/HK1/NME4/ATP5PD/ATP5F1A/PDHA1/ATP5PB/CMPK1/ATP5MG/ATP5PO/HINT1/RHOQ/CYC1/PMVK/ATP5MC3/ATP5F1D/ATP5F1B/NCOR1/ATP5MC2/ATP5ME	33	Pericyte2
GO:0006163	GO:0006163	purine nucleotide metabolic process	33/616	442/18866	9.63e-06	0.000438318	0.000370143	HACD1/ADCY5/PDE4D/RAB23/PFKP/AK4/PRKAG2/ATP5PF/NUPR1/COX5B/GUK1/DLD/ATP5F1C/OGDH/HK1/NME4/ATP5PD/ATP5F1A/PDHA1/ATP5PB/CMPK1/ATP5MG/ATP5PO/HINT1/RHOQ/CYC1/PMVK/ATP5MC3/ATP5F1D/ATP5F1B/NCOR1/ATP5MC2/ATP5ME	33	Pericyte2
GO:0072521	GO:0072521	purine-containing compound metabolic process	33/616	472/18866	3.63e-05	0.00134987	0.00113991	HACD1/ADCY5/PDE4D/RAB23/PFKP/AK4/PRKAG2/ATP5PF/NUPR1/COX5B/GUK1/DLD/ATP5F1C/OGDH/HK1/NME4/ATP5PD/ATP5F1A/PDHA1/ATP5PB/CMPK1/ATP5MG/ATP5PO/HINT1/RHOQ/CYC1/PMVK/ATP5MC3/ATP5F1D/ATP5F1B/NCOR1/ATP5MC2/ATP5ME	33	Pericyte2
GO:0034765	GO:0034765	regulation of ion transmembrane transport	33/616	489/18866	7.23e-05	0.00229964	0.00194196	FLNA/PLN/SLMAP/KCNMB1/DMD/SLC8A1/CASQ2/JPH2/KCNMA1/AKAP6/WDR1/PDE4D/CALM1/KIF5B/ITGB1/CLIC4/FHL1/NIPSNAP2/ACTN4/CAV1/ATP1B1/SNTA1/COX17/YWHAH/ISCU/PARK7/AKT1/ATP2B4/CALM3/CALM2/BIN1/PER2/RRAD	33	Pericyte2
GO:0032535	GO:0032535	regulation of cellular component size	32/616	383/18866	1.25e-06	7.86e-05	6.64e-05	LMOD1/DSTN/SVIL/CDC42EP3/TMOD1/KCNMA1/CFL2/FHOD3/WDR1/MACF1/ILK/KANK1/NTRK3/NTN1/VASP/PFN1/CAPG/MAP1B/CAPZA2/SEMA3C/FN1/MYO1C/AKT1/COTL1/CAPZB/ACTR3/ADD1/BIN1/AP2M1/GOLGA4/ANXA7/NCKAP1	32	Pericyte2
GO:0009150	GO:0009150	purine ribonucleotide metabolic process	32/616	401/18866	3.34e-06	0.000178064	0.000150369	HACD1/ADCY5/PDE4D/RAB23/PFKP/AK4/PRKAG2/ATP5PF/NUPR1/COX5B/GUK1/DLD/ATP5F1C/OGDH/HK1/NME4/ATP5PD/ATP5F1A/PDHA1/ATP5PB/ATP5MG/ATP5PO/HINT1/RHOQ/CYC1/PMVK/ATP5MC3/ATP5F1D/ATP5F1B/NCOR1/ATP5MC2/ATP5ME	32	Pericyte2
GO:0007517	GO:0007517	muscle organ development	32/616	407/18866	4.55e-06	0.000234856	0.000198327	MYLK/TAGLN/TPM1/ACTA1/SMTN/MYL6/SVIL/MYOCD/SCX/SPEG/DMD/JPH2/POPDC2/AKAP6/CFL2/FGFR2/SGCA/FHL1/FHL3/CAV1/ITGA7/CAV2/MEF2A/RBPJ/YAP1/NUPR1/HMG20B/BMPR1A/COPRS/CTNNB1/SGCB/BTG2	32	Pericyte2
GO:0043254	GO:0043254	regulation of protein-containing complex assembly	31/616	449/18866	7.85e-05	0.00239791	0.00202494	LMOD1/SVIL/CDC42EP3/TMOD1/MPP7/FHOD3/KANK1/VASP/PFN1/CLIP1/CAPG/MAP1B/CAPZA2/EIF2AK2/PARK7/MYO1C/PTPN11/NR1H2/COTL1/CAPZB/NAPA/ACTR3/PSMC5/VDAC2/RAP1B/ADD1/BIN1/STUB1/NOP53/NCKAP1/PSMC3	31	Pericyte2
GO:1902600	GO:1902600	proton transmembrane transport	30/616	159/18866	5.62e-15	1.86e-12	1.57e-12	NDUFA4/ACTN4/COX7C/ATP2A2/COX7A1/ATP5PF/COX17/COX5B/COX6A1/ATP5F1C/PARK7/COX8A/COX7B/COX7A2/ATP5PD/COX6C/ATP5F1A/SURF1/ATP5PB/ATP5MG/ATP5PO/ATP6V1E1/SLC25A3/CYC1/COX4I1/ATP5MC3/ATP5F1D/ATP5F1B/ATP5MC2/ATP5ME	30	Pericyte2
GO:0042391	GO:0042391	regulation of membrane potential	30/616	443/18866	0.000143452	0.00382703	0.00323179	FLNA/PLN/SLMAP/DMD/SLC8A1/P2RX1/CASQ2/POPDC2/KCNMA1/AKAP6/WDR1/KIF5B/NTRK3/FHL1/CAV1/ATP1B1/IFI6/CHCHD10/SNTA1/DMPK/ATP2A2/YWHAH/DLD/PARK7/AKT1/GNA11/NDUFS1/GNAQ/BIN1/PRDX3	30	Pericyte2
GO:0110053	GO:0110053	regulation of actin filament organization	28/616	278/18866	1.38e-07	1.11e-05	9.34e-06	TPM1/SYNPO2/FLNA/LMOD1/DSTN/SVIL/CDC42EP3/TMOD1/CFL2/FHOD3/WDR1/KANK1/ROCK2/VASP/PFN1/ARHGEF10L/CAPG/CAPZA2/SDC4/PHLDB2/MYO1C/COTL1/CAPZB/ACTR3/ADD1/BIN1/NCKAP1/ROCK1	28	Pericyte2
GO:1990778	GO:1990778	protein localization to cell periphery	28/616	340/18866	7.57e-06	0.000366238	0.000309275	FLNA/SLMAP/RAMP1/SORBS1/ACTB/KIF5B/RAP1A/MACF1/ITGB1/GAS6/ROCK2/CAV1/ATP1B1/CLIP1/CNST/RAB11FIP2/PPP2R5A/AKT1/ATP2B4/GBP1/RHOQ/SEC23A/AP2M1/KIF13A/GOLGA4/RAB31/RAB8A/ROCK1	28	Pericyte2
GO:1904062	GO:1904062	regulation of cation transmembrane transport	28/616	349/18866	1.23e-05	0.000544781	0.000460048	FLNA/PLN/SLMAP/KCNMB1/DMD/SLC8A1/CASQ2/JPH2/AKAP6/PDE4D/CALM1/KIF5B/ITGB1/FHL1/NIPSNAP2/ACTN4/CAV1/ATP1B1/SNTA1/COX17/YWHAH/ISCU/PARK7/ATP2B4/CALM3/CALM2/BIN1/RRAD	28	Pericyte2
GO:0006816	GO:0006816	calcium ion transport	28/616	426/18866	0.000383431	0.00859849	0.00726111	MYLK/PLN/RAMP1/DMD/SLC8A1/P2RX1/CASQ2/JPH2/AKAP6/CAMK2G/NCS1/ITPR1/PDE4D/CALM1/GAS6/NIPSNAP2/CAV1/ATP1B1/ANXA6/ATP2A2/ATP2B4/CTNNB1/CALM3/CALM2/SMDT1/BIN1/PKD1/RRAD	28	Pericyte2
GO:0006937	GO:0006937	regulation of muscle contraction	27/616	173/18866	1.41e-11	2.35e-09	1.98e-09	CNN1/MYL9/TPM1/FLNA/PLN/PPP1R12B/ADRA2C/MYOCD/DMD/SLC8A1/P2RX1/CASQ2/KCNMA1/PDE4D/CALM1/NPNT/CAV1/ATP1B1/DMPK/ANXA6/PRKG1/ATP2A2/HSPB6/DAPK3/CALM3/CALM2/BIN1	27	Pericyte2
GO:0051258	GO:0051258	protein polymerization	27/616	300/18866	2.11e-06	0.000122219	0.000103209	LMOD1/SVIL/CDC42EP3/TMOD1/CASQ2/FHOD3/KANK1/MSRB1/VASP/PFN1/MX1/CLIP1/CAPG/MAP1B/CAPZA2/MSRB2/CHMP4A/MYO1C/CHMP3/COTL1/CAPZB/ACTR3/VDAC2/MAP7D3/ADD1/BIN1/NCKAP1	27	Pericyte2
GO:1903522	GO:1903522	regulation of blood circulation	27/616	303/18866	2.55e-06	0.000142344	0.000120205	DES/TPM1/FLNA/PLN/ADRA2C/DMD/SLC8A1/P2RX1/CASQ2/POPDC2/ITPR1/PDE4D/CALM1/HSPB7/CAV1/ATP1B1/SNTA1/DMPK/MEF2A/ATP2A2/ATP5PF/AKT1/ATP2B4/CALM3/CALM2/BIN1/PER2	27	Pericyte2
GO:0007599	GO:0007599	hemostasis	27/616	348/18866	3.17e-05	0.00119668	0.00101056	MYL9/CSRP1/FLNA/ADRA2C/ACTB/P2RX1/ITPR1/ILK/AKAP1/TLN1/VCL/GAS6/A2M/CAV1/MYH9/PRKG1/PRKACB/CAPZA2/FN1/HMG20B/PTPN11/MAFK/GNA11/CAPZB/GNAQ/ANXA7/PRDX2	27	Pericyte2
GO:0072659	GO:0072659	protein localization to plasma membrane	26/616	281/18866	1.94e-06	0.000114233	9.65e-05	FLNA/SLMAP/RAMP1/SORBS1/ACTB/KIF5B/RAP1A/MACF1/ITGB1/GAS6/ROCK2/ATP1B1/CNST/RAB11FIP2/PPP2R5A/AKT1/ATP2B4/GBP1/RHOQ/SEC23A/AP2M1/KIF13A/GOLGA4/RAB31/RAB8A/ROCK1	26	Pericyte2
GO:0007596	GO:0007596	blood coagulation	26/616	343/18866	6.52e-05	0.00210163	0.00177475	MYL9/CSRP1/FLNA/ADRA2C/ACTB/P2RX1/ITPR1/ILK/AKAP1/TLN1/VCL/GAS6/A2M/CAV1/MYH9/PRKG1/PRKACB/CAPZA2/FN1/HMG20B/PTPN11/MAFK/GNA11/CAPZB/GNAQ/PRDX2	26	Pericyte2
GO:0050817	GO:0050817	coagulation	26/616	349/18866	8.67e-05	0.00263061	0.00222145	MYL9/CSRP1/FLNA/ADRA2C/ACTB/P2RX1/ITPR1/ILK/AKAP1/TLN1/VCL/GAS6/A2M/CAV1/MYH9/PRKG1/PRKACB/CAPZA2/FN1/HMG20B/PTPN11/MAFK/GNA11/CAPZB/GNAQ/PRDX2	26	Pericyte2
GO:0036293	GO:0036293	response to decreased oxygen levels	26/616	371/18866	0.000230383	0.00574967	0.00485539	MYOCD/KCNMB1/SLC8A1/KCNMA1/ITPR1/ROCK2/ACTN4/CAV1/ATP1B1/AK4/MALAT1/RBPJ/FAM162A/AKT1/FIS1/CPEB4/PSMC5/ATF4/CAPN2/PSMD4/PSMD7/PSMB1/STUB1/NOP53/PSMC3/PSMA3	26	Pericyte2
GO:0055001	GO:0055001	muscle cell development	25/616	183/18866	1.46e-09	1.83e-07	1.54e-07	MYH11/CSRP1/TPM1/ACTA1/LMOD1/SORBS2/PGM5/DMD/SLC8A1/FLNC/TMOD1/CASQ2/AKAP6/LDB3/CFL2/FHOD3/WDR1/FHL2/PDLIM5/ITGB1/CAV2/MEF2A/ATP2A2/SGCB/BIN1	25	Pericyte2
GO:0031032	GO:0031032	actomyosin structure organization	25/616	200/18866	9.29e-09	9.48e-07	8e-07	MYH11/CNN1/CSRP1/TPM1/ACTA1/LMOD1/SORBS1/PGM5/TMOD1/CASQ2/LDB3/CFL2/FHOD3/WDR1/ITGB1/ROCK2/PFN1/MYH9/MEF2A/ARHGEF10L/ZYX/SDC4/PHLDB2/CDC42BPA/ROCK1	25	Pericyte2
GO:0008154	GO:0008154	actin polymerization or depolymerization	25/616	221/18866	6.93e-08	6.3e-06	5.32e-06	LMOD1/DSTN/SVIL/CDC42EP3/TMOD1/CFL2/FHOD3/WDR1/KANK1/MSRB1/CAP2/VASP/ENAH/PFN1/CAP1/CAPG/CAPZA2/MSRB2/MYO1C/COTL1/CAPZB/ACTR3/ADD1/BIN1/NCKAP1	25	Pericyte2
GO:0009165	GO:0009165	nucleotide biosynthetic process	25/616	266/18866	2.3e-06	0.000130473	0.000110179	HACD1/ADCY5/IDH2/AK4/PRKAG2/ATP5PF/COX5B/GUK1/DLD/ATP5F1C/CMPK2/NME4/ATP5PD/ATP5F1A/PDHA1/ATP5PB/CMPK1/ATP5MG/ATP5PO/CYC1/ATP5MC3/ATP5F1D/ATP5F1B/ATP5MC2/ATP5ME	25	Pericyte2
GO:1901293	GO:1901293	nucleoside phosphate biosynthetic process	25/616	269/18866	2.82e-06	0.000152279	0.000128594	HACD1/ADCY5/IDH2/AK4/PRKAG2/ATP5PF/COX5B/GUK1/DLD/ATP5F1C/CMPK2/NME4/ATP5PD/ATP5F1A/PDHA1/ATP5PB/CMPK1/ATP5MG/ATP5PO/CYC1/ATP5MC3/ATP5F1D/ATP5F1B/ATP5MC2/ATP5ME	25	Pericyte2
GO:0032984	GO:0032984	protein-containing complex disassembly	25/616	330/18866	9.05e-05	0.00268734	0.00226936	LMOD1/DSTN/SVIL/TMOD1/CFL2/WDR1/KIF5B/CAV1/CAPG/MAP1B/CAPZA2/MRPL20/MRPL33/MRPS6/MRPL34/CHMP3/CAPZB/NAPA/CTNNB1/AURKAIP1/SMARCC1/ADD1/MRPL57/MRPL21/MRPS33	25	Pericyte2
GO:0009060	GO:0009060	aerobic respiration	24/616	87/18866	3.46e-16	1.34e-13	1.13e-13	NDUFA4/IDH2/NDUFS8/COX7C/COX5B/DLD/COX6A1/OGDH/UQCRB/COX8A/COX7B/COX6C/PDHA1/SURF1/MDH1/BLOC1S1/COX4I1/SUCLG1/UQCRC1/UQCR10/UQCRC2/ATP5F1D/NOP53/UQCRH	24	Pericyte2
GO:0033108	GO:0033108	mitochondrial respiratory chain complex assembly	24/616	102/18866	1.74e-14	5.01e-12	4.23e-12	NDUFS8/NDUFS5/NDUFB8/COX17/NDUFB4/NDUFV2/NDUFB7/NDUFA12/NDUFA5/UQCRB/COX20/COX14/SURF1/NDUFS1/NDUFA8/NDUFV3/NDUFB10/NDUFS6/NDUFAB1/UQCR10/NDUFA13/NDUFA2/NDUFA6/NDUFB9	24	Pericyte2
GO:0007160	GO:0007160	cell-matrix adhesion	24/616	230/18866	5.68e-07	3.95e-05	3.33e-05	ACTN1/SORBS1/ITGA8/MACF1/ILK/VCL/ITGB1/NPNT/ROCK2/FERMT2/ITGA7/RRAS/ZYX/EMILIN1/CORO1C/SDC4/FN1/DUSP3/PHLDB2/DAPK3/CTNNB1/PKD1/ITGA1/ROCK1	24	Pericyte2
GO:0003015	GO:0003015	heart process	24/616	297/18866	4.54e-05	0.0016213	0.00136913	DES/TPM1/FLNA/PLN/DMD/SLC8A1/CASQ2/POPDC2/ITPR1/PDE4D/CALM1/HSPB7/CAV1/ATP1B1/SNTA1/DMPK/MEF2A/ATP2A2/ATP5PF/YAP1/ATP2B4/CALM3/CALM2/BIN1	24	Pericyte2
GO:0006470	GO:0006470	protein dephosphorylation	24/616	323/18866	0.000166846	0.00435112	0.00367436	PPP1R14A/CAMK2G/PPP1R12A/CALM1/PPP1R3C/PPP1R3B/ROCK2/PPP1CB/DMPK/DUSP3/PPP3CB/EIF2AK2/PTPN11/CAMTA1/PPP2R5A/PPP1R7/ARPP19/CALM3/CALM2/ITGA1/PTP4A2/ENSA/PPP4R3B/ROCK1	24	Pericyte2
GO:0051235	GO:0051235	maintenance of location	24/616	324/18866	0.000174799	0.00453306	0.003828	FLNA/PLN/DMD/SLC8A1/CASQ2/JPH2/AKAP6/ITPR1/PDE4D/CALM1/CAV1/CHCHD10/ANXA6/SUN2/SKP1/STAT5B/PARK7/POLR2M/HK1/NR1H2/AKT1/CALM3/CALM2/PKD1	24	Pericyte2
GO:0055002	GO:0055002	striated muscle cell development	23/616	169/18866	7.12e-09	7.51e-07	6.34e-07	MYH11/CSRP1/TPM1/ACTA1/LMOD1/SORBS2/PGM5/DMD/SLC8A1/FLNC/TMOD1/CASQ2/AKAP6/LDB3/CFL2/FHOD3/WDR1/FHL2/PDLIM5/ITGB1/CAV2/MEF2A/SGCB	23	Pericyte2
GO:0009260	GO:0009260	ribonucleotide biosynthetic process	23/616	186/18866	4.46e-08	4.23e-06	3.57e-06	HACD1/ADCY5/AK4/PRKAG2/ATP5PF/COX5B/GUK1/DLD/ATP5F1C/NME4/ATP5PD/ATP5F1A/PDHA1/ATP5PB/CMPK1/ATP5MG/ATP5PO/CYC1/ATP5MC3/ATP5F1D/ATP5F1B/ATP5MC2/ATP5ME	23	Pericyte2
GO:0046390	GO:0046390	ribose phosphate biosynthetic process	23/616	194/18866	9.78e-08	8.26e-06	6.97e-06	HACD1/ADCY5/AK4/PRKAG2/ATP5PF/COX5B/GUK1/DLD/ATP5F1C/NME4/ATP5PD/ATP5F1A/PDHA1/ATP5PB/CMPK1/ATP5MG/ATP5PO/CYC1/ATP5MC3/ATP5F1D/ATP5F1B/ATP5MC2/ATP5ME	23	Pericyte2
GO:0008016	GO:0008016	regulation of heart contraction	23/616	256/18866	1.22e-05	0.000544781	0.000460048	DES/TPM1/FLNA/PLN/DMD/SLC8A1/CASQ2/POPDC2/ITPR1/PDE4D/CALM1/HSPB7/CAV1/ATP1B1/SNTA1/DMPK/MEF2A/ATP2A2/ATP5PF/ATP2B4/CALM3/CALM2/BIN1	23	Pericyte2
GO:0006839	GO:0006839	mitochondrial transport	23/616	271/18866	3.04e-05	0.00118451	0.00100028	CHCHD10/PRKAG2/ATP5PF/COX5B/YWHAH/ATP5F1C/ATP5PD/FIS1/ATP5F1A/ATP5PB/ATP5MG/ATP5PO/TOMM7/SMDT1/CYC1/NDUFA13/NMT1/ATP5MC3/ATP5F1D/ATP5F1B/ATP5MC2/TOMM20/ATP5ME	23	Pericyte2
GO:0060047	GO:0060047	heart contraction	23/616	287/18866	7.38e-05	0.00232996	0.00196757	DES/TPM1/FLNA/PLN/DMD/SLC8A1/CASQ2/POPDC2/ITPR1/PDE4D/CALM1/HSPB7/CAV1/ATP1B1/SNTA1/DMPK/MEF2A/ATP2A2/ATP5PF/ATP2B4/CALM3/CALM2/BIN1	23	Pericyte2
GO:0032409	GO:0032409	regulation of transporter activity	23/616	291/18866	9.1e-05	0.00268734	0.00226936	PLN/SLMAP/ACTB/DMD/CASQ2/JPH2/AKAP6/PDE4D/CALM1/KIF5B/ITGB1/FHL1/NIPSNAP2/ACTN4/CAV1/ATP1B1/COX17/YWHAH/PARK7/CALM3/CALM2/KMT2A/RRAD	23	Pericyte2
GO:0006120	GO:0006120	mitochondrial electron transport, NADH to ubiquinone	22/616	55/18866	6.64e-19	2.8e-16	2.36e-16	NDUFA4/NDUFS8/NDUFS5/NDUFB8/NDUFB4/NDUFV2/ISCU/DLD/NDUFB7/NDUFA12/NDUFA5/PARK7/NDUFS1/NDUFA8/NDUFV3/NDUFB10/NDUFS6/NDUFAB1/NDUFA13/NDUFA2/NDUFA6/NDUFB9	22	Pericyte2
GO:0009141	GO:0009141	nucleoside triphosphate metabolic process	22/616	110/18866	7.22e-12	1.34e-09	1.13e-09	RAB23/AK4/PRKAG2/ATP5PF/COX5B/GUK1/ATP5F1C/CMPK2/NME4/ATP5PD/ATP5F1A/ATP5PB/CMPK1/ATP5MG/ATP5PO/RHOQ/CYC1/ATP5MC3/ATP5F1D/ATP5F1B/ATP5MC2/ATP5ME	22	Pericyte2
GO:0030048	GO:0030048	actin filament-based movement	22/616	153/18866	5.37e-09	5.94e-07	5.01e-07	DES/TPM2/TPM1/FLNA/ACTA1/PLN/MYL6/DMD/TMOD1/PDE4D/TPM4/ACTN4/CAV1/MYH9/SNTA1/SYNE2/ATP2A2/SUN2/MYO1C/PARVA/BIN1/ROCK1	22	Pericyte2
GO:0009152	GO:0009152	purine ribonucleotide biosynthetic process	22/616	173/18866	5.27e-08	4.89e-06	4.13e-06	HACD1/ADCY5/AK4/PRKAG2/ATP5PF/COX5B/GUK1/DLD/ATP5F1C/NME4/ATP5PD/ATP5F1A/PDHA1/ATP5PB/ATP5MG/ATP5PO/CYC1/ATP5MC3/ATP5F1D/ATP5F1B/ATP5MC2/ATP5ME	22	Pericyte2
GO:0006164	GO:0006164	purine nucleotide biosynthetic process	22/616	197/18866	5.27e-07	3.76e-05	3.18e-05	HACD1/ADCY5/AK4/PRKAG2/ATP5PF/COX5B/GUK1/DLD/ATP5F1C/NME4/ATP5PD/ATP5F1A/PDHA1/ATP5PB/ATP5MG/ATP5PO/CYC1/ATP5MC3/ATP5F1D/ATP5F1B/ATP5MC2/ATP5ME	22	Pericyte2
GO:0072522	GO:0072522	purine-containing compound biosynthetic process	22/616	208/18866	1.33e-06	8.24e-05	6.96e-05	HACD1/ADCY5/AK4/PRKAG2/ATP5PF/COX5B/GUK1/DLD/ATP5F1C/NME4/ATP5PD/ATP5F1A/PDHA1/ATP5PB/ATP5MG/ATP5PO/CYC1/ATP5MC3/ATP5F1D/ATP5F1B/ATP5MC2/ATP5ME	22	Pericyte2
GO:0034764	GO:0034764	positive regulation of transmembrane transport	22/616	210/18866	1.56e-06	9.43e-05	7.97e-05	FLNA/SORBS1/KCNMB1/DMD/JPH2/AKAP6/CALM1/KIF5B/RAP1A/ITGB1/NIPSNAP2/ACTN4/ATP1B1/MEF2A/COX17/PARK7/PTPN11/AKT1/ARPP19/CALM3/RHOQ/CALM2	22	Pericyte2
GO:0022898	GO:0022898	regulation of transmembrane transporter activity	22/616	276/18866	0.000113672	0.0032372	0.0027337	PLN/SLMAP/ACTB/DMD/CASQ2/JPH2/AKAP6/PDE4D/CALM1/KIF5B/ITGB1/FHL1/NIPSNAP2/ACTN4/CAV1/ATP1B1/COX17/YWHAH/PARK7/CALM3/CALM2/RRAD	22	Pericyte2
GO:0010810	GO:0010810	regulation of cell-substrate adhesion	21/616	217/18866	9.38e-06	0.000431187	0.000364122	FLNA/LIMS2/MACF1/ILK/VCL/KANK1/NPNT/ROCK2/ACTN4/RRAS/ITGA5/EMILIN1/CORO1C/SDC4/FN1/DUSP3/PHLDB2/DAPK3/GBP1/RSU1/ROCK1	21	Pericyte2
GO:0007163	GO:0007163	establishment or maintenance of cell polarity	21/616	220/18866	1.16e-05	0.000522278	0.000441045	ACTB/MPP7/WDR1/ILK/ITGB1/KANK1/CLIC4/ROCK2/CAP2/MYH9/DST/CAP1/MAP1B/RAB11FIP2/RHOB/MAP4/PARVA/ACTR3/RAP1B/PKD1/ROCK1	21	Pericyte2
GO:0019722	GO:0019722	calcium-mediated signaling	21/616	222/18866	1.33e-05	0.000577414	0.000487605	PLN/DMD/SLC8A1/CASQ2/JPH2/AKAP6/ITPR1/FHL2/PDE4D/CALM1/ATP1B1/DMPK/ATP2A2/PPP3CB/CAMTA1/FIS1/ATP2B4/GBP1/CALM3/HINT1/CALM2	21	Pericyte2
GO:0051495	GO:0051495	positive regulation of cytoskeleton organization	21/616	230/18866	2.27e-05	0.000925853	0.000781849	TPM1/SYNPO2/FLNA/LMOD1/DSTN/CDC42EP3/CFL2/WDR1/NTF3/NTRK3/ROCK2/VASP/PFN1/CLIP1/ARHGEF10L/MAP1B/SDC4/MYO1C/ACTR3/BIN1/NCKAP1	21	Pericyte2
GO:0043270	GO:0043270	positive regulation of ion transport	21/616	284/18866	0.000445981	0.0097653	0.00824644	MYLK/FLNA/KCNMB1/DMD/P2RX1/JPH2/AKAP6/CALM1/KIF5B/ITGB1/FHL1/NIPSNAP2/ACTN4/CAV1/ATP1B1/COX17/PARK7/AKT1/ATF4/CALM3/CALM2	21	Pericyte2
GO:0009144	GO:0009144	purine nucleoside triphosphate metabolic process	20/616	87/18866	4.3e-12	8.68e-10	7.33e-10	RAB23/AK4/PRKAG2/ATP5PF/COX5B/GUK1/ATP5F1C/NME4/ATP5PD/ATP5F1A/ATP5PB/ATP5MG/ATP5PO/RHOQ/CYC1/ATP5MC3/ATP5F1D/ATP5F1B/ATP5MC2/ATP5ME	20	Pericyte2
GO:0008064	GO:0008064	regulation of actin polymerization or depolymerization	20/616	190/18866	4.31e-06	0.000224826	0.000189857	LMOD1/DSTN/SVIL/CDC42EP3/TMOD1/CFL2/FHOD3/WDR1/KANK1/VASP/PFN1/CAPG/CAPZA2/MYO1C/COTL1/CAPZB/ACTR3/ADD1/BIN1/NCKAP1	20	Pericyte2
GO:0030832	GO:0030832	regulation of actin filament length	20/616	191/18866	4.67e-06	0.000235666	0.000199012	LMOD1/DSTN/SVIL/CDC42EP3/TMOD1/CFL2/FHOD3/WDR1/KANK1/VASP/PFN1/CAPG/CAPZA2/MYO1C/COTL1/CAPZB/ACTR3/ADD1/BIN1/NCKAP1	20	Pericyte2
GO:0051651	GO:0051651	maintenance of location in cell	20/616	216/18866	2.9e-05	0.00114915	0.000970417	PLN/DMD/SLC8A1/CASQ2/JPH2/AKAP6/ITPR1/PDE4D/CALM1/CAV1/CHCHD10/ANXA6/SUN2/SKP1/PARK7/POLR2M/HK1/AKT1/CALM3/CALM2	20	Pericyte2
GO:0043624	GO:0043624	cellular protein complex disassembly	20/616	224/18866	4.86e-05	0.00171045	0.00144441	LMOD1/DSTN/SVIL/TMOD1/CFL2/WDR1/CAPG/MAP1B/CAPZA2/MRPL20/MRPL33/MRPS6/MRPL34/CAPZB/NAPA/AURKAIP1/ADD1/MRPL57/MRPL21/MRPS33	20	Pericyte2
GO:0032271	GO:0032271	regulation of protein polymerization	20/616	231/18866	7.48e-05	0.00233113	0.00196855	LMOD1/SVIL/CDC42EP3/TMOD1/FHOD3/KANK1/VASP/PFN1/CLIP1/CAPG/MAP1B/CAPZA2/MYO1C/COTL1/CAPZB/ACTR3/VDAC2/ADD1/BIN1/NCKAP1	20	Pericyte2
GO:0048738	GO:0048738	cardiac muscle tissue development	20/616	231/18866	7.48e-05	0.00233113	0.00196855	MYH11/TPM1/PLN/SORBS2/MYOCD/SLC8A1/JPH2/AKAP6/FGFR2/FHOD3/FHL2/PDLIM5/ITGB1/ID2/MEF2A/RBPJ/YAP1/NDUFV2/BMPR1A/SGCB	20	Pericyte2
GO:0000086	GO:0000086	G2/M transition of mitotic cell cycle	20/616	254/18866	0.000269532	0.0063835	0.00539063	PPP1R12B/PPP1R12A/FHL1/TUBA4A/PPP1CB/FOXN3/SKP1/PBX1/ARPP19/PSMC5/CALM3/PSMD4/PSMD7/PSMB1/PCM1/ENSA/DCTN2/NOP53/PSMC3/PSMA3	20	Pericyte2
GO:0009205	GO:0009205	purine ribonucleoside triphosphate metabolic process	19/616	79/18866	6.27e-12	1.21e-09	1.02e-09	RAB23/AK4/PRKAG2/ATP5PF/COX5B/ATP5F1C/NME4/ATP5PD/ATP5F1A/ATP5PB/ATP5MG/ATP5PO/RHOQ/CYC1/ATP5MC3/ATP5F1D/ATP5F1B/ATP5MC2/ATP5ME	19	Pericyte2
GO:0009142	GO:0009142	nucleoside triphosphate biosynthetic process	19/616	82/18866	1.28e-11	2.19e-09	1.85e-09	AK4/PRKAG2/ATP5PF/COX5B/ATP5F1C/CMPK2/NME4/ATP5PD/ATP5F1A/ATP5PB/CMPK1/ATP5MG/ATP5PO/CYC1/ATP5MC3/ATP5F1D/ATP5F1B/ATP5MC2/ATP5ME	19	Pericyte2
GO:0009199	GO:0009199	ribonucleoside triphosphate metabolic process	19/616	85/18866	2.51e-11	3.76e-09	3.18e-09	RAB23/AK4/PRKAG2/ATP5PF/COX5B/ATP5F1C/NME4/ATP5PD/ATP5F1A/ATP5PB/ATP5MG/ATP5PO/RHOQ/CYC1/ATP5MC3/ATP5F1D/ATP5F1B/ATP5MC2/ATP5ME	19	Pericyte2
GO:0006939	GO:0006939	smooth muscle contraction	19/616	109/18866	2.27e-09	2.78e-07	2.34e-07	MYH11/MYLK/ACTA2/CNN1/SMTN/ADRA2C/MYOCD/SLC8A1/P2RX1/KCNMA1/PDE4D/NPNT/ROCK2/CAV1/PRKG1/DAPK3/ATP2B4/PIK3C2A/ROCK1	19	Pericyte2
GO:0030041	GO:0030041	actin filament polymerization	19/616	193/18866	1.94e-05	0.000813182	0.000686703	LMOD1/SVIL/CDC42EP3/TMOD1/FHOD3/KANK1/MSRB1/VASP/PFN1/CAPG/CAPZA2/MSRB2/MYO1C/COTL1/CAPZB/ACTR3/ADD1/BIN1/NCKAP1	19	Pericyte2
GO:1902905	GO:1902905	positive regulation of supramolecular fiber organization	19/616	208/18866	5.48e-05	0.00187103	0.00158001	TPM1/SYNPO2/FLNA/LMOD1/DSTN/CDC42EP3/CFL2/WDR1/ROCK2/VASP/PFN1/CLIP1/ARHGEF10L/MAP1B/SDC4/MYO1C/ACTR3/BIN1/NCKAP1	19	Pericyte2
GO:0071453	GO:0071453	cellular response to oxygen levels	19/616	235/18866	0.000272524	0.00642161	0.00542282	KCNMB1/SLC8A1/ROCK2/CAV1/AK4/MALAT1/RBPJ/FAM162A/AKT1/CPEB4/PSMC5/ATF4/PSMD4/PSMD7/PSMB1/STUB1/NOP53/PSMC3/PSMA3	19	Pericyte2
GO:0010257	GO:0010257	NADH dehydrogenase complex assembly	18/616	65/18866	1.66e-12	3.5e-10	2.96e-10	NDUFS8/NDUFS5/NDUFB8/NDUFB4/NDUFV2/NDUFB7/NDUFA12/NDUFA5/NDUFS1/NDUFA8/NDUFV3/NDUFB10/NDUFS6/NDUFAB1/NDUFA13/NDUFA2/NDUFA6/NDUFB9	18	Pericyte2
GO:0032981	GO:0032981	mitochondrial respiratory chain complex I assembly	18/616	65/18866	1.66e-12	3.5e-10	2.96e-10	NDUFS8/NDUFS5/NDUFB8/NDUFB4/NDUFV2/NDUFB7/NDUFA12/NDUFA5/NDUFS1/NDUFA8/NDUFV3/NDUFB10/NDUFS6/NDUFAB1/NDUFA13/NDUFA2/NDUFA6/NDUFB9	18	Pericyte2
GO:0007044	GO:0007044	cell-substrate junction assembly	18/616	99/18866	2.98e-09	3.54e-07	2.99e-07	ACTN1/SORBS1/TNS1/MACF1/TLN1/VCL/CD151/ROCK2/FERMT2/DST/ITGA5/CORO1C/SDC4/FN1/DUSP3/PHLDB2/DAPK3/ROCK1	18	Pericyte2
GO:1990542	GO:1990542	mitochondrial transmembrane transport	18/616	101/18866	4.16e-09	4.82e-07	4.07e-07	PRKAG2/ATP5PF/COX5B/ATP5F1C/ATP5PD/ATP5F1A/ATP5PB/ATP5MG/ATP5PO/TOMM7/SMDT1/CYC1/ATP5MC3/ATP5F1D/ATP5F1B/ATP5MC2/TOMM20/ATP5ME	18	Pericyte2
GO:0150115	GO:0150115	cell-substrate junction organization	18/616	102/18866	4.89e-09	5.54e-07	4.68e-07	ACTN1/SORBS1/TNS1/MACF1/TLN1/VCL/CD151/ROCK2/FERMT2/DST/ITGA5/CORO1C/SDC4/FN1/DUSP3/PHLDB2/DAPK3/ROCK1	18	Pericyte2
GO:0007006	GO:0007006	mitochondrial membrane organization	18/616	142/18866	8.97e-07	5.84e-05	4.93e-05	CHCHD10/ATP5PF/YWHAH/ATP5F1C/ATP5PD/ATP5F1A/ATP5PB/ATP5MG/ATP5PO/CALM3/NDUFA13/NMT1/ATP5MC3/ATP5F1D/ATP5F1B/ATP5MC2/TOMM20/ATP5ME	18	Pericyte2
GO:0006941	GO:0006941	striated muscle contraction	18/616	178/18866	2.23e-05	0.00091568	0.000773259	TPM1/FLNA/PLN/SYNM/DMD/SLC8A1/CASQ2/PDE4D/DTNA/CALM1/CAV1/ATP1B1/SNTA1/DMPK/ATP2A2/CALM3/CALM2/BIN1	18	Pericyte2
GO:0035637	GO:0035637	multicellular organismal signaling	18/616	206/18866	0.000150431	0.00396763	0.00335052	FLNA/PLN/SLC8A1/P2RX1/CASQ2/ITPR1/PDE4D/CALM1/NTRK3/CAV1/ATP1B1/DMPK/MEF2A/ATP2A2/ATP2B4/CALM3/CALM2/BIN1	18	Pericyte2
GO:0035303	GO:0035303	regulation of dephosphorylation	18/616	209/18866	0.000180312	0.00465004	0.00392679	PPP1R14A/PPP1R12A/CALM1/NPNT/PPP1R3B/ROCK2/DMPK/CNST/EIF2AK2/CAMTA1/PPP2R5A/PPP1R7/ARPP19/CALM3/CALM2/ITGA1/ENSA/ROCK1	18	Pericyte2
GO:0036294	GO:0036294	cellular response to decreased oxygen levels	18/616	218/18866	0.000303279	0.00703911	0.00594428	KCNMB1/SLC8A1/ROCK2/AK4/MALAT1/RBPJ/FAM162A/AKT1/CPEB4/PSMC5/ATF4/PSMD4/PSMD7/PSMB1/STUB1/NOP53/PSMC3/PSMA3	18	Pericyte2
GO:0002064	GO:0002064	epithelial cell development	18/616	221/18866	0.000357987	0.00806688	0.00681219	ACTA2/FLNA/TMOD1/PALLD/PDE4D/RAP1A/VCL/CLIC4/ROCK2/YAP1/RHEB/ATF4/CTNNB1/ATRX/RAP1B/VEZF1/ADD1/ROCK1	18	Pericyte2
GO:0009206	GO:0009206	purine ribonucleoside triphosphate biosynthetic process	17/616	65/18866	1.9e-11	3.05e-09	2.57e-09	AK4/PRKAG2/ATP5PF/COX5B/ATP5F1C/NME4/ATP5PD/ATP5F1A/ATP5PB/ATP5MG/ATP5PO/CYC1/ATP5MC3/ATP5F1D/ATP5F1B/ATP5MC2/ATP5ME	17	Pericyte2
GO:0009145	GO:0009145	purine nucleoside triphosphate biosynthetic process	17/616	66/18866	2.49e-11	3.76e-09	3.18e-09	AK4/PRKAG2/ATP5PF/COX5B/ATP5F1C/NME4/ATP5PD/ATP5F1A/ATP5PB/ATP5MG/ATP5PO/CYC1/ATP5MC3/ATP5F1D/ATP5F1B/ATP5MC2/ATP5ME	17	Pericyte2
GO:0009201	GO:0009201	ribonucleoside triphosphate biosynthetic process	17/616	71/18866	8.8e-11	1.24e-08	1.04e-08	AK4/PRKAG2/ATP5PF/COX5B/ATP5F1C/NME4/ATP5PD/ATP5F1A/ATP5PB/ATP5MG/ATP5PO/CYC1/ATP5MC3/ATP5F1D/ATP5F1B/ATP5MC2/ATP5ME	17	Pericyte2
GO:0070252	GO:0070252	actin-mediated cell contraction	17/616	123/18866	5.23e-07	3.76e-05	3.18e-05	DES/TPM2/TPM1/FLNA/ACTA1/PLN/MYL6/DMD/TMOD1/PDE4D/TPM4/CAV1/SNTA1/ATP2A2/PARVA/BIN1/ROCK1	17	Pericyte2
GO:0051017	GO:0051017	actin filament bundle assembly	17/616	157/18866	1.54e-05	0.000655163	0.000553261	TPM1/SYNPO2/FLNA/ACTN1/SORBS1/PAWR/ROCK2/ACTN4/PFN1/PLS3/ARHGEF10L/ZYX/SDC4/PHLDB2/DPYSL3/ADD1/ROCK1	17	Pericyte2
GO:0061572	GO:0061572	actin filament bundle organization	17/616	161/18866	2.14e-05	0.000887072	0.0007491	TPM1/SYNPO2/FLNA/ACTN1/SORBS1/PAWR/ROCK2/ACTN4/PFN1/PLS3/ARHGEF10L/ZYX/SDC4/PHLDB2/DPYSL3/ADD1/ROCK1	17	Pericyte2
GO:0043467	GO:0043467	regulation of generation of precursor metabolites and energy	17/616	162/18866	2.32e-05	0.000936551	0.000790883	SORBS1/PPP1R3C/PPP1R3B/PPP1CB/AK4/CISD1/PRKAG2/COX7A1/NUPR1/COX17/ISCU/PARK7/COX7A2/AKT1/CAVIN3/NOP53/NCOR1	17	Pericyte2
GO:0030833	GO:0030833	regulation of actin filament polymerization	17/616	174/18866	5.79e-05	0.00196332	0.00165795	LMOD1/SVIL/CDC42EP3/TMOD1/FHOD3/KANK1/VASP/PFN1/CAPG/CAPZA2/MYO1C/COTL1/CAPZB/ACTR3/ADD1/BIN1/NCKAP1	17	Pericyte2
GO:0010921	GO:0010921	regulation of phosphatase activity	17/616	175/18866	6.23e-05	0.00205021	0.00173133	PPP1R14A/PPP1R12A/CALM1/NPNT/PPP1R3B/ROCK2/DMPK/CNST/EIF2AK2/PPP2R5A/PPP1R7/ARPP19/CALM3/CALM2/ITGA1/ENSA/ROCK1	17	Pericyte2
GO:0030177	GO:0030177	positive regulation of Wnt signaling pathway	17/616	183/18866	0.00010852	0.00310958	0.00262593	FGFR2/MACF1/ILK/KANK1/DIXDC1/NKD1/CAV1/RBPJ/YAP1/DAPK3/PSMC5/PSMD4/PSMD7/PSMB1/WLS/PSMC3/PSMA3	17	Pericyte2
GO:1905475	GO:1905475	regulation of protein localization to membrane	17/616	195/18866	0.000233828	0.00578473	0.00488499	SORBS1/ACTB/KIF5B/RAP1A/ITGB1/YWHAH/CNST/RAB11FIP2/MYO1C/PPP2R5A/AKT1/FIS1/ATP2B4/GBP1/RHOQ/AP2M1/NMT1	17	Pericyte2
GO:1901888	GO:1901888	regulation of cell junction assembly	17/616	200/18866	0.000315242	0.00724433	0.00611758	ADGRL3/RAP1A/PDLIM5/MACF1/VCL/NTRK3/NTN1/ROCK2/CAV1/CORO1C/SDC4/DUSP3/PHLDB2/MYO1C/DAPK3/RAP1B/ROCK1	17	Pericyte2
GO:0006754	GO:0006754	ATP biosynthetic process	16/616	54/18866	9.18e-12	1.64e-09	1.38e-09	AK4/PRKAG2/ATP5PF/COX5B/ATP5F1C/ATP5PD/ATP5F1A/ATP5PB/ATP5MG/ATP5PO/CYC1/ATP5MC3/ATP5F1D/ATP5F1B/ATP5MC2/ATP5ME	16	Pericyte2
GO:0007229	GO:0007229	integrin-mediated signaling pathway	16/616	108/18866	4.32e-07	3.18e-05	2.69e-05	FLNA/ITGA8/LIMS2/ILK/TLN1/ITGB1/FERMT2/ITGA7/MYH9/DST/ITGA5/ZYX/ISG15/FN1/PTPN11/ITGA1	16	Pericyte2
GO:0010927	GO:0010927	cellular component assembly involved in morphogenesis	16/616	112/18866	7.15e-07	4.81e-05	4.06e-05	MYH11/CSRP1/TPM1/ACTA1/LMOD1/PGM5/TMOD1/CASQ2/LDB3/CFL2/FHOD3/WDR1/ILK/ITGB1/MEF2A/PHLDB2	16	Pericyte2
GO:0002576	GO:0002576	platelet degranulation	16/616	129/18866	4.8e-06	0.000239394	0.00020216	FLNA/ACTN1/PCDH7/P2RX1/WDR1/CALM1/TLN1/VCL/GAS6/A2M/ACTN4/TUBA4A/APLP2/HABP4/FN1/MAGED2	16	Pericyte2
GO:0035304	GO:0035304	regulation of protein dephosphorylation	16/616	139/18866	1.26e-05	0.000551834	0.000466003	PPP1R14A/PPP1R12A/CALM1/PPP1R3B/ROCK2/DMPK/EIF2AK2/CAMTA1/PPP2R5A/PPP1R7/ARPP19/CALM3/CALM2/ITGA1/ENSA/ROCK1	16	Pericyte2
GO:0061337	GO:0061337	cardiac conduction	16/616	148/18866	2.78e-05	0.00111071	0.00093795	FLNA/PLN/SLC8A1/CASQ2/ITPR1/PDE4D/CALM1/CAV1/ATP1B1/DMPK/MEF2A/ATP2A2/ATP2B4/CALM3/CALM2/BIN1	16	Pericyte2
GO:0030168	GO:0030168	platelet activation	16/616	158/18866	6.18e-05	0.00204956	0.00173078	MYL9/CSRP1/FLNA/ADRA2C/ACTB/P2RX1/ITPR1/ILK/TLN1/VCL/MYH9/PRKG1/FN1/PTPN11/GNA11/GNAQ	16	Pericyte2
GO:0050848	GO:0050848	regulation of calcium-mediated signaling	15/616	100/18866	8.39e-07	5.56e-05	4.7e-05	PLN/DMD/CASQ2/JPH2/AKAP6/ITPR1/FHL2/PDE4D/CALM1/CAMTA1/ATP2B4/GBP1/CALM3/HINT1/CALM2	15	Pericyte2
GO:0002027	GO:0002027	regulation of heart rate	15/616	104/18866	1.4e-06	8.56e-05	7.23e-05	TPM1/PLN/DMD/SLC8A1/CASQ2/POPDC2/PDE4D/CALM1/CAV1/SNTA1/ATP2A2/ATP5PF/CALM3/CALM2/BIN1	15	Pericyte2
GO:0043666	GO:0043666	regulation of phosphoprotein phosphatase activity	15/616	117/18866	6.27e-06	0.00030648	0.000258811	PPP1R14A/PPP1R12A/CALM1/PPP1R3B/ROCK2/DMPK/EIF2AK2/PPP2R5A/PPP1R7/ARPP19/CALM3/CALM2/ITGA1/ENSA/ROCK1	15	Pericyte2
GO:0003158	GO:0003158	endothelium development	15/616	135/18866	3.56e-05	0.00133251	0.00112526	PDE4D/RAP1A/VCL/CLIC4/ROCK2/RBPJ/FOXP1/ATOH8/RHOB/CTNNB1/RAP1B/VEZF1/ADD1/ZEB1/ROCK1	15	Pericyte2
GO:0001508	GO:0001508	action potential	15/616	138/18866	4.61e-05	0.00163254	0.00137862	FLNA/SLMAP/DMD/SLC8A1/P2RX1/AKAP6/NTRK3/CAV1/ATP1B1/SNTA1/ATP2A2/YWHAH/GNA11/GNAQ/BIN1	15	Pericyte2
GO:0060048	GO:0060048	cardiac muscle contraction	15/616	140/18866	5.45e-05	0.00187103	0.00158001	TPM1/FLNA/PLN/DMD/SLC8A1/CASQ2/PDE4D/CALM1/CAV1/ATP1B1/SNTA1/ATP2A2/CALM3/CALM2/BIN1	15	Pericyte2
GO:0034767	GO:0034767	positive regulation of ion transmembrane transport	15/616	161/18866	0.000262648	0.00628461	0.00530712	FLNA/KCNMB1/DMD/JPH2/AKAP6/CALM1/KIF5B/ITGB1/NIPSNAP2/ACTN4/ATP1B1/COX17/PARK7/CALM3/CALM2	15	Pericyte2
GO:0042776	GO:0042776	mitochondrial ATP synthesis coupled proton transport	14/616	24/18866	1.96e-15	7.01e-13	5.92e-13	ATP5PF/COX5B/ATP5F1C/ATP5PD/ATP5F1A/ATP5PB/ATP5MG/ATP5PO/CYC1/ATP5MC3/ATP5F1D/ATP5F1B/ATP5MC2/ATP5ME	14	Pericyte2
GO:0015985	GO:0015985	energy coupled proton transport, down electrochemical gradient	14/616	27/18866	1.84e-14	5.01e-12	4.23e-12	ATP5PF/COX5B/ATP5F1C/ATP5PD/ATP5F1A/ATP5PB/ATP5MG/ATP5PO/CYC1/ATP5MC3/ATP5F1D/ATP5F1B/ATP5MC2/ATP5ME	14	Pericyte2
GO:0015986	GO:0015986	ATP synthesis coupled proton transport	14/616	27/18866	1.84e-14	5.01e-12	4.23e-12	ATP5PF/COX5B/ATP5F1C/ATP5PD/ATP5F1A/ATP5PB/ATP5MG/ATP5PO/CYC1/ATP5MC3/ATP5F1D/ATP5F1B/ATP5MC2/ATP5ME	14	Pericyte2
GO:0007007	GO:0007007	inner mitochondrial membrane organization	14/616	52/18866	7.61e-10	9.81e-08	8.29e-08	CHCHD10/ATP5PF/ATP5F1C/ATP5PD/ATP5F1A/ATP5PB/ATP5MG/ATP5PO/NDUFA13/ATP5MC3/ATP5F1D/ATP5F1B/ATP5MC2/ATP5ME	14	Pericyte2
GO:0030239	GO:0030239	myofibril assembly	14/616	67/18866	2.68e-08	2.59e-06	2.19e-06	MYH11/CSRP1/TPM1/ACTA1/LMOD1/PGM5/TMOD1/CASQ2/LDB3/CFL2/FHOD3/WDR1/ITGB1/MEF2A	14	Pericyte2
GO:0006942	GO:0006942	regulation of striated muscle contraction	14/616	98/18866	3.52e-06	0.000185707	0.000156823	FLNA/PLN/DMD/SLC8A1/CASQ2/PDE4D/CALM1/CAV1/ATP1B1/DMPK/ATP2A2/CALM3/CALM2/BIN1	14	Pericyte2
GO:0001704	GO:0001704	formation of primary germ layer	14/616	127/18866	7.02e-05	0.00224739	0.00189784	ITGA8/SCX/FGFR2/ITGB1/ITGA7/ITGA5/FN1/BMPR1A/COL4A2/ATOH8/CTNNB1/RTF1/WLS/TWSG1	14	Pericyte2
GO:0035296	GO:0035296	regulation of tube diameter	14/616	143/18866	0.000250064	0.0060145	0.00507902	ACTA2/ADRA2C/KCNMB1/SLC8A1/P2RX1/KCNMA1/ROCK2/CAV1/PRKG1/AKT1/ITGA1/PER2/PIK3C2A/ROCK1	14	Pericyte2
GO:0097746	GO:0097746	regulation of blood vessel diameter	14/616	143/18866	0.000250064	0.0060145	0.00507902	ACTA2/ADRA2C/KCNMB1/SLC8A1/P2RX1/KCNMA1/ROCK2/CAV1/PRKG1/AKT1/ITGA1/PER2/PIK3C2A/ROCK1	14	Pericyte2
GO:0035150	GO:0035150	regulation of tube size	14/616	144/18866	0.000268873	0.0063835	0.00539063	ACTA2/ADRA2C/KCNMB1/SLC8A1/P2RX1/KCNMA1/ROCK2/CAV1/PRKG1/AKT1/ITGA1/PER2/PIK3C2A/ROCK1	14	Pericyte2
GO:1904064	GO:1904064	positive regulation of cation transmembrane transport	14/616	147/18866	0.000332761	0.00753501	0.00636304	FLNA/KCNMB1/DMD/JPH2/AKAP6/CALM1/KIF5B/NIPSNAP2/ACTN4/ATP1B1/COX17/PARK7/CALM3/CALM2	14	Pericyte2
GO:0090263	GO:0090263	positive regulation of canonical Wnt signaling pathway	14/616	150/18866	0.000409222	0.00913273	0.00771226	FGFR2/ILK/KANK1/CAV1/RBPJ/YAP1/DAPK3/PSMC5/PSMD4/PSMD7/PSMB1/WLS/PSMC3/PSMA3	14	Pericyte2
GO:0035567	GO:0035567	non-canonical Wnt signaling pathway	14/616	151/18866	0.000437833	0.0097245	0.00821199	FZD3/CALM1/NKD1/PFN1/PPP3CB/DAAM1/PSMC5/CTNNB1/PSMD4/PSMD7/PSMB1/AP2M1/PSMC3/PSMA3	14	Pericyte2
GO:0042407	GO:0042407	cristae formation	13/616	35/18866	3.23e-11	4.68e-09	3.95e-09	CHCHD10/ATP5PF/ATP5F1C/ATP5PD/ATP5F1A/ATP5PB/ATP5MG/ATP5PO/ATP5MC3/ATP5F1D/ATP5F1B/ATP5MC2/ATP5ME	13	Pericyte2
GO:1903779	GO:1903779	regulation of cardiac conduction	13/616	73/18866	6.03e-07	4.12e-05	3.48e-05	FLNA/SLC8A1/CASQ2/ITPR1/PDE4D/CALM1/CAV1/ATP1B1/DMPK/ATP2A2/ATP2B4/CALM3/CALM2	13	Pericyte2
GO:0055117	GO:0055117	regulation of cardiac muscle contraction	13/616	83/18866	2.74e-06	0.000149692	0.000126409	FLNA/PLN/DMD/SLC8A1/CASQ2/PDE4D/CALM1/CAV1/ATP1B1/ATP2A2/CALM3/CALM2/BIN1	13	Pericyte2
GO:0030901	GO:0030901	midbrain development	13/616	91/18866	7.82e-06	0.000374447	0.000316207	ACTB/FGFR2/CKB/FZD3/CALM1/EN1/ATP5PF/YWHAH/ATP5PB/CTNNB1/CALM3/CALM2/WLS	13	Pericyte2
GO:0032411	GO:0032411	positive regulation of transporter activity	13/616	114/18866	8.92e-05	0.00268734	0.00226936	DMD/JPH2/AKAP6/CALM1/KIF5B/NIPSNAP2/ACTN4/ATP1B1/COX17/PARK7/CALM3/CALM2/KMT2A	13	Pericyte2
GO:0045446	GO:0045446	endothelial cell differentiation	13/616	117/18866	0.000116512	0.00329784	0.00278491	PDE4D/RAP1A/VCL/CLIC4/ROCK2/RBPJ/ATOH8/CTNNB1/RAP1B/VEZF1/ADD1/ZEB1/ROCK1	13	Pericyte2
GO:1904375	GO:1904375	regulation of protein localization to cell periphery	13/616	123/18866	0.000193452	0.00492275	0.00415708	SORBS1/ACTB/KIF5B/RAP1A/ITGB1/CNST/RAB11FIP2/PPP2R5A/AKT1/ATP2B4/GBP1/RHOQ/AP2M1	13	Pericyte2
GO:0048041	GO:0048041	focal adhesion assembly	12/616	83/18866	1.54e-05	0.000655163	0.000553261	ACTN1/SORBS1/MACF1/VCL/ROCK2/FERMT2/CORO1C/SDC4/DUSP3/PHLDB2/DAPK3/ROCK1	12	Pericyte2
GO:1901019	GO:1901019	regulation of calcium ion transmembrane transporter activity	12/616	89/18866	3.16e-05	0.00119668	0.00101056	PLN/DMD/CASQ2/JPH2/AKAP6/PDE4D/CALM1/NIPSNAP2/ATP1B1/CALM3/CALM2/RRAD	12	Pericyte2
GO:0060337	GO:0060337	type I interferon signaling pathway	12/616	95/18866	6.08e-05	0.00203122	0.00171529	IFI6/MX1/GBP2/ISG15/RSAD2/PTPN11/IFITM3/IFIT1/LSM14A/IFIT2/IFITM1/IFI35	12	Pericyte2
GO:0071357	GO:0071357	cellular response to type I interferon	12/616	95/18866	6.08e-05	0.00203122	0.00171529	IFI6/MX1/GBP2/ISG15/RSAD2/PTPN11/IFITM3/IFIT1/LSM14A/IFIT2/IFITM1/IFI35	12	Pericyte2
GO:0034340	GO:0034340	response to type I interferon	12/616	99/18866	9.14e-05	0.00268734	0.00226936	IFI6/MX1/GBP2/ISG15/RSAD2/PTPN11/IFITM3/IFIT1/LSM14A/IFIT2/IFITM1/IFI35	12	Pericyte2
GO:1903076	GO:1903076	regulation of protein localization to plasma membrane	12/616	102/18866	0.000122219	0.00339726	0.00286886	SORBS1/ACTB/KIF5B/ITGB1/CNST/RAB11FIP2/PPP2R5A/AKT1/ATP2B4/GBP1/RHOQ/AP2M1	12	Pericyte2
GO:0032272	GO:0032272	negative regulation of protein polymerization	11/616	79/18866	4.96e-05	0.0017295	0.0014605	LMOD1/SVIL/TMOD1/FHOD3/KANK1/PFN1/CAPG/CAPZA2/CAPZB/VDAC2/ADD1	11	Pericyte2
GO:0002028	GO:0002028	regulation of sodium ion transport	11/616	88/18866	0.000134672	0.00365584	0.00308722	SLMAP/DMD/SLC8A1/KIF5B/ACTN4/ATP1B1/SNTA1/DMPK/YWHAH/AKT1/ATP2B4	11	Pericyte2
GO:1901879	GO:1901879	regulation of protein depolymerization	11/616	88/18866	0.000134672	0.00365584	0.00308722	LMOD1/DSTN/SVIL/TMOD1/CFL2/WDR1/CAPG/MAP1B/CAPZA2/CAPZB/ADD1	11	Pericyte2
GO:0010522	GO:0010522	regulation of calcium ion transport into cytosol	11/616	101/18866	0.000456707	0.00986062	0.00832694	PLN/DMD/SLC8A1/CASQ2/JPH2/AKAP6/PDE4D/CALM1/CAV1/CALM3/CALM2	11	Pericyte2
GO:0044264	GO:0044264	cellular polysaccharide metabolic process	11/616	101/18866	0.000456707	0.00986062	0.00832694	SORBS1/PYGB/CALM1/PPP1R3C/PPP1R3B/PPP1CB/PRKAG2/GYG1/AKT1/B4GALT5/PER2	11	Pericyte2
GO:0070296	GO:0070296	sarcoplasmic reticulum calcium ion transport	10/616	43/18866	9.28e-07	5.9e-05	4.98e-05	PLN/DMD/SLC8A1/CASQ2/AKAP6/PDE4D/CALM1/ATP2A2/CALM3/CALM2	10	Pericyte2
GO:0030834	GO:0030834	regulation of actin filament depolymerization	10/616	54/18866	8.38e-06	0.000388956	0.000328459	LMOD1/DSTN/SVIL/TMOD1/CFL2/WDR1/CAPG/CAPZA2/CAPZB/ADD1	10	Pericyte2
GO:0030042	GO:0030042	actin filament depolymerization	10/616	58/18866	1.62e-05	0.000685624	0.000578984	LMOD1/DSTN/SVIL/TMOD1/CFL2/WDR1/CAPG/CAPZA2/CAPZB/ADD1	10	Pericyte2
GO:0070527	GO:0070527	platelet aggregation	10/616	62/18866	2.98e-05	0.00117131	0.000989124	MYL9/CSRP1/FLNA/ACTB/ILK/TLN1/VCL/MYH9/PRKG1/FN1	10	Pericyte2
GO:0001885	GO:0001885	endothelial cell development	10/616	64/18866	3.96e-05	0.00143469	0.00121154	PDE4D/RAP1A/VCL/CLIC4/ROCK2/CTNNB1/RAP1B/VEZF1/ADD1/ROCK1	10	Pericyte2
GO:0030837	GO:0030837	negative regulation of actin filament polymerization	10/616	65/18866	4.54e-05	0.0016213	0.00136913	LMOD1/SVIL/TMOD1/FHOD3/KANK1/PFN1/CAPG/CAPZA2/CAPZB/ADD1	10	Pericyte2
GO:0005977	GO:0005977	glycogen metabolic process	10/616	73/18866	0.000124728	0.00344636	0.00291032	SORBS1/PYGB/CALM1/PPP1R3C/PPP1R3B/PPP1CB/PRKAG2/GYG1/AKT1/PER2	10	Pericyte2
GO:0006073	GO:0006073	cellular glucan metabolic process	10/616	74/18866	0.000140067	0.00375833	0.00317378	SORBS1/PYGB/CALM1/PPP1R3C/PPP1R3B/PPP1CB/PRKAG2/GYG1/AKT1/PER2	10	Pericyte2
GO:0044042	GO:0044042	glucan metabolic process	10/616	74/18866	0.000140067	0.00375833	0.00317378	SORBS1/PYGB/CALM1/PPP1R3C/PPP1R3B/PPP1CB/PRKAG2/GYG1/AKT1/PER2	10	Pericyte2
GO:0051279	GO:0051279	regulation of release of sequestered calcium ion into cytosol	10/616	81/18866	0.000298607	0.00696549	0.0058821	PLN/DMD/SLC8A1/CASQ2/JPH2/AKAP6/PDE4D/CALM1/CALM3/CALM2	10	Pericyte2
GO:0060314	GO:0060314	regulation of ryanodine-sensitive calcium-release channel activity	9/616	26/18866	7.56e-08	6.62e-06	5.59e-06	PLN/DMD/CASQ2/JPH2/AKAP6/PDE4D/CALM1/CALM3/CALM2	9	Pericyte2
GO:0010882	GO:0010882	regulation of cardiac muscle contraction by calcium ion signaling	9/616	29/18866	2.22e-07	1.66e-05	1.4e-05	PLN/DMD/SLC8A1/CASQ2/CALM1/ATP1B1/ATP2A2/CALM3/CALM2	9	Pericyte2
GO:0010880	GO:0010880	regulation of release of sequestered calcium ion into cytosol by sarcoplasmic reticulum	9/616	32/18866	5.7e-07	3.95e-05	3.33e-05	PLN/DMD/SLC8A1/CASQ2/AKAP6/PDE4D/CALM1/CALM3/CALM2	9	Pericyte2
GO:0014808	GO:0014808	release of sequestered calcium ion into cytosol by sarcoplasmic reticulum	9/616	36/18866	1.7e-06	0.000101232	8.55e-05	PLN/DMD/SLC8A1/CASQ2/AKAP6/PDE4D/CALM1/CALM3/CALM2	9	Pericyte2
GO:1903514	GO:1903514	release of sequestered calcium ion into cytosol by endoplasmic reticulum	9/616	37/18866	2.18e-06	0.000125112	0.000105653	PLN/DMD/SLC8A1/CASQ2/AKAP6/PDE4D/CALM1/CALM3/CALM2	9	Pericyte2
GO:0086065	GO:0086065	cell communication involved in cardiac conduction	9/616	56/18866	7.65e-05	0.0023674	0.00199918	FLNA/SLC8A1/CASQ2/PDE4D/CALM1/CAV1/ATP1B1/CALM3/CALM2	9	Pericyte2
GO:0035306	GO:0035306	positive regulation of dephosphorylation	9/616	58/18866	0.000101471	0.00296245	0.00250168	PPP1R12A/CALM1/NPNT/CAMTA1/PPP2R5A/PPP1R7/CALM3/CALM2/ITGA1	9	Pericyte2
GO:0030865	GO:0030865	cortical cytoskeleton organization	9/616	60/18866	0.000132936	0.00365142	0.00308349	FHOD3/WDR1/TLN1/ROCK2/RHOB/CAVIN3/RHOQ/NCKAP1/ROCK1	9	Pericyte2
GO:0045071	GO:0045071	negative regulation of viral genome replication	9/616	61/18866	0.000151494	0.00397307	0.00335511	MX1/ISG15/EIF2AK2/RSAD2/IFITM3/IFIT1/MPHOSPH8/VAPA/IFITM1	9	Pericyte2
GO:0006521	GO:0006521	regulation of cellular amino acid metabolic process	9/616	63/18866	0.000195128	0.00492275	0.00415708	ODC1/PARK7/ATP2B4/PSMC5/PSMD4/PSMD7/PSMB1/PSMC3/PSMA3	9	Pericyte2
GO:0051893	GO:0051893	regulation of focal adhesion assembly	9/616	63/18866	0.000195128	0.00492275	0.00415708	MACF1/VCL/ROCK2/CORO1C/SDC4/DUSP3/PHLDB2/DAPK3/ROCK1	9	Pericyte2
GO:0090109	GO:0090109	regulation of cell-substrate junction assembly	9/616	63/18866	0.000195128	0.00492275	0.00415708	MACF1/VCL/ROCK2/CORO1C/SDC4/DUSP3/PHLDB2/DAPK3/ROCK1	9	Pericyte2
GO:0006940	GO:0006940	regulation of smooth muscle contraction	9/616	65/18866	0.000248739	0.0060145	0.00507902	CNN1/ADRA2C/MYOCD/P2RX1/KCNMA1/NPNT/CAV1/PRKG1/DAPK3	9	Pericyte2
GO:0150116	GO:0150116	regulation of cell-substrate junction organization	9/616	66/18866	0.000279807	0.00655993	0.00553962	MACF1/VCL/ROCK2/CORO1C/SDC4/DUSP3/PHLDB2/DAPK3/ROCK1	9	Pericyte2
GO:0006122	GO:0006122	mitochondrial electron transport, ubiquinol to cytochrome c	8/616	15/18866	6.49e-09	7.01e-07	5.92e-07	UQCR11/UQCRB/CYC1/UQCRFS1/UQCRC1/UQCR10/UQCRC2/UQCRH	8	Pericyte2
GO:0006123	GO:0006123	mitochondrial electron transport, cytochrome c to oxygen	8/616	21/18866	1.72e-07	1.33e-05	1.13e-05	NDUFA4/COX7C/COX5B/COX6A1/COX8A/COX7B/COX6C/COX4I1	8	Pericyte2
GO:0019646	GO:0019646	aerobic electron transport chain	8/616	21/18866	1.72e-07	1.33e-05	1.13e-05	NDUFA4/COX7C/COX5B/COX6A1/COX8A/COX7B/COX6C/COX4I1	8	Pericyte2
GO:0010644	GO:0010644	cell communication by electrical coupling	8/616	31/18866	5.01e-06	0.000247316	0.000208849	SLC8A1/CASQ2/PDE4D/CALM1/CAV1/ATP1B1/CALM3/CALM2	8	Pericyte2
GO:0030049	GO:0030049	muscle filament sliding	8/616	39/18866	3.1e-05	0.00118999	0.0010049	DES/TPM2/TPM1/ACTA1/MYL6/DMD/TMOD1/TPM4	8	Pericyte2
GO:0033275	GO:0033275	actin-myosin filament sliding	8/616	39/18866	3.1e-05	0.00118999	0.0010049	DES/TPM2/TPM1/ACTA1/MYL6/DMD/TMOD1/TPM4	8	Pericyte2
GO:0021762	GO:0021762	substantia nigra development	8/616	43/18866	6.52e-05	0.00210163	0.00177475	ACTB/CKB/CALM1/ATP5PF/YWHAH/ATP5PB/CALM3/CALM2	8	Pericyte2
GO:0035307	GO:0035307	positive regulation of protein dephosphorylation	8/616	44/18866	7.74e-05	0.00237934	0.00200927	PPP1R12A/CALM1/CAMTA1/PPP2R5A/PPP1R7/CALM3/CALM2/ITGA1	8	Pericyte2
GO:0045214	GO:0045214	sarcomere organization	8/616	45/18866	9.15e-05	0.00268734	0.00226936	CSRP1/TPM1/CASQ2/LDB3/CFL2/FHOD3/WDR1/ITGB1	8	Pericyte2
GO:0010761	GO:0010761	fibroblast migration	8/616	46/18866	0.000107595	0.0031022	0.00261969	SLC8A1/TNS1/ILK/ITGB1/CORO1C/SDC4/AKT1/AKAP12	8	Pericyte2
GO:0061028	GO:0061028	establishment of endothelial barrier	8/616	46/18866	0.000107595	0.0031022	0.00261969	PDE4D/RAP1A/VCL/ROCK2/CTNNB1/RAP1B/ADD1/ROCK1	8	Pericyte2
GO:0045601	GO:0045601	regulation of endothelial cell differentiation	8/616	48/18866	0.000146927	0.00389734	0.00329116	VCL/ROCK2/ATOH8/CTNNB1/VEZF1/ADD1/ZEB1/ROCK1	8	Pericyte2
GO:0010649	GO:0010649	regulation of cell communication by electrical coupling	7/616	14/18866	1.08e-07	8.91e-06	7.53e-06	SLC8A1/CASQ2/PDE4D/CALM1/CAV1/CALM3/CALM2	7	Pericyte2
GO:0010881	GO:0010881	regulation of cardiac muscle contraction by regulation of the release of sequestered calcium ion	7/616	24/18866	8.15e-06	0.00038223	0.00032278	PLN/DMD/SLC8A1/CASQ2/CALM1/CALM3/CALM2	7	Pericyte2
GO:0086064	GO:0086064	cell communication by electrical coupling involved in cardiac conduction	7/616	24/18866	8.15e-06	0.00038223	0.00032278	SLC8A1/PDE4D/CALM1/CAV1/ATP1B1/CALM3/CALM2	7	Pericyte2
GO:0090075	GO:0090075	relaxation of muscle	7/616	31/18866	5.08e-05	0.00175863	0.0014851	PLN/SLC8A1/KCNMA1/PDE4D/ATP1B1/PRKG1/ATP2A2	7	Pericyte2
GO:0050849	GO:0050849	negative regulation of calcium-mediated signaling	7/616	32/18866	6.32e-05	0.00206484	0.00174368	CASQ2/ITPR1/FHL2/CALM1/ATP2B4/CALM3/CALM2	7	Pericyte2
GO:0030866	GO:0030866	cortical actin cytoskeleton organization	7/616	39/18866	0.000236772	0.00578473	0.00488499	FHOD3/TLN1/ROCK2/CAVIN3/RHOQ/NCKAP1/ROCK1	7	Pericyte2
GO:0046326	GO:0046326	positive regulation of glucose import	7/616	39/18866	0.000236772	0.00578473	0.00488499	SORBS1/RAP1A/MEF2A/PTPN11/AKT1/ARPP19/RHOQ	7	Pericyte2
GO:1901021	GO:1901021	positive regulation of calcium ion transmembrane transporter activity	7/616	39/18866	0.000236772	0.00578473	0.00488499	JPH2/AKAP6/CALM1/NIPSNAP2/ATP1B1/CALM3/CALM2	7	Pericyte2
GO:0051693	GO:0051693	actin filament capping	7/616	41/18866	0.000327084	0.00744276	0.00628514	LMOD1/SVIL/TMOD1/CAPG/CAPZA2/CAPZB/ADD1	7	Pericyte2
GO:1903170	GO:1903170	negative regulation of calcium ion transmembrane transport	7/616	41/18866	0.000327084	0.00744276	0.00628514	PLN/CASQ2/CALM1/CALM3/CALM2/BIN1/RRAD	7	Pericyte2
GO:0045773	GO:0045773	positive regulation of axon extension	7/616	43/18866	0.000443107	0.00974836	0.00823213	MACF1/ILK/NTRK3/NTN1/MAP1B/FN1/GOLGA4	7	Pericyte2
GO:0050850	GO:0050850	positive regulation of calcium-mediated signaling	7/616	43/18866	0.000443107	0.00974836	0.00823213	JPH2/AKAP6/CALM1/CAMTA1/CALM3/HINT1/CALM2	7	Pericyte2
GO:0005513	GO:0005513	detection of calcium ion	5/616	13/18866	3.78e-05	0.0013814	0.00116654	KCNMB1/CASQ2/CALM1/CALM3/CALM2	5	Pericyte2
GO:0150105	GO:0150105	protein localization to cell-cell junction	5/616	13/18866	3.78e-05	0.0013814	0.00116654	FLNA/ACTB/MPP7/VCL/ACTN4	5	Pericyte2
GO:0051014	GO:0051014	actin filament severing	5/616	16/18866	0.000118227	0.00330608	0.00279187	DSTN/SVIL/CFL2/MYH9/CAPG	5	Pericyte2
GO:0055119	GO:0055119	relaxation of cardiac muscle	5/616	16/18866	0.000118227	0.00330608	0.00279187	PLN/SLC8A1/PDE4D/ATP1B1/ATP2A2	5	Pericyte2
GO:0009133	GO:0009133	nucleoside diphosphate biosynthetic process	4/616	10/18866	0.000202013	0.00506888	0.00428048	AK4/GUK1/CMPK2/CMPK1	4	Pericyte2
GO:0060315	GO:0060315	negative regulation of ryanodine-sensitive calcium-release channel activity	4/616	11/18866	0.000309262	0.00714226	0.00603138	CASQ2/CALM1/CALM3/CALM2	4	Pericyte2
GO:0046185	GO:0046185	aldehyde catabolic process	4/616	12/18866	0.000451943	0.00984939	0.00831745	ADH5/HAGH/PARK7/ESD	4	Pericyte2
GO:1901987	GO:1901987	regulation of cell cycle phase transition	74/787	486/18866	1.9e-22	7.08e-20	5.75e-20	CENPF/UBE2C/TUBB/TPX2/CDK1/CCNB1/MAD2L1/HMMR/ANLN/CENPE/CDC20/GTSE1/DLGAP5/AURKB/CLSPN/NDC80/CDT1/CDKN2A/BRCA1/SPDL1/TUBG1/EZH2/PCNA/MAD2L2/BAX/CKAP5/FBXO5/ANAPC11/ANAPC15/DBF4/TFDP1/DYNLL1/CDKN2D/CDKN2C/HAUS1/TUBB4B/PSME2/CDC25B/BUB3/PSMA7/RPS27L/SSNA1/PSMD14/PSMB9/DCTN3/PSMC3/RAD21/RDX/RCC2/WEE1/RPA2/CEP57/PSMB3/AKT1/PRKDC/RBX1/PSMB5/PSMD8/YWHAE/PSMD1/ANXA1/CCND1/PSMB2/NPM1/PSMB7/PSMB8/CDK4/PSM…	74	Fib4
GO:1901990	GO:1901990	regulation of mitotic cell cycle phase transition	72/787	448/18866	2.82e-23	1.68e-20	1.36e-20	CENPF/UBE2C/TUBB/TPX2/CDK1/CCNB1/MAD2L1/HMMR/ANLN/CENPE/CDC20/GTSE1/DLGAP5/AURKB/CLSPN/NDC80/CDT1/CDKN2A/BRCA1/SPDL1/TUBG1/EZH2/PCNA/MAD2L2/BAX/CKAP5/FBXO5/ANAPC11/ANAPC15/TFDP1/DYNLL1/CDKN2D/CDKN2C/HAUS1/TUBB4B/PSME2/CDC25B/BUB3/PSMA7/RPS27L/SSNA1/PSMD14/PSMB9/DCTN3/PSMC3/RAD21/RDX/RCC2/WEE1/RPA2/CEP57/PSMB3/AKT1/PRKDC/RBX1/PSMB5/PSMD8/YWHAE/PSMD1/ANXA1/CCND1/PSMB2/PSMB7/PSMB8/CDK4/PSME1/PSMB6/P…	72	Fib4
GO:0006401	GO:0006401	RNA catabolic process	71/787	415/18866	1.29e-24	1.22e-21	9.93e-22	LSM4/RPLP2/RPLP1/RPS29/RPL28/UBA52/YBX1/CARHSP1/RPS26/RPL35/RPL37A/VIM/RPSA/RPS2/LSM5/RPS19/LSM3/PSME2/RPL21/RPL13A/MAGOHB/PSMA7/RPL27A/RPL38/RPS28/RPL37/SLIRP/RPL36/RPS15/PSMD14/RPL23A/RPS20/EXOSC8/RPS21/RPL27/RPLP0/PSMB9/LSM7/PSMC3/RPS16/RPL41/SET/LSM2/PSMB3/AKT1/PSMB5/PSMD8/RPS6/RPL31/PSMD1/PSMB2/NPM1/PSMB7/PSMB8/PSME1/ELAVL1/PSMB6/RPL7/RNASEH2C/RNH1/HNRNPD/PSMA4/PSMD2/PSMD7/SERBP1/YWHAB/TRIR/…	71	Fib4
GO:0046034	GO:0046034	ATP metabolic process	69/787	311/18866	4.84e-31	1.15e-27	9.35e-28	CDK1/CCNB1/GAPDH/ATP5F1E/COX8A/PKM/UQCC2/ENO1/TPI1/PGAM1/PARP1/ATP5MF/UQCRH/UQCRQ/NDUFB1/NUDT5/TGFB1/COX6B1/COX5A/TMSB4X/NDUFS6/RHOA/NDUFB3/ATP5ME/PARK7/COX6C/UQCR10/COX6A1/COX7B/UQCRB/NDUFB11/NDUFA4/COX7A2/NDUFA6/NDUFB2/NDUFS8/ATP5MC2/NDUFB6/NDUFA2/NDUFA3/NDUFS5/ATP5MC3/SEC13/ATP5MG/PPIF/GUK1/COX7C/ATP5IF1/NDUFA1/NDUFB7/BPGM/ATP5PB/ATP5F1A/ATP5PD/ATP5F1B/NDUFA12/TSPO/COX4I1/ATP5PF/ATP5F1D/UQCR11…	69	Fib4
GO:0006402	GO:0006402	mRNA catabolic process	68/787	376/18866	4.76e-25	7.54e-22	6.12e-22	LSM4/RPLP2/RPLP1/RPS29/RPL28/UBA52/YBX1/CARHSP1/RPS26/RPL35/RPL37A/VIM/RPSA/RPS2/LSM5/RPS19/LSM3/PSME2/RPL21/RPL13A/MAGOHB/PSMA7/RPL27A/RPL38/RPS28/RPL37/RPL36/RPS15/PSMD14/RPL23A/RPS20/EXOSC8/RPS21/RPL27/RPLP0/PSMB9/LSM7/PSMC3/RPS16/RPL41/SET/LSM2/PSMB3/AKT1/PSMB5/PSMD8/RPS6/RPL31/PSMD1/PSMB2/NPM1/PSMB7/PSMB8/PSME1/ELAVL1/PSMB6/RPL7/RNH1/HNRNPD/PSMA4/PSMD2/PSMD7/SERBP1/YWHAB/HNRNPM/RBM8A/PSMA3/P…	68	Fib4
GO:0000280	GO:0000280	nuclear division	68/787	428/18866	9.62e-22	2.69e-19	2.18e-19	TOP2A/PTTG1/CENPF/NUSAP1/UBE2C/MKI67/CKS2/TPX2/BIRC5/CDK1/SMC4/CCNB1/ASPM/CCNB2/CENPK/KIF20B/MAD2L1/ANLN/CENPE/CDC20/NUF2/ZWINT/DLGAP5/SMC2/AURKB/SGO2/NCAPG/PRC1/NDC80/KIF11/RACGAP1/MYBL2/KIF23/TACC3/NCAPD2/CDT1/MND1/SGO1/NCAPG2/SPDL1/PSMC3IP/KIF22/TUBG1/VRK1/RAN/MAD2L2/MZT1/UBE2S/CENPX/RANBP1/FBXO5/ANAPC11/ANAPC15/NCAPD3/NCAPH2/MASTL/CALR/CDC25B/SMC1A/BUB3/PIN1/RHOA/AURKAIP1/RAD21/SMC3/NAA10/KPN…	68	Fib4
GO:0048285	GO:0048285	organelle fission	68/787	476/18866	3.69e-19	5.63e-17	4.57e-17	TOP2A/PTTG1/CENPF/NUSAP1/UBE2C/MKI67/CKS2/TPX2/BIRC5/CDK1/SMC4/CCNB1/ASPM/CCNB2/CENPK/KIF20B/MAD2L1/ANLN/CENPE/CDC20/NUF2/ZWINT/DLGAP5/SMC2/AURKB/SGO2/NCAPG/PRC1/NDC80/KIF11/RACGAP1/MYBL2/KIF23/TACC3/NCAPD2/CDT1/MND1/SGO1/NCAPG2/SPDL1/PSMC3IP/KIF22/TUBG1/VRK1/RAN/MAD2L2/MZT1/UBE2S/CENPX/RANBP1/FBXO5/ANAPC11/ANAPC15/NCAPD3/NCAPH2/MASTL/CALR/CDC25B/SMC1A/BUB3/PIN1/RHOA/AURKAIP1/RAD21/SMC3/NAA10/KPN…	68	Fib4
GO:0007059	GO:0007059	chromosome segregation	61/787	334/18866	8.54e-23	3.69e-20	2.99e-20	TOP2A/PTTG1/CENPF/NUSAP1/UBE2C/MKI67/BIRC5/SMC4/CCNB1/CENPW/CENPK/MAD2L1/CENPE/CDC20/NUF2/ZWINT/DLGAP5/SMC2/AURKB/ESCO2/ECT2/SGO2/SPC25/CENPH/NCAPG/PRC1/KNL1/NDC80/CENPN/RACGAP1/KIF23/TACC3/NCAPD2/CDT1/SGO1/NCAPG2/BRCA1/SPDL1/SKA2/KIF22/TUBG1/RAN/MAD2L2/CENPX/FBXO5/ANAPC11/ANAPC15/NCAPD3/NCAPH2/SLC25A5/SMC1A/BUB3/BANF1/RAD21/RCC2/SMC3/NAA10/PMF1/KPNB1/UBE2I/CTNNB1	61	Fib4
GO:0140014	GO:0140014	mitotic nuclear division	59/787	286/18866	6.49e-25	7.72e-22	6.26e-22	PTTG1/CENPF/NUSAP1/UBE2C/MKI67/TPX2/BIRC5/CDK1/SMC4/CCNB1/CCNB2/CENPK/KIF20B/MAD2L1/ANLN/CENPE/CDC20/NUF2/ZWINT/DLGAP5/SMC2/AURKB/SGO2/NCAPG/PRC1/NDC80/KIF11/RACGAP1/MYBL2/KIF23/TACC3/NCAPD2/CDT1/SGO1/NCAPG2/SPDL1/KIF22/TUBG1/VRK1/RAN/MAD2L2/MZT1/UBE2S/RANBP1/FBXO5/ANAPC11/ANAPC15/NCAPD3/NCAPH2/SMC1A/BUB3/PIN1/RHOA/AURKAIP1/RAD21/SMC3/NAA10/KPNB1/CTDNEP1	59	Fib4
GO:0045930	GO:0045930	negative regulation of mitotic cell cycle	59/787	341/18866	7.3e-21	1.74e-18	1.41e-18	TOP2A/PTTG1/CENPF/CDK1/CCNB1/MAD2L1/CDC20/GTSE1/ZWINT/AURKB/CLSPN/NDC80/CDT1/CDKN2A/BRCA1/SPDL1/EZH2/PCNA/MAD2L2/BAX/FBXO5/ANAPC15/TFDP1/CDKN2D/CDKN2C/PSME2/BUB3/TGFB1/PSMA7/RPS27L/PSMD14/AURKAIP1/FAP/PSMB9/PSMC3/RAD21/WEE1/RPA2/PSMB3/HRAS/NAA10/PRKDC/RBX1/PSMB5/PSMD8/PSMD1/CCND1/PSMB2/PSMB7/PSMB8/CDK4/PSME1/PSMB6/PSMA4/PSMD2/PSMD7/PSMA3/PSMA1/CTNNB1	59	Fib4
GO:0010948	GO:0010948	negative regulation of cell cycle process	59/787	359/18866	9.95e-20	1.69e-17	1.37e-17	PTTG1/CENPF/CDK1/CCNB1/RRM2/MAD2L1/CDC20/GTSE1/AURKB/CLSPN/NDC80/CDT1/CDKN2A/BRCA1/SPDL1/EZH2/PCNA/MAD2L2/BAX/FBXO5/ANAPC15/TFDP1/CBX5/CDKN2D/CDKN2C/CALR/PSME2/BUB3/PSMA7/RPS27L/PSMD14/AURKAIP1/CBX3/PSMB9/PSMC3/RAD21/WEE1/RPA2/RBBP7/PSMB3/NAA10/PRKDC/RBX1/PSMB5/PSMD8/PSMD1/CCND1/PSMB2/NPM1/PSMB7/PSMB8/CDK4/PSME1/PSMB6/PSMA4/PSMD2/PSMD7/PSMA3/PSMA1	59	Fib4
GO:0071103	GO:0071103	DNA conformation change	58/787	355/18866	2.76e-19	4.37e-17	3.54e-17	TOP2A/NUSAP1/HMGB1/CDK1/SMC4/CCNB1/CENPW/CENPK/HMGB3/CENPM/CENPU/SMC2/CENPA/HELLS/CENPH/NCAPG/KNL1/CENPN/GINS2/NCAPD2/CDKN2A/RFC3/NCAPG2/MCM5/HMGB2/MCM4/RFC4/ITGB3BP/MCM3/MCM7/MIS18BP1/UBA52/CENPX/DNMT1/ANP32B/RFC2/NCAPD3/NCAPH2/PARP1/DDB2/BANF1/RUVBL2/NAP1L4/RECQL/SET/NASP/RBBP7/NAA10/NAP1L1/RBX1/POLE3/HNRNPA2B1/ANXA1/NPM1/XRCC6/HP1BP3/XRCC5/SSBP1	58	Fib4
GO:0006605	GO:0006605	protein targeting	57/787	444/18866	3.69e-14	3.19e-12	2.59e-12	RPLP2/RPLP1/RPS29/RPL28/UBA52/RPS26/RPL35/SAE1/RPL37A/RPSA/RPS2/RPS19/ICMT/UBL5/YIF1B/RPL21/RPL13A/RPL27A/TIMM10/RPL38/RPS28/RPL37/RPL36/RPS15/RPL23A/RPS20/RPS21/RPL27/PMM1/RPLP0/SEC61G/RPS16/RPL41/TIMM8B/ITGB1BP1/HRAS/PDCD5/TOMM40/RPS6/SEC61B/YWHAE/RPL31/SEC61A1/ATG3/UBE2L3/ROMO1/ATP5IF1/SRP9/RPL7/TSPO/SSR2/ARL6IP1/TIMM13/SSR3/YWHAB/MYO1C/YWHAQ	57	Fib4
GO:0090150	GO:0090150	establishment of protein localization to membrane	56/787	342/18866	1.05e-18	1.52e-16	1.23e-16	RPLP2/RPLP1/RPS29/RPL28/UBA52/RPS26/BAX/RPL35/RPL37A/TFDP1/RPSA/RPS2/CALM3/RPS19/ICMT/YIF1B/RPL21/RPL13A/YWHAH/RPL27A/TIMM10/RPL38/RPS28/RPL37/RPL36/RPS15/RPL23A/RPS20/RPS21/RPL27/RPLP0/SEC61G/RPS16/RPL41/ITGB1BP1/HRAS/PDCD5/RPS6/SEC61B/YWHAE/RPL31/SEC61A1/ATG3/ROMO1/RAB8A/SRP9/RAB34/RPL7/SSR2/ARL6IP1/TIMM13/SSR3/YWHAB/MYO1C/YWHAQ/BAD	56	Fib4
GO:0044839	GO:0044839	cell cycle G2/M phase transition	54/787	273/18866	5.53e-22	1.75e-19	1.42e-19	CENPF/TUBB/TPX2/CDK1/CCNB1/CCNB2/HMMR/GTSE1/AURKB/FOXM1/CLSPN/CCNA2/MELK/BRCA1/TUBG1/CKAP5/FBXO5/CALM3/MASTL/DYNLL1/HAUS1/TUBB4B/PSME2/CDC25B/PSMA7/SSNA1/PSMD14/PSMB9/DCTN3/PSMC3/RAD21/RCC2/WEE1/CEP57/PSMB3/RBX1/PSMB5/PSMD8/YWHAE/PSMD1/CCND1/PSMB2/NPM1/PSMB7/PSMB8/CDK4/PSME1/PSMB6/PSMA4/PSMD2/PSMD7/KHDRBS1/PSMA3/PSMA1	54	Fib4
GO:0006119	GO:0006119	oxidative phosphorylation	53/787	149/18866	2.83e-35	1.35e-31	1.09e-31	CDK1/CCNB1/ATP5F1E/COX8A/UQCC2/ATP5MF/UQCRH/UQCRQ/NDUFB1/COX6B1/COX5A/NDUFS6/RHOA/NDUFB3/ATP5ME/PARK7/COX6C/UQCR10/COX6A1/COX7B/UQCRB/NDUFB11/NDUFA4/COX7A2/NDUFA6/NDUFB2/NDUFS8/ATP5MC2/NDUFB6/NDUFA2/NDUFA3/NDUFS5/ATP5MC3/ATP5MG/PPIF/COX7C/NDUFA1/NDUFB7/ATP5PB/ATP5F1A/ATP5PD/ATP5F1B/NDUFA12/COX4I1/ATP5PF/ATP5F1D/UQCR11/ATP5F1C/NDUFB4/CYC1/NDUFB10/NDUFV2/PGK1	53	Fib4
GO:0000086	GO:0000086	G2/M transition of mitotic cell cycle	52/787	254/18866	6.35e-22	1.89e-19	1.53e-19	CENPF/TUBB/TPX2/CDK1/CCNB1/CCNB2/HMMR/AURKB/FOXM1/CLSPN/CCNA2/MELK/BRCA1/TUBG1/CKAP5/FBXO5/CALM3/MASTL/DYNLL1/HAUS1/TUBB4B/PSME2/CDC25B/PSMA7/SSNA1/PSMD14/PSMB9/DCTN3/PSMC3/RAD21/RCC2/WEE1/CEP57/PSMB3/RBX1/PSMB5/PSMD8/YWHAE/PSMD1/CCND1/PSMB2/PSMB7/PSMB8/CDK4/PSME1/PSMB6/PSMA4/PSMD2/PSMD7/KHDRBS1/PSMA3/PSMA1	52	Fib4
GO:1901991	GO:1901991	negative regulation of mitotic cell cycle phase transition	50/787	251/18866	1.41e-20	3.18e-18	2.58e-18	CENPF/CDK1/CCNB1/MAD2L1/CDC20/GTSE1/AURKB/CLSPN/NDC80/CDT1/CDKN2A/BRCA1/SPDL1/EZH2/PCNA/MAD2L2/BAX/FBXO5/ANAPC15/TFDP1/CDKN2D/CDKN2C/PSME2/BUB3/PSMA7/RPS27L/PSMD14/PSMB9/PSMC3/RAD21/WEE1/RPA2/PSMB3/PRKDC/RBX1/PSMB5/PSMD8/PSMD1/CCND1/PSMB2/PSMB7/PSMB8/CDK4/PSME1/PSMB6/PSMA4/PSMD2/PSMD7/PSMA3/PSMA1	50	Fib4
GO:1901988	GO:1901988	negative regulation of cell cycle phase transition	50/787	270/18866	3.79e-19	5.63e-17	4.57e-17	CENPF/CDK1/CCNB1/MAD2L1/CDC20/GTSE1/AURKB/CLSPN/NDC80/CDT1/CDKN2A/BRCA1/SPDL1/EZH2/PCNA/MAD2L2/BAX/FBXO5/ANAPC15/TFDP1/CDKN2D/CDKN2C/PSME2/BUB3/PSMA7/RPS27L/PSMD14/PSMB9/PSMC3/RAD21/WEE1/RPA2/PSMB3/PRKDC/RBX1/PSMB5/PSMD8/PSMD1/CCND1/PSMB2/PSMB7/PSMB8/CDK4/PSME1/PSMB6/PSMA4/PSMD2/PSMD7/PSMA3/PSMA1	50	Fib4
GO:0098813	GO:0098813	nuclear chromosome segregation	49/787	272/18866	2.87e-18	4.01e-16	3.26e-16	TOP2A/PTTG1/CENPF/NUSAP1/UBE2C/SMC4/CCNB1/CENPK/MAD2L1/CENPE/CDC20/NUF2/ZWINT/DLGAP5/SMC2/AURKB/ESCO2/ECT2/SGO2/NCAPG/PRC1/KNL1/NDC80/RACGAP1/KIF23/TACC3/NCAPD2/CDT1/SGO1/NCAPG2/SPDL1/KIF22/TUBG1/RAN/MAD2L2/CENPX/FBXO5/ANAPC11/ANAPC15/NCAPD3/NCAPH2/SMC1A/BUB3/RAD21/RCC2/SMC3/NAA10/KPNB1/CTNNB1	49	Fib4
GO:0070482	GO:0070482	response to oxygen levels	49/787	396/18866	9.45e-12	4.94e-10	4.01e-10	CCNB1/CCNA2/PKM/UBA52/ENO1/EIF4EBP1/LMNA/COL1A1/P4HB/POSTN/PSME2/ELOB/PSMA7/PIN1/AQP1/RHOA/ADAM15/PSMD14/CYBA/PSMB9/PSMC3/CAV1/HSP90B1/PLOD1/PTN/PSMB3/AKT1/VEGFB/RBX1/PSMB5/PSMD8/PSMD1/MMP14/PSMB2/PSMB7/PSMB8/CDK4/PSME1/ACTN4/PSMB6/HP1BP3/CHCHD2/PSMA4/PSMD2/PSMD7/PGK1/PSMA3/PSMA1/BAD	49	Fib4
GO:0015980	GO:0015980	energy derivation by oxidation of organic compounds	48/787	278/18866	3.8e-17	4.75e-15	3.85e-15	CDK1/CCNB1/COX8A/IDH2/PPP1CA/UQCRH/UQCRQ/NDUFB1/COX6B1/CAVIN3/COX5A/NDUFS6/NDUFB3/PARK7/COX6C/UQCR10/MDH1/COX6A1/COX7B/UQCRB/NDUFB11/NDUFA4/NDUFA6/NDUFB2/NDUFS8/AKT1/CALM1/NDUFB6/NDUFA2/NDUFA3/NDUFS5/BLOC1S1/COX7C/NDUFA1/NDUFB7/NDUFAF2/ETFB/MDH2/NDUFA12/COX4I1/ATP5F1D/UQCR11/UGP2/NDUFB4/CYC1/NDUFB10/NDUFV2/PRELID1	48	Fib4
GO:0022613	GO:0022613	ribonucleoprotein complex biogenesis	48/787	482/18866	2.3e-08	6.15e-07	4.99e-07	LSM4/RAN/SNRPG/RPL35/SNRPB/SNRPF/PSIP1/RPSA/RPS2/RPS19/RPL13A/RPS27L/RPL38/SNRPD1/SNRPD2/RPS28/RUVBL2/RPL26L1/RPS15/RPL23A/EXOSC8/RPS21/RPL27/SNRPC/RPLP0/RPS16/MRPS11/POP7/PA2G4/SF3A2/LSM2/SNRPE/SNRPD3/TXNL4A/PRKDC/FBL/GTF3A/RPS6/EIF2S2/NPM1/NOP10/PTGES3/NHP2/RPL7/XRCC5/EIF6/SNU13/SRSF9	48	Fib4
GO:0008380	GO:0008380	RNA splicing	48/787	487/18866	3.18e-08	8.21e-07	6.66e-07	LSM4/YBX1/RPS26/SNRPG/SNRPB/DDX39A/SNRPF/PSIP1/LSM5/POLR2L/PPIH/UBL5/LSM3/MAGOHB/SNRPA/SNRPD1/SNRPD2/ALYREF/SNRPC/LSM7/SF3A2/LSM2/SNRPE/SNRPD3/TXNL4A/DNAJC8/RALY/DAZAP1/HNRNPA2B1/ARL6IP4/SNRPA1/NONO/LSM8/HNRNPA1/BUD31/ELAVL1/POLR2E/POLR2J/HNRNPD/POLR2F/POLR2I/KHDRBS1/SRSF2/HNRNPM/SNU13/RTRAF/SRSF9/RBM8A	48	Fib4
GO:0001666	GO:0001666	response to hypoxia	47/787	359/18866	3.41e-12	1.95e-10	1.58e-10	CCNB1/CCNA2/PKM/UBA52/ENO1/EIF4EBP1/LMNA/P4HB/POSTN/PSME2/ELOB/PSMA7/PIN1/AQP1/RHOA/ADAM15/PSMD14/CYBA/PSMB9/PSMC3/CAV1/HSP90B1/PLOD1/PTN/PSMB3/AKT1/VEGFB/RBX1/PSMB5/PSMD8/PSMD1/MMP14/PSMB2/PSMB7/PSMB8/PSME1/ACTN4/PSMB6/HP1BP3/CHCHD2/PSMA4/PSMD2/PSMD7/PGK1/PSMA3/PSMA1/BAD	47	Fib4
GO:0036293	GO:0036293	response to decreased oxygen levels	47/787	371/18866	1.1e-11	5.65e-10	4.58e-10	CCNB1/CCNA2/PKM/UBA52/ENO1/EIF4EBP1/LMNA/P4HB/POSTN/PSME2/ELOB/PSMA7/PIN1/AQP1/RHOA/ADAM15/PSMD14/CYBA/PSMB9/PSMC3/CAV1/HSP90B1/PLOD1/PTN/PSMB3/AKT1/VEGFB/RBX1/PSMB5/PSMD8/PSMD1/MMP14/PSMB2/PSMB7/PSMB8/PSME1/ACTN4/PSMB6/HP1BP3/CHCHD2/PSMA4/PSMD2/PSMD7/PGK1/PSMA3/PSMA1/BAD	47	Fib4
GO:0010498	GO:0010498	proteasomal protein catabolic process	47/787	483/18866	6.54e-08	1.55e-06	1.26e-06	PTTG1/UBE2C/CDK1/CCNB1/PBK/MAD2L1/CDC20/AURKB/UBE2S/UBA52/FBXO5/ANAPC11/ANAPC15/PSME2/IFI27/BUB3/SUMO2/PSMA7/UFD1/PSMD14/PARK7/PSMB9/PSMC3/CAV1/HSP90B1/SDF2L1/PSMB3/AKT1/RBX1/PSMB5/PSMD8/SEC61B/PSMD1/PSMB2/PSMB7/PSMB8/PSME1/DDA1/ZFAND2A/PSMB6/PSMA4/PSMD2/PSMD7/PSMA3/PSMA1/SUMO1/CTNNB1	47	Fib4
GO:0043312	GO:0043312	neutrophil degranulation	47/787	487/18866	8.39e-08	1.87e-06	1.52e-06	TUBB/HMGB1/GGH/PPIA/PKM/PGAM1/ANXA2/S100A11/DYNLL1/TUBB4B/CTSB/GSTP1/FABP5/COTL1/RHOA/ILF2/CKAP4/PSMD14/CYBA/PSMC3/PRDX4/LAMTOR2/PA2G4/CSTB/DYNLT1/MLEC/RHOG/PSMD1/PSMB7/TRAPPC1/CAP1/KPNB1/XRCC6/RAC1/PDAP1/NPC2/GRN/GDI2/ARPC5/CYB5R3/CTSZ/PSMD2/IMPDH2/SURF4/XRCC5/PSMD7/B4GALT1	47	Fib4
GO:0002283	GO:0002283	neutrophil activation involved in immune response	47/787	490/18866	1.01e-07	2.21e-06	1.79e-06	TUBB/HMGB1/GGH/PPIA/PKM/PGAM1/ANXA2/S100A11/DYNLL1/TUBB4B/CTSB/GSTP1/FABP5/COTL1/RHOA/ILF2/CKAP4/PSMD14/CYBA/PSMC3/PRDX4/LAMTOR2/PA2G4/CSTB/DYNLT1/MLEC/RHOG/PSMD1/PSMB7/TRAPPC1/CAP1/KPNB1/XRCC6/RAC1/PDAP1/NPC2/GRN/GDI2/ARPC5/CYB5R3/CTSZ/PSMD2/IMPDH2/SURF4/XRCC5/PSMD7/B4GALT1	47	Fib4
GO:1902749	GO:1902749	regulation of cell cycle G2/M phase transition	46/787	217/18866	3.56e-20	6.77e-18	5.5e-18	CENPF/TUBB/TPX2/CDK1/CCNB1/HMMR/GTSE1/AURKB/CLSPN/BRCA1/TUBG1/CKAP5/FBXO5/DYNLL1/HAUS1/TUBB4B/PSME2/CDC25B/PSMA7/SSNA1/PSMD14/PSMB9/DCTN3/PSMC3/RAD21/RCC2/CEP57/PSMB3/RBX1/PSMB5/PSMD8/YWHAE/PSMD1/CCND1/PSMB2/NPM1/PSMB7/PSMB8/CDK4/PSME1/PSMB6/PSMA4/PSMD2/PSMD7/PSMA3/PSMA1	46	Fib4
GO:0006260	GO:0006260	DNA replication	46/787	273/18866	4.61e-16	5.09e-14	4.13e-14	PCLAF/CDK1/RRM2/ESCO2/CLSPN/CCNA2/GINS2/ORC6/CDT1/RFC3/BRCA1/MCM5/MCM4/RFC4/RRM1/PCNA/GMNN/BARD1/DUT/NUCKS1/MCM3/MCM7/RPA3/PTMS/CENPX/FBXO5/DBF4/RFC2/S100A11/CACYBP/FAM111A/SSRP1/ALYREF/POLD2/RECQL/SET/NASP/RPA2/RBBP7/SMC3/HRAS/NAP1L1/CCDC88A/POLE3/RAC1/SSBP1	46	Fib4
GO:0043161	GO:0043161	proteasome-mediated ubiquitin-dependent protein catabolic process	46/787	424/18866	3.21e-09	9.84e-08	7.98e-08	PTTG1/UBE2C/CDK1/CCNB1/PBK/MAD2L1/CDC20/AURKB/UBE2S/UBA52/FBXO5/ANAPC11/ANAPC15/PSME2/IFI27/BUB3/SUMO2/PSMA7/UFD1/PSMD14/PARK7/PSMB9/PSMC3/CAV1/HSP90B1/PSMB3/AKT1/RBX1/PSMB5/PSMD8/SEC61B/PSMD1/PSMB2/PSMB7/PSMB8/PSME1/DDA1/ZFAND2A/PSMB6/PSMA4/PSMD2/PSMD7/PSMA3/PSMA1/SUMO1/CTNNB1	46	Fib4
GO:0022900	GO:0022900	electron transport chain	45/787	184/18866	1.94e-22	7.08e-20	5.75e-20	CDK1/CCNB1/COX8A/PHGDH/SH3BGRL3/UQCRH/UQCRQ/NDUFB1/COX6B1/COX5A/NDUFS6/NDUFB3/CYBA/PARK7/COX6C/UQCR10/COX6A1/COX7B/UQCRB/NDUFB11/NDUFA4/COX7A2/NDUFA6/NDUFB2/NDUFS8/NDUFB6/GLRX3/NDUFA2/NDUFA3/NDUFS5/AKR7A2/COX7C/NDUFA1/NDUFB7/NDUFAF2/AKR1A1/ETFB/NDUFA12/COX4I1/GLRX5/UQCR11/NDUFB4/CYC1/NDUFB10/NDUFV2	45	Fib4
GO:0000819	GO:0000819	sister chromatid segregation	45/787	196/18866	3.06e-21	7.66e-19	6.22e-19	TOP2A/PTTG1/CENPF/NUSAP1/UBE2C/SMC4/CCNB1/CENPK/MAD2L1/CENPE/CDC20/NUF2/ZWINT/DLGAP5/SMC2/AURKB/ESCO2/SGO2/NCAPG/PRC1/NDC80/RACGAP1/KIF23/TACC3/NCAPD2/CDT1/SGO1/NCAPG2/SPDL1/KIF22/TUBG1/RAN/MAD2L2/FBXO5/ANAPC11/ANAPC15/NCAPD3/NCAPH2/SMC1A/BUB3/RAD21/SMC3/NAA10/KPNB1/CTNNB1	45	Fib4
GO:0051169	GO:0051169	nuclear transport	45/787	357/18866	3.63e-11	1.64e-09	1.33e-09	CDK1/GTSE1/ECT2/BARD1/RAN/SNRPG/SNRPB/CSE1L/DDX39A/SNRPF/ANP32B/LMNA/PSIP1/EIF5A/KPNA2/CALR/IFI27/TGFB1/MAGOHB/SNRPD1/SNRPD2/RANGAP1/BANF1/ALYREF/RPS15/PARK7/SNRPE/SNRPD3/AKT1/MDFIC/SEC13/YWHAE/HNRNPA2B1/NPM1/KPNB1/HNRNPA1/NUTF2/ELAVL1/SLBP/ENY2/KHDRBS1/SRSF2/EIF6/SRSF9/RBM8A	45	Fib4
GO:0000377	GO:0000377	RNA splicing, via transesterification reactions with bulged adenosine as nucleophile	45/787	390/18866	6.76e-10	2.35e-08	1.91e-08	LSM4/YBX1/SNRPG/SNRPB/DDX39A/SNRPF/PSIP1/LSM5/POLR2L/PPIH/UBL5/LSM3/MAGOHB/SNRPA/SNRPD1/SNRPD2/ALYREF/SNRPC/LSM7/SF3A2/LSM2/SNRPE/SNRPD3/TXNL4A/DNAJC8/RALY/DAZAP1/HNRNPA2B1/SNRPA1/NONO/LSM8/HNRNPA1/BUD31/ELAVL1/POLR2E/POLR2J/HNRNPD/POLR2F/POLR2I/KHDRBS1/SRSF2/HNRNPM/SNU13/SRSF9/RBM8A	45	Fib4
GO:0000398	GO:0000398	mRNA splicing, via spliceosome	45/787	390/18866	6.76e-10	2.35e-08	1.91e-08	LSM4/YBX1/SNRPG/SNRPB/DDX39A/SNRPF/PSIP1/LSM5/POLR2L/PPIH/UBL5/LSM3/MAGOHB/SNRPA/SNRPD1/SNRPD2/ALYREF/SNRPC/LSM7/SF3A2/LSM2/SNRPE/SNRPD3/TXNL4A/DNAJC8/RALY/DAZAP1/HNRNPA2B1/SNRPA1/NONO/LSM8/HNRNPA1/BUD31/ELAVL1/POLR2E/POLR2J/HNRNPD/POLR2F/POLR2I/KHDRBS1/SRSF2/HNRNPM/SNU13/SRSF9/RBM8A	45	Fib4
GO:0000375	GO:0000375	RNA splicing, via transesterification reactions	45/787	393/18866	8.66e-10	2.94e-08	2.39e-08	LSM4/YBX1/SNRPG/SNRPB/DDX39A/SNRPF/PSIP1/LSM5/POLR2L/PPIH/UBL5/LSM3/MAGOHB/SNRPA/SNRPD1/SNRPD2/ALYREF/SNRPC/LSM7/SF3A2/LSM2/SNRPE/SNRPD3/TXNL4A/DNAJC8/RALY/DAZAP1/HNRNPA2B1/SNRPA1/NONO/LSM8/HNRNPA1/BUD31/ELAVL1/POLR2E/POLR2J/HNRNPD/POLR2F/POLR2I/KHDRBS1/SRSF2/HNRNPM/SNU13/SRSF9/RBM8A	45	Fib4
GO:0010389	GO:0010389	regulation of G2/M transition of mitotic cell cycle	44/787	200/18866	5.11e-20	9.35e-18	7.59e-18	CENPF/TUBB/TPX2/CDK1/CCNB1/HMMR/AURKB/CLSPN/BRCA1/TUBG1/CKAP5/FBXO5/DYNLL1/HAUS1/TUBB4B/PSME2/CDC25B/PSMA7/SSNA1/PSMD14/PSMB9/DCTN3/PSMC3/RAD21/RCC2/CEP57/PSMB3/RBX1/PSMB5/PSMD8/YWHAE/PSMD1/CCND1/PSMB2/PSMB7/PSMB8/CDK4/PSME1/PSMB6/PSMA4/PSMD2/PSMD7/PSMA3/PSMA1	44	Fib4
GO:0043687	GO:0043687	post-translational protein modification	44/787	363/18866	2.17e-10	8.33e-09	6.76e-09	LGALS1/ESCO2/LRR1/PRSS23/P4HB/ICMT/PSME2/ELOB/PSMA7/DDB2/ANKRD9/CKAP4/COPS8/PSMD14/PSMB9/PSMC3/HSP90B1/NEDD8/FN1/RBBP7/PSMB3/RBX1/PSMB5/CALU/PDIA6/PSMD8/TNC/PSMD1/PSMB2/PSMB7/PSMB8/TIMP1/PSME1/RAB8A/DDA1/FSTL1/PSMB6/SUMF2/PSMA4/PSMD2/PSMD7/RAB13/PSMA3/PSMA1	44	Fib4
GO:0045333	GO:0045333	cellular respiration	43/787	187/18866	2.23e-20	4.42e-18	3.58e-18	CDK1/CCNB1/COX8A/IDH2/UQCRH/UQCRQ/NDUFB1/COX6B1/COX5A/NDUFS6/NDUFB3/PARK7/COX6C/UQCR10/MDH1/COX6A1/COX7B/UQCRB/NDUFB11/NDUFA4/NDUFA6/NDUFB2/NDUFS8/NDUFB6/NDUFA2/NDUFA3/NDUFS5/BLOC1S1/COX7C/NDUFA1/NDUFB7/NDUFAF2/ETFB/MDH2/NDUFA12/COX4I1/ATP5F1D/UQCR11/NDUFB4/CYC1/NDUFB10/NDUFV2/PRELID1	43	Fib4
GO:0071824	GO:0071824	protein-DNA complex subunit organization	43/787	282/18866	1.57e-13	1.19e-11	9.63e-12	CENPF/HMGB1/CENPW/CENPK/CENPE/CENPM/CENPU/DLGAP5/CENPA/HELLS/CENPH/KNL1/CENPN/CDT1/MCM5/HMGB2/MCM4/ITGB3BP/PTMA/GMNN/MCM3/MCM7/RPA3/MIS18BP1/UBA52/CENPX/ANP32B/PARP1/ANP32E/DDB2/NAP1L4/PSMC3/SET/NASP/RPA2/RBBP7/NAP1L1/RBX1/POLE3/ZNHIT1/NPM1/HP1BP3/GTF2A2	43	Fib4
GO:0006913	GO:0006913	nucleocytoplasmic transport	43/787	354/18866	3.27e-10	1.2e-08	9.7e-09	CDK1/GTSE1/ECT2/BARD1/RAN/SNRPG/SNRPB/CSE1L/DDX39A/SNRPF/ANP32B/LMNA/EIF5A/KPNA2/CALR/IFI27/TGFB1/MAGOHB/SNRPD1/SNRPD2/RANGAP1/ALYREF/RPS15/PARK7/SNRPE/SNRPD3/AKT1/MDFIC/SEC13/YWHAE/HNRNPA2B1/NPM1/KPNB1/HNRNPA1/NUTF2/ELAVL1/SLBP/ENY2/KHDRBS1/SRSF2/EIF6/SRSF9/RBM8A	43	Fib4
GO:0062012	GO:0062012	regulation of small molecule metabolic process	43/787	456/18866	5.63e-07	1.1e-05	8.95e-06	BRCA1/RAN/PGP/ENO1/PGAM1/PARP1/PPP1CA/CD320/PSME2/TGFB1/PSMA7/TMSB4X/FABP5/FDPS/PSMD14/PARK7/APOC1/PSMB9/PSMC3/CAV1/OAZ1/PSMB3/AKT1/PSMB5/DKK3/PSMD8/SEC13/PSMD1/ANXA1/PSMB2/PSMB7/PSMB8/KPNB1/PSME1/CD74/PSMB6/PSMA4/PSMD2/PSMD7/EIF6/PSMA3/PSMA1/BAD	43	Fib4
GO:0006612	GO:0006612	protein targeting to membrane	42/787	210/18866	1.51e-17	2e-15	1.62e-15	RPLP2/RPLP1/RPS29/RPL28/UBA52/RPS26/RPL35/RPL37A/RPSA/RPS2/RPS19/ICMT/YIF1B/RPL21/RPL13A/RPL27A/RPL38/RPS28/RPL37/RPL36/RPS15/RPL23A/RPS20/RPS21/RPL27/RPLP0/SEC61G/RPS16/RPL41/ITGB1BP1/HRAS/RPS6/SEC61B/RPL31/SEC61A1/ATG3/SRP9/RPL7/SSR2/ARL6IP1/SSR3/MYO1C	42	Fib4
GO:0044843	GO:0044843	cell cycle G1/S phase transition	42/787	310/18866	1.62e-11	7.78e-10	6.31e-10	TYMS/CDKN3/CDK1/CCNB1/RRM2/GTSE1/DHFR/CCNA2/ORC6/CDT1/CDKN2A/MCM5/MCM4/EZH2/PCNA/GMNN/MCM3/MCM7/RPA3/BAX/FBXO5/DBF4/EIF4EBP1/TFDP1/CDKN2D/CDKN2C/PSME2/RPS27L/CDK16/RDX/WEE1/NASP/RPA2/AKT1/PRKDC/POLE3/ANXA1/CCND1/CDK4/PSME1/ITGB1/KHDRBS1	42	Fib4
GO:1903311	GO:1903311	regulation of mRNA metabolic process	42/787	344/18866	4.49e-10	1.59e-08	1.29e-08	CCNB1/BARD1/UBA52/YBX1/CARHSP1/VIM/PSME2/PSMA7/SNRPA/PSMD14/EXOSC8/PSMB9/PSMC3/SET/PSMB3/AKT1/PSMB5/PSMD8/PSMD1/DAZAP1/HNRNPA2B1/PSMB2/NPM1/PSMB7/PSMB8/PSME1/HNRNPA1/ELAVL1/PSMB6/HNRNPD/PSMA4/PSMD2/PSMD7/SERBP1/YWHAB/KHDRBS1/SRSF2/HNRNPM/SRSF9/RBM8A/PSMA3/PSMA1	42	Fib4
GO:0072521	GO:0072521	purine-containing compound metabolic process	42/787	472/18866	3.41e-06	5.66e-05	4.6e-05	GAPDH/ACOT7/ATP5F1E/NUDT1/RAN/PKM/PRTFDC1/ENO1/TPI1/PGAM1/HINT1/PARP1/ATP5MF/NME1/HPRT1/DBI/PAICS/TGFB1/TMSB4X/RHOA/SLC25A1/ATP5ME/ATP5MC2/ATP5MC3/TECR/SEC13/ATP5MG/GUK1/NME4/BPGM/ATP5PB/ATP5F1A/ATP5PD/ATP5F1B/ATP5PF/ATP5F1D/ATP5F1C/IMPDH2/CYC1/EIF6/PGK1/BAD	42	Fib4
GO:0000070	GO:0000070	mitotic sister chromatid segregation	41/787	161/18866	2.89e-21	7.65e-19	6.2e-19	PTTG1/CENPF/NUSAP1/UBE2C/SMC4/CCNB1/CENPK/MAD2L1/CENPE/CDC20/NUF2/ZWINT/DLGAP5/SMC2/AURKB/SGO2/NCAPG/PRC1/NDC80/RACGAP1/KIF23/TACC3/NCAPD2/CDT1/SGO1/NCAPG2/SPDL1/KIF22/TUBG1/RAN/MAD2L2/FBXO5/ANAPC11/ANAPC15/NCAPD3/NCAPH2/SMC1A/BUB3/RAD21/NAA10/KPNB1	41	Fib4
GO:0019882	GO:0019882	antigen processing and presentation	41/787	232/18866	3.45e-15	3.49e-13	2.83e-13	CENPE/KIF11/RACGAP1/KIF23/KIF22/AP2S1/DYNLL1/CALR/PSME2/PSMA7/PSMD14/CYBA/PSMB9/DCTN3/PSMC3/HLA-DRA/PSMB3/PSMB5/CLTA/PSMD8/SEC13/PSMD1/PSMB2/PSMB7/PSMB8/PSME1/RAB34/CD74/CAPZA1/HLA-DRB1/PSMB6/RAB32/HLA-DPA1/PSMA4/AP2M1/PSMD2/PSMD7/CAPZB/PSMA3/PSMA1/HLA-DPB1	41	Fib4
GO:0000082	GO:0000082	G1/S transition of mitotic cell cycle	41/787	287/18866	5.1e-12	2.89e-10	2.34e-10	TYMS/CDKN3/CDK1/CCNB1/RRM2/GTSE1/DHFR/ORC6/CDT1/CDKN2A/MCM5/MCM4/EZH2/PCNA/GMNN/MCM3/MCM7/RPA3/BAX/FBXO5/DBF4/EIF4EBP1/TFDP1/CDKN2D/CDKN2C/PSME2/RPS27L/CDK16/RDX/WEE1/NASP/RPA2/AKT1/PRKDC/POLE3/ANXA1/CCND1/CDK4/PSME1/ITGB1/KHDRBS1	41	Fib4
GO:0033044	GO:0033044	regulation of chromosome organization	41/787	356/18866	4.15e-09	1.24e-07	1.01e-07	TOP2A/PTTG1/CENPF/UBE2C/MKI67/CCNB1/MAD2L1/CENPE/CDC20/DLGAP5/AURKB/ATAD2/NDC80/TACC3/CDT1/BRCA1/SPDL1/PHF19/MAD2L2/DNMT1/FBXO5/ANAPC11/ANAPC15/LMNA/PARP1/SSRP1/BUB3/RUVBL2/PARK7/RAD21/SET/CCT5/NAA10/ZNHIT1/HNRNPA2B1/HNRNPA1/HNRNPD/XRCC5/CCT3/SSBP1/CTNNB1	41	Fib4
GO:0010639	GO:0010639	negative regulation of organelle organization	41/787	416/18866	3.25e-07	6.6e-06	5.36e-06	STMN1/TOP2A/PTTG1/CENPF/TPX2/CCNB1/MAD2L1/CKAP2/CDC20/AURKB/ATAD2/NDC80/CDT1/BRCA1/SPDL1/PFN1/TMSB10/MAD2L2/DNMT1/FBXO5/ANAPC15/LMNA/PARP1/SLC25A5/CAPG/BUB3/TMSB4X/AURKAIP1/RAD21/SET/RDX/AKT1/NAA10/PPIF/NPM1/HNRNPA1/CAPZA1/TSPO/XRCC5/CAPZB/PRELID1	41	Fib4
GO:0019693	GO:0019693	ribose phosphate metabolic process	41/787	427/18866	6.46e-07	1.24e-05	1.01e-05	GAPDH/ACOT7/ATP5F1E/RAN/PKM/ENO1/TPI1/PGAM1/HINT1/PARP1/ATP5MF/NME1/HPRT1/DBI/PAICS/NUDT5/TGFB1/TMSB4X/RHOA/SLC25A1/ATP5ME/ATP5MC2/ATP5MC3/TECR/SEC13/ATP5MG/GUK1/NME4/BPGM/ATP5PB/ATP5F1A/ATP5PD/ATP5F1B/ATP5PF/ATP5F1D/ATP5F1C/IMPDH2/CYC1/EIF6/PGK1/BAD	41	Fib4
GO:0006163	GO:0006163	purine nucleotide metabolic process	41/787	442/18866	1.57e-06	2.83e-05	2.3e-05	GAPDH/ACOT7/ATP5F1E/NUDT1/RAN/PKM/ENO1/TPI1/PGAM1/HINT1/PARP1/ATP5MF/NME1/HPRT1/DBI/PAICS/TGFB1/TMSB4X/RHOA/SLC25A1/ATP5ME/ATP5MC2/ATP5MC3/TECR/SEC13/ATP5MG/GUK1/NME4/BPGM/ATP5PB/ATP5F1A/ATP5PD/ATP5F1B/ATP5PF/ATP5F1D/ATP5F1C/IMPDH2/CYC1/EIF6/PGK1/BAD	41	Fib4
GO:0009150	GO:0009150	purine ribonucleotide metabolic process	40/787	401/18866	3.31e-07	6.69e-06	5.43e-06	GAPDH/ACOT7/ATP5F1E/RAN/PKM/ENO1/TPI1/PGAM1/HINT1/PARP1/ATP5MF/NME1/HPRT1/DBI/PAICS/TGFB1/TMSB4X/RHOA/SLC25A1/ATP5ME/ATP5MC2/ATP5MC3/TECR/SEC13/ATP5MG/GUK1/NME4/BPGM/ATP5PB/ATP5F1A/ATP5PD/ATP5F1B/ATP5PF/ATP5F1D/ATP5F1C/IMPDH2/CYC1/EIF6/PGK1/BAD	40	Fib4
GO:0009259	GO:0009259	ribonucleotide metabolic process	40/787	416/18866	8.53e-07	1.61e-05	1.31e-05	GAPDH/ACOT7/ATP5F1E/RAN/PKM/ENO1/TPI1/PGAM1/HINT1/PARP1/ATP5MF/NME1/HPRT1/DBI/PAICS/TGFB1/TMSB4X/RHOA/SLC25A1/ATP5ME/ATP5MC2/ATP5MC3/TECR/SEC13/ATP5MG/GUK1/NME4/BPGM/ATP5PB/ATP5F1A/ATP5PD/ATP5F1B/ATP5PF/ATP5F1D/ATP5F1C/IMPDH2/CYC1/EIF6/PGK1/BAD	40	Fib4
GO:0002478	GO:0002478	antigen processing and presentation of exogenous peptide antigen	39/787	177/18866	6.55e-18	8.89e-16	7.22e-16	CENPE/KIF11/RACGAP1/KIF23/KIF22/AP2S1/DYNLL1/CALR/PSME2/PSMA7/PSMD14/CYBA/PSMB9/DCTN3/PSMC3/HLA-DRA/PSMB3/PSMB5/CLTA/PSMD8/SEC13/PSMD1/PSMB2/PSMB7/PSMB8/PSME1/CD74/CAPZA1/HLA-DRB1/PSMB6/HLA-DPA1/PSMA4/AP2M1/PSMD2/PSMD7/CAPZB/PSMA3/PSMA1/HLA-DPB1	39	Fib4
GO:0019884	GO:0019884	antigen processing and presentation of exogenous antigen	39/787	185/18866	3.3e-17	4.25e-15	3.44e-15	CENPE/KIF11/RACGAP1/KIF23/KIF22/AP2S1/DYNLL1/CALR/PSME2/PSMA7/PSMD14/CYBA/PSMB9/DCTN3/PSMC3/HLA-DRA/PSMB3/PSMB5/CLTA/PSMD8/SEC13/PSMD1/PSMB2/PSMB7/PSMB8/PSME1/CD74/CAPZA1/HLA-DRB1/PSMB6/HLA-DPA1/PSMA4/AP2M1/PSMD2/PSMD7/CAPZB/PSMA3/PSMA1/HLA-DPB1	39	Fib4
GO:0048002	GO:0048002	antigen processing and presentation of peptide antigen	39/787	194/18866	1.83e-16	2.07e-14	1.68e-14	CENPE/KIF11/RACGAP1/KIF23/KIF22/AP2S1/DYNLL1/CALR/PSME2/PSMA7/PSMD14/CYBA/PSMB9/DCTN3/PSMC3/HLA-DRA/PSMB3/PSMB5/CLTA/PSMD8/SEC13/PSMD1/PSMB2/PSMB7/PSMB8/PSME1/CD74/CAPZA1/HLA-DRB1/PSMB6/HLA-DPA1/PSMA4/AP2M1/PSMD2/PSMD7/CAPZB/PSMA3/PSMA1/HLA-DPB1	39	Fib4
GO:0065004	GO:0065004	protein-DNA complex assembly	39/787	243/18866	4.1e-13	2.91e-11	2.36e-11	CENPF/HMGB1/CENPW/CENPK/CENPE/CENPM/CENPU/DLGAP5/CENPA/HELLS/CENPH/KNL1/CENPN/CDT1/MCM5/HMGB2/MCM4/ITGB3BP/GMNN/MCM3/MCM7/RPA3/MIS18BP1/UBA52/CENPX/ANP32B/PARP1/DDB2/NAP1L4/PSMC3/SET/NASP/RPA2/RBBP7/NAP1L1/RBX1/NPM1/HP1BP3/GTF2A2	39	Fib4
GO:0006839	GO:0006839	mitochondrial transport	39/787	271/18866	1.35e-11	6.55e-10	5.31e-10	ATP5F1E/BAX/SAE1/TFDP1/ATP5MF/UBL5/SLC25A5/YWHAH/TIMM10/SLC25A1/ATP5ME/MCUR1/TIMM8B/ATP5MC2/MRPL18/DYNLT1/PDCD5/ATP5MC3/TOMM40/YWHAE/ATP5MG/PPIF/UBE2L3/ROMO1/ATP5IF1/ATP5PB/ATP5F1A/ATP5PD/ATP5F1B/TSPO/ATP5PF/ATP5F1D/TIMM13/ATP5F1C/CYC1/YWHAB/YWHAQ/BAD/TMEM14C	39	Fib4
GO:0045787	GO:0045787	positive regulation of cell cycle	39/787	396/18866	6.41e-07	1.23e-05	1e-05	NUSAP1/UBE2C/CKS2/CDK1/CCNB1/KIF20B/MAD2L1/GTSE1/DLGAP5/AURKB/ECT2/NDC80/RACGAP1/KIF23/CDT1/BRCA1/EZH2/PCNA/CKS1B/RANBP1/BAX/FBXO5/ANAPC11/DBF4/EIF4EBP1/TFDP1/CALR/CDC25B/RHOA/GPSM2/FAP/RAD21/RDX/RCC2/AKT1/ANXA1/CCND1/NPM1/CDK4	39	Fib4
GO:0032970	GO:0032970	regulation of actin filament-based process	39/787	405/18866	1.13e-06	2.09e-05	1.69e-05	STMN1/ECT2/PFN1/CFL1/ACTG1/TMSB10/ARPC2/CAPG/ABRACL/S100A10/TMSB4X/PHPT1/COTL1/RHOA/CAV1/ARPC3/RDX/ARPC5L/ITGB1BP1/ARPC4/HRAS/CCDC88A/RHOG/RHOC/FSCN1/RAC1/ARHGDIA/ABL2/CAPZA1/WDR1/ELN/ARHGDIB/ARPC5/BRK1/ARPC1B/MYO1C/CAPZB/SUMO1/MDK	39	Fib4
GO:0043254	GO:0043254	regulation of protein-containing complex assembly	39/787	449/18866	1.33e-05	0.000201868	0.000163792	STMN1/HMGB1/CDT1/PFN1/TMSB10/RPA3/BAX/CKAP5/EIF4EBP1/PARP1/ARPC2/CAPG/RPL13A/TGFB1/TMSB4X/DDB2/COTL1/RHOA/PARK7/PSMC3/ARPC3/RDX/ARPC5L/RPA2/ARPC4/RBX1/RHOC/ARL2/FSCN1/RAC1/STMP1/CAPZA1/ELN/ARPC5/BRK1/ARPC1B/MYO1C/CAPZB/SUMO1	39	Fib4
GO:0002429	GO:0002429	immune response-activating cell surface receptor signaling pathway	39/787	481/18866	6.15e-05	0.000831045	0.000674297	ACTB/ACTG1/BAX/THY1/ARPC2/PSME2/EZR/PSMA7/PHPT1/PSMD14/PSMB9/PSMC3/ARPC3/HLA-DRA/ARPC4/PSMB3/HRAS/PSMB5/PSMD8/PSMD1/PSMB2/PSMB7/PSMB8/PSME1/RAC1/HLA-DRB1/PSMB6/HLA-DPA1/ARPC5/PSMA4/PSMD2/PSMD7/BRK1/KHDRBS1/ARPC1B/MYO1C/PSMA3/PSMA1/HLA-DPB1	39	Fib4
GO:0002757	GO:0002757	immune response-activating signal transduction	39/787	481/18866	6.15e-05	0.000831045	0.000674297	ACTB/ACTG1/BAX/THY1/ARPC2/PSME2/EZR/PSMA7/PHPT1/PSMD14/PSMB9/PSMC3/ARPC3/HLA-DRA/ARPC4/PSMB3/HRAS/PSMB5/PSMD8/PSMD1/PSMB2/PSMB7/PSMB8/PSME1/RAC1/HLA-DRB1/PSMB6/HLA-DPA1/ARPC5/PSMA4/PSMD2/PSMD7/BRK1/KHDRBS1/ARPC1B/MYO1C/PSMA3/PSMA1/HLA-DPB1	39	Fib4
GO:1903706	GO:1903706	regulation of hemopoiesis	39/787	498/18866	0.000128405	0.00155713	0.00126344	HMGB1/HMGB3/NCAPG2/HMGB2/NME1/PSME2/TGFB1/PSMA7/RHOA/PSMD14/PSMB9/PSMC3/PTN/PSMB3/PRKDC/PSMB5/PSMD8/PSMD1/MMP14/ANXA1/PSMB2/PSMB7/PSMB8/PSME1/XRCC6/CD74/HLA-DRB1/PSMB6/PSMA4/PSMD2/RUNX3/PSMD7/EIF6/PSMA3/PSMA1/BAD/CTNNB1/PRELID1/MDK	39	Fib4
GO:0070972	GO:0070972	protein localization to endoplasmic reticulum	38/787	152/18866	1.69e-19	2.77e-17	2.24e-17	RPLP2/RPLP1/RPS29/RPL28/UBA52/RPS26/RPL35/RPL37A/RPSA/RPS2/RPS19/RPL21/RPL13A/RPL27A/RPL38/RPS28/RPL37/RPL36/RPS15/RPL23A/RPS20/RPS21/RPL27/PMM1/RPLP0/SEC61G/RPS16/RPL41/RPS6/SEC61B/RPL31/KDELR2/SEC61A1/KDELR3/SRP9/RPL7/RER1/SSR3	38	Fib4
GO:0019083	GO:0019083	viral transcription	38/787	178/18866	5.41e-17	6.59e-15	5.35e-15	NUCKS1/RPLP2/RPLP1/RPS29/RPL28/UBA52/RPS26/RPL35/RPL37A/RPSA/RPS2/POLR2L/RPS19/RPL21/RPL13A/RPL27A/RPL38/RPS28/RPL37/RPL36/RPS15/RPL23A/RPS20/RPS21/RPL27/RPLP0/PSMC3/RPS16/RPL41/MDFIC/RPS6/SEC13/RPL31/POLR2E/RPL7/POLR2J/POLR2F/POLR2I	38	Fib4
GO:0019080	GO:0019080	viral gene expression	38/787	195/18866	1.31e-15	1.36e-13	1.1e-13	NUCKS1/RPLP2/RPLP1/RPS29/RPL28/UBA52/RPS26/RPL35/RPL37A/RPSA/RPS2/POLR2L/RPS19/RPL21/RPL13A/RPL27A/RPL38/RPS28/RPL37/RPL36/RPS15/RPL23A/RPS20/RPS21/RPL27/RPLP0/PSMC3/RPS16/RPL41/MDFIC/RPS6/SEC13/RPL31/POLR2E/RPL7/POLR2J/POLR2F/POLR2I	38	Fib4
GO:1903829	GO:1903829	positive regulation of cellular protein localization	38/787	338/18866	2.95e-08	7.73e-07	6.27e-07	CDK1/KIF20B/GTSE1/ECT2/NDC80/CDT1/RAN/SAE1/ANP32B/TFDP1/PARP1/UBL5/EZR/TGFB1/YWHAH/GPSM2/PARK7/RDX/OAZ1/ITGB1BP1/PTN/CCT5/AKT1/HRAS/CCDC88A/PDCD5/RHOG/YWHAE/KIF5B/UBE2L3/NUTF2/ITGB1/RER1/CCT3/YWHAB/MYO1C/YWHAQ/BAD	38	Fib4
GO:0022904	GO:0022904	respiratory electron transport chain	37/787	116/18866	4.73e-23	2.33e-20	1.89e-20	CDK1/CCNB1/COX8A/UQCRH/UQCRQ/NDUFB1/COX6B1/COX5A/NDUFS6/NDUFB3/PARK7/COX6C/UQCR10/COX6A1/COX7B/UQCRB/NDUFB11/NDUFA4/NDUFA6/NDUFB2/NDUFS8/NDUFB6/NDUFA2/NDUFA3/NDUFS5/COX7C/NDUFA1/NDUFB7/NDUFAF2/ETFB/NDUFA12/COX4I1/UQCR11/NDUFB4/CYC1/NDUFB10/NDUFV2	37	Fib4
GO:0006413	GO:0006413	translational initiation	37/787	192/18866	4.54e-15	4.5e-13	3.65e-13	RPLP2/RPLP1/RPS29/RPL28/UBA52/RPS26/RPL35/RPL37A/EIF4EBP1/RPSA/RPS2/PPP1CA/RPS19/RPL21/RPL13A/RPL27A/RPL38/RPS28/RPL37/RPL36/RPS15/RPL23A/RPS20/RPS21/RPL27/RPLP0/RPS16/RPL41/EIF4E2/RPS6/RPL31/EIF2S2/NPM1/RPL7/EIF5B/KHDRBS1/EIF6	37	Fib4
GO:0000956	GO:0000956	nuclear-transcribed mRNA catabolic process	37/787	210/18866	8.6e-14	6.7e-12	5.44e-12	LSM4/RPLP2/RPLP1/RPS29/RPL28/UBA52/RPS26/RPL35/RPL37A/RPSA/RPS2/LSM5/RPS19/LSM3/RPL21/RPL13A/MAGOHB/RPL27A/RPL38/RPS28/RPL37/RPL36/RPS15/RPL23A/RPS20/EXOSC8/RPS21/RPL27/RPLP0/LSM7/RPS16/RPL41/LSM2/RPS6/RPL31/RPL7/RBM8A	37	Fib4
GO:0006323	GO:0006323	DNA packaging	37/787	240/18866	5.71e-12	3.19e-10	2.59e-10	TOP2A/NUSAP1/CDK1/SMC4/CCNB1/CENPW/CENPK/CENPM/CENPU/SMC2/CENPA/HELLS/CENPH/NCAPG/KNL1/CENPN/NCAPD2/CDKN2A/NCAPG2/HMGB2/ITGB3BP/MIS18BP1/CENPX/DNMT1/ANP32B/NCAPD3/NCAPH2/BANF1/NAP1L4/SET/NASP/RBBP7/NAA10/NAP1L1/POLE3/NPM1/HP1BP3	37	Fib4
GO:0070646	GO:0070646	protein modification by small protein removal	37/787	300/18866	3.74e-09	1.13e-07	9.2e-08	CDK1/CDC20/CLSPN/CCNA2/BRCA1/ACTB/BARD1/UBA52/ACTL6A/PSME2/PSMA7/USP1/UFD1/DDB2/RHOA/COPS8/PSMD14/PARK7/PSMB9/PSMC3/NEDD8/PSMB3/PSMB5/PSMD8/PSMD1/PSMB2/PSMB7/ADRM1/PSMB8/PSME1/PSMB6/PSMA4/PSMD2/PSMD7/ENY2/PSMA3/PSMA1	37	Fib4
GO:0007015	GO:0007015	actin filament organization	37/787	434/18866	3.29e-05	0.000466395	0.000378426	STMN1/DIAPH3/PFN1/CFL1/ACTG1/TMSB10/MAD2L2/ARPC2/CAPG/TPM4/S100A10/EZR/TMSB4X/COTL1/RHOA/TPM3/ARPC3/HSP90B1/RDX/ARPC5L/ITGB1BP1/ARPC4/CCDC88A/RHOG/RHOC/FSCN1/CAP1/RAC1/ACTN4/CAPZA1/WDR1/ELN/ARPC5/BRK1/ARPC1B/MYO1C/CAPZB	37	Fib4
GO:0009314	GO:0009314	response to radiation	37/787	447/18866	6.15e-05	0.000831045	0.000674297	PCLAF/PBK/AURKB/ECT2/RAD51AP1/BRCA1/RRM1/PCNA/NUCKS1/IKBIP/SCARA3/BAX/HMGN1/PARP1/PPP1CA/COL3A1/CDKN2D/SMC1A/USP1/AQP1/DDB2/RUVBL2/COPS9/CYBA/PTN/AKT1/HRAS/CALM1/PRKDC/CRIP1/TP53I13/ANXA1/CCND1/NPM1/XRCC6/ITGB1/XRCC5	37	Fib4
GO:0006979	GO:0006979	response to oxidative stress	37/787	458/18866	0.000101572	0.00127126	0.00103148	CDK1/DHFR/ECT2/CCNA2/MELK/EZH2/PCNA/NUDT1/SCARA3/PSIP1/COL1A1/PARP1/P4HB/GPX7/GSTP1/AQP1/SELENON/CYBA/PARK7/PRDX4/NDUFA6/NDUFS8/AKT1/PSMB5/PPIF/MMP14/ANXA1/NONO/ROMO1/ATOX1/GPX4/NDUFA12/HNRNPD/NDUFB4/HNRNPM/BAD/CTNNB1	37	Fib4
GO:0071453	GO:0071453	cellular response to oxygen levels	36/787	235/18866	1.34e-11	6.55e-10	5.31e-10	CCNB1/CCNA2/UBA52/ENO1/EIF4EBP1/LMNA/P4HB/PSME2/ELOB/PSMA7/AQP1/PSMD14/PSMB9/PSMC3/CAV1/PTN/PSMB3/AKT1/RBX1/PSMB5/PSMD8/PSMD1/PSMB2/PSMB7/PSMB8/PSME1/PSMB6/HP1BP3/CHCHD2/PSMA4/PSMD2/PSMD7/PGK1/PSMA3/PSMA1/BAD	36	Fib4
GO:0016579	GO:0016579	protein deubiquitination	36/787	283/18866	2.64e-09	8.27e-08	6.71e-08	CDK1/CDC20/CLSPN/CCNA2/BRCA1/ACTB/BARD1/UBA52/ACTL6A/PSME2/PSMA7/USP1/UFD1/DDB2/RHOA/PSMD14/PARK7/PSMB9/PSMC3/NEDD8/PSMB3/PSMB5/PSMD8/PSMD1/PSMB2/PSMB7/ADRM1/PSMB8/PSME1/PSMB6/PSMA4/PSMD2/PSMD7/ENY2/PSMA3/PSMA1	36	Fib4
GO:0032956	GO:0032956	regulation of actin cytoskeleton organization	36/787	360/18866	1.21e-06	2.22e-05	1.8e-05	STMN1/ECT2/PFN1/CFL1/ACTG1/TMSB10/ARPC2/CAPG/S100A10/TMSB4X/PHPT1/COTL1/RHOA/ARPC3/RDX/ARPC5L/ITGB1BP1/ARPC4/HRAS/CCDC88A/RHOG/RHOC/FSCN1/RAC1/ARHGDIA/ABL2/CAPZA1/WDR1/ELN/ARHGDIB/ARPC5/BRK1/ARPC1B/MYO1C/CAPZB/MDK	36	Fib4
GO:0030198	GO:0030198	extracellular matrix organization	36/787	395/18866	1e-05	0.000156241	0.000126772	COL6A3/COMP/COL6A1/COL1A1/ANXA2/POSTN/COL3A1/SPARC/TGFB1/ADAM15/BGN/FAP/COL1A2/CAV1/PRDX4/LOXL1/FN1/COLGALT1/LUM/COL5A2/MFAP2/TNC/HTRA1/MMP14/ITGAE/COL6A2/COL5A1/FSCN1/TIMP1/CREB3L1/DPT/EMILIN1/ELN/ITGB1/EFEMP2/B4GALT1	36	Fib4
GO:0043062	GO:0043062	extracellular structure organization	36/787	396/18866	1.06e-05	0.000164109	0.000133156	COL6A3/COMP/COL6A1/COL1A1/ANXA2/POSTN/COL3A1/SPARC/TGFB1/ADAM15/BGN/FAP/COL1A2/CAV1/PRDX4/LOXL1/FN1/COLGALT1/LUM/COL5A2/MFAP2/TNC/HTRA1/MMP14/ITGAE/COL6A2/COL5A1/FSCN1/TIMP1/CREB3L1/DPT/EMILIN1/ELN/ITGB1/EFEMP2/B4GALT1	36	Fib4
GO:0042775	GO:0042775	mitochondrial ATP synthesis coupled electron transport	35/787	97/18866	6.24e-24	4.94e-21	4.01e-21	CDK1/CCNB1/COX8A/UQCRH/UQCRQ/NDUFB1/COX6B1/COX5A/NDUFS6/NDUFB3/PARK7/COX6C/UQCR10/COX6A1/COX7B/UQCRB/NDUFB11/NDUFA4/NDUFA6/NDUFB2/NDUFS8/NDUFB6/NDUFA2/NDUFA3/NDUFS5/COX7C/NDUFA1/NDUFB7/NDUFA12/COX4I1/UQCR11/NDUFB4/CYC1/NDUFB10/NDUFV2	35	Fib4
GO:0042773	GO:0042773	ATP synthesis coupled electron transport	35/787	98/18866	9.32e-24	6.33e-21	5.14e-21	CDK1/CCNB1/COX8A/UQCRH/UQCRQ/NDUFB1/COX6B1/COX5A/NDUFS6/NDUFB3/PARK7/COX6C/UQCR10/COX6A1/COX7B/UQCRB/NDUFB11/NDUFA4/NDUFA6/NDUFB2/NDUFS8/NDUFB6/NDUFA2/NDUFA3/NDUFS5/COX7C/NDUFA1/NDUFB7/NDUFA12/COX4I1/UQCR11/NDUFB4/CYC1/NDUFB10/NDUFV2	35	Fib4
GO:0006613	GO:0006613	cotranslational protein targeting to membrane	35/787	109/18866	5.53e-22	1.75e-19	1.42e-19	RPLP2/RPLP1/RPS29/RPL28/UBA52/RPS26/RPL35/RPL37A/RPSA/RPS2/RPS19/RPL21/RPL13A/RPL27A/RPL38/RPS28/RPL37/RPL36/RPS15/RPL23A/RPS20/RPS21/RPL27/RPLP0/RPS16/RPL41/RPS6/SEC61B/RPL31/SEC61A1/SRP9/RPL7/SSR2/ARL6IP1/SSR3	35	Fib4
GO:0045047	GO:0045047	protein targeting to ER	35/787	120/18866	1.95e-20	4.02e-18	3.27e-18	RPLP2/RPLP1/RPS29/RPL28/UBA52/RPS26/RPL35/RPL37A/RPSA/RPS2/RPS19/RPL21/RPL13A/RPL27A/RPL38/RPS28/RPL37/RPL36/RPS15/RPL23A/RPS20/RPS21/RPL27/PMM1/RPLP0/SEC61G/RPS16/RPL41/RPS6/SEC61B/RPL31/SEC61A1/SRP9/RPL7/SSR3	35	Fib4
GO:0072599	GO:0072599	establishment of protein localization to endoplasmic reticulum	35/787	124/18866	6.38e-20	1.12e-17	9.12e-18	RPLP2/RPLP1/RPS29/RPL28/UBA52/RPS26/RPL35/RPL37A/RPSA/RPS2/RPS19/RPL21/RPL13A/RPL27A/RPL38/RPS28/RPL37/RPL36/RPS15/RPL23A/RPS20/RPS21/RPL27/PMM1/RPLP0/SEC61G/RPS16/RPL41/RPS6/SEC61B/RPL31/SEC61A1/SRP9/RPL7/SSR3	35	Fib4
GO:0007051	GO:0007051	spindle organization	35/787	183/18866	3.19e-14	2.81e-12	2.28e-12	STMN1/TUBB/TPX2/BIRC5/CCNB1/CENPW/ASPM/CENPE/CDC20/NUF2/DLGAP5/AURKB/SPC25/CENPH/PRC1/NDC80/KIF11/RACGAP1/MYBL2/KIF23/TACC3/SAC3D1/TUBG1/RAN/MZT1/CKAP5/FBXO5/HAUS1/SMC1A/EZR/RHOA/GPSM2/SMC3/KPNB1/SUN2	35	Fib4
GO:0071456	GO:0071456	cellular response to hypoxia	35/787	208/18866	1.63e-12	9.81e-11	7.96e-11	CCNB1/CCNA2/UBA52/ENO1/EIF4EBP1/LMNA/P4HB/PSME2/ELOB/PSMA7/AQP1/PSMD14/PSMB9/PSMC3/PTN/PSMB3/AKT1/RBX1/PSMB5/PSMD8/PSMD1/PSMB2/PSMB7/PSMB8/PSME1/PSMB6/HP1BP3/CHCHD2/PSMA4/PSMD2/PSMD7/PGK1/PSMA3/PSMA1/BAD	35	Fib4
GO:0036294	GO:0036294	cellular response to decreased oxygen levels	35/787	218/18866	6.57e-12	3.59e-10	2.91e-10	CCNB1/CCNA2/UBA52/ENO1/EIF4EBP1/LMNA/P4HB/PSME2/ELOB/PSMA7/AQP1/PSMD14/PSMB9/PSMC3/PTN/PSMB3/AKT1/RBX1/PSMB5/PSMD8/PSMD1/PSMB2/PSMB7/PSMB8/PSME1/PSMB6/HP1BP3/CHCHD2/PSMA4/PSMD2/PSMD7/PGK1/PSMA3/PSMA1/BAD	35	Fib4
GO:1901293	GO:1901293	nucleoside phosphate biosynthetic process	35/787	269/18866	2.41e-09	7.6e-08	6.17e-08	TYMS/TK1/RRM2/DTYMK/ACOT7/ATP5F1E/RRM1/DUT/IDH2/PKM/ENO1/PARP1/ATP5MF/NME1/HPRT1/PAICS/TGFB1/TMSB4X/SLC25A1/ATP5ME/ATP5MC2/ATP5MC3/TECR/ATP5MG/GUK1/NME4/ATP5PB/ATP5F1A/ATP5PD/ATP5F1B/ATP5PF/ATP5F1D/ATP5F1C/IMPDH2/CYC1	35	Fib4
GO:0090068	GO:0090068	positive regulation of cell cycle process	35/787	302/18866	4.86e-08	1.2e-06	9.72e-07	NUSAP1/UBE2C/CDK1/CCNB1/KIF20B/MAD2L1/GTSE1/DLGAP5/AURKB/ECT2/NDC80/RACGAP1/KIF23/CDT1/BRCA1/EZH2/PCNA/RANBP1/BAX/FBXO5/ANAPC11/DBF4/TFDP1/CDC25B/RHOA/GPSM2/FAP/RAD21/RDX/RCC2/AKT1/ANXA1/CCND1/NPM1/CDK4	35	Fib4
GO:0051052	GO:0051052	regulation of DNA metabolic process	35/787	365/18866	4.37e-06	7.19e-05	5.84e-05	HMGB1/AURKB/FOXM1/RAD51AP1/CDT1/RFC3/BRCA1/NSD2/RFC4/PCNA/DEK/NUCKS1/MAD2L2/BAX/RFC2/TFDP1/PARP1/KPNA2/TGFB1/USP1/ALYREF/RPA2/CCT5/AKT1/SUB1/PRKDC/HNRNPA2B1/NPM1/HNRNPA1/PTGES3/PPP4C/HNRNPD/XRCC5/CCT3/CTNNB1	35	Fib4
GO:0051656	GO:0051656	establishment of organelle localization	35/787	432/18866	0.000146719	0.00175767	0.00142615	CENPF/NUSAP1/CCNB1/MAD2L1/CENPE/NUF2/DLGAP5/AURKB/CENPA/NDC80/KIF23/CDT1/SPDL1/KIF22/RAN/EZR/RPS15/GPSM2/DYNLT1/SYNE2/SEC13/KIF5B/BLOC1S1/NPM1/TRAPPC1/KPNB1/ACTN4/ITGB1/CTSZ/TMED9/SUN2/EIF6/MYO1C/S100A13/CTNNB1	35	Fib4
GO:1902850	GO:1902850	microtubule cytoskeleton organization involved in mitosis	34/787	144/18866	9.29e-17	1.1e-14	8.96e-15	STMN1/NUSAP1/TPX2/BIRC5/CCNB1/MAD2L1/CENPE/CDC20/NUF2/DLGAP5/AURKB/CENPA/SPC25/CENPH/PRC1/NDC80/KIF11/RACGAP1/MYBL2/KIF23/TACC3/SPDL1/TUBG1/RAN/MZT1/CKAP5/SMC1A/RHOA/GPSM2/SMC3/DYNLT1/KPNB1/ITGB1/SUN2	34	Fib4
GO:0042180	GO:0042180	cellular ketone metabolic process	34/787	260/18866	3.58e-09	1.09e-07	8.86e-08	BRCA1/COQ2/TPI1/PSME2/PSMA7/FABP5/PSMD14/PARK7/APOC1/PSMB9/PSMC3/CAV1/OAZ1/PSMB3/AKT1/PSMB5/DKK3/PSMD8/AKR7A2/PSMD1/ANXA1/PSMB2/PSMB7/PSMB8/PSME1/CD74/AKR1A1/PSMB6/PSMA4/PSMD2/PSMD7/EIF6/PSMA3/PSMA1	34	Fib4
GO:0009165	GO:0009165	nucleotide biosynthetic process	34/787	266/18866	6.47e-09	1.89e-07	1.53e-07	TYMS/RRM2/DTYMK/ACOT7/ATP5F1E/RRM1/DUT/IDH2/PKM/ENO1/PARP1/ATP5MF/NME1/HPRT1/PAICS/TGFB1/TMSB4X/SLC25A1/ATP5ME/ATP5MC2/ATP5MC3/TECR/ATP5MG/GUK1/NME4/ATP5PB/ATP5F1A/ATP5PD/ATP5F1B/ATP5PF/ATP5F1D/ATP5F1C/IMPDH2/CYC1	34	Fib4
GO:0032984	GO:0032984	protein-containing complex disassembly	34/787	330/18866	1.21e-06	2.23e-05	1.81e-05	STMN1/TPX2/CKAP2/CFL1/CKAP5/PPP1CA/EIF5A/CAPG/MRPL51/MRPL37/MRPL52/MRPL17/AURKAIP1/MRPL57/CAV1/MRPS11/SET/RDX/MRPL12/MRPL18/MRPL13/MRPL47/KIF5B/MRPL14/MRPS15/MRPS36/MRPS12/CAPZA1/MRPL41/WDR1/MRPS34/MRPS21/CAPZB/CTNNB1	34	Fib4
GO:0032386	GO:0032386	regulation of intracellular transport	34/787	358/18866	7.35e-06	0.000118106	9.58e-05	CDK1/KIF20B/GTSE1/ECT2/BARD1/RAN/SAE1/ANP32B/TFDP1/ANXA2/UBL5/IFI27/EZR/TGFB1/YWHAH/RANGAP1/PARK7/RDX/OAZ1/ITGB1BP1/HRAS/MDFIC/PDCD5/YWHAE/KIF5B/UBE2L3/ATP5IF1/NUTF2/MAP2K2/YWHAB/KHDRBS1/MYO1C/YWHAQ/BAD	34	Fib4
GO:1902903	GO:1902903	regulation of supramolecular fiber organization	34/787	373/18866	1.75e-05	0.000261203	0.000211936	STMN1/TPX2/CKAP2/PFN1/CFL1/ACTG1/TMSB10/CKAP5/ARPC2/CAPG/S100A10/TMSB4X/COTL1/RHOA/PARK7/ARPC3/RDX/COLGALT1/ARPC5L/ITGB1BP1/ARPC4/CCDC88A/RHOC/ARL2/RAC1/EMILIN1/CAPZA1/WDR1/ELN/ARPC5/BRK1/ARPC1B/MYO1C/CAPZB	34	Fib4
GO:0030111	GO:0030111	regulation of Wnt signaling pathway	34/787	375/18866	1.96e-05	0.000289192	0.000234646	ASPM/MAD2L2/COL1A1/PPP1CA/IGFBP2/PSME2/TGFB1/PSMA7/PIN1/RUVBL2/PSMD14/PSMB9/PSMC3/CAV1/PSMB3/MDFIC/RBX1/PSMB5/DKK3/PSMD8/PSMD1/PSMB2/PSMB7/PSMB8/PSME1/CTDNEP1/PSMB6/PSMA4/PSMD2/PSMD7/PSMA3/PSMA1/CTNNB1/MDK	34	Fib4
GO:0006614	GO:0006614	SRP-dependent cotranslational protein targeting to membrane	33/787	105/18866	1.8e-20	3.89e-18	3.15e-18	RPLP2/RPLP1/RPS29/RPL28/UBA52/RPS26/RPL35/RPL37A/RPSA/RPS2/RPS19/RPL21/RPL13A/RPL27A/RPL38/RPS28/RPL37/RPL36/RPS15/RPL23A/RPS20/RPS21/RPL27/RPLP0/RPS16/RPL41/RPS6/SEC61B/RPL31/SEC61A1/SRP9/RPL7/SSR3	33	Fib4
GO:0060828	GO:0060828	regulation of canonical Wnt signaling pathway	33/787	295/18866	2.69e-07	5.52e-06	4.48e-06	ASPM/MAD2L2/COL1A1/PPP1CA/IGFBP2/PSME2/TGFB1/PSMA7/PIN1/RUVBL2/PSMD14/PSMB9/PSMC3/CAV1/PSMB3/RBX1/PSMB5/DKK3/PSMD8/PSMD1/PSMB2/PSMB7/PSMB8/PSME1/CTDNEP1/PSMB6/PSMA4/PSMD2/PSMD7/PSMA3/PSMA1/CTNNB1/MDK	33	Fib4
GO:0006310	GO:0006310	DNA recombination	33/787	299/18866	3.68e-07	7.32e-06	5.94e-06	TOP2A/HMGB1/HMGB3/RAD51AP1/GINS2/MND1/BRCA1/NSD2/MCM5/PSMC3IP/HMGB2/MCM4/NUCKS1/MCM3/MCM7/RPA3/MAD2L2/CENPX/PARP1/ACTL6A/KPNA2/TGFB1/RUVBL2/ALYREF/PSMD14/RAD21/RECQL/RPA2/PRKDC/NONO/XRCC6/PPP4C/XRCC5	33	Fib4
GO:0060070	GO:0060070	canonical Wnt signaling pathway	33/787	339/18866	5.94e-06	9.61e-05	7.79e-05	ASPM/MAD2L2/COL1A1/PPP1CA/IGFBP2/PSME2/TGFB1/PSMA7/PIN1/RUVBL2/PSMD14/PSMB9/PSMC3/CAV1/PSMB3/RBX1/PSMB5/DKK3/PSMD8/PSMD1/PSMB2/PSMB7/PSMB8/PSME1/CTDNEP1/PSMB6/PSMA4/PSMD2/PSMD7/PSMA3/PSMA1/CTNNB1/MDK	33	Fib4
GO:0010038	GO:0010038	response to metal ion	33/787	366/18866	2.89e-05	0.000414039	0.000335945	CDK1/CCNB1/DTYMK/ECT2/GGH/PCNA/NUDT1/CALM3/PARP1/CACYBP/CALM2/PPP1CA/IGFBP2/CALR/SPARC/AQP1/PARK7/CAV1/AKT1/CALM1/CRIP1/CUTA/UROS/PPIF/CCND1/CDK4/S100A16/TSPO/ATP5F1D/HNRNPD/S100A13/BAD/SUMO1	33	Fib4
GO:0002831	GO:0002831	regulation of response to biotic stimulus	33/787	409/18866	0.000242339	0.00269291	0.00218498	HMGB1/HMGB3/HMGB2/RPS19/PSME2/PSMA7/UFD1/PSMD14/CYBA/PSMB9/PSMC3/PSMB3/HRAS/PRKDC/PSMB5/PSMD8/PSMD1/HTRA1/PSMB2/PSMB7/NONO/PSMB8/PSME1/XRCC6/PSMB6/GRN/PSMA4/PSMD2/XRCC5/PSMD7/PSMA3/PSMA1/SUMO1	33	Fib4
GO:2001233	GO:2001233	regulation of apoptotic signaling pathway	33/787	413/18866	0.000289092	0.00311773	0.00252968	BRCA1/HMGB2/BCL2L12/BAX/ENO1/MAZ/LMNA/TFDP1/PARP1/P4HB/PPP1CA/CDKN2D/SLC25A5/YWHAH/GSTP1/PARK7/CAV1/AKT1/TNFRSF12A/PDCD5/YWHAE/PPIF/GNAI2/NONO/ATP5IF1/CREB3L1/CD74/YWHAB/ERP29/YWHAQ/BAD/CTNNB1/PRELID1	33	Fib4
GO:0031145	GO:0031145	anaphase-promoting complex-dependent catabolic process	32/787	83/18866	4.9e-23	2.33e-20	1.89e-20	PTTG1/UBE2C/CDK1/CCNB1/MAD2L1/CDC20/AURKB/UBE2S/UBA52/FBXO5/ANAPC11/ANAPC15/PSME2/BUB3/PSMA7/PSMD14/PSMB9/PSMC3/PSMB3/PSMB5/PSMD8/PSMD1/PSMB2/PSMB7/PSMB8/PSME1/PSMB6/PSMA4/PSMD2/PSMD7/PSMA3/PSMA1	32	Fib4
GO:0043488	GO:0043488	regulation of mRNA stability	32/787	186/18866	8.02e-12	4.27e-10	3.46e-10	UBA52/YBX1/CARHSP1/VIM/PSME2/PSMA7/PSMD14/EXOSC8/PSMB9/PSMC3/SET/PSMB3/AKT1/PSMB5/PSMD8/PSMD1/PSMB2/NPM1/PSMB7/PSMB8/PSME1/ELAVL1/PSMB6/HNRNPD/PSMA4/PSMD2/PSMD7/SERBP1/YWHAB/HNRNPM/PSMA3/PSMA1	32	Fib4
GO:0043487	GO:0043487	regulation of RNA stability	32/787	195/18866	2.93e-11	1.34e-09	1.09e-09	UBA52/YBX1/CARHSP1/VIM/PSME2/PSMA7/PSMD14/EXOSC8/PSMB9/PSMC3/SET/PSMB3/AKT1/PSMB5/PSMD8/PSMD1/PSMB2/NPM1/PSMB7/PSMB8/PSME1/ELAVL1/PSMB6/HNRNPD/PSMA4/PSMD2/PSMD7/SERBP1/YWHAB/HNRNPM/PSMA3/PSMA1	32	Fib4
GO:0061013	GO:0061013	regulation of mRNA catabolic process	32/787	208/18866	1.65e-10	6.58e-09	5.34e-09	UBA52/YBX1/CARHSP1/VIM/PSME2/PSMA7/PSMD14/EXOSC8/PSMB9/PSMC3/SET/PSMB3/AKT1/PSMB5/PSMD8/PSMD1/PSMB2/NPM1/PSMB7/PSMB8/PSME1/ELAVL1/PSMB6/HNRNPD/PSMA4/PSMD2/PSMD7/SERBP1/YWHAB/HNRNPM/PSMA3/PSMA1	32	Fib4
GO:0071826	GO:0071826	ribonucleoprotein complex subunit organization	32/787	240/18866	6.4e-09	1.88e-07	1.52e-07	LSM4/SNRPG/SNRPB/SNRPF/PSIP1/RPSA/RPS19/RPL13A/RPS27L/RPL38/SNRPD1/SNRPD2/RPS28/RUVBL2/RPS15/RPL23A/SNRPC/RPLP0/MRPS11/SF3A2/LSM2/SNRPE/SNRPD3/TXNL4A/PRKDC/EIF2S2/KIF5B/PTGES3/XRCC5/EIF6/SNU13/SRSF9	32	Fib4
GO:0000209	GO:0000209	protein polyubiquitination	32/787	340/18866	1.63e-05	0.000244138	0.00019809	UBE2C/UBE2T/BRCA1/BARD1/UBE2S/UBA52/ANAPC11/PSME2/IFI27/PSMA7/DDB2/PSMD14/PSMB9/PSMC3/PSMB3/RBX1/PSMB5/PSMD8/PSMD1/PSMB2/UBE2L3/PSMB7/PSMB8/PSME1/DDA1/PSMB6/PSMA4/PSMD2/PSMD7/PSMA3/PSMA1/CTNNB1	32	Fib4
GO:1904951	GO:1904951	positive regulation of establishment of protein localization	32/787	370/18866	8.43e-05	0.00108112	0.000877208	CDK1/KIF20B/GTSE1/ECT2/GAPDH/PPIA/RAN/SAE1/ANP32B/TFDP1/UBL5/EZR/TGFB1/YWHAH/PHPT1/OAZ1/ITGB1BP1/CCT5/HRAS/PDCD5/YWHAE/KIF5B/UBE2L3/RAC1/NUTF2/HLA-DRB1/CCT3/YWHAB/MYO1C/YWHAQ/BAD/SERP1	32	Fib4
GO:0032535	GO:0032535	regulation of cellular component size	32/787	383/18866	0.000159887	0.00188691	0.00153101	PFN1/CFL1/TMSB10/PPP1CA/ARPC2/CAPG/EZR/AQP1/TMSB4X/COTL1/RHOA/ARPC3/CRABP2/RDX/FN1/ARPC5L/ARPC4/AKT1/TNFRSF12A/SNF8/CDK4/RAC1/CAPZA1/WDR1/HP1BP3/ELN/ARPC5/AP2M1/BRK1/ARPC1B/MYO1C/CAPZB	32	Fib4
GO:0031349	GO:0031349	positive regulation of defense response	32/787	385/18866	0.000175788	0.00203418	0.0016505	HMGB1/HMGB3/HMGB2/RPS19/PSME2/PSMA7/PSMD14/CYBA/PARK7/PSMB9/PSMC3/PSMB3/HRAS/PRKDC/PSMB5/PSMD8/PSMD1/PSMB2/PSMB7/NONO/PSMB8/PSME1/XRCC6/PSMB6/GRN/PSMA4/PSMD2/XRCC5/PSMD7/PSMA3/PSMA1/MDK	32	Fib4
GO:0000184	GO:0000184	nuclear-transcribed mRNA catabolic process, nonsense-mediated decay	31/787	120/18866	1.38e-16	1.6e-14	1.3e-14	RPLP2/RPLP1/RPS29/RPL28/UBA52/RPS26/RPL35/RPL37A/RPSA/RPS2/RPS19/RPL21/RPL13A/MAGOHB/RPL27A/RPL38/RPS28/RPL37/RPL36/RPS15/RPL23A/RPS20/RPS21/RPL27/RPLP0/RPS16/RPL41/RPS6/RPL31/RPL7/RBM8A	31	Fib4
GO:1902600	GO:1902600	proton transmembrane transport	31/787	159/18866	5.52e-13	3.65e-11	2.96e-11	ATP5F1E/COX8A/ATP5MF/COX6B1/COX5A/TMSB4X/ATP5ME/PARK7/COX6C/COX6A1/COX7B/NDUFA4/COX7A2/ATP5MC2/COX17/ATP5MC3/ATP5MG/PPIF/COX7C/ACTN4/ATP5PB/ATP6V0B/ATP5F1A/ATP5PD/ATP5F1B/COX4I1/ATP5PF/ATP5F1D/ATP5F1C/CYC1/SLC25A3	31	Fib4
GO:0071897	GO:0071897	DNA biosynthetic process	31/787	196/18866	1.56e-10	6.34e-09	5.14e-09	TYMS/CENPF/PCLAF/TK1/AURKB/RFC3/RFC4/PCNA/PPIA/RPA3/MAD2L2/UBA52/RFC2/TFDP1/CDKN2D/UFD1/FAAP20/POLD2/RPA2/CCT5/POLE3/HNRNPA2B1/HNRNPA1/NOP10/PTGES3/NHP2/HNRNPD/XRCC5/CCT3/PHB/CTNNB1	31	Fib4
GO:0022618	GO:0022618	ribonucleoprotein complex assembly	31/787	233/18866	1.16e-08	3.27e-07	2.65e-07	LSM4/SNRPG/SNRPB/SNRPF/PSIP1/RPSA/RPS19/RPL13A/RPS27L/RPL38/SNRPD1/SNRPD2/RPS28/RUVBL2/RPS15/RPL23A/SNRPC/RPLP0/MRPS11/SF3A2/LSM2/SNRPE/SNRPD3/TXNL4A/PRKDC/EIF2S2/PTGES3/XRCC5/EIF6/SNU13/SRSF9	31	Fib4
GO:0010565	GO:0010565	regulation of cellular ketone metabolic process	30/787	189/18866	2.82e-10	1.06e-08	8.56e-09	BRCA1/PSME2/PSMA7/FABP5/PSMD14/PARK7/APOC1/PSMB9/PSMC3/CAV1/OAZ1/PSMB3/AKT1/PSMB5/DKK3/PSMD8/PSMD1/ANXA1/PSMB2/PSMB7/PSMB8/PSME1/CD74/PSMB6/PSMA4/PSMD2/PSMD7/EIF6/PSMA3/PSMA1	30	Fib4
GO:0038093	GO:0038093	Fc receptor signaling pathway	30/787	241/18866	9.11e-08	2.02e-06	1.64e-06	ACTB/ACTG1/ARPC2/PSME2/PSMA7/PSMD14/PSMB9/PSMC3/ARPC3/ARPC4/PSMB3/CALM1/PSMB5/PSMD8/PSMD1/PSMB2/PSMB7/PSMB8/PSME1/RAC1/PSMB6/ARPC5/PSMA4/PSMD2/PSMD7/BRK1/ARPC1B/MYO1C/PSMA3/PSMA1	30	Fib4
GO:0002833	GO:0002833	positive regulation of response to biotic stimulus	30/787	251/18866	2.24e-07	4.7e-06	3.82e-06	HMGB1/HMGB3/HMGB2/RPS19/PSME2/PSMA7/PSMD14/CYBA/PSMB9/PSMC3/PSMB3/HRAS/PRKDC/PSMB5/PSMD8/PSMD1/PSMB2/PSMB7/NONO/PSMB8/PSME1/XRCC6/PSMB6/GRN/PSMA4/PSMD2/XRCC5/PSMD7/PSMA3/PSMA1	30	Fib4
GO:0051258	GO:0051258	protein polymerization	30/787	300/18866	9.22e-06	0.000145738	0.00011825	STMN1/UBE2C/TPX2/DIAPH3/PFN1/TUBG1/TMSB10/MZT1/UBE2S/CKAP5/FBXO5/ARPC2/CAPG/TMSB4X/COTL1/RHOA/ARPC3/RDX/ARPC5L/ARPC4/ARL2/RAC1/CAPZA1/GPX4/ELN/ARPC5/BRK1/ARPC1B/MYO1C/CAPZB	30	Fib4
GO:0045088	GO:0045088	regulation of innate immune response	30/787	307/18866	1.45e-05	0.000218532	0.000177314	HMGB1/HMGB3/HMGB2/RPS19/PSME2/PSMA7/PSMD14/PSMB9/PSMC3/PSMB3/HRAS/PRKDC/PSMB5/PSMD8/PSMD1/PSMB2/PSMB7/NONO/PSMB8/PSME1/XRCC6/PSMB6/GRN/PSMA4/PSMD2/XRCC5/PSMD7/PSMA3/PSMA1/SUMO1	30	Fib4
GO:0042254	GO:0042254	ribosome biogenesis	30/787	310/18866	1.75e-05	0.000261195	0.00021193	RAN/RPL35/RPSA/RPS2/RPS19/RPS27L/RPL38/RPS28/RPL26L1/RPS15/RPL23A/EXOSC8/RPS21/RPL27/RPLP0/RPS16/MRPS11/POP7/PA2G4/PRKDC/FBL/GTF3A/RPS6/NPM1/NOP10/NHP2/RPL7/XRCC5/EIF6/SNU13	30	Fib4
GO:0048545	GO:0048545	response to steroid hormone	30/787	346/18866	0.000132956	0.00160492	0.00130221	TYMS/BRCA1/HMGB2/PCNA/EIF4EBP1/CALM3/COL1A1/PARP1/IGFBP2/CALR/SPARC/TGFB1/YWHAH/GSTP1/AQP1/RHOA/CYBA/PARK7/CBX3/RPL27/CAV1/RBBP7/PTN/ANXA1/CCND1/UBE2L3/TSPO/PHB/BAD/MDK	30	Fib4
GO:0051222	GO:0051222	positive regulation of protein transport	30/787	354/18866	0.000198416	0.00224682	0.00182304	CDK1/KIF20B/GTSE1/ECT2/GAPDH/PPIA/RAN/SAE1/ANP32B/TFDP1/UBL5/EZR/TGFB1/YWHAH/PHPT1/OAZ1/ITGB1BP1/HRAS/PDCD5/YWHAE/KIF5B/UBE2L3/RAC1/NUTF2/HLA-DRB1/YWHAB/MYO1C/YWHAQ/BAD/SERP1	30	Fib4
GO:0051098	GO:0051098	regulation of binding	30/787	367/18866	0.000367235	0.00384707	0.00312145	STMN1/HMGB1/AURKB/CDT1/HMGB2/ACTB/GMNN/NUCKS1/RAN/MAD2L2/BAX/CALM3/PARP1/ANXA2/NME1/PPP1CA/S100A10/TGFB1/PIN1/TMSB4X/RUVBL2/ADAM15/PARK7/CAV1/ITGB1BP1/AKT1/SUMO3/CTSZ/SUMO1/CTNNB1	30	Fib4
GO:0009141	GO:0009141	nucleoside triphosphate metabolic process	29/787	110/18866	7.35e-16	7.95e-14	6.45e-14	TYMS/DTYMK/ATP5F1E/NUDT1/DUT/RAN/PKM/ENO1/PARP1/ATP5MF/NME1/TGFB1/TMSB4X/RHOA/ATP5ME/ATP5MC2/ATP5MC3/ATP5MG/GUK1/NME4/ATP5PB/ATP5F1A/ATP5PD/ATP5F1B/ATP5PF/ATP5F1D/ATP5F1C/IMPDH2/CYC1	29	Fib4
GO:0007006	GO:0007006	mitochondrial membrane organization	29/787	142/18866	9.11e-13	5.85e-11	4.75e-11	ATP5F1E/BAX/TFDP1/CALM3/ATP5MF/SLC25A5/YWHAH/TIMM10/ATP5ME/ATP5MC2/DYNLT1/PDCD5/ATP5MC3/YWHAE/ATP5MG/PPIF/ROMO1/ATP5IF1/ATP5PB/ATP5F1A/ATP5PD/ATP5F1B/ATP5PF/ATP5F1D/TIMM13/ATP5F1C/YWHAB/YWHAQ/BAD	29	Fib4
GO:0051783	GO:0051783	regulation of nuclear division	29/787	188/18866	1.11e-09	3.68e-08	2.98e-08	PTTG1/CENPF/NUSAP1/UBE2C/MKI67/CCNB1/KIF20B/MAD2L1/ANLN/CENPE/CDC20/DLGAP5/AURKB/NDC80/KIF11/TACC3/CDT1/SPDL1/MAD2L2/RANBP1/FBXO5/ANAPC11/ANAPC15/CALR/BUB3/PIN1/AURKAIP1/RAD21/NAA10	29	Fib4
GO:0072522	GO:0072522	purine-containing compound biosynthetic process	29/787	208/18866	1.19e-08	3.33e-07	2.7e-07	ACOT7/ATP5F1E/PKM/PRTFDC1/ENO1/PARP1/ATP5MF/NME1/HPRT1/PAICS/TGFB1/TMSB4X/SLC25A1/ATP5ME/ATP5MC2/ATP5MC3/TECR/ATP5MG/GUK1/NME4/ATP5PB/ATP5F1A/ATP5PD/ATP5F1B/ATP5PF/ATP5F1D/ATP5F1C/IMPDH2/CYC1	29	Fib4
GO:0006338	GO:0006338	chromatin remodeling	29/787	218/18866	3.45e-08	8.81e-07	7.15e-07	HMGB1/CENPW/CENPK/HMGB3/CENPM/CENPU/CENPA/HELLS/CENPH/KNL1/CENPN/CDKN2A/HMGB2/ITGB3BP/PTMA/ACTB/MIS18BP1/CENPX/DNMT1/ACTL6A/ANP32E/NUDT5/RUVBL2/CBX3/NASP/RBBP7/POLE3/ZNHIT1/NPM1	29	Fib4
GO:0043624	GO:0043624	cellular protein complex disassembly	29/787	224/18866	6.31e-08	1.51e-06	1.22e-06	STMN1/TPX2/CKAP2/CFL1/CKAP5/EIF5A/CAPG/MRPL51/MRPL37/MRPL52/MRPL17/AURKAIP1/MRPL57/MRPS11/RDX/MRPL12/MRPL18/MRPL13/MRPL47/MRPL14/MRPS15/MRPS36/MRPS12/CAPZA1/MRPL41/WDR1/MRPS34/MRPS21/CAPZB	29	Fib4
GO:0006403	GO:0006403	RNA localization	29/787	236/18866	1.97e-07	4.16e-06	3.38e-06	RAN/YBX1/CKAP5/DDX39A/EIF5A/MAGOHB/RUVBL2/ALYREF/RPS15/CCT5/MRPL18/FBL/SEC13/HNRNPA2B1/NPM1/HNRNPA1/NUTF2/NOP10/NHP2/SLBP/ENY2/CCT3/KHDRBS1/SRSF2/EIF6/MYO1C/RTRAF/SRSF9/RBM8A	29	Fib4
GO:0033157	GO:0033157	regulation of intracellular protein transport	29/787	264/18866	2.05e-06	3.59e-05	2.91e-05	CDK1/KIF20B/GTSE1/ECT2/BARD1/RAN/SAE1/ANP32B/TFDP1/UBL5/IFI27/TGFB1/YWHAH/RANGAP1/PARK7/OAZ1/ITGB1BP1/HRAS/MDFIC/PDCD5/YWHAE/KIF5B/UBE2L3/ATP5IF1/NUTF2/YWHAB/MYO1C/YWHAQ/BAD	29	Fib4
GO:0071356	GO:0071356	cellular response to tumor necrosis factor	29/787	297/18866	2.03e-05	0.0002991	0.000242685	BRCA1/COL1A1/POSTN/PSME2/TXNDC17/PSMA7/GSTP1/TMSB4X/PSMD14/CYBA/PSMB9/PSMC3/PSMB3/AKT1/TNFRSF12A/PSMB5/PSMD8/PSMD1/PSMB2/PSMB7/PSMB8/PSME1/ACTN4/PSMB6/PSMA4/PSMD2/PSMD7/PSMA3/PSMA1	29	Fib4
GO:0034612	GO:0034612	response to tumor necrosis factor	29/787	320/18866	7.91e-05	0.00102849	0.000834499	BRCA1/COL1A1/POSTN/PSME2/TXNDC17/PSMA7/GSTP1/TMSB4X/PSMD14/CYBA/PSMB9/PSMC3/PSMB3/AKT1/TNFRSF12A/PSMB5/PSMD8/PSMD1/PSMB2/PSMB7/PSMB8/PSME1/ACTN4/PSMB6/PSMA4/PSMD2/PSMD7/PSMA3/PSMA1	29	Fib4
GO:0050851	GO:0050851	antigen receptor-mediated signaling pathway	29/787	325/18866	0.000104011	0.00129837	0.00105348	BAX/THY1/PSME2/EZR/PSMA7/PHPT1/PSMD14/PSMB9/PSMC3/HLA-DRA/PSMB3/HRAS/PSMB5/PSMD8/PSMD1/PSMB2/PSMB7/PSMB8/PSME1/HLA-DRB1/PSMB6/HLA-DPA1/PSMA4/PSMD2/PSMD7/KHDRBS1/PSMA3/PSMA1/HLA-DPB1	29	Fib4
GO:0007052	GO:0007052	mitotic spindle organization	28/787	118/18866	4.26e-14	3.59e-12	2.91e-12	STMN1/TPX2/BIRC5/CCNB1/CENPE/CDC20/NUF2/DLGAP5/AURKB/SPC25/CENPH/PRC1/NDC80/KIF11/RACGAP1/MYBL2/KIF23/TACC3/TUBG1/RAN/MZT1/CKAP5/SMC1A/RHOA/GPSM2/SMC3/KPNB1/SUN2	28	Fib4
GO:0007088	GO:0007088	regulation of mitotic nuclear division	28/787	163/18866	1.69e-10	6.7e-09	5.44e-09	PTTG1/CENPF/NUSAP1/UBE2C/MKI67/CCNB1/KIF20B/MAD2L1/ANLN/CENPE/CDC20/DLGAP5/AURKB/NDC80/KIF11/TACC3/CDT1/SPDL1/MAD2L2/RANBP1/FBXO5/ANAPC11/ANAPC15/BUB3/PIN1/AURKAIP1/RAD21/NAA10	28	Fib4
GO:0009152	GO:0009152	purine ribonucleotide biosynthetic process	28/787	173/18866	7.01e-10	2.41e-08	1.96e-08	ACOT7/ATP5F1E/PKM/ENO1/PARP1/ATP5MF/NME1/HPRT1/PAICS/TGFB1/TMSB4X/SLC25A1/ATP5ME/ATP5MC2/ATP5MC3/TECR/ATP5MG/GUK1/NME4/ATP5PB/ATP5F1A/ATP5PD/ATP5F1B/ATP5PF/ATP5F1D/ATP5F1C/IMPDH2/CYC1	28	Fib4
GO:0038061	GO:0038061	NIK/NF-kappaB signaling	28/787	184/18866	2.95e-09	9.16e-08	7.43e-08	HMGB1/CALR/PSME2/PSMA7/TMSB4X/RHOA/COPS8/PSMD14/PSMB9/PSMC3/PSMB3/AKT1/PSMB5/PSMD8/PSMD1/PSMB2/PSMB7/PSMB8/PSME1/ACTN4/PPP4C/PSMB6/PSMA4/PSMD2/PSMD7/PHB/PSMA3/PSMA1	28	Fib4
GO:0009260	GO:0009260	ribonucleotide biosynthetic process	28/787	186/18866	3.77e-09	1.14e-07	9.22e-08	ACOT7/ATP5F1E/PKM/ENO1/PARP1/ATP5MF/NME1/HPRT1/PAICS/TGFB1/TMSB4X/SLC25A1/ATP5ME/ATP5MC2/ATP5MC3/TECR/ATP5MG/GUK1/NME4/ATP5PB/ATP5F1A/ATP5PD/ATP5F1B/ATP5PF/ATP5F1D/ATP5F1C/IMPDH2/CYC1	28	Fib4
GO:0046390	GO:0046390	ribose phosphate biosynthetic process	28/787	194/18866	9.81e-09	2.79e-07	2.27e-07	ACOT7/ATP5F1E/PKM/ENO1/PARP1/ATP5MF/NME1/HPRT1/PAICS/TGFB1/TMSB4X/SLC25A1/ATP5ME/ATP5MC2/ATP5MC3/TECR/ATP5MG/GUK1/NME4/ATP5PB/ATP5F1A/ATP5PD/ATP5F1B/ATP5PF/ATP5F1D/ATP5F1C/IMPDH2/CYC1	28	Fib4
GO:0006164	GO:0006164	purine nucleotide biosynthetic process	28/787	197/18866	1.38e-08	3.85e-07	3.12e-07	ACOT7/ATP5F1E/PKM/ENO1/PARP1/ATP5MF/NME1/HPRT1/PAICS/TGFB1/TMSB4X/SLC25A1/ATP5ME/ATP5MC2/ATP5MC3/TECR/ATP5MG/GUK1/NME4/ATP5PB/ATP5F1A/ATP5PD/ATP5F1B/ATP5PF/ATP5F1D/ATP5F1C/IMPDH2/CYC1	28	Fib4
GO:0051168	GO:0051168	nuclear export	28/787	204/18866	3e-08	7.79e-07	6.32e-07	GTSE1/BARD1/RAN/CSE1L/DDX39A/ANP32B/EIF5A/CALR/IFI27/TGFB1/MAGOHB/RANGAP1/ALYREF/RPS15/PARK7/SEC13/YWHAE/HNRNPA2B1/NPM1/HNRNPA1/NUTF2/SLBP/ENY2/KHDRBS1/SRSF2/EIF6/SRSF9/RBM8A	28	Fib4
GO:0050852	GO:0050852	T cell receptor signaling pathway	28/787	206/18866	3.71e-08	9.39e-07	7.62e-07	THY1/PSME2/EZR/PSMA7/PHPT1/PSMD14/PSMB9/PSMC3/HLA-DRA/PSMB3/HRAS/PSMB5/PSMD8/PSMD1/PSMB2/PSMB7/PSMB8/PSME1/HLA-DRB1/PSMB6/HLA-DPA1/PSMA4/PSMD2/PSMD7/KHDRBS1/PSMA3/PSMA1/HLA-DPB1	28	Fib4
GO:0045089	GO:0045089	positive regulation of innate immune response	28/787	213/18866	7.66e-08	1.72e-06	1.39e-06	HMGB1/HMGB3/HMGB2/RPS19/PSME2/PSMA7/PSMD14/PSMB9/PSMC3/PSMB3/HRAS/PRKDC/PSMB5/PSMD8/PSMD1/PSMB2/PSMB7/NONO/PSMB8/PSME1/XRCC6/PSMB6/PSMA4/PSMD2/XRCC5/PSMD7/PSMA3/PSMA1	28	Fib4
GO:0043903	GO:0043903	regulation of symbiotic process	28/787	231/18866	4.24e-07	8.39e-06	6.81e-06	TOP2A/LGALS1/GAPDH/CFL1/PPIA/NUCKS1/P4HB/POLR2L/PPIH/FAM111A/KPNA2/IFI27/BANF1/PSMC3/CAV1/PPIB/HACD3/MDFIC/DYNLT1/SNF8/CD74/HLA-DRB1/POLR2E/POLR2J/POLR2F/POLR2I/PHB/BAD	28	Fib4
GO:2000027	GO:2000027	regulation of animal organ morphogenesis	28/787	254/18866	2.86e-06	4.87e-05	3.95e-05	PFN1/AP2S1/BAX/PSME2/PSMA7/RHOA/PSMD14/PSMB9/PSMC3/PTN/PSMB3/PSMB5/PSMD8/PSMD1/PSMB2/PSMB7/PSMB8/PSME1/RAC1/PSMB6/PSMA4/AP2M1/PSMD2/PSMD7/PSMA3/PSMA1/CTNNB1/MDK	28	Fib4
GO:0034504	GO:0034504	protein localization to nucleus	28/787	277/18866	1.49e-05	0.000224174	0.000181891	CDK1/GTSE1/ECT2/BARD1/RAN/CSE1L/LMNA/COL1A1/PARP1/KPNA2/CALR/TGFB1/PIN1/RANGAP1/PARK7/CCT5/AKT1/MDFIC/YWHAE/ARL2/KPNB1/NUTF2/CTDNEP1/ELAVL1/SUMO3/CCT3/SUN2/SUMO1	28	Fib4
GO:0019058	GO:0019058	viral life cycle	28/787	341/18866	0.000529734	0.005227	0.00424111	TOP2A/LGALS1/CDK1/PPIA/DEK/NUCKS1/RAN/UBA52/RPSA/P4HB/PPIH/FAM111A/KPNA2/CTSB/SIVA1/IFI27/BANF1/CAV1/PPIB/HACD3/DYNLT1/SNF8/SEC13/KPNB1/CD74/HLA-DRB1/ITGB1/PHB	28	Fib4
GO:0001738	GO:0001738	morphogenesis of a polarized epithelium	27/787	145/18866	5.32e-11	2.32e-09	1.88e-09	PFN1/ACTB/ACTG1/AP2S1/PSME2/PSMA7/RHOA/PSMD14/PSMB9/PSMC3/PSMB3/PSMB5/PSMD8/PSMD1/PSMB2/PSMB7/PSMB8/PSME1/RAC1/WDR1/PSMB6/PSMA4/AP2M1/PSMD2/PSMD7/PSMA3/PSMA1	27	Fib4
GO:0007093	GO:0007093	mitotic cell cycle checkpoint	27/787	166/18866	1.26e-09	4.11e-08	3.33e-08	TOP2A/CENPF/CDK1/CCNB1/MAD2L1/CDC20/GTSE1/ZWINT/AURKB/CLSPN/NDC80/CDT1/BRCA1/SPDL1/PCNA/MAD2L2/BAX/ANAPC15/TFDP1/BUB3/TGFB1/RPS27L/WEE1/RPA2/HRAS/PRKDC/CCND1	27	Fib4
GO:0000075	GO:0000075	cell cycle checkpoint	27/787	219/18866	4.84e-07	9.5e-06	7.71e-06	TOP2A/CENPF/CDK1/CCNB1/MAD2L1/CDC20/GTSE1/ZWINT/AURKB/CLSPN/NDC80/CDT1/BRCA1/SPDL1/PCNA/MAD2L2/BAX/ANAPC15/TFDP1/BUB3/TGFB1/RPS27L/WEE1/RPA2/HRAS/PRKDC/CCND1	27	Fib4
GO:0032388	GO:0032388	positive regulation of intracellular transport	27/787	222/18866	6.35e-07	1.23e-05	9.96e-06	CDK1/KIF20B/GTSE1/ECT2/RAN/SAE1/ANP32B/TFDP1/ANXA2/UBL5/EZR/TGFB1/YWHAH/RDX/OAZ1/ITGB1BP1/HRAS/PDCD5/YWHAE/KIF5B/UBE2L3/NUTF2/YWHAB/KHDRBS1/MYO1C/YWHAQ/BAD	27	Fib4
GO:0051321	GO:0051321	meiotic cell cycle	27/787	254/18866	8.44e-06	0.000133794	0.000108559	TOP2A/PTTG1/CKS2/SMC4/ASPM/CDC20/NUF2/SMC2/SGO2/NCAPD2/MND1/SGO1/PSMC3IP/TUBG1/MNS1/CENPX/FBXO5/NCAPD3/NCAPH2/MASTL/CALR/CDC25B/SMC1A/BUB3/RAD21/SMC3/SUN2	27	Fib4
GO:0031334	GO:0031334	positive regulation of protein-containing complex assembly	27/787	257/18866	1.05e-05	0.000162794	0.000132089	CDT1/PFN1/RPA3/BAX/CKAP5/PARP1/ARPC2/TGFB1/DDB2/RHOA/PARK7/PSMC3/ARPC3/ARPC5L/RPA2/ARPC4/RBX1/RHOC/ARL2/FSCN1/RAC1/STMP1/ARPC5/BRK1/ARPC1B/MYO1C/SUMO1	27	Fib4
GO:0110053	GO:0110053	regulation of actin filament organization	27/787	278/18866	4.26e-05	0.000590809	0.000479373	STMN1/PFN1/CFL1/ACTG1/TMSB10/ARPC2/CAPG/S100A10/TMSB4X/COTL1/RHOA/ARPC3/RDX/ARPC5L/ITGB1BP1/ARPC4/CCDC88A/RHOC/RAC1/CAPZA1/WDR1/ELN/ARPC5/BRK1/ARPC1B/MYO1C/CAPZB	27	Fib4
GO:0051235	GO:0051235	maintenance of location	27/787	324/18866	0.000527019	0.00521102	0.00422815	ASPM/BARD1/TMSB10/BAX/CALM3/THY1/CALM2/CALR/TMSB4X/RANGAP1/GPSM2/SELENON/CYBA/PARK7/CAV1/HSP90B1/AKT1/CALM1/CCDC88A/KDELR2/KDELR3/ARL2/TSPO/RER1/SRGN/YWHAB/SUN2	27	Fib4
GO:0009144	GO:0009144	purine nucleoside triphosphate metabolic process	26/787	87/18866	8.24e-16	8.71e-14	7.06e-14	ATP5F1E/NUDT1/RAN/PKM/ENO1/PARP1/ATP5MF/NME1/TGFB1/TMSB4X/RHOA/ATP5ME/ATP5MC2/ATP5MC3/ATP5MG/GUK1/NME4/ATP5PB/ATP5F1A/ATP5PD/ATP5F1B/ATP5PF/ATP5F1D/ATP5F1C/IMPDH2/CYC1	26	Fib4
GO:0044106	GO:0044106	cellular amine metabolic process	26/787	131/18866	2.72e-11	1.25e-09	1.02e-09	HPRT1/SMS/PSME2/PSMA7/MOXD1/ALDH7A1/PSMD14/PARK7/PSMB9/PSMC3/OAZ1/PSMB3/PSMB5/PSMD8/PSMD1/PSMB2/PSMB7/PSMB8/PSME1/SRM/PSMB6/PSMA4/PSMD2/PSMD7/PSMA3/PSMA1	26	Fib4
GO:0009308	GO:0009308	amine metabolic process	26/787	140/18866	1.29e-10	5.31e-09	4.31e-09	HPRT1/SMS/PSME2/PSMA7/MOXD1/ALDH7A1/PSMD14/PARK7/PSMB9/PSMC3/OAZ1/PSMB3/PSMB5/PSMD8/PSMD1/PSMB2/PSMB7/PSMB8/PSME1/SRM/PSMB6/PSMA4/PSMD2/PSMD7/PSMA3/PSMA1	26	Fib4
GO:0035567	GO:0035567	non-canonical Wnt signaling pathway	26/787	151/18866	7.2e-10	2.46e-08	2e-08	PFN1/AP2S1/PSME2/PSMA7/RHOA/PSMD14/PSMB9/PSMC3/PSMB3/CALM1/PSMB5/PSMD8/PSMD1/PSMB2/PSMB7/PSMB8/PSME1/RAC1/PSMB6/PSMA4/AP2M1/PSMD2/PSMD7/PSMA3/PSMA1/CTNNB1	26	Fib4
GO:1905330	GO:1905330	regulation of morphogenesis of an epithelium	26/787	181/18866	3.64e-08	9.25e-07	7.51e-07	PFN1/AP2S1/PSME2/PSMA7/RHOA/PSMD14/PSMB9/PSMC3/PSMB3/PSMB5/PSMD8/PSMD1/PSMB2/PSMB7/PSMB8/PSME1/RAC1/PSMB6/PSMA4/AP2M1/PSMD2/PSMD7/PSMA3/PSMA1/CTNNB1/MDK	26	Fib4
GO:0006611	GO:0006611	protein export from nucleus	26/787	184/18866	5.12e-08	1.24e-06	1.01e-06	GTSE1/BARD1/RAN/CSE1L/DDX39A/ANP32B/EIF5A/CALR/IFI27/TGFB1/MAGOHB/RANGAP1/ALYREF/RPS15/PARK7/SEC13/YWHAE/HNRNPA2B1/NPM1/NUTF2/SLBP/ENY2/SRSF2/EIF6/SRSF9/RBM8A	26	Fib4
GO:0090090	GO:0090090	negative regulation of canonical Wnt signaling pathway	26/787	184/18866	5.12e-08	1.24e-06	1.01e-06	MAD2L2/IGFBP2/PSME2/PSMA7/RUVBL2/PSMD14/PSMB9/PSMC3/CAV1/PSMB3/RBX1/PSMB5/DKK3/PSMD8/PSMD1/PSMB2/PSMB7/PSMB8/PSME1/PSMB6/PSMA4/PSMD2/PSMD7/PSMA3/PSMA1/MDK	26	Fib4
GO:0051651	GO:0051651	maintenance of location in cell	26/787	216/18866	1.24e-06	2.28e-05	1.85e-05	ASPM/BARD1/TMSB10/BAX/CALM3/THY1/CALM2/CALR/TMSB4X/RANGAP1/GPSM2/SELENON/CYBA/PARK7/CAV1/HSP90B1/AKT1/CALM1/CCDC88A/KDELR2/KDELR3/ARL2/TSPO/RER1/SRGN/SUN2	26	Fib4
GO:0030178	GO:0030178	negative regulation of Wnt signaling pathway	26/787	219/18866	1.62e-06	2.9e-05	2.36e-05	MAD2L2/IGFBP2/PSME2/PSMA7/RUVBL2/PSMD14/PSMB9/PSMC3/CAV1/PSMB3/RBX1/PSMB5/DKK3/PSMD8/PSMD1/PSMB2/PSMB7/PSMB8/PSME1/PSMB6/PSMA4/PSMD2/PSMD7/PSMA3/PSMA1/MDK	26	Fib4
GO:0006302	GO:0006302	double-strand break repair	26/787	262/18866	4.08e-05	0.000567553	0.000460504	ESCO2/FOXM1/RAD51AP1/GINS2/BRCA1/NSD2/MCM5/MCM4/BARD1/DEK/NUCKS1/MCM3/MCM7/RPA3/MAD2L2/PARP1/PAXX/PSMD14/RAD21/RECQL/RPA2/PRKDC/XRCC6/PPP4C/XRCC5/SUMO1	26	Fib4
GO:0007568	GO:0007568	aging	26/787	319/18866	0.000919157	0.00874303	0.00709396	TYMS/CDK1/AURKB/FOXM1/CDKN2A/NUDT1/BCL2L12/YBX1/FBXO5/COMP/LMNA/CACYBP/IGFBP2/CALR/NDUFS6/CISD2/AKT1/HRAS/PRKDC/RPN2/NPM1/ROMO1/TIMP1/GPX4/TSPO/SERP1	26	Fib4
GO:0010972	GO:0010972	negative regulation of G2/M transition of mitotic cell cycle	25/787	96/18866	1e-13	7.68e-12	6.23e-12	CDK1/AURKB/CLSPN/BRCA1/PSME2/PSMA7/PSMD14/PSMB9/PSMC3/RAD21/PSMB3/RBX1/PSMB5/PSMD8/PSMD1/PSMB2/PSMB7/PSMB8/PSME1/PSMB6/PSMA4/PSMD2/PSMD7/PSMA3/PSMA1	25	Fib4
GO:0033108	GO:0033108	mitochondrial respiratory chain complex assembly	25/787	102/18866	4.48e-13	3.14e-11	2.54e-11	UQCC2/NDUFB1/NDUFS6/NDUFB3/UQCR10/UQCRB/NDUFB11/NDUFA6/NDUFB2/NDUFS8/NDUFB6/NDUFA2/NDUFA3/NDUFS5/COX17/NDUFAF8/NDUFA1/COX20/NDUFB7/NDUFAF2/NDUFAF3/NDUFA12/NDUFB4/NDUFB10/NDUFV2	25	Fib4
GO:0051983	GO:0051983	regulation of chromosome segregation	25/787	107/18866	1.43e-12	8.74e-11	7.09e-11	PTTG1/CENPF/UBE2C/MKI67/CCNB1/MAD2L1/CENPE/CDC20/DLGAP5/AURKB/ECT2/NDC80/RACGAP1/TACC3/CDT1/SPDL1/MAD2L2/FBXO5/ANAPC11/ANAPC15/BUB3/RAD21/RCC2/NAA10/CTNNB1	25	Fib4
GO:1902750	GO:1902750	negative regulation of cell cycle G2/M phase transition	25/787	108/18866	1.79e-12	1.07e-10	8.65e-11	CDK1/AURKB/CLSPN/BRCA1/PSME2/PSMA7/PSMD14/PSMB9/PSMC3/RAD21/PSMB3/RBX1/PSMB5/PSMD8/PSMD1/PSMB2/PSMB7/PSMB8/PSME1/PSMB6/PSMA4/PSMD2/PSMD7/PSMA3/PSMA1	25	Fib4
GO:0001736	GO:0001736	establishment of planar polarity	25/787	124/18866	4.57e-11	2.02e-09	1.64e-09	PFN1/AP2S1/PSME2/PSMA7/RHOA/PSMD14/PSMB9/PSMC3/PSMB3/PSMB5/PSMD8/PSMD1/PSMB2/PSMB7/PSMB8/PSME1/RAC1/WDR1/PSMB6/PSMA4/AP2M1/PSMD2/PSMD7/PSMA3/PSMA1	25	Fib4
GO:0007164	GO:0007164	establishment of tissue polarity	25/787	124/18866	4.57e-11	2.02e-09	1.64e-09	PFN1/AP2S1/PSME2/PSMA7/RHOA/PSMD14/PSMB9/PSMC3/PSMB3/PSMB5/PSMD8/PSMD1/PSMB2/PSMB7/PSMB8/PSME1/RAC1/WDR1/PSMB6/PSMA4/AP2M1/PSMD2/PSMD7/PSMA3/PSMA1	25	Fib4
GO:0002218	GO:0002218	activation of innate immune response	25/787	144/18866	1.28e-09	4.14e-08	3.36e-08	HMGB1/PSME2/PSMA7/PSMD14/PSMB9/PSMC3/PSMB3/HRAS/PRKDC/PSMB5/PSMD8/PSMD1/PSMB2/PSMB7/NONO/PSMB8/PSME1/XRCC6/PSMB6/PSMA4/PSMD2/XRCC5/PSMD7/PSMA3/PSMA1	25	Fib4
GO:0090263	GO:0090263	positive regulation of canonical Wnt signaling pathway	25/787	150/18866	3.07e-09	9.49e-08	7.7e-08	ASPM/COL1A1/PSME2/TGFB1/PSMA7/PIN1/PSMD14/PSMB9/PSMC3/CAV1/PSMB3/PSMB5/PSMD8/PSMD1/PSMB2/PSMB7/PSMB8/PSME1/CTDNEP1/PSMB6/PSMA4/PSMD2/PSMD7/PSMA3/PSMA1	25	Fib4
GO:0002244	GO:0002244	hematopoietic progenitor cell differentiation	25/787	172/18866	5.24e-08	1.27e-06	1.03e-06	TOP2A/ANLN/ESCO2/PSME2/TGFB1/PSMA7/PSMD14/PSMB9/PSMC3/PSMB3/PRKDC/PSMB5/PSMD8/PSMD1/PSMB2/PSMB7/PSMB8/PSME1/PSMB6/PSMA4/PSMD2/XRCC5/PSMD7/PSMA3/PSMA1	25	Fib4
GO:0030177	GO:0030177	positive regulation of Wnt signaling pathway	25/787	183/18866	1.8e-07	3.85e-06	3.12e-06	ASPM/COL1A1/PSME2/TGFB1/PSMA7/PIN1/PSMD14/PSMB9/PSMC3/CAV1/PSMB3/PSMB5/PSMD8/PSMD1/PSMB2/PSMB7/PSMB8/PSME1/CTDNEP1/PSMB6/PSMA4/PSMD2/PSMD7/PSMA3/PSMA1	25	Fib4
GO:0050792	GO:0050792	regulation of viral process	25/787	217/18866	4.4e-06	7.22e-05	5.85e-05	TOP2A/LGALS1/CFL1/PPIA/NUCKS1/P4HB/POLR2L/PPIH/FAM111A/KPNA2/IFI27/BANF1/PSMC3/PPIB/HACD3/MDFIC/DYNLT1/SNF8/CD74/HLA-DRB1/POLR2E/POLR2J/POLR2F/POLR2I/PHB	25	Fib4
GO:0006333	GO:0006333	chromatin assembly or disassembly	25/787	220/18866	5.62e-06	9.13e-05	7.41e-05	CENPW/CENPK/CENPM/CENPU/CENPA/HELLS/CENPH/KNL1/CENPN/CDKN2A/HMGB2/ITGB3BP/MIS18BP1/CENPX/DNMT1/HIRIP3/ANP32B/NAP1L4/SET/NASP/RBBP7/NAP1L1/POLE3/NPM1/HP1BP3	25	Fib4
GO:0006457	GO:0006457	protein folding	25/787	230/18866	1.23e-05	0.000187248	0.00015193	PPIA/P4HB/PPIH/CALR/RUVBL2/PDIA4/PRDX4/HSP90B1/PPIB/CCT5/PDCD5/VBP1/MLEC/PDIA6/PPIF/GNAI2/AHSA1/PTGES3/CD74/TBCA/GRN/GNB2/CCT3/PFDN2/ERP29	25	Fib4
GO:0015931	GO:0015931	nucleobase-containing compound transport	25/787	261/18866	0.000101077	0.00126839	0.00102915	RAN/YBX1/CKAP5/DDX39A/EIF5A/SLC25A5/MAGOHB/ALYREF/SLC25A1/RPS15/MRPL18/SEC13/HNRNPA2B1/NPM1/HNRNPA1/NUTF2/SLBP/ENY2/KHDRBS1/SRSF2/EIF6/MYO1C/RTRAF/SRSF9/RBM8A	25	Fib4
GO:0072331	GO:0072331	signal transduction by p53 class mediator	25/787	267/18866	0.000144886	0.00174009	0.00141188	TPX2/CDK1/CCNB1/GTSE1/AURKB/FOXM1/RFC3/BRCA1/RFC4/PCNA/BARD1/RPA3/BCL2L12/BAX/RFC2/TFDP1/HINT1/SSRP1/RPS27L/PIN1/KMT5A/RPA2/RBBP7/AKT1/CD74	25	Fib4
GO:0031503	GO:0031503	protein-containing complex localization	25/787	291/18866	0.000536371	0.00528153	0.00428536	BIRC5/RAN/MZT1/DDX39A/HSPB11/DYNLL1/EIF5A/EZR/MAGOHB/ALYREF/SSNA1/RPS15/RCC2/HRAS/SEC13/HNRNPA2B1/KIF5B/NPM1/RAB8A/SLBP/ENY2/SRSF2/EIF6/SRSF9/RBM8A	25	Fib4
GO:0007162	GO:0007162	negative regulation of cell adhesion	25/787	301/18866	0.000874932	0.00844052	0.00684852	LGALS1/HMGB1/CDKN2A/MAD2L2/COL1A1/POSTN/FXYD5/TGFB1/RHOA/ADAM15/RDX/RCC2/ITGB1BP1/AKT1/TNC/MMP14/ANXA1/ARHGDIA/ACTN4/CD74/HLA-DRB1/ATP5F1B/ARHGDIB/RUNX3/MDK	25	Fib4
GO:0009205	GO:0009205	purine ribonucleoside triphosphate metabolic process	24/787	79/18866	7.05e-15	6.84e-13	5.55e-13	ATP5F1E/RAN/PKM/ENO1/PARP1/ATP5MF/NME1/TGFB1/TMSB4X/RHOA/ATP5ME/ATP5MC2/ATP5MC3/ATP5MG/NME4/ATP5PB/ATP5F1A/ATP5PD/ATP5F1B/ATP5PF/ATP5F1D/ATP5F1C/IMPDH2/CYC1	24	Fib4
GO:0009142	GO:0009142	nucleoside triphosphate biosynthetic process	24/787	82/18866	1.8e-14	1.61e-12	1.31e-12	TYMS/DTYMK/ATP5F1E/PKM/ENO1/PARP1/ATP5MF/NME1/TGFB1/TMSB4X/ATP5ME/ATP5MC2/ATP5MC3/ATP5MG/NME4/ATP5PB/ATP5F1A/ATP5PD/ATP5F1B/ATP5PF/ATP5F1D/ATP5F1C/IMPDH2/CYC1	24	Fib4
GO:0009199	GO:0009199	ribonucleoside triphosphate metabolic process	24/787	85/18866	4.38e-14	3.59e-12	2.91e-12	ATP5F1E/RAN/PKM/ENO1/PARP1/ATP5MF/NME1/TGFB1/TMSB4X/RHOA/ATP5ME/ATP5MC2/ATP5MC3/ATP5MG/NME4/ATP5PB/ATP5F1A/ATP5PD/ATP5F1B/ATP5PF/ATP5F1D/ATP5F1C/IMPDH2/CYC1	24	Fib4
GO:0051304	GO:0051304	chromosome separation	24/787	94/18866	5.01e-13	3.46e-11	2.8e-11	TOP2A/PTTG1/CENPF/UBE2C/CCNB1/MAD2L1/CENPE/CDC20/DLGAP5/AURKB/NDC80/TACC3/NCAPD2/CDT1/SPDL1/MAD2L2/CENPX/FBXO5/ANAPC11/ANAPC15/NCAPD3/NCAPH2/BUB3/RAD21	24	Fib4
GO:0060071	GO:0060071	Wnt signaling pathway, planar cell polarity pathway	24/787	108/18866	1.27e-11	6.35e-10	5.15e-10	PFN1/AP2S1/PSME2/PSMA7/RHOA/PSMD14/PSMB9/PSMC3/PSMB3/PSMB5/PSMD8/PSMD1/PSMB2/PSMB7/PSMB8/PSME1/RAC1/PSMB6/PSMA4/AP2M1/PSMD2/PSMD7/PSMA3/PSMA1	24	Fib4
GO:0090175	GO:0090175	regulation of establishment of planar polarity	24/787	110/18866	1.92e-11	9.14e-10	7.42e-10	PFN1/AP2S1/PSME2/PSMA7/RHOA/PSMD14/PSMB9/PSMC3/PSMB3/PSMB5/PSMD8/PSMD1/PSMB2/PSMB7/PSMB8/PSME1/RAC1/PSMB6/PSMA4/AP2M1/PSMD2/PSMD7/PSMA3/PSMA1	24	Fib4
GO:0033209	GO:0033209	tumor necrosis factor-mediated signaling pathway	24/787	173/18866	2.36e-07	4.88e-06	3.96e-06	PSME2/TXNDC17/PSMA7/GSTP1/TMSB4X/PSMD14/PSMB9/PSMC3/PSMB3/TNFRSF12A/PSMB5/PSMD8/PSMD1/PSMB2/PSMB7/PSMB8/PSME1/ACTN4/PSMB6/PSMA4/PSMD2/PSMD7/PSMA3/PSMA1	24	Fib4
GO:0034728	GO:0034728	nucleosome organization	24/787	183/18866	6.74e-07	1.28e-05	1.04e-05	CENPW/CENPK/CENPM/CENPU/CENPA/CENPH/KNL1/CENPN/HMGB2/ITGB3BP/PTMA/MIS18BP1/CENPX/ANP32B/ANP32E/NAP1L4/SET/NASP/RBBP7/NAP1L1/POLE3/ZNHIT1/NPM1/HP1BP3	24	Fib4
GO:0031497	GO:0031497	chromatin assembly	24/787	195/18866	2.13e-06	3.73e-05	3.03e-05	CENPW/CENPK/CENPM/CENPU/CENPA/HELLS/CENPH/KNL1/CENPN/CDKN2A/HMGB2/ITGB3BP/MIS18BP1/CENPX/DNMT1/ANP32B/NAP1L4/SET/NASP/RBBP7/NAP1L1/POLE3/NPM1/HP1BP3	24	Fib4
GO:1901654	GO:1901654	response to ketone	24/787	200/18866	3.34e-06	5.6e-05	4.54e-05	TYMS/PCNA/EIF4EBP1/CALM3/PARP1/NME1/CALR/TGFB1/AQP1/ADAM15/CYBA/PARK7/CBX3/RPL27/CAV1/NASP/PTN/AKT1/TNC/CCND1/CDK4/TSPO/HNRNPD/BAD	24	Fib4
GO:0007050	GO:0007050	cell cycle arrest	24/787	234/18866	4.72e-05	0.000652208	0.000529192	CDKN3/CDK1/CCNB1/KIF20B/GTSE1/FOXM1/CDKN2A/BRCA1/PCNA/BARD1/BAX/TFDP1/CDKN2D/CDKN2C/CALR/TGFB1/RHEB/FAP/LAMTOR2/HRAS/RASSF1/PPM1G/CCND1/CDK4	24	Fib4
GO:0048863	GO:0048863	stem cell differentiation	24/787	264/18866	0.000303395	0.00324988	0.00263691	CFL1/PSME2/PSMA7/PSMD14/PSMB9/PSMC3/FN1/PTN/PSMB3/PRKDC/PSMB5/PSMD8/PSMD1/PSMB2/PSMB7/PSMB8/PSME1/PSMB6/PSMA4/PSMD2/XRCC5/PSMD7/PSMA3/PSMA1	24	Fib4
GO:0043618	GO:0043618	regulation of transcription from RNA polymerase II promoter in response to stress	23/787	109/18866	1.04e-10	4.37e-09	3.54e-09	UBA52/PSME2/ELOB/PSMA7/PSMD14/PSMB9/PSMC3/PSMB3/RBX1/PSMB5/PSMD8/PSMD1/PSMB2/PSMB7/PSMB8/PSME1/CREB3L1/PSMB6/PSMA4/PSMD2/PSMD7/PSMA3/PSMA1	23	Fib4
GO:0043620	GO:0043620	regulation of DNA-templated transcription in response to stress	23/787	115/18866	3.23e-10	1.19e-08	9.66e-09	UBA52/PSME2/ELOB/PSMA7/PSMD14/PSMB9/PSMC3/PSMB3/RBX1/PSMB5/PSMD8/PSMD1/PSMB2/PSMB7/PSMB8/PSME1/CREB3L1/PSMB6/PSMA4/PSMD2/PSMD7/PSMA3/PSMA1	23	Fib4
GO:0032392	GO:0032392	DNA geometric change	23/787	116/18866	3.87e-10	1.38e-08	1.12e-08	TOP2A/HMGB1/HMGB3/GINS2/RFC3/MCM5/HMGB2/MCM4/RFC4/MCM3/MCM7/UBA52/RFC2/PARP1/DDB2/RUVBL2/RECQL/RBX1/HNRNPA2B1/ANXA1/XRCC6/XRCC5/SSBP1	23	Fib4
GO:0006414	GO:0006414	translational elongation	23/787	135/18866	8.49e-09	2.43e-07	1.97e-07	RPLP2/RPLP1/EIF5A/MRPL51/MRPL37/MRPL52/MRPL17/AURKAIP1/MRPL57/MRPS11/MRPL12/MRPL18/MRPL13/MRPL47/MRPL14/MRPS15/SRP9/MRPS36/MRPS12/MRPL41/MRPS34/EEF1B2/MRPS21	23	Fib4
GO:2001251	GO:2001251	negative regulation of chromosome organization	23/787	148/18866	5.07e-08	1.24e-06	1.01e-06	TOP2A/PTTG1/CENPF/CCNB1/MAD2L1/CDC20/AURKB/ATAD2/NDC80/CDT1/BRCA1/SPDL1/MAD2L2/DNMT1/FBXO5/ANAPC15/PARP1/BUB3/RAD21/SET/NAA10/HNRNPA1/XRCC5	23	Fib4
GO:0006261	GO:0006261	DNA-dependent DNA replication	23/787	151/18866	7.41e-08	1.68e-06	1.36e-06	GINS2/ORC6/CDT1/RFC3/MCM5/MCM4/RFC4/PCNA/GMNN/NUCKS1/MCM3/MCM7/RPA3/CENPX/FBXO5/DBF4/RFC2/ALYREF/POLD2/RECQL/RPA2/POLE3/SSBP1	23	Fib4
GO:0090316	GO:0090316	positive regulation of intracellular protein transport	23/787	182/18866	2.19e-06	3.81e-05	3.09e-05	CDK1/KIF20B/GTSE1/ECT2/RAN/SAE1/ANP32B/TFDP1/UBL5/TGFB1/YWHAH/OAZ1/ITGB1BP1/HRAS/PDCD5/YWHAE/KIF5B/UBE2L3/NUTF2/YWHAB/MYO1C/YWHAQ/BAD	23	Fib4
GO:0050657	GO:0050657	nucleic acid transport	23/787	200/18866	1.08e-05	0.000166249	0.000134892	RAN/YBX1/CKAP5/DDX39A/EIF5A/MAGOHB/ALYREF/RPS15/MRPL18/SEC13/HNRNPA2B1/NPM1/HNRNPA1/NUTF2/SLBP/ENY2/KHDRBS1/SRSF2/EIF6/MYO1C/RTRAF/SRSF9/RBM8A	23	Fib4
GO:0050658	GO:0050658	RNA transport	23/787	200/18866	1.08e-05	0.000166249	0.000134892	RAN/YBX1/CKAP5/DDX39A/EIF5A/MAGOHB/ALYREF/RPS15/MRPL18/SEC13/HNRNPA2B1/NPM1/HNRNPA1/NUTF2/SLBP/ENY2/KHDRBS1/SRSF2/EIF6/MYO1C/RTRAF/SRSF9/RBM8A	23	Fib4
GO:0051054	GO:0051054	positive regulation of DNA metabolic process	23/787	200/18866	1.08e-05	0.000166249	0.000134892	HMGB1/AURKB/FOXM1/RFC3/BRCA1/NSD2/RFC4/PCNA/MAD2L2/BAX/RFC2/PARP1/TGFB1/CCT5/AKT1/PRKDC/HNRNPA2B1/HNRNPA1/PTGES3/HNRNPD/XRCC5/CCT3/CTNNB1	23	Fib4
GO:0051236	GO:0051236	establishment of RNA localization	23/787	203/18866	1.38e-05	0.000209645	0.000170103	RAN/YBX1/CKAP5/DDX39A/EIF5A/MAGOHB/ALYREF/RPS15/MRPL18/SEC13/HNRNPA2B1/NPM1/HNRNPA1/NUTF2/SLBP/ENY2/KHDRBS1/SRSF2/EIF6/MYO1C/RTRAF/SRSF9/RBM8A	23	Fib4
GO:0070555	GO:0070555	response to interleukin-1	23/787	211/18866	2.59e-05	0.00037408	0.000303523	UBA52/PSME2/PSMA7/PSMD14/CYBA/PSMB9/PSMC3/PSMB3/RBX1/PSMB5/PSMD8/PSMD1/ANXA1/PSMB2/PSMB7/PSMB8/PSME1/PSMB6/PSMA4/PSMD2/PSMD7/PSMA3/PSMA1	23	Fib4
GO:0007163	GO:0007163	establishment or maintenance of cell polarity	23/787	220/18866	5.01e-05	0.000690318	0.000560114	KIF20B/MAD2L1/CENPA/NDC80/SPDL1/CFL1/ACTB/CKAP5/LMNA/AQP1/RHOA/PDZD11/GPSM2/WEE1/DYNLT1/RHOG/RHOC/FSCN1/CAP1/RAC1/WDR1/ARPC5/ITGB1	23	Fib4
GO:0008154	GO:0008154	actin polymerization or depolymerization	23/787	221/18866	5.37e-05	0.00073872	0.000599386	DIAPH3/PFN1/CFL1/TMSB10/ARPC2/CAPG/TMSB4X/COTL1/RHOA/ARPC3/RDX/ARPC5L/ARPC4/CAP1/RAC1/CAPZA1/WDR1/ELN/ARPC5/BRK1/ARPC1B/MYO1C/CAPZB	23	Fib4
GO:0051495	GO:0051495	positive regulation of cytoskeleton organization	23/787	230/18866	9.92e-05	0.00124839	0.00101293	PFN1/CFL1/RANBP1/CKAP5/ARPC2/S100A10/RHOA/GPSM2/ARPC3/ARPC5L/ITGB1BP1/ARPC4/HRAS/CCDC88A/RHOC/ARL2/RAC1/WDR1/ARPC5/BRK1/PFDN2/ARPC1B/MYO1C	23	Fib4
GO:0097305	GO:0097305	response to alcohol	23/787	234/18866	0.00012867	0.00155713	0.00126344	TYMS/CDK1/GGH/BRCA1/EIF4EBP1/CALM3/PARP1/SPARC/TGFB1/GSTP1/RHOA/ADAM15/PSMD14/CYBA/RPL27/AKT1/TNC/CCND1/CDK4/EEF1B2/HNRNPD/BAD/CTNNB1	23	Fib4
GO:1903320	GO:1903320	regulation of protein modification by small protein conjugation or removal	23/787	242/18866	0.000211718	0.00238045	0.00193146	UBE2C/MAD2L1/CDC20/FANCI/BRCA1/MAD2L2/UBE2S/CENPX/FBXO5/SAE1/RPS2/MASTL/PIN1/HMG20B/COPS9/PARK7/CAV1/AKT1/RBX1/UBE2L3/TSPO/UBE2I/CTNNB1	23	Fib4
GO:0009206	GO:0009206	purine ribonucleoside triphosphate biosynthetic process	22/787	65/18866	7.39e-15	7.03e-13	5.7e-13	ATP5F1E/PKM/ENO1/PARP1/ATP5MF/NME1/TGFB1/TMSB4X/ATP5ME/ATP5MC2/ATP5MC3/ATP5MG/NME4/ATP5PB/ATP5F1A/ATP5PD/ATP5F1B/ATP5PF/ATP5F1D/ATP5F1C/IMPDH2/CYC1	22	Fib4
GO:0009145	GO:0009145	purine nucleoside triphosphate biosynthetic process	22/787	66/18866	1.06e-14	9.74e-13	7.9e-13	ATP5F1E/PKM/ENO1/PARP1/ATP5MF/NME1/TGFB1/TMSB4X/ATP5ME/ATP5MC2/ATP5MC3/ATP5MG/NME4/ATP5PB/ATP5F1A/ATP5PD/ATP5F1B/ATP5PF/ATP5F1D/ATP5F1C/IMPDH2/CYC1	22	Fib4
GO:0009201	GO:0009201	ribonucleoside triphosphate biosynthetic process	22/787	71/18866	5.97e-14	4.73e-12	3.84e-12	ATP5F1E/PKM/ENO1/PARP1/ATP5MF/NME1/TGFB1/TMSB4X/ATP5ME/ATP5MC2/ATP5MC3/ATP5MG/NME4/ATP5PB/ATP5F1A/ATP5PD/ATP5F1B/ATP5PF/ATP5F1D/ATP5F1C/IMPDH2/CYC1	22	Fib4
GO:0061418	GO:0061418	regulation of transcription from RNA polymerase II promoter in response to hypoxia	22/787	77/18866	3.85e-13	2.77e-11	2.25e-11	UBA52/PSME2/ELOB/PSMA7/PSMD14/PSMB9/PSMC3/PSMB3/RBX1/PSMB5/PSMD8/PSMD1/PSMB2/PSMB7/PSMB8/PSME1/PSMB6/PSMA4/PSMD2/PSMD7/PSMA3/PSMA1	22	Fib4
GO:0033238	GO:0033238	regulation of cellular amine metabolic process	22/787	81/18866	1.2e-12	7.42e-11	6.02e-11	HPRT1/PSME2/PSMA7/PSMD14/PARK7/PSMB9/PSMC3/OAZ1/PSMB3/PSMB5/PSMD8/PSMD1/PSMB2/PSMB7/PSMB8/PSME1/PSMB6/PSMA4/PSMD2/PSMD7/PSMA3/PSMA1	22	Fib4
GO:0002474	GO:0002474	antigen processing and presentation of peptide antigen via MHC class I	22/787	99/18866	9.07e-11	3.85e-09	3.13e-09	CALR/PSME2/PSMA7/PSMD14/CYBA/PSMB9/PSMC3/PSMB3/PSMB5/PSMD8/SEC13/PSMD1/PSMB2/PSMB7/PSMB8/PSME1/PSMB6/PSMA4/PSMD2/PSMD7/PSMA3/PSMA1	22	Fib4
GO:0000723	GO:0000723	telomere maintenance	22/787	161/18866	9.67e-07	1.8e-05	1.46e-05	AURKB/RFC3/RFC4/PCNA/RPA3/RFC2/PARP1/POLD2/RPA2/CCT5/PRKDC/POLE3/HNRNPA2B1/XRCC6/HNRNPA1/NOP10/PTGES3/NHP2/HNRNPD/XRCC5/CCT3/CTNNB1	22	Fib4
GO:0045931	GO:0045931	positive regulation of mitotic cell cycle	22/787	168/18866	2e-06	3.52e-05	2.86e-05	NUSAP1/UBE2C/CDK1/CCNB1/KIF20B/MAD2L1/DLGAP5/AURKB/NDC80/CDT1/RANBP1/FBXO5/ANAPC11/EIF4EBP1/TFDP1/CDC25B/RDX/RCC2/AKT1/ANXA1/CCND1/CDK4	22	Fib4
GO:0000910	GO:0000910	cytokinesis	22/787	172/18866	2.97e-06	5.04e-05	4.09e-05	STMN1/NUSAP1/KIF20B/CKAP2/ANLN/AURKB/ECT2/CEP55/CENPA/PRC1/RACGAP1/KIF23/CFL1/CALM3/CALM2/CDC25B/PIN1/RHOA/DCTN3/CALM1/RHOC/JTB	22	Fib4
GO:0032200	GO:0032200	telomere organization	22/787	174/18866	3.6e-06	5.97e-05	4.84e-05	AURKB/RFC3/RFC4/PCNA/RPA3/RFC2/PARP1/POLD2/RPA2/CCT5/PRKDC/POLE3/HNRNPA2B1/XRCC6/HNRNPA1/NOP10/PTGES3/NHP2/HNRNPD/XRCC5/CCT3/CTNNB1	22	Fib4
GO:1903046	GO:1903046	meiotic cell cycle process	22/787	193/18866	1.92e-05	0.000285028	0.000231268	TOP2A/PTTG1/CKS2/SMC4/ASPM/CDC20/NUF2/SMC2/SGO2/NCAPD2/MND1/SGO1/PSMC3IP/TUBG1/CENPX/FBXO5/NCAPD3/NCAPH2/MASTL/CALR/CDC25B/RAD21	22	Fib4
GO:0010810	GO:0010810	regulation of cell-substrate adhesion	22/787	217/18866	0.000114138	0.00141365	0.00114701	LGALS1/CDKN2A/ACTG1/COL1A1/P4HB/THY1/POSTN/ARPC2/CALR/S100A10/RHOA/ADAM15/FN1/RCC2/ITGB1BP1/PTN/MMP14/ARL2/RAC1/EMILIN1/ACTN4/MDK	22	Fib4
GO:0032271	GO:0032271	regulation of protein polymerization	22/787	231/18866	0.000279871	0.00304592	0.00247141	STMN1/PFN1/TMSB10/CKAP5/ARPC2/CAPG/TMSB4X/COTL1/RHOA/ARPC3/RDX/ARPC5L/ARPC4/ARL2/RAC1/CAPZA1/ELN/ARPC5/BRK1/ARPC1B/MYO1C/CAPZB	22	Fib4
GO:0006521	GO:0006521	regulation of cellular amino acid metabolic process	21/787	63/18866	4.31e-14	3.59e-12	2.91e-12	PSME2/PSMA7/PSMD14/PARK7/PSMB9/PSMC3/OAZ1/PSMB3/PSMB5/PSMD8/PSMD1/PSMB2/PSMB7/PSMB8/PSME1/PSMB6/PSMA4/PSMD2/PSMD7/PSMA3/PSMA1	21	Fib4
GO:0002479	GO:0002479	antigen processing and presentation of exogenous peptide antigen via MHC class I, TAP-dependent	21/787	75/18866	2.04e-12	1.2e-10	9.73e-11	CALR/PSME2/PSMA7/PSMD14/CYBA/PSMB9/PSMC3/PSMB3/PSMB5/PSMD8/PSMD1/PSMB2/PSMB7/PSMB8/PSME1/PSMB6/PSMA4/PSMD2/PSMD7/PSMA3/PSMA1	21	Fib4
GO:0042590	GO:0042590	antigen processing and presentation of exogenous peptide antigen via MHC class I	21/787	80/18866	8.05e-12	4.27e-10	3.46e-10	CALR/PSME2/PSMA7/PSMD14/CYBA/PSMB9/PSMC3/PSMB3/PSMB5/PSMD8/PSMD1/PSMB2/PSMB7/PSMB8/PSME1/PSMB6/PSMA4/PSMD2/PSMD7/PSMA3/PSMA1	21	Fib4
GO:0033045	GO:0033045	regulation of sister chromatid segregation	21/787	84/18866	2.23e-11	1.04e-09	8.42e-10	PTTG1/CENPF/UBE2C/CCNB1/MAD2L1/CENPE/CDC20/DLGAP5/AURKB/NDC80/TACC3/CDT1/SPDL1/MAD2L2/FBXO5/ANAPC11/ANAPC15/BUB3/RAD21/NAA10/CTNNB1	21	Fib4
GO:0060218	GO:0060218	hematopoietic stem cell differentiation	21/787	87/18866	4.58e-11	2.02e-09	1.64e-09	PSME2/PSMA7/PSMD14/PSMB9/PSMC3/PSMB3/PRKDC/PSMB5/PSMD8/PSMD1/PSMB2/PSMB7/PSMB8/PSME1/PSMB6/PSMA4/PSMD2/XRCC5/PSMD7/PSMA3/PSMA1	21	Fib4
GO:0070498	GO:0070498	interleukin-1-mediated signaling pathway	21/787	103/18866	1.31e-09	4.21e-08	3.42e-08	UBA52/PSME2/PSMA7/PSMD14/PSMB9/PSMC3/PSMB3/RBX1/PSMB5/PSMD8/PSMD1/PSMB2/PSMB7/PSMB8/PSME1/PSMB6/PSMA4/PSMD2/PSMD7/PSMA3/PSMA1	21	Fib4
GO:0051225	GO:0051225	spindle assembly	21/787	115/18866	1.06e-08	2.99e-07	2.42e-07	TUBB/TPX2/BIRC5/CENPW/ASPM/CDC20/AURKB/PRC1/KIF11/RACGAP1/MYBL2/KIF23/SAC3D1/MZT1/FBXO5/HAUS1/SMC1A/RHOA/GPSM2/SMC3/KPNB1	21	Fib4
GO:2000736	GO:2000736	regulation of stem cell differentiation	21/787	118/18866	1.7e-08	4.64e-07	3.76e-07	PSME2/PSMA7/PSMD14/PSMB9/PSMC3/PTN/PSMB3/PRKDC/PSMB5/PSMD8/PSMD1/PSMB2/PSMB7/PSMB8/PSME1/PSMB6/PSMA4/PSMD2/PSMD7/PSMA3/PSMA1	21	Fib4
GO:0070585	GO:0070585	protein localization to mitochondrion	21/787	144/18866	5.73e-07	1.11e-05	9.02e-06	BAX/SAE1/TFDP1/CALM3/UBL5/YWHAH/TIMM10/MTCH2/TIMM8B/AKT1/PDCD5/TOMM40/YWHAE/UBE2L3/ROMO1/ATP5IF1/TSPO/TIMM13/YWHAB/YWHAQ/BAD	21	Fib4
GO:0038095	GO:0038095	Fc-epsilon receptor signaling pathway	21/787	169/18866	7.84e-06	0.000125152	0.000101546	PSME2/PSMA7/PSMD14/PSMB9/PSMC3/PSMB3/CALM1/PSMB5/PSMD8/PSMD1/PSMB2/PSMB7/PSMB8/PSME1/RAC1/PSMB6/PSMA4/PSMD2/PSMD7/PSMA3/PSMA1	21	Fib4
GO:0071347	GO:0071347	cellular response to interleukin-1	21/787	183/18866	2.67e-05	0.000385052	0.000312425	UBA52/PSME2/PSMA7/PSMD14/PSMB9/PSMC3/PSMB3/RBX1/PSMB5/PSMD8/PSMD1/PSMB2/PSMB7/PSMB8/PSME1/PSMB6/PSMA4/PSMD2/PSMD7/PSMA3/PSMA1	21	Fib4
GO:2000045	GO:2000045	regulation of G1/S transition of mitotic cell cycle	21/787	185/18866	3.15e-05	0.000446616	0.000362378	CDK1/CCNB1/GTSE1/CDKN2A/EZH2/PCNA/BAX/TFDP1/CDKN2D/CDKN2C/PSME2/RPS27L/RDX/WEE1/RPA2/AKT1/PRKDC/ANXA1/CCND1/CDK4/PSME1	21	Fib4
GO:1905475	GO:1905475	regulation of protein localization to membrane	21/787	195/18866	6.84e-05	0.000908931	0.000737493	ACTB/TFDP1/EZR/TGFB1/YWHAH/ITGB1BP1/PTN/AKT1/HRAS/PDCD5/RHOG/YWHAE/KIF5B/MMP14/ITGB1/RER1/AP2M1/YWHAB/MYO1C/YWHAQ/BAD	21	Fib4
GO:0031099	GO:0031099	regeneration	21/787	201/18866	0.00010585	0.00131786	0.00106929	TYMS/CDK1/CCNB1/DHFR/CCNA2/EZH2/PCNA/PKM/THY1/POSTN/NREP/GSTP1/ADAM15/PTN/TNC/ANXA1/CCND1/CDK4/GRN/TSPO/MDK	21	Fib4
GO:1902806	GO:1902806	regulation of cell cycle G1/S phase transition	21/787	206/18866	0.000149885	0.00177768	0.00144239	CDK1/CCNB1/GTSE1/CDKN2A/EZH2/PCNA/BAX/TFDP1/CDKN2D/CDKN2C/PSME2/RPS27L/RDX/WEE1/RPA2/AKT1/PRKDC/ANXA1/CCND1/CDK4/PSME1	21	Fib4
GO:0016072	GO:0016072	rRNA metabolic process	21/787	238/18866	0.00103381	0.00971704	0.00788426	RPL35/RPS2/RPS19/RPS28/RPS15/EXOSC8/RPS21/RPL27/RPS16/MRPS11/POP7/PA2G4/PRKDC/FBL/RPS6/NOP10/NHP2/RPL7/TRIR/EIF6/SNU13	21	Fib4
GO:0051306	GO:0051306	mitotic sister chromatid separation	20/787	64/18866	6.96e-13	4.53e-11	3.68e-11	PTTG1/CENPF/UBE2C/CCNB1/MAD2L1/CENPE/CDC20/DLGAP5/AURKB/NDC80/TACC3/CDT1/SPDL1/MAD2L2/FBXO5/ANAPC11/ANAPC15/NCAPH2/BUB3/RAD21	20	Fib4
GO:0010257	GO:0010257	NADH dehydrogenase complex assembly	20/787	65/18866	9.66e-13	6.05e-11	4.91e-11	NDUFB1/NDUFS6/NDUFB3/NDUFB11/NDUFA6/NDUFB2/NDUFS8/NDUFB6/NDUFA2/NDUFA3/NDUFS5/NDUFAF8/NDUFA1/NDUFB7/NDUFAF2/NDUFAF3/NDUFA12/NDUFB4/NDUFB10/NDUFV2	20	Fib4
GO:0032981	GO:0032981	mitochondrial respiratory chain complex I assembly	20/787	65/18866	9.66e-13	6.05e-11	4.91e-11	NDUFB1/NDUFS6/NDUFB3/NDUFB11/NDUFA6/NDUFB2/NDUFS8/NDUFB6/NDUFA2/NDUFA3/NDUFS5/NDUFAF8/NDUFA1/NDUFB7/NDUFAF2/NDUFAF3/NDUFA12/NDUFB4/NDUFB10/NDUFV2	20	Fib4
GO:0033047	GO:0033047	regulation of mitotic sister chromatid segregation	20/787	72/18866	8.07e-12	4.27e-10	3.46e-10	PTTG1/CENPF/UBE2C/CCNB1/MAD2L1/CENPE/CDC20/DLGAP5/AURKB/NDC80/TACC3/CDT1/SPDL1/MAD2L2/FBXO5/ANAPC11/ANAPC15/BUB3/RAD21/NAA10	20	Fib4
GO:1902036	GO:1902036	regulation of hematopoietic stem cell differentiation	20/787	73/18866	1.07e-11	5.53e-10	4.48e-10	PSME2/PSMA7/PSMD14/PSMB9/PSMC3/PSMB3/PRKDC/PSMB5/PSMD8/PSMD1/PSMB2/PSMB7/PSMB8/PSME1/PSMB6/PSMA4/PSMD2/PSMD7/PSMA3/PSMA1	20	Fib4
GO:1901532	GO:1901532	regulation of hematopoietic progenitor cell differentiation	20/787	86/18866	2.73e-10	1.03e-08	8.35e-09	PSME2/PSMA7/PSMD14/PSMB9/PSMC3/PSMB3/PRKDC/PSMB5/PSMD8/PSMD1/PSMB2/PSMB7/PSMB8/PSME1/PSMB6/PSMA4/PSMD2/PSMD7/PSMA3/PSMA1	20	Fib4
GO:0031146	GO:0031146	SCF-dependent proteasomal ubiquitin-dependent protein catabolic process	20/787	93/18866	1.2e-09	3.95e-08	3.2e-08	PSME2/PSMA7/PSMD14/PSMB9/PSMC3/PSMB3/RBX1/PSMB5/PSMD8/PSMD1/PSMB2/PSMB7/PSMB8/PSME1/PSMB6/PSMA4/PSMD2/PSMD7/PSMA3/PSMA1	20	Fib4
GO:0002223	GO:0002223	stimulatory C-type lectin receptor signaling pathway	20/787	113/18866	4.08e-08	1.03e-06	8.34e-07	PSME2/PSMA7/PSMD14/PSMB9/PSMC3/PSMB3/HRAS/PSMB5/PSMD8/PSMD1/PSMB2/PSMB7/PSMB8/PSME1/PSMB6/PSMA4/PSMD2/PSMD7/PSMA3/PSMA1	20	Fib4
GO:0002220	GO:0002220	innate immune response activating cell surface receptor signaling pathway	20/787	116/18866	6.44e-08	1.53e-06	1.24e-06	PSME2/PSMA7/PSMD14/PSMB9/PSMC3/PSMB3/HRAS/PSMB5/PSMD8/PSMD1/PSMB2/PSMB7/PSMB8/PSME1/PSMB6/PSMA4/PSMD2/PSMD7/PSMA3/PSMA1	20	Fib4
GO:0002758	GO:0002758	innate immune response-activating signal transduction	20/787	117/18866	7.47e-08	1.68e-06	1.37e-06	PSME2/PSMA7/PSMD14/PSMB9/PSMC3/PSMB3/HRAS/PSMB5/PSMD8/PSMD1/PSMB2/PSMB7/PSMB8/PSME1/PSMB6/PSMA4/PSMD2/PSMD7/PSMA3/PSMA1	20	Fib4
GO:0009411	GO:0009411	response to UV	20/787	140/18866	1.48e-06	2.67e-05	2.16e-05	PCLAF/PBK/AURKB/PCNA/SCARA3/BAX/HMGN1/PARP1/CDKN2D/USP1/AQP1/DDB2/RUVBL2/COPS9/PTN/AKT1/CRIP1/TP53I13/CCND1/NPM1	20	Fib4
GO:0072655	GO:0072655	establishment of protein localization to mitochondrion	20/787	140/18866	1.48e-06	2.67e-05	2.16e-05	BAX/SAE1/TFDP1/CALM3/UBL5/YWHAH/TIMM10/TIMM8B/AKT1/PDCD5/TOMM40/YWHAE/UBE2L3/ROMO1/ATP5IF1/TSPO/TIMM13/YWHAB/YWHAQ/BAD	20	Fib4
GO:0006334	GO:0006334	nucleosome assembly	20/787	145/18866	2.58e-06	4.42e-05	3.59e-05	CENPW/CENPK/CENPM/CENPU/CENPA/CENPH/KNL1/CENPN/HMGB2/ITGB3BP/MIS18BP1/CENPX/ANP32B/NAP1L4/SET/NASP/RBBP7/NAP1L1/NPM1/HP1BP3	20	Fib4
GO:0051170	GO:0051170	import into nucleus	20/787	171/18866	3.13e-05	0.000446121	0.000361976	CDK1/ECT2/RAN/SNRPG/SNRPB/CSE1L/SNRPF/LMNA/KPNA2/TGFB1/SNRPD1/SNRPD2/SNRPE/SNRPD3/AKT1/MDFIC/KPNB1/HNRNPA1/NUTF2/ELAVL1	20	Fib4
GO:0051302	GO:0051302	regulation of cell division	20/787	171/18866	3.13e-05	0.000446121	0.000361976	ASPM/KIF20B/AURKB/ECT2/PRC1/RACGAP1/KIF23/ORC6/YBX1/CALM3/CALM2/CDC25B/TGFB1/PIN1/RHOA/ITGB1BP1/PTN/CALM1/VEGFB/MDK	20	Fib4
GO:0071478	GO:0071478	cellular response to radiation	20/787	188/18866	0.000119665	0.00147061	0.00119323	PBK/AURKB/ECT2/RAD51AP1/PCNA/NUCKS1/BAX/PARP1/AQP1/DDB2/RUVBL2/COPS9/CYBA/PTN/HRAS/CALM1/CRIP1/NPM1/XRCC6/XRCC5	20	Fib4
GO:0008064	GO:0008064	regulation of actin polymerization or depolymerization	20/787	190/18866	0.000138347	0.00166577	0.00135158	PFN1/CFL1/TMSB10/ARPC2/CAPG/TMSB4X/COTL1/RHOA/ARPC3/RDX/ARPC5L/ARPC4/CAPZA1/WDR1/ELN/ARPC5/BRK1/ARPC1B/MYO1C/CAPZB	20	Fib4
GO:0010821	GO:0010821	regulation of mitochondrion organization	20/787	191/18866	0.000148618	0.00177149	0.00143736	BAX/SAE1/LMNA/TFDP1/UBL5/SLC25A5/YWHAH/PARK7/AKT1/PDCD5/YWHAE/PPIF/VDAC1/UBE2L3/ATP5IF1/TSPO/YWHAB/YWHAQ/BAD/PRELID1	20	Fib4
GO:0030832	GO:0030832	regulation of actin filament length	20/787	191/18866	0.000148618	0.00177149	0.00143736	PFN1/CFL1/TMSB10/ARPC2/CAPG/TMSB4X/COTL1/RHOA/ARPC3/RDX/ARPC5L/ARPC4/CAPZA1/WDR1/ELN/ARPC5/BRK1/ARPC1B/MYO1C/CAPZB	20	Fib4
GO:0030041	GO:0030041	actin filament polymerization	20/787	193/18866	0.000171194	0.00200422	0.00162619	DIAPH3/PFN1/TMSB10/ARPC2/CAPG/TMSB4X/COTL1/RHOA/ARPC3/RDX/ARPC5L/ARPC4/RAC1/CAPZA1/ELN/ARPC5/BRK1/ARPC1B/MYO1C/CAPZB	20	Fib4
GO:1902905	GO:1902905	positive regulation of supramolecular fiber organization	20/787	208/18866	0.000460164	0.00471668	0.00382704	PFN1/CFL1/CKAP5/ARPC2/S100A10/RHOA/ARPC3/COLGALT1/ARPC5L/ITGB1BP1/ARPC4/CCDC88A/RHOC/ARL2/RAC1/WDR1/ARPC5/BRK1/ARPC1B/MYO1C	20	Fib4
GO:0006754	GO:0006754	ATP biosynthetic process	19/787	54/18866	2.28e-13	1.7e-11	1.38e-11	ATP5F1E/PKM/ENO1/PARP1/ATP5MF/TGFB1/TMSB4X/ATP5ME/ATP5MC2/ATP5MC3/ATP5MG/ATP5PB/ATP5F1A/ATP5PD/ATP5F1B/ATP5PF/ATP5F1D/ATP5F1C/CYC1	19	Fib4
GO:0006120	GO:0006120	mitochondrial electron transport, NADH to ubiquinone	19/787	55/18866	3.36e-13	2.46e-11	1.99e-11	NDUFB1/NDUFS6/NDUFB3/PARK7/NDUFB11/NDUFA4/NDUFA6/NDUFB2/NDUFS8/NDUFB6/NDUFA2/NDUFA3/NDUFS5/NDUFA1/NDUFB7/NDUFA12/NDUFB4/NDUFB10/NDUFV2	19	Fib4
GO:0010965	GO:0010965	regulation of mitotic sister chromatid separation	19/787	61/18866	2.8e-12	1.63e-10	1.32e-10	PTTG1/CENPF/UBE2C/CCNB1/MAD2L1/CENPE/CDC20/DLGAP5/AURKB/NDC80/TACC3/CDT1/SPDL1/MAD2L2/FBXO5/ANAPC11/ANAPC15/BUB3/RAD21	19	Fib4
GO:1905818	GO:1905818	regulation of chromosome separation	19/787	66/18866	1.34e-11	6.55e-10	5.31e-10	PTTG1/CENPF/UBE2C/CCNB1/MAD2L1/CENPE/CDC20/DLGAP5/AURKB/NDC80/TACC3/CDT1/SPDL1/MAD2L2/FBXO5/ANAPC11/ANAPC15/BUB3/RAD21	19	Fib4
GO:0043044	GO:0043044	ATP-dependent chromatin remodeling	19/787	90/18866	4.33e-09	1.29e-07	1.05e-07	CENPW/CENPK/CENPM/CENPU/CENPA/CENPH/KNL1/CENPN/ITGB3BP/PTMA/ACTB/MIS18BP1/CENPX/ACTL6A/ANP32E/NASP/RBBP7/ZNHIT1/NPM1	19	Fib4
GO:1990542	GO:1990542	mitochondrial transmembrane transport	19/787	101/18866	3.19e-08	8.21e-07	6.66e-07	ATP5F1E/ATP5MF/SLC25A1/ATP5ME/MCUR1/ATP5MC2/MRPL18/ATP5MC3/TOMM40/ATP5MG/ROMO1/ATP5PB/ATP5F1A/ATP5PD/ATP5F1B/ATP5PF/ATP5F1D/ATP5F1C/CYC1	19	Fib4
GO:0006415	GO:0006415	translational termination	19/787	105/18866	6.14e-08	1.48e-06	1.2e-06	EIF5A/MRPL51/MRPL37/MRPL52/MRPL17/AURKAIP1/MRPL57/MRPS11/MRPL12/MRPL18/MRPL13/MRPL47/MRPL14/MRPS15/MRPS36/MRPS12/MRPL41/MRPS34/MRPS21	19	Fib4
GO:0032508	GO:0032508	DNA duplex unwinding	19/787	108/18866	9.82e-08	2.16e-06	1.75e-06	TOP2A/GINS2/RFC3/MCM5/MCM4/RFC4/MCM3/MCM7/UBA52/RFC2/PARP1/DDB2/RUVBL2/RECQL/RBX1/ANXA1/XRCC6/XRCC5/SSBP1	19	Fib4
GO:0032543	GO:0032543	mitochondrial translation	19/787	135/18866	3.37e-06	5.62e-05	4.56e-05	UQCC2/MRPL51/MRPL37/MRPL52/MRPL17/AURKAIP1/MRPL57/MRPS11/MRPL12/MRPL18/MRPL13/MRPL47/MRPL14/MRPS15/MRPS36/MRPS12/MRPL41/MRPS34/MRPS21	19	Fib4
GO:0031960	GO:0031960	response to corticosteroid	19/787	164/18866	5.59e-05	0.000766149	0.000621642	TYMS/PCNA/EIF4EBP1/CALM3/COL1A1/PARP1/IGFBP2/SPARC/GSTP1/AQP1/RHOA/CYBA/CBX3/RPL27/ANXA1/CCND1/UBE2L3/BAD/MDK	19	Fib4
GO:0140053	GO:0140053	mitochondrial gene expression	19/787	165/18866	6.08e-05	0.000827977	0.000671808	UQCC2/MRPL51/MRPL37/MRPL52/MRPL17/AURKAIP1/MRPL57/MRPS11/MRPL12/MRPL18/MRPL13/MRPL47/MRPL14/MRPS15/MRPS36/MRPS12/MRPL41/MRPS34/MRPS21	19	Fib4
GO:0140013	GO:0140013	meiotic nuclear division	19/787	177/18866	0.000155894	0.00184436	0.00149649	TOP2A/PTTG1/CKS2/SMC4/ASPM/CDC20/NUF2/SMC2/SGO2/MND1/SGO1/PSMC3IP/CENPX/FBXO5/NCAPH2/MASTL/CALR/CDC25B/RAD21	19	Fib4
GO:2001252	GO:2001252	positive regulation of chromosome organization	19/787	182/18866	0.000224185	0.00251468	0.00204038	CCNB1/DLGAP5/AURKB/CDT1/BRCA1/PHF19/DNMT1/ANAPC11/LMNA/RUVBL2/RAD21/CCT5/HNRNPA2B1/HNRNPA1/HNRNPD/XRCC5/CCT3/SSBP1/CTNNB1	19	Fib4
GO:0034508	GO:0034508	centromere complex assembly	18/787	56/18866	5.77e-12	3.19e-10	2.59e-10	CENPF/CENPW/CENPK/CENPE/CENPM/CENPU/DLGAP5/CENPA/HELLS/CENPH/KNL1/CENPN/ITGB3BP/MIS18BP1/CENPX/NASP/RBBP7/NPM1	18	Fib4
GO:0007091	GO:0007091	metaphase/anaphase transition of mitotic cell cycle	18/787	58/18866	1.13e-11	5.72e-10	4.64e-10	CENPF/UBE2C/CCNB1/MAD2L1/CENPE/CDC20/DLGAP5/AURKB/NDC80/TACC3/CDT1/SPDL1/MAD2L2/FBXO5/ANAPC11/ANAPC15/BUB3/RAD21	18	Fib4
GO:0044784	GO:0044784	metaphase/anaphase transition of cell cycle	18/787	60/18866	2.15e-11	1.01e-09	8.2e-10	CENPF/UBE2C/CCNB1/MAD2L1/CENPE/CDC20/DLGAP5/AURKB/NDC80/TACC3/CDT1/SPDL1/MAD2L2/FBXO5/ANAPC11/ANAPC15/BUB3/RAD21	18	Fib4
GO:0009060	GO:0009060	aerobic respiration	18/787	87/18866	1.55e-08	4.28e-07	3.47e-07	COX8A/IDH2/UQCRH/COX6B1/COX5A/COX6C/UQCR10/MDH1/COX6A1/COX7B/UQCRB/NDUFA4/NDUFS8/BLOC1S1/COX7C/MDH2/COX4I1/ATP5F1D	18	Fib4
GO:0070125	GO:0070125	mitochondrial translational elongation	18/787	88/18866	1.87e-08	5.08e-07	4.12e-07	MRPL51/MRPL37/MRPL52/MRPL17/AURKAIP1/MRPL57/MRPS11/MRPL12/MRPL18/MRPL13/MRPL47/MRPL14/MRPS15/MRPS36/MRPS12/MRPL41/MRPS34/MRPS21	18	Fib4
GO:0070126	GO:0070126	mitochondrial translational termination	18/787	89/18866	2.25e-08	6.09e-07	4.94e-07	MRPL51/MRPL37/MRPL52/MRPL17/AURKAIP1/MRPL57/MRPS11/MRPL12/MRPL18/MRPL13/MRPL47/MRPL14/MRPS15/MRPS36/MRPS12/MRPL41/MRPS34/MRPS21	18	Fib4
GO:0019886	GO:0019886	antigen processing and presentation of exogenous peptide antigen via MHC class II	18/787	99/18866	1.26e-07	2.73e-06	2.22e-06	CENPE/KIF11/RACGAP1/KIF23/KIF22/AP2S1/DYNLL1/DCTN3/HLA-DRA/CLTA/SEC13/CD74/CAPZA1/HLA-DRB1/HLA-DPA1/AP2M1/CAPZB/HLA-DPB1	18	Fib4
GO:0002181	GO:0002181	cytoplasmic translation	18/787	103/18866	2.36e-07	4.88e-06	3.96e-06	RPLP1/RPS29/PKM/RPS26/EIF4EBP1/RPSA/TMA7/RPL13A/RPL38/RPS28/RPL26L1/RPL36/RPS21/RPLP0/RPL41/RPL31/EIF2S2/RPL22L1	18	Fib4
GO:0002495	GO:0002495	antigen processing and presentation of peptide antigen via MHC class II	18/787	103/18866	2.36e-07	4.88e-06	3.96e-06	CENPE/KIF11/RACGAP1/KIF23/KIF22/AP2S1/DYNLL1/DCTN3/HLA-DRA/CLTA/SEC13/CD74/CAPZA1/HLA-DRB1/HLA-DPA1/AP2M1/CAPZB/HLA-DPB1	18	Fib4
GO:0002504	GO:0002504	antigen processing and presentation of peptide or polysaccharide antigen via MHC class II	18/787	104/18866	2.74e-07	5.6e-06	4.54e-06	CENPE/KIF11/RACGAP1/KIF23/KIF22/AP2S1/DYNLL1/DCTN3/HLA-DRA/CLTA/SEC13/CD74/CAPZA1/HLA-DRB1/HLA-DPA1/AP2M1/CAPZB/HLA-DPB1	18	Fib4
GO:0048524	GO:0048524	positive regulation of viral process	18/787	107/18866	4.26e-07	8.42e-06	6.83e-06	TOP2A/LGALS1/CFL1/PPIA/NUCKS1/P4HB/POLR2L/PPIH/KPNA2/PPIB/HACD3/MDFIC/CD74/HLA-DRB1/POLR2E/POLR2J/POLR2F/POLR2I	18	Fib4
GO:0006289	GO:0006289	nucleotide-excision repair	18/787	110/18866	6.52e-07	1.24e-05	1.01e-05	RFC3/RFC4/PCNA/RPA3/UBA52/HMGN1/RFC2/PARP1/POLR2L/DDB2/COPS8/POLD2/RPA2/RBX1/POLR2E/POLR2J/POLR2F/POLR2I	18	Fib4
GO:0006275	GO:0006275	regulation of DNA replication	18/787	112/18866	8.57e-07	1.61e-05	1.31e-05	CDK1/ESCO2/CCNA2/CDT1/RFC3/RFC4/PCNA/GMNN/NUCKS1/FBXO5/DBF4/RFC2/S100A11/CACYBP/SMC3/HRAS/CCDC88A/RAC1	18	Fib4
GO:0032355	GO:0032355	response to estradiol	18/787	141/18866	2.38e-05	0.000344885	0.000279834	CCNA2/EZH2/PCNA/COL1A1/POSTN/IGFBP2/CALR/TGFB1/GSTP1/RUVBL2/PTN/ANXA1/CCND1/GPX4/HNRNPD/ARPC1B/BAD/CTNNB1	18	Fib4
GO:0030833	GO:0030833	regulation of actin filament polymerization	18/787	174/18866	0.000363067	0.0038118	0.00309284	PFN1/TMSB10/ARPC2/CAPG/TMSB4X/COTL1/RHOA/ARPC3/RDX/ARPC5L/ARPC4/CAPZA1/ELN/ARPC5/BRK1/ARPC1B/MYO1C/CAPZB	18	Fib4
GO:0030071	GO:0030071	regulation of mitotic metaphase/anaphase transition	17/787	56/18866	6.29e-11	2.69e-09	2.19e-09	CENPF/UBE2C/CCNB1/MAD2L1/CENPE/CDC20/DLGAP5/AURKB/NDC80/CDT1/SPDL1/MAD2L2/FBXO5/ANAPC11/ANAPC15/BUB3/RAD21	17	Fib4
GO:1902099	GO:1902099	regulation of metaphase/anaphase transition of cell cycle	17/787	58/18866	1.17e-10	4.89e-09	3.97e-09	CENPF/UBE2C/CCNB1/MAD2L1/CENPE/CDC20/DLGAP5/AURKB/NDC80/CDT1/SPDL1/MAD2L2/FBXO5/ANAPC11/ANAPC15/BUB3/RAD21	17	Fib4
GO:0043486	GO:0043486	histone exchange	17/787	59/18866	1.58e-10	6.38e-09	5.18e-09	CENPW/CENPK/CENPM/CENPU/CENPA/CENPH/KNL1/CENPN/ITGB3BP/PTMA/MIS18BP1/CENPX/ANP32E/NASP/RBBP7/ZNHIT1/NPM1	17	Fib4
GO:0034502	GO:0034502	protein localization to chromosome	17/787	85/18866	6.58e-08	1.55e-06	1.26e-06	CDK1/AURKB/ESCO2/CENPA/KNL1/NDC80/CDT1/SPDL1/EZH2/BUB3/RUVBL2/RAD21/RCC2/RPA2/CCT5/XRCC5/CCT3	17	Fib4
GO:0061640	GO:0061640	cytoskeleton-dependent cytokinesis	17/787	100/18866	7.63e-07	1.45e-05	1.17e-05	STMN1/NUSAP1/KIF20B/CKAP2/ANLN/AURKB/ECT2/CEP55/CENPA/PRC1/RACGAP1/KIF23/CFL1/RHOA/DCTN3/RHOC/JTB	17	Fib4
GO:1901989	GO:1901989	positive regulation of cell cycle phase transition	17/787	110/18866	3e-06	5.07e-05	4.12e-05	UBE2C/CDK1/CCNB1/DLGAP5/CDT1/EZH2/FBXO5/ANAPC11/TFDP1/CDC25B/RDX/RCC2/AKT1/ANXA1/CCND1/NPM1/CDK4	17	Fib4
GO:1905477	GO:1905477	positive regulation of protein localization to membrane	17/787	127/18866	2.14e-05	0.000313702	0.000254533	TFDP1/EZR/YWHAH/ITGB1BP1/PTN/AKT1/HRAS/PDCD5/RHOG/YWHAE/KIF5B/ITGB1/RER1/YWHAB/MYO1C/YWHAQ/BAD	17	Fib4
GO:0006405	GO:0006405	RNA export from nucleus	17/787	144/18866	0.000107282	0.0013322	0.00108093	RAN/DDX39A/EIF5A/MAGOHB/ALYREF/RPS15/SEC13/HNRNPA2B1/NPM1/HNRNPA1/SLBP/ENY2/KHDRBS1/SRSF2/EIF6/SRSF9/RBM8A	17	Fib4
GO:0051100	GO:0051100	negative regulation of binding	17/787	169/18866	0.000720763	0.00699581	0.0056763	STMN1/AURKB/ACTB/MAD2L2/BAX/PPP1CA/PIN1/TMSB4X/RUVBL2/ADAM15/PARK7/CAV1/ITGB1BP1/AKT1/SUMO3/CTSZ/SUMO1	17	Fib4
GO:0007007	GO:0007007	inner mitochondrial membrane organization	16/787	52/18866	1.83e-10	7.15e-09	5.8e-09	ATP5F1E/ATP5MF/TIMM10/ATP5ME/ATP5MC2/ATP5MC3/ATP5MG/ROMO1/ATP5PB/ATP5F1A/ATP5PD/ATP5F1B/ATP5PF/ATP5F1D/TIMM13/ATP5F1C	16	Fib4
GO:0045839	GO:0045839	negative regulation of mitotic nuclear division	16/787	52/18866	1.83e-10	7.15e-09	5.8e-09	PTTG1/CENPF/CCNB1/MAD2L1/CDC20/AURKB/NDC80/CDT1/SPDL1/MAD2L2/FBXO5/ANAPC15/BUB3/AURKAIP1/RAD21/NAA10	16	Fib4
GO:0051784	GO:0051784	negative regulation of nuclear division	16/787	60/18866	1.94e-09	6.14e-08	4.98e-08	PTTG1/CENPF/CCNB1/MAD2L1/CDC20/AURKB/NDC80/CDT1/SPDL1/MAD2L2/FBXO5/ANAPC15/BUB3/AURKAIP1/RAD21/NAA10	16	Fib4
GO:0044786	GO:0044786	cell cycle DNA replication	16/787	65/18866	6.9e-09	1.99e-07	1.61e-07	CDT1/RFC3/MCM5/MCM4/RFC4/PCNA/GMNN/MCM3/MCM7/RPA3/FBXO5/DBF4/RFC2/POLD2/RPA2/POLE3	16	Fib4
GO:0006283	GO:0006283	transcription-coupled nucleotide-excision repair	16/787	73/18866	4.11e-08	1.03e-06	8.35e-07	RFC3/RFC4/PCNA/RPA3/UBA52/HMGN1/RFC2/POLR2L/COPS8/POLD2/RPA2/RBX1/POLR2E/POLR2J/POLR2F/POLR2I	16	Fib4
GO:0045185	GO:0045185	maintenance of protein location	16/787	93/18866	1.36e-06	2.48e-05	2.01e-05	BARD1/TMSB10/TMSB4X/RANGAP1/PARK7/CAV1/AKT1/CCDC88A/KDELR2/KDELR3/ARL2/TSPO/RER1/SRGN/YWHAB/SUN2	16	Fib4
GO:0008637	GO:0008637	apoptotic mitochondrial changes	16/787	125/18866	6.44e-05	0.000860021	0.000697808	BAX/LMNA/TFDP1/SLC25A5/YWHAH/AKT1/PDCD5/GGCT/YWHAE/PPIF/ATG3/ATP5IF1/YWHAB/YWHAQ/BAD/PRELID1	16	Fib4
GO:1903578	GO:1903578	regulation of ATP metabolic process	16/787	125/18866	6.44e-05	0.000860021	0.000697808	CDK1/CCNB1/UQCC2/ENO1/PGAM1/PARP1/TMSB4X/RHOA/PARK7/COX7A2/SEC13/PPIF/ATP5IF1/TSPO/EIF6/PGK1	16	Fib4
GO:2000134	GO:2000134	negative regulation of G1/S transition of mitotic cell cycle	16/787	126/18866	7.09e-05	0.000937189	0.000760422	CDK1/CCNB1/GTSE1/CDKN2A/EZH2/PCNA/BAX/TFDP1/CDKN2D/CDKN2C/RPS27L/WEE1/RPA2/PRKDC/CCND1/CDK4	16	Fib4
GO:0002576	GO:0002576	platelet degranulation	16/787	129/18866	9.43e-05	0.00119268	0.000967722	TAGLN2/SPARC/TGFB1/TMSB4X/ANXA5/FN1/CALM1/VEGFB/SCCPDH/ECM1/TIMP1/ACTN4/WDR1/MANF/SRGN/ISLR	16	Fib4
GO:1902807	GO:1902807	negative regulation of cell cycle G1/S phase transition	16/787	132/18866	0.000124115	0.00151746	0.00123124	CDK1/CCNB1/GTSE1/CDKN2A/EZH2/PCNA/BAX/TFDP1/CDKN2D/CDKN2C/RPS27L/WEE1/RPA2/PRKDC/CCND1/CDK4	16	Fib4
GO:0000724	GO:0000724	double-strand break repair via homologous recombination	16/787	138/18866	0.000209242	0.00235819	0.0019134	RAD51AP1/GINS2/BRCA1/MCM5/MCM4/NUCKS1/MCM3/MCM7/RPA3/MAD2L2/PARP1/PSMD14/RAD21/RECQL/RPA2/PPP4C	16	Fib4
GO:0000725	GO:0000725	recombinational repair	16/787	140/18866	0.000247136	0.00273982	0.00222304	RAD51AP1/GINS2/BRCA1/MCM5/MCM4/NUCKS1/MCM3/MCM7/RPA3/MAD2L2/PARP1/PSMD14/RAD21/RECQL/RPA2/PPP4C	16	Fib4
GO:1903900	GO:1903900	regulation of viral life cycle	16/787	157/18866	0.000887586	0.00849824	0.00689535	TOP2A/LGALS1/PPIA/NUCKS1/P4HB/PPIH/FAM111A/KPNA2/IFI27/BANF1/PPIB/HACD3/SNF8/CD74/HLA-DRB1/PHB	16	Fib4
GO:0033048	GO:0033048	negative regulation of mitotic sister chromatid segregation	15/787	42/18866	6.09e-11	2.63e-09	2.14e-09	PTTG1/CENPF/CCNB1/MAD2L1/CDC20/AURKB/NDC80/CDT1/SPDL1/MAD2L2/FBXO5/ANAPC15/BUB3/RAD21/NAA10	15	Fib4
GO:0033046	GO:0033046	negative regulation of sister chromatid segregation	15/787	44/18866	1.31e-10	5.38e-09	4.36e-09	PTTG1/CENPF/CCNB1/MAD2L1/CDC20/AURKB/NDC80/CDT1/SPDL1/MAD2L2/FBXO5/ANAPC15/BUB3/RAD21/NAA10	15	Fib4
GO:0051985	GO:0051985	negative regulation of chromosome segregation	15/787	45/18866	1.89e-10	7.32e-09	5.94e-09	PTTG1/CENPF/CCNB1/MAD2L1/CDC20/AURKB/NDC80/CDT1/SPDL1/MAD2L2/FBXO5/ANAPC15/BUB3/RAD21/NAA10	15	Fib4
GO:0031055	GO:0031055	chromatin remodeling at centromere	15/787	47/18866	3.81e-10	1.37e-08	1.12e-08	CENPW/CENPK/CENPM/CENPU/CENPA/HELLS/CENPH/KNL1/CENPN/ITGB3BP/MIS18BP1/CENPX/NASP/RBBP7/NPM1	15	Fib4
GO:0033260	GO:0033260	nuclear DNA replication	15/787	60/18866	1.63e-08	4.47e-07	3.63e-07	CDT1/RFC3/MCM5/MCM4/RFC4/PCNA/GMNN/MCM3/MCM7/RPA3/DBF4/RFC2/POLD2/RPA2/POLE3	15	Fib4
GO:0032507	GO:0032507	maintenance of protein location in cell	15/787	64/18866	4.17e-08	1.04e-06	8.43e-07	BARD1/TMSB10/TMSB4X/RANGAP1/PARK7/CAV1/AKT1/CCDC88A/KDELR2/KDELR3/ARL2/TSPO/RER1/SRGN/SUN2	15	Fib4
GO:0000281	GO:0000281	mitotic cytokinesis	15/787	72/18866	2.22e-07	4.66e-06	3.78e-06	STMN1/NUSAP1/KIF20B/CKAP2/ANLN/ECT2/CEP55/CENPA/PRC1/RACGAP1/KIF23/CFL1/RHOA/RHOC/JTB	15	Fib4
GO:1901992	GO:1901992	positive regulation of mitotic cell cycle phase transition	15/787	94/18866	7.59e-06	0.000121569	9.86e-05	UBE2C/CDK1/CCNB1/DLGAP5/CDT1/FBXO5/ANAPC11/TFDP1/CDC25B/RDX/RCC2/AKT1/ANXA1/CCND1/CDK4	15	Fib4
GO:0043200	GO:0043200	response to amino acid	15/787	114/18866	7.86e-05	0.00102403	0.000830882	CFL1/PCNA/DNMT1/COL6A1/COL1A1/COL3A1/GSTP1/RHOA/CYBA/COL1A2/LAMTOR2/PTN/COL5A2/HNRNPD/BAD	15	Fib4
GO:1900180	GO:1900180	regulation of protein localization to nucleus	15/787	127/18866	0.000266655	0.00290874	0.0023601	CDK1/GTSE1/ECT2/RAN/LMNA/PARP1/TGFB1/PIN1/PARK7/CCT5/AKT1/MDFIC/NUTF2/SUMO3/CCT3	15	Fib4
GO:0071426	GO:0071426	ribonucleoprotein complex export from nucleus	15/787	130/18866	0.000344281	0.00365491	0.00296554	RAN/DDX39A/EIF5A/MAGOHB/ALYREF/RPS15/SEC13/HNRNPA2B1/NPM1/SLBP/ENY2/SRSF2/EIF6/SRSF9/RBM8A	15	Fib4
GO:0071166	GO:0071166	ribonucleoprotein complex localization	15/787	131/18866	0.00037414	0.00389368	0.00315927	RAN/DDX39A/EIF5A/MAGOHB/ALYREF/RPS15/SEC13/HNRNPA2B1/NPM1/SLBP/ENY2/SRSF2/EIF6/SRSF9/RBM8A	15	Fib4
GO:0001101	GO:0001101	response to acid chemical	15/787	132/18866	0.000406194	0.00421804	0.00342245	CFL1/PCNA/DNMT1/COL6A1/COL1A1/COL3A1/GSTP1/RHOA/CYBA/COL1A2/LAMTOR2/PTN/COL5A2/HNRNPD/BAD	15	Fib4
GO:0010212	GO:0010212	response to ionizing radiation	15/787	144/18866	0.00101529	0.00959984	0.00778917	ECT2/RAD51AP1/BRCA1/RRM1/NUCKS1/IKBIP/BAX/PARP1/CYBA/HRAS/PRKDC/ANXA1/CCND1/XRCC6/XRCC5	15	Fib4
GO:0051383	GO:0051383	kinetochore organization	14/787	22/18866	1.01e-14	9.43e-13	7.65e-13	CENPF/SMC4/CENPW/CENPK/CENPE/NUF2/DLGAP5/SMC2/CENPA/CENPH/NDC80/CENPN/CDT1/CENPX	14	Fib4
GO:0042776	GO:0042776	mitochondrial ATP synthesis coupled proton transport	14/787	24/18866	5.74e-14	4.63e-12	3.75e-12	ATP5F1E/ATP5MF/ATP5ME/ATP5MC2/ATP5MC3/ATP5MG/ATP5PB/ATP5F1A/ATP5PD/ATP5F1B/ATP5PF/ATP5F1D/ATP5F1C/CYC1	14	Fib4
GO:0015985	GO:0015985	energy coupled proton transport, down electrochemical gradient	14/787	27/18866	5.22e-13	3.5e-11	2.84e-11	ATP5F1E/ATP5MF/ATP5ME/ATP5MC2/ATP5MC3/ATP5MG/ATP5PB/ATP5F1A/ATP5PD/ATP5F1B/ATP5PF/ATP5F1D/ATP5F1C/CYC1	14	Fib4
GO:0015986	GO:0015986	ATP synthesis coupled proton transport	14/787	27/18866	5.22e-13	3.5e-11	2.84e-11	ATP5F1E/ATP5MF/ATP5ME/ATP5MC2/ATP5MC3/ATP5MG/ATP5PB/ATP5F1A/ATP5PD/ATP5F1B/ATP5PF/ATP5F1D/ATP5F1C/CYC1	14	Fib4
GO:2000816	GO:2000816	negative regulation of mitotic sister chromatid separation	14/787	39/18866	2.46e-10	9.37e-09	7.6e-09	PTTG1/CENPF/CCNB1/MAD2L1/CDC20/AURKB/NDC80/CDT1/SPDL1/MAD2L2/FBXO5/ANAPC15/BUB3/RAD21	14	Fib4
GO:1905819	GO:1905819	negative regulation of chromosome separation	14/787	40/18866	3.64e-10	1.32e-08	1.07e-08	PTTG1/CENPF/CCNB1/MAD2L1/CDC20/AURKB/NDC80/CDT1/SPDL1/MAD2L2/FBXO5/ANAPC15/BUB3/RAD21	14	Fib4
GO:0034080	GO:0034080	CENP-A containing nucleosome assembly	14/787	43/18866	1.09e-09	3.64e-08	2.95e-08	CENPW/CENPK/CENPM/CENPU/CENPA/CENPH/KNL1/CENPN/ITGB3BP/MIS18BP1/CENPX/NASP/RBBP7/NPM1	14	Fib4
GO:0061641	GO:0061641	CENP-A containing chromatin organization	14/787	43/18866	1.09e-09	3.64e-08	2.95e-08	CENPW/CENPK/CENPM/CENPU/CENPA/CENPH/KNL1/CENPN/ITGB3BP/MIS18BP1/CENPX/NASP/RBBP7/NPM1	14	Fib4
GO:0006336	GO:0006336	DNA replication-independent nucleosome assembly	14/787	53/18866	2.28e-08	6.12e-07	4.97e-07	CENPW/CENPK/CENPM/CENPU/CENPA/CENPH/KNL1/CENPN/ITGB3BP/MIS18BP1/CENPX/NASP/RBBP7/NPM1	14	Fib4
GO:0034724	GO:0034724	DNA replication-independent nucleosome organization	14/787	54/18866	2.96e-08	7.73e-07	6.27e-07	CENPW/CENPK/CENPM/CENPU/CENPA/CENPH/KNL1/CENPN/ITGB3BP/MIS18BP1/CENPX/NASP/RBBP7/NPM1	14	Fib4
GO:0090307	GO:0090307	mitotic spindle assembly	14/787	65/18866	3.63e-07	7.25e-06	5.88e-06	TPX2/BIRC5/CDC20/AURKB/PRC1/KIF11/RACGAP1/MYBL2/KIF23/MZT1/SMC1A/RHOA/SMC3/KPNB1	14	Fib4
GO:0042274	GO:0042274	ribosomal small subunit biogenesis	14/787	75/18866	2.27e-06	3.92e-05	3.18e-05	RPSA/RPS19/RPS27L/RPL38/RPS28/RPS15/RPS21/RPS16/MRPS11/PRKDC/RPS6/NPM1/XRCC5/SNU13	14	Fib4
GO:0030901	GO:0030901	midbrain development	14/787	91/18866	2.33e-05	0.000338675	0.000274796	ACTB/CALM3/CALM2/DYNLL1/UQCRQ/YWHAH/COX6B1/RHOA/CALM1/YWHAE/ATP5PB/ATP5PF/YWHAQ/CTNNB1	14	Fib4
GO:2000278	GO:2000278	regulation of DNA biosynthetic process	14/787	109/18866	0.000174947	0.00202938	0.00164661	AURKB/RFC3/RFC4/PCNA/RFC2/TFDP1/CCT5/HNRNPA2B1/HNRNPA1/PTGES3/HNRNPD/XRCC5/CCT3/CTNNB1	14	Fib4
GO:0046822	GO:0046822	regulation of nucleocytoplasmic transport	14/787	112/18866	0.000233669	0.00260875	0.0021167	CDK1/GTSE1/ECT2/BARD1/RAN/ANP32B/IFI27/TGFB1/RANGAP1/PARK7/MDFIC/YWHAE/NUTF2/KHDRBS1	14	Fib4
GO:0010822	GO:0010822	positive regulation of mitochondrion organization	14/787	119/18866	0.00043983	0.00451799	0.00366583	BAX/SAE1/TFDP1/UBL5/YWHAH/PARK7/PDCD5/YWHAE/PPIF/UBE2L3/ATP5IF1/YWHAB/YWHAQ/BAD	14	Fib4
GO:0042407	GO:0042407	cristae formation	13/787	35/18866	6.62e-10	2.33e-08	1.89e-08	ATP5F1E/ATP5MF/ATP5ME/ATP5MC2/ATP5MC3/ATP5MG/ATP5PB/ATP5F1A/ATP5PD/ATP5F1B/ATP5PF/ATP5F1D/ATP5F1C	13	Fib4
GO:0045841	GO:0045841	negative regulation of mitotic metaphase/anaphase transition	13/787	36/18866	9.97e-10	3.36e-08	2.73e-08	CENPF/CCNB1/MAD2L1/CDC20/AURKB/NDC80/CDT1/SPDL1/MAD2L2/FBXO5/ANAPC15/BUB3/RAD21	13	Fib4
GO:1902100	GO:1902100	negative regulation of metaphase/anaphase transition of cell cycle	13/787	37/18866	1.48e-09	4.72e-08	3.83e-08	CENPF/CCNB1/MAD2L1/CDC20/AURKB/NDC80/CDT1/SPDL1/MAD2L2/FBXO5/ANAPC15/BUB3/RAD21	13	Fib4
GO:0006301	GO:0006301	postreplication repair	13/787	52/18866	1.48e-07	3.18e-06	2.58e-06	PCLAF/RFC3/BRCA1/RFC4/PCNA/RPA3/MAD2L2/UBA52/RFC2/UFD1/FAAP20/POLD2/RPA2	13	Fib4
GO:0000731	GO:0000731	DNA synthesis involved in DNA repair	13/787	53/18866	1.88e-07	4.01e-06	3.26e-06	PCLAF/RFC3/RFC4/PCNA/RPA3/MAD2L2/UBA52/RFC2/CDKN2D/UFD1/FAAP20/POLD2/RPA2	13	Fib4
GO:0030865	GO:0030865	cortical cytoskeleton organization	13/787	60/18866	8.82e-07	1.65e-05	1.34e-05	ANLN/ECT2/RACGAP1/KIF23/CALR/EZR/CAVIN3/RHOA/RHOG/RHOC/RAC1/WDR1/RAB13	13	Fib4
GO:0042255	GO:0042255	ribosome assembly	13/787	67/18866	3.31e-06	5.56e-05	4.51e-05	RPSA/RPS19/RPS27L/RPL38/RPS28/RPS15/RPL23A/RPLP0/MRPS11/PRKDC/NPM1/XRCC5/EIF6	13	Fib4
GO:2000573	GO:2000573	positive regulation of DNA biosynthetic process	13/787	69/18866	4.66e-06	7.62e-05	6.19e-05	AURKB/RFC3/RFC4/PCNA/RFC2/CCT5/HNRNPA2B1/HNRNPA1/PTGES3/HNRNPD/XRCC5/CCT3/CTNNB1	13	Fib4
GO:0006890	GO:0006890	retrograde vesicle-mediated transport, Golgi to endoplasmic reticulum	13/787	87/18866	6.19e-05	0.000831452	0.000674627	CENPE/KIF11/RACGAP1/KIF23/KIF22/COPE/KDELR2/KDELR3/COPZ2/RER1/TMED9/SURF4/LMAN2	13	Fib4
GO:0051781	GO:0051781	positive regulation of cell division	13/787	87/18866	6.19e-05	0.000831452	0.000674627	KIF20B/AURKB/ECT2/RACGAP1/KIF23/YBX1/CDC25B/TGFB1/RHOA/ITGB1BP1/PTN/VEGFB/MDK	13	Fib4
GO:0000079	GO:0000079	regulation of cyclin-dependent protein serine/threonine kinase activity	13/787	102/18866	0.000318821	0.00340744	0.00276475	CDKN3/CKS2/CCNB1/CCNB2/CCNA2/CDKN2A/ACTB/CKS1B/CDKN2D/CDKN2C/AKT1/CCND1/CDK4	13	Fib4
GO:0032091	GO:0032091	negative regulation of protein binding	13/787	106/18866	0.00046572	0.00474296	0.00384837	STMN1/AURKB/ACTB/BAX/PPP1CA/PIN1/RUVBL2/ADAM15/PARK7/CAV1/ITGB1BP1/AKT1/CTSZ	13	Fib4
GO:1904029	GO:1904029	regulation of cyclin-dependent protein kinase activity	13/787	106/18866	0.00046572	0.00474296	0.00384837	CDKN3/CKS2/CCNB1/CCNB2/CCNA2/CDKN2A/ACTB/CKS1B/CDKN2D/CDKN2C/AKT1/CCND1/CDK4	13	Fib4
GO:0034404	GO:0034404	nucleobase-containing small molecule biosynthetic process	13/787	107/18866	0.00051031	0.00513883	0.00416957	TK1/DTYMK/ACOT7/NUDT1/DUT/PRTFDC1/HINT1/NME1/HPRT1/NUDT5/GUK1/NME4/IMPDH2	13	Fib4
GO:0008608	GO:0008608	attachment of spindle microtubules to kinetochore	12/787	34/18866	6.01e-09	1.77e-07	1.44e-07	CCNB1/CENPE/NUF2/AURKB/ECT2/KNL1/NDC80/RACGAP1/CDT1/SGO1/BUB3/RCC2	12	Fib4
GO:0042769	GO:0042769	DNA damage response, detection of DNA damage	12/787	38/18866	2.54e-08	6.72e-07	5.45e-07	RFC3/RFC4/PCNA/RPA3/UBA52/RFC2/PARP1/USP1/MRPS11/POLD2/RPA2/RBX1	12	Fib4
GO:0019985	GO:0019985	translesion synthesis	12/787	42/18866	8.9e-08	1.98e-06	1.61e-06	PCLAF/RFC3/RFC4/PCNA/RPA3/MAD2L2/UBA52/RFC2/UFD1/FAAP20/POLD2/RPA2	12	Fib4
GO:0021762	GO:0021762	substantia nigra development	12/787	43/18866	1.19e-07	2.58e-06	2.09e-06	ACTB/CALM3/CALM2/DYNLL1/YWHAH/COX6B1/RHOA/CALM1/YWHAE/ATP5PB/ATP5PF/YWHAQ	12	Fib4
GO:0030261	GO:0030261	chromosome condensation	12/787	47/18866	3.47e-07	7e-06	5.68e-06	TOP2A/NUSAP1/CDK1/SMC4/CCNB1/SMC2/NCAPG/NCAPD2/NCAPG2/NCAPD3/NCAPH2/BANF1	12	Fib4
GO:0090151	GO:0090151	establishment of protein localization to mitochondrial membrane	12/787	49/18866	5.68e-07	1.11e-05	8.98e-06	BAX/TFDP1/CALM3/YWHAH/TIMM10/PDCD5/YWHAE/ROMO1/TIMM13/YWHAB/YWHAQ/BAD	12	Fib4
GO:0030199	GO:0030199	collagen fibril organization	12/787	55/18866	2.14e-06	3.74e-05	3.03e-05	COMP/COL1A1/ANXA2/COL3A1/COL1A2/LOXL1/COLGALT1/LUM/COL5A2/COL5A1/DPT/EMILIN1	12	Fib4
GO:0048857	GO:0048857	neural nucleus development	12/787	62/18866	8.08e-06	0.00012849	0.000104255	ACTB/CALM3/CALM2/DYNLL1/YWHAH/COX6B1/RHOA/CALM1/YWHAE/ATP5PB/ATP5PF/YWHAQ	12	Fib4
GO:0034644	GO:0034644	cellular response to UV	12/787	81/18866	0.00012809	0.00155713	0.00126344	PBK/AURKB/PCNA/BAX/PARP1/AQP1/DDB2/RUVBL2/COPS9/PTN/CRIP1/NPM1	12	Fib4
GO:0048145	GO:0048145	regulation of fibroblast proliferation	12/787	83/18866	0.000162557	0.00191367	0.00155272	CCNB1/CCNA2/BAX/ANXA2/GSTP1/AQP1/S100A6/FN1/PRKDC/CDK4/CD74/CTNNB1	12	Fib4
GO:0048144	GO:0048144	fibroblast proliferation	12/787	84/18866	0.000182574	0.00208731	0.00169361	CCNB1/CCNA2/BAX/ANXA2/GSTP1/AQP1/S100A6/FN1/PRKDC/CDK4/CD74/CTNNB1	12	Fib4
GO:0048013	GO:0048013	ephrin receptor signaling pathway	12/787	87/18866	0.000255708	0.00282825	0.0022948	ACTB/ACTG1/AP2S1/ARPC2/RHOA/ARPC3/ARPC4/HRAS/RAC1/ARPC5/AP2M1/ARPC1B	12	Fib4
GO:0032465	GO:0032465	regulation of cytokinesis	12/787	90/18866	0.000352364	0.00371583	0.00301497	KIF20B/AURKB/ECT2/PRC1/RACGAP1/KIF23/CALM3/CALM2/CDC25B/PIN1/RHOA/CALM1	12	Fib4
GO:0051817	GO:0051817	modulation of process of other organism involved in symbiotic interaction	12/787	99/18866	0.000845521	0.00817337	0.00663175	GAPDH/CFL1/NUCKS1/ANXA2/KPNA2/IFI27/AQP1/PSMC3/PPIB/KPNB1/PHB/BAD	12	Fib4
GO:0046364	GO:0046364	monosaccharide biosynthetic process	12/787	100/18866	0.000925146	0.00878242	0.00712593	GAPDH/PGP/ENO1/TPI1/PGAM1/SLC25A1/MDH1/TALDO1/SLC25A11/AKR1A1/MDH2/PGK1	12	Fib4
GO:0010499	GO:0010499	proteasomal ubiquitin-independent protein catabolic process	11/787	22/18866	2.88e-10	1.07e-08	8.67e-09	PSMA7/PSMB9/PSMB3/PSMB5/PSMB2/PSMB7/PSMB8/PSMB6/PSMA4/PSMA3/PSMA1	11	Fib4
GO:0007094	GO:0007094	mitotic spindle assembly checkpoint	11/787	34/18866	7.37e-08	1.68e-06	1.36e-06	CENPF/CCNB1/MAD2L1/CDC20/AURKB/NDC80/CDT1/SPDL1/MAD2L2/ANAPC15/BUB3	11	Fib4
GO:0031577	GO:0031577	spindle checkpoint	11/787	34/18866	7.37e-08	1.68e-06	1.36e-06	CENPF/CCNB1/MAD2L1/CDC20/AURKB/NDC80/CDT1/SPDL1/MAD2L2/ANAPC15/BUB3	11	Fib4
GO:0071173	GO:0071173	spindle assembly checkpoint	11/787	34/18866	7.37e-08	1.68e-06	1.36e-06	CENPF/CCNB1/MAD2L1/CDC20/AURKB/NDC80/CDT1/SPDL1/MAD2L2/ANAPC15/BUB3	11	Fib4
GO:0071174	GO:0071174	mitotic spindle checkpoint	11/787	34/18866	7.37e-08	1.68e-06	1.36e-06	CENPF/CCNB1/MAD2L1/CDC20/AURKB/NDC80/CDT1/SPDL1/MAD2L2/ANAPC15/BUB3	11	Fib4
GO:0006296	GO:0006296	nucleotide-excision repair, DNA incision, 5'-to lesion	11/787	37/18866	1.96e-07	4.16e-06	3.38e-06	RFC3/RFC4/PCNA/RPA3/UBA52/RFC2/PARP1/DDB2/POLD2/RPA2/RBX1	11	Fib4
GO:0033683	GO:0033683	nucleotide-excision repair, DNA incision	11/787	39/18866	3.57e-07	7.16e-06	5.81e-06	RFC3/RFC4/PCNA/RPA3/UBA52/RFC2/PARP1/DDB2/POLD2/RPA2/RBX1	11	Fib4
GO:0051204	GO:0051204	protein insertion into mitochondrial membrane	11/787	45/18866	1.72e-06	3.06e-05	2.48e-05	BAX/TFDP1/YWHAH/TIMM10/PDCD5/YWHAE/ROMO1/TIMM13/YWHAB/YWHAQ/BAD	11	Fib4
GO:0035722	GO:0035722	interleukin-12-mediated signaling pathway	11/787	47/18866	2.73e-06	4.67e-05	3.79e-05	LMNB1/CFL1/PPIA/ANXA2/P4HB/PSME2/RPLP0/TALDO1/HNRNPA2B1/SNRPA1/CAPZA1	11	Fib4
GO:0071349	GO:0071349	cellular response to interleukin-12	11/787	49/18866	4.23e-06	6.99e-05	5.67e-05	LMNB1/CFL1/PPIA/ANXA2/P4HB/PSME2/RPLP0/TALDO1/HNRNPA2B1/SNRPA1/CAPZA1	11	Fib4
GO:0070671	GO:0070671	response to interleukin-12	11/787	50/18866	5.22e-06	8.51e-05	6.91e-05	LMNB1/CFL1/PPIA/ANXA2/P4HB/PSME2/RPLP0/TALDO1/HNRNPA2B1/SNRPA1/CAPZA1	11	Fib4
GO:0051438	GO:0051438	regulation of ubiquitin-protein transferase activity	11/787	54/18866	1.15e-05	0.000175853	0.000142684	UBE2C/MAD2L1/CDC20/MAD2L2/UBE2S/FBXO5/RPS2/MASTL/PIN1/PARK7/UBE2L3	11	Fib4
GO:1903902	GO:1903902	positive regulation of viral life cycle	11/787	61/18866	3.85e-05	0.000538534	0.000436959	TOP2A/LGALS1/PPIA/NUCKS1/P4HB/PPIH/KPNA2/PPIB/HACD3/CD74/HLA-DRB1	11	Fib4
GO:0051205	GO:0051205	protein insertion into membrane	11/787	65/18866	7.08e-05	0.000937189	0.000760422	BAX/TFDP1/YWHAH/TIMM10/PDCD5/YWHAE/ROMO1/TIMM13/YWHAB/YWHAQ/BAD	11	Fib4
GO:0046365	GO:0046365	monosaccharide catabolic process	11/787	66/18866	8.18e-05	0.00105751	0.000858044	GAPDH/PKM/ENO1/TPI1/PGAM1/NUDT5/DCXR/BPGM/AKR1A1/PGK1/BAD	11	Fib4
GO:1903747	GO:1903747	regulation of establishment of protein localization to mitochondrion	11/787	73/18866	0.000208013	0.00234991	0.00190668	SAE1/TFDP1/UBL5/YWHAH/PDCD5/YWHAE/UBE2L3/ATP5IF1/YWHAB/YWHAQ/BAD	11	Fib4
GO:0042273	GO:0042273	ribosomal large subunit biogenesis	11/787	74/18866	0.000235273	0.00262051	0.00212624	RPL35/RPL38/RPL26L1/RPL23A/RPLP0/GTF3A/NPM1/NHP2/RPL7/EIF6/SNU13	11	Fib4
GO:0046902	GO:0046902	regulation of mitochondrial membrane permeability	11/787	77/18866	0.000335819	0.00358106	0.00290562	BAX/TFDP1/SLC25A5/YWHAH/DYNLT1/YWHAE/PPIF/ATP5IF1/YWHAB/YWHAQ/BAD	11	Fib4
GO:0050000	GO:0050000	chromosome localization	11/787	79/18866	0.000421187	0.00434526	0.00352568	CENPF/CCNB1/CENPE/NUF2/DLGAP5/AURKB/NDC80/CDT1/SPDL1/KIF22/KPNB1	11	Fib4
GO:0051303	GO:0051303	establishment of chromosome localization	11/787	79/18866	0.000421187	0.00434526	0.00352568	CENPF/CCNB1/CENPE/NUF2/DLGAP5/AURKB/NDC80/CDT1/SPDL1/KIF22/KPNB1	11	Fib4
GO:1900182	GO:1900182	positive regulation of protein localization to nucleus	11/787	80/18866	0.000470263	0.004779	0.00387761	CDK1/GTSE1/ECT2/RAN/PARP1/TGFB1/PARK7/CCT5/AKT1/NUTF2/CCT3	11	Fib4
GO:0010833	GO:0010833	telomere maintenance via telomere lengthening	11/787	81/18866	0.000524033	0.00519229	0.00421295	AURKB/PARP1/CCT5/HNRNPA2B1/HNRNPA1/NOP10/PTGES3/NHP2/XRCC5/CCT3/CTNNB1	11	Fib4
GO:0090559	GO:0090559	regulation of membrane permeability	11/787	88/18866	0.00106298	0.00997144	0.00809068	BAX/TFDP1/SLC25A5/YWHAH/DYNLT1/YWHAE/PPIF/ATP5IF1/YWHAB/YWHAQ/BAD	11	Fib4
GO:0022616	GO:0022616	DNA strand elongation	10/787	26/18866	4.36e-08	1.08e-06	8.76e-07	GINS2/RFC3/MCM4/RFC4/PCNA/NUCKS1/MCM3/MCM7/POLD2/POLE3	10	Fib4
GO:0072595	GO:0072595	maintenance of protein localization in organelle	10/787	42/18866	6.59e-06	0.000106188	8.62e-05	BARD1/RANGAP1/PARK7/AKT1/KDELR2/KDELR3/ARL2/TSPO/RER1/SUN2	10	Fib4
GO:0051653	GO:0051653	spindle localization	10/787	50/18866	3.4e-05	0.000479762	0.000389272	NUSAP1/ASPM/MAD2L1/CENPA/NDC80/SPDL1/GPSM2/DYNLT1/KPNB1/ITGB1	10	Fib4
GO:1900024	GO:1900024	regulation of substrate adhesion-dependent cell spreading	10/787	53/18866	5.76e-05	0.000787654	0.000639091	P4HB/POSTN/ARPC2/CALR/S100A10/RCC2/ITGB1BP1/RAC1/ACTN4/MDK	10	Fib4
GO:0000387	GO:0000387	spliceosomal snRNP assembly	10/787	54/18866	6.81e-05	0.00090748	0.000736316	LSM4/SNRPG/SNRPB/SNRPF/SNRPD1/SNRPD2/SNRPC/LSM2/SNRPE/SNRPD3	10	Fib4
GO:0036297	GO:0036297	interstrand cross-link repair	10/787	55/18866	8.02e-05	0.00103907	0.000843086	UBE2T/RAD51AP1/FANCI/NUCKS1/RPA3/UBA52/CENPX/USP1/FAAP20/RPA2	10	Fib4
GO:1903749	GO:1903749	positive regulation of establishment of protein localization to mitochondrion	10/787	58/18866	0.000127781	0.00155713	0.00126344	SAE1/TFDP1/UBL5/YWHAH/PDCD5/YWHAE/UBE2L3/YWHAB/YWHAQ/BAD	10	Fib4
GO:0018208	GO:0018208	peptidyl-proline modification	10/787	60/18866	0.000171266	0.00200422	0.00162619	PPIA/P4HB/PPIH/FKBP2/FKBP3/PIN1/PRDX4/PPIB/PPIF/FKBP11	10	Fib4
GO:0051310	GO:0051310	metaphase plate congression	10/787	61/18866	0.000197299	0.00223951	0.00181711	CENPF/CCNB1/CENPE/NUF2/AURKB/NDC80/CDT1/SPDL1/KIF22/KPNB1	10	Fib4
GO:0007062	GO:0007062	sister chromatid cohesion	10/787	63/18866	0.000259409	0.0028493	0.00231188	CDC20/ESCO2/SGO2/SGO1/KIF22/SMC1A/RAD21/SMC3/NAA10/CTNNB1	10	Fib4
GO:0031571	GO:0031571	mitotic G1 DNA damage checkpoint	10/787	63/18866	0.000259409	0.0028493	0.00231188	CDK1/CCNB1/GTSE1/PCNA/BAX/TFDP1/RPS27L/RPA2/PRKDC/CCND1	10	Fib4
GO:1902686	GO:1902686	mitochondrial outer membrane permeabilization involved in programmed cell death	10/787	63/18866	0.000259409	0.0028493	0.00231188	BAX/TFDP1/SLC25A5/YWHAH/YWHAE/PPIF/ATP5IF1/YWHAB/YWHAQ/BAD	10	Fib4
GO:0044783	GO:0044783	G1 DNA damage checkpoint	10/787	64/18866	0.000296131	0.00317923	0.00257958	CDK1/CCNB1/GTSE1/PCNA/BAX/TFDP1/RPS27L/RPA2/PRKDC/CCND1	10	Fib4
GO:0044819	GO:0044819	mitotic G1/S transition checkpoint	10/787	64/18866	0.000296131	0.00317923	0.00257958	CDK1/CCNB1/GTSE1/PCNA/BAX/TFDP1/RPS27L/RPA2/PRKDC/CCND1	10	Fib4
GO:0035794	GO:0035794	positive regulation of mitochondrial membrane permeability	10/787	65/18866	0.000337097	0.00358665	0.00291015	BAX/TFDP1/SLC25A5/YWHAH/YWHAE/PPIF/ATP5IF1/YWHAB/YWHAQ/BAD	10	Fib4
GO:1905710	GO:1905710	positive regulation of membrane permeability	10/787	67/18866	0.000433281	0.00446036	0.00361907	BAX/TFDP1/SLC25A5/YWHAH/YWHAE/PPIF/ATP5IF1/YWHAB/YWHAQ/BAD	10	Fib4
GO:0010812	GO:0010812	negative regulation of cell-substrate adhesion	10/787	68/18866	0.000489317	0.00496203	0.00402612	LGALS1/CDKN2A/COL1A1/POSTN/RHOA/ADAM15/RCC2/ITGB1BP1/MMP14/ACTN4	10	Fib4
GO:0051382	GO:0051382	kinetochore assembly	9/787	17/18866	6.58e-09	1.91e-07	1.55e-07	CENPF/CENPW/CENPK/CENPE/DLGAP5/CENPA/CENPH/CENPN/CENPX	9	Fib4
GO:0006271	GO:0006271	DNA strand elongation involved in DNA replication	9/787	19/18866	2.32e-08	6.16e-07	5e-07	GINS2/RFC3/MCM4/RFC4/PCNA/MCM3/MCM7/POLD2/POLE3	9	Fib4
GO:0000028	GO:0000028	ribosomal small subunit assembly	9/787	21/18866	6.84e-08	1.59e-06	1.29e-06	RPSA/RPS19/RPS27L/RPL38/RPS28/RPS15/MRPS11/PRKDC/XRCC5	9	Fib4
GO:0006123	GO:0006123	mitochondrial electron transport, cytochrome c to oxygen	9/787	21/18866	6.84e-08	1.59e-06	1.29e-06	COX8A/COX6B1/COX5A/COX6C/COX6A1/COX7B/NDUFA4/COX7C/COX4I1	9	Fib4
GO:0019646	GO:0019646	aerobic electron transport chain	9/787	21/18866	6.84e-08	1.59e-06	1.29e-06	COX8A/COX6B1/COX5A/COX6C/COX6A1/COX7B/NDUFA4/COX7C/COX4I1	9	Fib4
GO:0071459	GO:0071459	protein localization to chromosome, centromeric region	9/787	22/18866	1.11e-07	2.43e-06	1.97e-06	CDK1/AURKB/CENPA/KNL1/NDC80/CDT1/SPDL1/BUB3/RCC2	9	Fib4
GO:0061842	GO:0061842	microtubule organizing center localization	9/787	31/18866	3.22e-06	5.43e-05	4.41e-05	ASPM/MAD2L1/DLGAP5/EZR/GPSM2/SYNE2/KIF5B/ARPC5/SUN2	9	Fib4
GO:0040001	GO:0040001	establishment of mitotic spindle localization	9/787	35/18866	9.71e-06	0.000151866	0.000123222	NUSAP1/MAD2L1/CENPA/NDC80/SPDL1/GPSM2/DYNLT1/KPNB1/ITGB1	9	Fib4
GO:0006734	GO:0006734	NADH metabolic process	9/787	41/18866	3.85e-05	0.000538534	0.000436959	GAPDH/PKM/ENO1/TPI1/PGAM1/MDH1/BPGM/MDH2/PGK1	9	Fib4
GO:0051293	GO:0051293	establishment of spindle localization	9/787	45/18866	8.38e-05	0.00107745	0.000874225	NUSAP1/MAD2L1/CENPA/NDC80/SPDL1/GPSM2/DYNLT1/KPNB1/ITGB1	9	Fib4
GO:1901028	GO:1901028	regulation of mitochondrial outer membrane permeabilization involved in apoptotic signaling pathway	9/787	45/18866	8.38e-05	0.00107745	0.000874225	BAX/TFDP1/SLC25A5/YWHAH/YWHAE/ATP5IF1/YWHAB/YWHAQ/BAD	9	Fib4
GO:0007080	GO:0007080	mitotic metaphase plate congression	9/787	47/18866	0.000119628	0.00147061	0.00119323	CCNB1/CENPE/NUF2/AURKB/NDC80/CDT1/SPDL1/KIF22/KPNB1	9	Fib4
GO:0048146	GO:0048146	positive regulation of fibroblast proliferation	9/787	51/18866	0.000230118	0.00257515	0.00208944	CCNB1/CCNA2/ANXA2/AQP1/S100A6/FN1/PRKDC/CDK4/CD74	9	Fib4
GO:0097345	GO:0097345	mitochondrial outer membrane permeabilization	9/787	55/18866	0.00041449	0.0042948	0.00348474	BAX/TFDP1/SLC25A5/YWHAH/YWHAE/ATP5IF1/YWHAB/YWHAQ/BAD	9	Fib4
GO:0045815	GO:0045815	positive regulation of gene expression, epigenetic	9/787	59/18866	0.000706147	0.00686796	0.00557256	ATAD2/CDCA4/ACTB/DEK/POLR2L/POLR2E/POLR2F/MYO1C/CTNNB1	9	Fib4
GO:1902110	GO:1902110	positive regulation of mitochondrial membrane permeability involved in apoptotic process	9/787	61/18866	0.000904944	0.00862508	0.00699826	BAX/TFDP1/SLC25A5/YWHAH/YWHAE/ATP5IF1/YWHAB/YWHAQ/BAD	9	Fib4
GO:0034501	GO:0034501	protein localization to kinetochore	8/787	18/18866	2.67e-07	5.5e-06	4.46e-06	CDK1/AURKB/KNL1/NDC80/CDT1/SPDL1/BUB3/RCC2	8	Fib4
GO:0042276	GO:0042276	error-prone translesion synthesis	8/787	21/18866	1.11e-06	2.06e-05	1.67e-05	RFC3/RFC4/PCNA/RPA3/MAD2L2/UBA52/RFC2/RPA2	8	Fib4
GO:0070987	GO:0070987	error-free translesion synthesis	8/787	22/18866	1.68e-06	3.01e-05	2.44e-05	RFC3/RFC4/PCNA/RPA3/UBA52/RFC2/UFD1/RPA2	8	Fib4
GO:0006297	GO:0006297	nucleotide-excision repair, DNA gap filling	8/787	23/18866	2.48e-06	4.28e-05	3.47e-05	RFC3/RFC4/PCNA/RPA3/UBA52/RFC2/POLD2/RPA2	8	Fib4
GO:0015949	GO:0015949	nucleobase-containing small molecule interconversion	8/787	27/18866	9.69e-06	0.000151866	0.000123222	TYMS/RRM2/DTYMK/RRM1/DUT/NME1/GUK1/NME4	8	Fib4
GO:0032201	GO:0032201	telomere maintenance via semi-conservative replication	8/787	27/18866	9.69e-06	0.000151866	0.000123222	RFC3/RFC4/PCNA/RPA3/RFC2/POLD2/RPA2/POLE3	8	Fib4
GO:0051642	GO:0051642	centrosome localization	8/787	30/18866	2.29e-05	0.00033357	0.000270654	ASPM/MAD2L1/DLGAP5/EZR/GPSM2/SYNE2/KIF5B/SUN2	8	Fib4
GO:1902751	GO:1902751	positive regulation of cell cycle G2/M phase transition	8/787	30/18866	2.29e-05	0.00033357	0.000270654	CDK1/CCNB1/FBXO5/CDC25B/RCC2/CCND1/NPM1/CDK4	8	Fib4
GO:0002082	GO:0002082	regulation of oxidative phosphorylation	8/787	32/18866	3.82e-05	0.000536922	0.00043565	CDK1/CCNB1/UQCC2/RHOA/PARK7/COX7A2/PPIF/PGK1	8	Fib4
GO:0000083	GO:0000083	regulation of transcription involved in G1/S transition of mitotic cell cycle	8/787	35/18866	7.64e-05	0.00100402	0.000814645	TYMS/RRM2/DHFR/CDT1/PCNA/FBXO5/TFDP1/CDK16	8	Fib4
GO:1901030	GO:1901030	positive regulation of mitochondrial outer membrane permeabilization involved in apoptotic signaling pathway	8/787	35/18866	7.64e-05	0.00100402	0.000814645	BAX/TFDP1/YWHAH/YWHAE/ATP5IF1/YWHAB/YWHAQ/BAD	8	Fib4
GO:0006007	GO:0006007	glucose catabolic process	8/787	36/18866	9.47e-05	0.00119458	0.000969267	GAPDH/PKM/ENO1/TPI1/PGAM1/BPGM/PGK1/BAD	8	Fib4
GO:0009163	GO:0009163	nucleoside biosynthetic process	8/787	39/18866	0.000172356	0.00200422	0.00162619	TK1/DTYMK/PRTFDC1/NME1/HPRT1/GUK1/NME4/IMPDH2	8	Fib4
GO:0030866	GO:0030866	cortical actin cytoskeleton organization	8/787	39/18866	0.000172356	0.00200422	0.00162619	ANLN/ECT2/RACGAP1/KIF23/CALR/EZR/CAVIN3/RAB13	8	Fib4
GO:0032506	GO:0032506	cytokinetic process	8/787	39/18866	0.000172356	0.00200422	0.00162619	KIF20B/ANLN/AURKB/ECT2/CEP55/RACGAP1/KIF23/RHOA	8	Fib4
GO:0000413	GO:0000413	protein peptidyl-prolyl isomerization	8/787	43/18866	0.000350607	0.00370553	0.00300661	PPIA/PPIH/FKBP2/FKBP3/PIN1/PPIB/PPIF/FKBP11	8	Fib4
GO:1901659	GO:1901659	glycosyl compound biosynthetic process	8/787	43/18866	0.000350607	0.00370553	0.00300661	TK1/DTYMK/PRTFDC1/NME1/HPRT1/GUK1/NME4/IMPDH2	8	Fib4
GO:0019674	GO:0019674	NAD metabolic process	8/787	50/18866	0.00100399	0.0095119	0.00771782	GAPDH/PKM/ENO1/TPI1/PGAM1/MDH1/BPGM/PGK1	8	Fib4
GO:0007076	GO:0007076	mitotic chromosome condensation	7/787	16/18866	1.76e-06	3.12e-05	2.53e-05	NUSAP1/SMC4/SMC2/NCAPG/NCAPD2/NCAPD3/NCAPH2	7	Fib4
GO:1904666	GO:1904666	regulation of ubiquitin protein ligase activity	7/787	24/18866	3.97e-05	0.000554295	0.000449747	UBE2C/MAD2L1/CDC20/MAD2L2/UBE2S/FBXO5/MASTL	7	Fib4
GO:0006735	GO:0006735	NADH regeneration	7/787	27/18866	9.14e-05	0.00115924	0.000940592	GAPDH/PKM/ENO1/TPI1/PGAM1/BPGM/PGK1	7	Fib4
GO:0010971	GO:0010971	positive regulation of G2/M transition of mitotic cell cycle	7/787	27/18866	9.14e-05	0.00115924	0.000940592	CDK1/CCNB1/FBXO5/CDC25B/RCC2/CCND1/CDK4	7	Fib4
GO:0061621	GO:0061621	canonical glycolysis	7/787	27/18866	9.14e-05	0.00115924	0.000940592	GAPDH/PKM/ENO1/TPI1/PGAM1/BPGM/PGK1	7	Fib4
GO:0061718	GO:0061718	glucose catabolic process to pyruvate	7/787	27/18866	9.14e-05	0.00115924	0.000940592	GAPDH/PKM/ENO1/TPI1/PGAM1/BPGM/PGK1	7	Fib4
GO:0061620	GO:0061620	glycolytic process through glucose-6-phosphate	7/787	28/18866	0.000117513	0.00145167	0.00117786	GAPDH/PKM/ENO1/TPI1/PGAM1/BPGM/PGK1	7	Fib4
GO:0061615	GO:0061615	glycolytic process through fructose-6-phosphate	7/787	29/18866	0.000149367	0.00177597	0.001441	GAPDH/PKM/ENO1/TPI1/PGAM1/BPGM/PGK1	7	Fib4
GO:0000132	GO:0000132	establishment of mitotic spindle orientation	7/787	30/18866	0.000187868	0.00213756	0.00173438	MAD2L1/CENPA/NDC80/SPDL1/GPSM2/DYNLT1/ITGB1	7	Fib4
GO:0001844	GO:0001844	protein insertion into mitochondrial membrane involved in apoptotic signaling pathway	7/787	30/18866	0.000187868	0.00213756	0.00173438	BAX/TFDP1/YWHAH/YWHAE/YWHAB/YWHAQ/BAD	7	Fib4
GO:0051984	GO:0051984	positive regulation of chromosome segregation	7/787	33/18866	0.000353532	0.00371991	0.00301828	CCNB1/DLGAP5/AURKB/CDT1/ANAPC11/RAD21/RCC2	7	Fib4
GO:0006369	GO:0006369	termination of RNA polymerase II transcription	7/787	35/18866	0.000517557	0.00513883	0.00416957	SNRPG/SNRPB/SNRPF/MAZ/SNRPE/SNRPD3/SLBP	7	Fib4
GO:0009262	GO:0009262	deoxyribonucleotide metabolic process	7/787	35/18866	0.000517557	0.00513883	0.00416957	TYMS/RRM2/DTYMK/RRM1/NUDT1/DUT/GUK1	7	Fib4
GO:0051443	GO:0051443	positive regulation of ubiquitin-protein transferase activity	7/787	35/18866	0.000517557	0.00513883	0.00416957	UBE2C/CDC20/UBE2S/RPS2/MASTL/PIN1/UBE2L3	7	Fib4
GO:0051294	GO:0051294	establishment of spindle orientation	7/787	36/18866	0.000619628	0.00606368	0.00491998	MAD2L1/CENPA/NDC80/SPDL1/GPSM2/DYNLT1/ITGB1	7	Fib4
GO:1904358	GO:1904358	positive regulation of telomere maintenance via telomere lengthening	7/787	37/18866	0.000737039	0.00713922	0.00579266	AURKB/CCT5/HNRNPA2B1/HNRNPA1/XRCC5/CCT3/CTNNB1	7	Fib4
GO:0006270	GO:0006270	DNA replication initiation	7/787	39/18866	0.00102428	0.00964648	0.00782701	ORC6/CDT1/MCM5/MCM4/MCM3/MCM7/POLE3	7	Fib4
GO:1901068	GO:1901068	guanosine-containing compound metabolic process	7/787	39/18866	0.00102428	0.00964648	0.00782701	RAN/NME1/HPRT1/RHOA/GUK1/NME4/IMPDH2	7	Fib4
GO:0019042	GO:0019042	viral latency	6/787	11/18866	2e-06	3.52e-05	2.86e-05	PPIA/NUCKS1/PSIP1/BANF1/XRCC6/XRCC5	6	Fib4
GO:0006122	GO:0006122	mitochondrial electron transport, ubiquinol to cytochrome c	6/787	15/18866	1.87e-05	0.000278277	0.00022579	UQCRH/UQCRQ/UQCR10/UQCRB/UQCR11/CYC1	6	Fib4
GO:0009263	GO:0009263	deoxyribonucleotide biosynthetic process	6/787	16/18866	2.89e-05	0.000414039	0.000335945	TYMS/RRM2/DTYMK/RRM1/DUT/GUK1	6	Fib4
GO:0042451	GO:0042451	purine nucleoside biosynthetic process	6/787	23/18866	0.000283606	0.00306553	0.00248732	PRTFDC1/NME1/HPRT1/GUK1/NME4/IMPDH2	6	Fib4
GO:0042455	GO:0042455	ribonucleoside biosynthetic process	6/787	23/18866	0.000283606	0.00306553	0.00248732	PRTFDC1/NME1/HPRT1/GUK1/NME4/IMPDH2	6	Fib4
GO:0046129	GO:0046129	purine ribonucleoside biosynthetic process	6/787	23/18866	0.000283606	0.00306553	0.00248732	PRTFDC1/NME1/HPRT1/GUK1/NME4/IMPDH2	6	Fib4
GO:0008334	GO:0008334	histone mRNA metabolic process	6/787	25/18866	0.000463318	0.0047388	0.00384499	SNRPG/SNRPB/SNRPF/SNRPE/SNRPD3/SLBP	6	Fib4
GO:1900739	GO:1900739	regulation of protein insertion into mitochondrial membrane involved in apoptotic signaling pathway	6/787	26/18866	0.000581248	0.00569982	0.00462475	TFDP1/YWHAH/YWHAE/YWHAB/YWHAQ/BAD	6	Fib4
GO:1900740	GO:1900740	positive regulation of protein insertion into mitochondrial membrane involved in apoptotic signaling pathway	6/787	26/18866	0.000581248	0.00569982	0.00462475	TFDP1/YWHAH/YWHAE/YWHAB/YWHAQ/BAD	6	Fib4
GO:0000727	GO:0000727	double-strand break repair via break-induced replication	5/787	12/18866	7.73e-05	0.00101034	0.000819779	GINS2/MCM5/MCM4/MCM3/MCM7	5	Fib4
GO:0007077	GO:0007077	mitotic nuclear envelope disassembly	5/787	12/18866	7.73e-05	0.00101034	0.000819779	CDK1/CCNB1/CCNB2/VRK1/CTDNEP1	5	Fib4
GO:0051988	GO:0051988	regulation of attachment of spindle microtubules to kinetochore	5/787	13/18866	0.000121345	0.00148741	0.00120686	CCNB1/AURKB/ECT2/RACGAP1/RCC2	5	Fib4
GO:0090231	GO:0090231	regulation of spindle checkpoint	5/787	14/18866	0.000182289	0.00208731	0.00169361	CCNB1/MAD2L1/NDC80/CDT1/ANAPC15	5	Fib4
GO:0090266	GO:0090266	regulation of mitotic cell cycle spindle assembly checkpoint	5/787	14/18866	0.000182289	0.00208731	0.00169361	CCNB1/MAD2L1/NDC80/CDT1/ANAPC15	5	Fib4
GO:1901070	GO:1901070	guanosine-containing compound biosynthetic process	5/787	14/18866	0.000182289	0.00208731	0.00169361	NME1/HPRT1/GUK1/NME4/IMPDH2	5	Fib4
GO:1903504	GO:1903504	regulation of mitotic spindle checkpoint	5/787	14/18866	0.000182289	0.00208731	0.00169361	CCNB1/MAD2L1/NDC80/CDT1/ANAPC15	5	Fib4
GO:0051315	GO:0051315	attachment of mitotic spindle microtubules to kinetochore	5/787	15/18866	0.000264072	0.00288719	0.00234262	CENPE/NUF2/AURKB/NDC80/CDT1	5	Fib4
GO:1904874	GO:1904874	positive regulation of telomerase RNA localization to Cajal body	5/787	15/18866	0.000264072	0.00288719	0.00234262	RUVBL2/CCT5/NOP10/NHP2/CCT3	5	Fib4
GO:0030397	GO:0030397	membrane disassembly	5/787	16/18866	0.000370968	0.00386913	0.00313935	CDK1/CCNB1/CCNB2/VRK1/CTDNEP1	5	Fib4
GO:0051081	GO:0051081	nuclear envelope disassembly	5/787	16/18866	0.000370968	0.00386913	0.00313935	CDK1/CCNB1/CCNB2/VRK1/CTDNEP1	5	Fib4
GO:0006266	GO:0006266	DNA ligation	5/787	17/18866	0.000507582	0.0051363	0.00416752	TOP2A/HMGB1/HMGB2/PAXX/XRCC6	5	Fib4
GO:0009200	GO:0009200	deoxyribonucleoside triphosphate metabolic process	5/787	18/18866	0.000678821	0.00661572	0.0053679	TYMS/DTYMK/NUDT1/DUT/GUK1	5	Fib4
GO:1904872	GO:1904872	regulation of telomerase RNA localization to Cajal body	5/787	18/18866	0.000678821	0.00661572	0.0053679	RUVBL2/CCT5/NOP10/NHP2/CCT3	5	Fib4
GO:0090670	GO:0090670	RNA localization to Cajal body	5/787	19/18866	0.00088985	0.00849824	0.00689535	RUVBL2/CCT5/NOP10/NHP2/CCT3	5	Fib4
GO:0090671	GO:0090671	telomerase RNA localization to Cajal body	5/787	19/18866	0.00088985	0.00849824	0.00689535	RUVBL2/CCT5/NOP10/NHP2/CCT3	5	Fib4
GO:0090672	GO:0090672	telomerase RNA localization	5/787	19/18866	0.00088985	0.00849824	0.00689535	RUVBL2/CCT5/NOP10/NHP2/CCT3	5	Fib4
GO:0090685	GO:0090685	RNA localization to nucleus	5/787	19/18866	0.00088985	0.00849824	0.00689535	RUVBL2/CCT5/NOP10/NHP2/CCT3	5	Fib4
GO:0032070	GO:0032070	regulation of deoxyribonuclease activity	4/787	10/18866	0.000515856	0.00513883	0.00416957	HMGB1/PCNA/AKT1/NPM1	4	Fib4
GO:0046598	GO:0046598	positive regulation of viral entry into host cell	4/787	10/18866	0.000515856	0.00513883	0.00416957	LGALS1/P4HB/CD74/HLA-DRB1	4	Fib4
GO:0051231	GO:0051231	spindle elongation	4/787	10/18866	0.000515856	0.00513883	0.00416957	AURKB/PRC1/RACGAP1/KIF23	4	Fib4
GO:0075294	GO:0075294	positive regulation by symbiont of entry into host	4/787	10/18866	0.000515856	0.00513883	0.00416957	LGALS1/P4HB/CD74/HLA-DRB1	4	Fib4
GO:1903862	GO:1903862	positive regulation of oxidative phosphorylation	4/787	10/18866	0.000515856	0.00513883	0.00416957	CDK1/CCNB1/PARK7/PGK1	4	Fib4
