# Supplementary material for: Single-cell sequencing shows cellular heterogeneity of cutaneous lesions in lupus erythematosus
Source: Nat Commun. 2022 Dec 5;13:7489. doi: 10.1038/s41467-022-35209-1 (PMC9722937; doi:10.1038/s41467-022-35209-1)
Supplement: Supplementary file 12 — Supplementary Data 9 [file 41467_2022_35209_MOESM12_ESM.xlsx]

## Sheet: epidermis
Table S9. Differentially Expressed Genes (DEGs) in each subcluster (epidermis：n=7, T_SC0-T_SC6；dermis: n= 7, T_SC0-T_SC6) of T cells in the epidermis and dermis dataset with the cutoff by logFC≥0.25,P value＜0.05. The P value was calculated in two-side Wilcoxon Rank Sum test
Epidermis
	p_val	avg_log2FC	pct.1	pct.2	p_val_adj	cluster	gene
PLIN2	0	1.29056	0.584	0.299	0	T_SC0	PLIN2
FTH1	0	1.25374	0.976	0.816	0	T_SC0	FTH1
IL7R	0	0.912905	0.744	0.41	0	T_SC0	IL7R
TRAT1	0	0.870322	0.492	0.208	0	T_SC0	TRAT1
TUBA4A	0	0.849773	0.801	0.532	0	T_SC0	TUBA4A
SLC2A3	0	0.817247	0.709	0.443	0	T_SC0	SLC2A3
ANXA1	0	0.804136	0.822	0.526	0	T_SC0	ANXA1
LTB	0	0.770605	0.561	0.279	0	T_SC0	LTB
EZR	0	0.74171	0.858	0.642	0	T_SC0	EZR
ZFP36L2	0	0.683147	0.85	0.598	0	T_SC0	ZFP36L2
VIM	0	0.615477	0.975	0.837	0	T_SC0	VIM
RPL10	0	0.570528	0.997	0.934	0	T_SC0	RPL10
TMSB4X	0	0.559953	0.997	0.937	0	T_SC0	TMSB4X
RPL34	0	0.542811	0.984	0.895	0	T_SC0	RPL34
TPT1	0	0.528681	0.996	0.933	0	T_SC0	TPT1
RPL30	0	0.525568	0.99	0.905	0	T_SC0	RPL30
RPS12	0	0.517532	0.993	0.937	0	T_SC0	RPS12
FAU	0	0.495978	0.968	0.838	0	T_SC0	FAU
PTMA	0	0.473753	0.991	0.906	0	T_SC0	PTMA
RPS3A	0	0.458925	0.983	0.859	0	T_SC0	RPS3A
EEF1A1	0	0.415171	0.998	0.958	0	T_SC0	EEF1A1
CD40LG	5.84804e-306	0.766133	0.291	0.098	1.65382e-301	T_SC0	CD40LG
SELENOK	6.61931e-300	0.703145	0.801	0.575	1.87194e-295	T_SC0	SELENOK
SRGN	2.02344e-287	0.483449	0.967	0.79	5.72228e-283	T_SC0	SRGN
CCDC107	1.99245e-283	0.711026	0.556	0.326	5.63465e-279	T_SC0	CCDC107
RPS13	1.82203e-281	0.481115	0.963	0.818	5.1527e-277	T_SC0	RPS13
RPS27A	2.07593e-281	0.520515	0.988	0.896	5.87072e-277	T_SC0	RPS27A
FAM177A1	2.04805e-278	0.817457	0.604	0.375	5.7919e-274	T_SC0	FAM177A1
RPL21	2.17666e-276	0.563866	0.942	0.799	6.15559e-272	T_SC0	RPL21
RPL3	4.44213e-271	0.440487	0.989	0.87	1.25623e-266	T_SC0	RPL3
RPL19	4.9112e-261	0.412051	0.989	0.9	1.38889e-256	T_SC0	RPL19
RGCC	5.58138e-253	0.72096	0.722	0.493	1.57841e-248	T_SC0	RGCC
UBE2S	3.52184e-251	0.697098	0.67	0.449	9.95977e-247	T_SC0	UBE2S
RPS28	9.13025e-250	0.442698	0.987	0.892	2.58203e-245	T_SC0	RPS28
RPL11	1.43269e-249	0.420933	0.992	0.921	4.05164e-245	T_SC0	RPL11
RPL32	5.9402e-246	0.448365	0.989	0.921	1.67989e-241	T_SC0	RPL32
JUNB	2.35799e-234	0.596877	0.929	0.803	6.6684e-230	T_SC0	JUNB
RPL39	1.75013e-233	0.425419	0.993	0.893	4.94937e-229	T_SC0	RPL39
RPL35A	1.19767e-232	0.451561	0.957	0.834	3.387e-228	T_SC0	RPL35A
RPS4X	2.55675e-231	0.362393	0.993	0.891	7.2305e-227	T_SC0	RPS4X
RPL41	2.14161e-222	0.428391	0.997	0.952	6.05647e-218	T_SC0	RPL41
RPL14	5.38002e-222	0.373054	0.974	0.859	1.52147e-217	T_SC0	RPL14
RPS29	4.79832e-218	0.35137	0.986	0.896	1.35696e-213	T_SC0	RPS29
RPS3	1.52939e-217	0.341257	0.993	0.909	4.32511e-213	T_SC0	RPS3
CREM	1.41177e-216	0.538712	0.836	0.642	3.99249e-212	T_SC0	CREM
TGFB1	1.1163e-212	0.454894	0.606	0.382	3.1569e-208	T_SC0	TGFB1
SARAF	5.38885e-210	0.475376	0.866	0.672	1.52397e-205	T_SC0	SARAF
MBP	2.91894e-207	0.50581	0.542	0.329	8.25476e-203	T_SC0	MBP
RPL13	2.01578e-203	0.378447	0.993	0.945	5.70063e-199	T_SC0	RPL13
RPS27	8.24062e-203	0.312576	0.998	0.962	2.33045e-198	T_SC0	RPS27
GLUL	1.66056e-197	0.532339	0.289	0.125	4.69608e-193	T_SC0	GLUL
RAB8B	7.0362e-195	0.478462	0.707	0.501	1.98984e-190	T_SC0	RAB8B
ALOX5AP	6.09849e-194	0.514376	0.639	0.42	1.72465e-189	T_SC0	ALOX5AP
CXCR4	7.15586e-194	0.475052	0.852	0.646	2.02368e-189	T_SC0	CXCR4
GPX4	4.31905e-193	0.430661	0.698	0.481	1.22143e-188	T_SC0	GPX4
RPS10	8.58241e-193	0.603732	0.764	0.582	2.4271e-188	T_SC0	RPS10
ATP1B3	2.20339e-191	0.6216	0.677	0.479	6.23117e-187	T_SC0	ATP1B3
RPL9	9.10283e-191	0.363617	0.97	0.839	2.57428e-186	T_SC0	RPL9
FTL	6.63611e-189	0.565916	0.957	0.79	1.87669e-184	T_SC0	FTL
TUBB4B	2.58543e-188	0.423992	0.726	0.513	7.31158e-184	T_SC0	TUBB4B
RPS23	4.36096e-188	0.385539	0.97	0.874	1.23328e-183	T_SC0	RPS23
TIMP1	2.57226e-185	0.519184	0.277	0.123	7.27435e-181	T_SC0	TIMP1
CAPG	6.9995e-183	0.427736	0.392	0.206	1.97946e-178	T_SC0	CAPG
RPL8	3.31082e-181	0.315803	0.984	0.875	9.363e-177	T_SC0	RPL8
ARHGDIB	9.55153e-180	0.406745	0.825	0.623	2.70117e-175	T_SC0	ARHGDIB
RPLP2	3.32494e-179	0.382454	0.912	0.77	9.40293e-175	T_SC0	RPLP2
NR3C1	6.12607e-176	0.502803	0.715	0.517	1.73245e-171	T_SC0	NR3C1
YPEL5	1.18261e-174	0.486708	0.602	0.408	3.34441e-170	T_SC0	YPEL5
H2AFV	1.6331e-174	0.453055	0.594	0.401	4.61842e-170	T_SC0	H2AFV
S100A6	6.94809e-174	0.480708	0.913	0.763	1.96492e-169	T_SC0	S100A6
MYL12A	4.03169e-170	0.38736	0.898	0.722	1.14016e-165	T_SC0	MYL12A
RPS5	5.15603e-169	0.366436	0.953	0.803	1.45813e-164	T_SC0	RPS5
MRPS6	9.01451e-169	0.618804	0.532	0.351	2.5493e-164	T_SC0	MRPS6
RPL22	3.54449e-168	0.361431	0.876	0.689	1.00238e-163	T_SC0	RPL22
HSPA5	6.09452e-168	0.446162	0.656	0.455	1.72353e-163	T_SC0	HSPA5
EML4	7.11718e-166	0.375764	0.632	0.429	2.01274e-161	T_SC0	EML4
NACA	8.73709e-165	0.305895	0.967	0.818	2.47085e-160	T_SC0	NACA
CALM1	3.91069e-164	0.376175	0.907	0.731	1.10594e-159	T_SC0	CALM1
H3F3B	1.75531e-163	0.370492	0.992	0.916	4.96401e-159	T_SC0	H3F3B
ISCA1	2.43168e-161	0.486673	0.456	0.283	6.8768e-157	T_SC0	ISCA1
SNHG15	1.4856e-159	0.519196	0.67	0.477	4.20127e-155	T_SC0	SNHG15
RPL18A	8.16741e-159	0.323528	0.979	0.901	2.30974e-154	T_SC0	RPL18A
TIPARP	3.99703e-158	0.488046	0.592	0.404	1.13036e-153	T_SC0	TIPARP
RPLP1	4.00921e-158	0.306509	0.995	0.939	1.13381e-153	T_SC0	RPLP1
SERP1	1.37922e-157	0.442133	0.655	0.473	3.90043e-153	T_SC0	SERP1
RPL7A	8.36749e-156	0.282722	0.989	0.886	2.36632e-151	T_SC0	RPL7A
LGALS3	1.11102e-154	0.62631	0.579	0.421	3.14197e-150	T_SC0	LGALS3
RPL37	5.2986e-154	0.311282	0.971	0.888	1.49844e-149	T_SC0	RPL37
H2AFZ	3.24171e-151	0.469315	0.839	0.642	9.16754e-147	T_SC0	H2AFZ
RPL26	2.61083e-150	0.378702	0.976	0.87	7.38341e-146	T_SC0	RPL26
NBL1	3.00257e-150	0.458491	0.283	0.139	8.49126e-146	T_SC0	NBL1
RPL18	2.23803e-148	0.284238	0.987	0.878	6.32915e-144	T_SC0	RPL18
ZNF331	6.53107e-145	0.412723	0.714	0.514	1.84699e-140	T_SC0	ZNF331
RPS21	1.05506e-144	0.387215	0.948	0.83	2.9837e-140	T_SC0	RPS21
EIF1	1.12729e-142	0.274611	0.993	0.902	3.18797e-138	T_SC0	EIF1
RPS6	1.75758e-142	0.307971	0.97	0.856	4.97043e-138	T_SC0	RPS6
IDI1	1.03237e-134	0.403008	0.544	0.372	2.91953e-130	T_SC0	IDI1
MAP1LC3B	2.47635e-133	0.364231	0.69	0.508	7.00312e-129	T_SC0	MAP1LC3B
PABPC1	4.59165e-133	0.371594	0.808	0.65	1.29852e-128	T_SC0	PABPC1
SNU13	7.39738e-133	0.369562	0.643	0.464	2.09198e-128	T_SC0	SNU13
TGIF1	1.62768e-132	0.439095	0.455	0.291	4.60307e-128	T_SC0	TGIF1
RPL12	1.66802e-132	0.294503	0.988	0.915	4.71715e-128	T_SC0	RPL12
EEF1B2	2.46565e-132	0.331213	0.83	0.653	6.97284e-128	T_SC0	EEF1B2
NFKB1	1.14918e-131	0.385566	0.548	0.374	3.24987e-127	T_SC0	NFKB1
XBP1	1.21995e-131	0.4056	0.42	0.263	3.45002e-127	T_SC0	XBP1
CYSTM1	3.62252e-130	0.433799	0.287	0.155	1.02445e-125	T_SC0	CYSTM1
RPS18	3.96542e-130	0.350733	0.995	0.959	1.12142e-125	T_SC0	RPS18
C9orf78	1.49578e-128	0.371012	0.471	0.309	4.23008e-124	T_SC0	C9orf78
METTL9	3.68764e-128	0.422844	0.358	0.216	1.04287e-123	T_SC0	METTL9
LEPROTL1	4.21417e-127	0.374145	0.652	0.475	1.19177e-122	T_SC0	LEPROTL1
PPP1CB	1.64371e-125	0.406647	0.648	0.476	4.64841e-121	T_SC0	PPP1CB
YWHAQ	2.75027e-125	0.358652	0.518	0.352	7.77778e-121	T_SC0	YWHAQ
AHR	2.84037e-125	0.562182	0.55	0.397	8.03257e-121	T_SC0	AHR
RPS14	2.85821e-125	0.285852	0.978	0.884	8.08302e-121	T_SC0	RPS14
NR4A2	3.11561e-125	0.312074	0.735	0.532	8.81096e-121	T_SC0	NR4A2
PFDN5	1.13607e-124	0.307798	0.908	0.751	3.21281e-120	T_SC0	PFDN5
TUBA1B	2.99336e-124	0.276084	0.742	0.545	8.46522e-120	T_SC0	TUBA1B
RPS7	3.24678e-123	0.271137	0.981	0.856	9.1819e-119	T_SC0	RPS7
S100A4	1.12809e-122	0.364568	0.889	0.734	3.19024e-118	T_SC0	S100A4
TMEM123	1.83589e-122	0.344023	0.563	0.391	5.19189e-118	T_SC0	TMEM123
SPOCK2	2.4079e-122	0.296502	0.624	0.429	6.80953e-118	T_SC0	SPOCK2
GLA	7.46817e-122	0.460407	0.324	0.186	2.112e-117	T_SC0	GLA
SKP1	8.62979e-120	0.333591	0.78	0.604	2.4405e-115	T_SC0	SKP1
LMO4	1.83451e-119	0.381599	0.261	0.134	5.18798e-115	T_SC0	LMO4
FXYD5	3.63025e-117	0.296891	0.642	0.464	1.02664e-112	T_SC0	FXYD5
H2AFJ	3.90341e-117	0.428684	0.395	0.249	1.10388e-112	T_SC0	H2AFJ
B4GALT1	4.27441e-117	0.443764	0.447	0.3	1.2088e-112	T_SC0	B4GALT1
GNA13	1.39658e-115	0.336094	0.479	0.32	3.94952e-111	T_SC0	GNA13
KDSR	1.96926e-115	0.386992	0.356	0.215	5.56908e-111	T_SC0	KDSR
DNAJB9	2.35963e-115	0.395817	0.317	0.185	6.67303e-111	T_SC0	DNAJB9
BTG1	6.93936e-115	0.342556	0.972	0.887	1.96245e-110	T_SC0	BTG1
S100A10	1.41723e-114	0.310537	0.886	0.723	4.00794e-110	T_SC0	S100A10
DCXR	1.77646e-114	0.475885	0.36	0.225	5.02383e-110	T_SC0	DCXR
LAPTM4A	2.56599e-112	0.410556	0.453	0.308	7.25662e-108	T_SC0	LAPTM4A
SQSTM1	5.77447e-112	0.287786	0.803	0.629	1.63302e-107	T_SC0	SQSTM1
RPL36	1.25075e-111	0.266499	0.973	0.902	3.53711e-107	T_SC0	RPL36
YBX1	2.1521e-111	0.280617	0.805	0.616	6.08614e-107	T_SC0	YBX1
SYPL1	4.50637e-111	0.374247	0.292	0.168	1.2744e-106	T_SC0	SYPL1
NANS	5.10146e-111	0.371659	0.258	0.141	1.44269e-106	T_SC0	NANS
RPL24	8.04532e-110	0.276471	0.965	0.848	2.27522e-105	T_SC0	RPL24
CD69	1.15408e-109	0.431317	0.792	0.617	3.26373e-105	T_SC0	CD69
G3BP2	1.34772e-109	0.334413	0.611	0.444	3.81135e-105	T_SC0	G3BP2
RPL38	4.70731e-109	0.274807	0.838	0.689	1.33123e-104	T_SC0	RPL38
CLIC1	9.25887e-108	0.281332	0.804	0.625	2.61841e-103	T_SC0	CLIC1
MYL12B	2.31117e-107	0.289678	0.862	0.677	6.53598e-103	T_SC0	MYL12B
RHEB	6.05969e-106	0.362552	0.549	0.396	1.71368e-101	T_SC0	RHEB
KPNA2	6.50329e-106	0.377555	0.486	0.337	1.83913e-101	T_SC0	KPNA2
FOSL2	2.65823e-105	0.302077	0.562	0.395	7.51749e-101	T_SC0	FOSL2
STK17A	1.13189e-104	0.347149	0.64	0.48	3.201e-100	T_SC0	STK17A
RPL5	1.25648e-104	0.257849	0.942	0.771	3.55332e-100	T_SC0	RPL5
GUK1	1.97276e-104	0.387564	0.664	0.514	5.57897e-100	T_SC0	GUK1
HSP90B1	4.6892e-104	0.400757	0.6	0.442	1.3261e-99	T_SC0	HSP90B1
UBA52	1.87926e-103	0.280239	0.886	0.741	5.31455e-99	T_SC0	UBA52
JUND	2.32292e-103	0.259782	0.972	0.883	6.56921e-99	T_SC0	JUND
PRNP	1.11385e-102	0.330419	0.443	0.296	3.14998e-98	T_SC0	PRNP
RPS25	4.95929e-102	0.266522	0.95	0.846	1.40249e-97	T_SC0	RPS25
SH3BGRL3	8.99015e-98	0.253805	0.903	0.756	2.54241e-93	T_SC0	SH3BGRL3
SLC25A5	4.08664e-96	0.295711	0.647	0.48	1.1557e-91	T_SC0	SLC25A5
TUBB2A	2.57703e-95	0.354693	0.284	0.167	7.28785e-91	T_SC0	TUBB2A
MOB4	2.63358e-95	0.390298	0.529	0.385	7.44776e-91	T_SC0	MOB4
SYAP1	5.89911e-95	0.376272	0.392	0.261	1.66827e-90	T_SC0	SYAP1
NDUFV2	8.32731e-95	0.297892	0.655	0.484	2.35496e-90	T_SC0	NDUFV2
ANKRD12	1.30159e-94	0.355926	0.686	0.533	3.68089e-90	T_SC0	ANKRD12
CNOT6L	5.86485e-94	0.26395	0.674	0.517	1.65858e-89	T_SC0	CNOT6L
PBX4	8.06072e-94	0.386268	0.334	0.214	2.27957e-89	T_SC0	PBX4
LY9	1.24943e-93	0.349597	0.283	0.163	3.53338e-89	T_SC0	LY9
BCAS2	1.27834e-93	0.466795	0.405	0.279	3.61514e-89	T_SC0	BCAS2
CALR	3.73048e-93	0.299941	0.675	0.509	1.05498e-88	T_SC0	CALR
CDKN1A	1.87999e-92	0.268597	0.371	0.238	5.31662e-88	T_SC0	CDKN1A
EIF3K	1.42513e-91	0.270603	0.644	0.48	4.03027e-87	T_SC0	EIF3K
LMNA	3.58667e-91	0.29067	0.779	0.612	1.01431e-86	T_SC0	LMNA
RSL24D1	6.42908e-90	0.286042	0.6	0.452	1.81814e-85	T_SC0	RSL24D1
PHF20	2.1624e-89	0.284317	0.364	0.238	6.11526e-85	T_SC0	PHF20
PDE4B	3.8401e-89	0.252801	0.449	0.307	1.08598e-84	T_SC0	PDE4B
SIK3	7.03747e-89	0.267092	0.31	0.19	1.9902e-84	T_SC0	SIK3
HCST	2.07315e-88	0.256233	0.684	0.524	5.86286e-84	T_SC0	HCST
VAPA	6.65525e-88	0.286589	0.514	0.379	1.88211e-83	T_SC0	VAPA
CHCHD2	1.16687e-87	0.260512	0.84	0.66	3.2999e-83	T_SC0	CHCHD2
PLEKHO1	1.96548e-86	0.310278	0.285	0.172	5.55838e-82	T_SC0	PLEKHO1
PRDX1	2.62937e-86	0.261388	0.799	0.613	7.43587e-82	T_SC0	PRDX1
NFE2L2	3.84029e-86	0.278098	0.593	0.446	1.08603e-81	T_SC0	NFE2L2
CHN1	6.18266e-85	0.474824	0.282	0.172	1.74846e-80	T_SC0	CHN1
CD99	6.51947e-85	0.278992	0.646	0.501	1.84371e-80	T_SC0	CD99
OST4	3.16166e-84	0.256396	0.681	0.528	8.94117e-80	T_SC0	OST4
CITED2	2.57885e-83	0.299716	0.313	0.194	7.29298e-79	T_SC0	CITED2
SIT1	3.43457e-82	0.469619	0.352	0.242	9.71295e-78	T_SC0	SIT1
RAP1B	1.49485e-81	0.264643	0.676	0.521	4.22742e-77	T_SC0	RAP1B
PDE4D	1.64962e-81	0.314804	0.398	0.271	4.66512e-77	T_SC0	PDE4D
CAMK4	4.50308e-81	0.283148	0.289	0.179	1.27347e-76	T_SC0	CAMK4
ARL4A	4.96249e-80	0.323216	0.301	0.189	1.40339e-75	T_SC0	ARL4A
SSR3	2.43599e-79	0.316846	0.437	0.316	6.88898e-75	T_SC0	SSR3
SBDS	3.22766e-77	0.284823	0.4	0.28	9.12783e-73	T_SC0	SBDS
SAR1A	3.76848e-77	0.268696	0.348	0.234	1.06573e-72	T_SC0	SAR1A
GNA15	1.05447e-75	0.334874	0.331	0.22	2.98205e-71	T_SC0	GNA15
FOS	2.79849e-75	0.52899	0.59	0.455	7.91412e-71	T_SC0	FOS
SEC62	6.208e-74	0.288672	0.415	0.297	1.75562e-69	T_SC0	SEC62
CCNH	9.93669e-74	0.250588	0.426	0.301	2.81009e-69	T_SC0	CCNH
ZFP36	1.16092e-73	0.275505	0.889	0.761	3.28308e-69	T_SC0	ZFP36
CLDND1	2.23799e-71	0.254714	0.616	0.475	6.32902e-67	T_SC0	CLDND1
GSPT1	2.00006e-69	0.280142	0.497	0.371	5.65618e-65	T_SC0	GSPT1
MANF	2.47776e-69	0.327736	0.299	0.2	7.00711e-65	T_SC0	MANF
RPS20	4.77777e-69	0.264876	0.621	0.492	1.35115e-64	T_SC0	RPS20
SURF4	1.99672e-68	0.293015	0.432	0.318	5.64673e-64	T_SC0	SURF4
EIF4A3	1.72257e-67	0.325882	0.426	0.312	4.87141e-63	T_SC0	EIF4A3
EMD	7.78979e-67	0.253927	0.286	0.186	2.20295e-62	T_SC0	EMD
CDK2AP2	8.57067e-67	0.298703	0.325	0.222	2.42378e-62	T_SC0	CDK2AP2
INSIG1	3.98766e-66	0.312734	0.334	0.229	1.12771e-61	T_SC0	INSIG1
NXT1	6.98495e-66	0.270353	0.265	0.17	1.97534e-61	T_SC0	NXT1
CYCS	1.50306e-61	0.359563	0.603	0.471	4.25066e-57	T_SC0	CYCS
SERTAD1	3.24119e-59	0.262237	0.384	0.276	9.1661e-55	T_SC0	SERTAD1
IFITM1	7.36016e-59	0.252109	0.526	0.409	2.08145e-54	T_SC0	IFITM1
CKS2	1.01064e-51	0.293117	0.545	0.432	2.85808e-47	T_SC0	CKS2
GPR183	1.08095e-50	0.437742	0.411	0.324	3.05693e-46	T_SC0	GPR183
EIF4A1	1.09907e-49	0.256037	0.698	0.588	3.10817e-45	T_SC0	EIF4A1
RORA	1.79114e-49	0.253987	0.565	0.461	5.06536e-45	T_SC0	RORA
BNIP3L	4.46537e-49	0.277645	0.294	0.21	1.26281e-44	T_SC0	BNIP3L
PDCL3	6.08513e-49	0.309919	0.29	0.206	1.72088e-44	T_SC0	PDCL3
ITM2A	2.9534e-45	0.319263	0.495	0.395	8.35222e-41	T_SC0	ITM2A
UBE2M	4.74439e-44	0.264416	0.361	0.278	1.34171e-39	T_SC0	UBE2M
GEM	1.16645e-25	0.299815	0.392	0.322	3.29873e-21	T_SC0	GEM
DUSP1	1.17661e-09	0.416086	0.555	0.502	3.32744e-05	T_SC0	DUSP1
MT2A	7.67591e-08	0.458389	0.634	0.577	0.00217075	T_SC0	MT2A
PLCG2	0	2.81217	0.541	0.333	0	T_SC1	PLCG2
MALAT1	0	0.864412	0.965	1	0	T_SC1	MALAT1
NEAT1	2.76496e-163	1.2073	0.661	0.706	7.81931e-159	T_SC1	NEAT1
RNF213	1.10679e-92	1.29382	0.518	0.551	3.12999e-88	T_SC1	RNF213
RPL13A	2.31967e-91	0.921253	0.657	0.803	6.56004e-87	T_SC1	RPL13A
HSPA1B	2.05037e-88	0.888838	0.705	0.709	5.79844e-84	T_SC1	HSPA1B
PNN	3.50434e-80	0.307944	0.189	0.378	9.91026e-76	T_SC1	PNN
FNBP4	1.04954e-77	0.260174	0.176	0.356	2.9681e-73	T_SC1	FNBP4
SPAG9	2.75361e-77	0.266186	0.141	0.297	7.7872e-73	T_SC1	SPAG9
XIST	7.61016e-76	1.24052	0.481	0.499	2.15215e-71	T_SC1	XIST
ASXL1	2.83047e-73	0.251069	0.164	0.33	8.00458e-69	T_SC1	ASXL1
CBLB	2.81895e-71	0.258382	0.168	0.334	7.97198e-67	T_SC1	CBLB
YTHDC1	4.26287e-69	0.283797	0.139	0.285	1.20554e-64	T_SC1	YTHDC1
XRN1	2.39722e-68	0.26738	0.178	0.346	6.77934e-64	T_SC1	XRN1
KTN1	1.79993e-66	0.257494	0.216	0.404	5.0902e-62	T_SC1	KTN1
ITK	7.01067e-66	0.262961	0.218	0.406	1.98262e-61	T_SC1	ITK
JMJD1C	1.18198e-65	0.321713	0.256	0.472	3.34265e-61	T_SC1	JMJD1C
SRSF10	1.88516e-63	0.299172	0.204	0.386	5.33123e-59	T_SC1	SRSF10
ATF4	7.04852e-62	0.307643	0.223	0.413	1.99332e-57	T_SC1	ATF4
LUC7L3	7.10702e-62	0.293355	0.203	0.38	2.00987e-57	T_SC1	LUC7L3
DNAJA4	2.21796e-61	0.300345	0.144	0.281	6.2724e-57	T_SC1	DNAJA4
PHLDA2	2.84172e-61	0.257782	0.142	0.277	8.03638e-57	T_SC1	PHLDA2
TUT4	7.02364e-61	0.260471	0.125	0.252	1.98629e-56	T_SC1	TUT4
ANKRD11	1.71207e-60	0.34887	0.188	0.354	4.84175e-56	T_SC1	ANKRD11
BCLAF1	2.42541e-60	0.270232	0.204	0.381	6.85905e-56	T_SC1	BCLAF1
MT-ND4L	1.06953e-59	0.337577	0.284	0.503	3.02464e-55	T_SC1	MT-ND4L
ETS1	8.03108e-59	0.270838	0.326	0.577	2.27119e-54	T_SC1	ETS1
ADAR	1.32043e-58	0.295426	0.198	0.367	3.73417e-54	T_SC1	ADAR
UGP2	1.32706e-58	0.443654	0.246	0.434	3.75292e-54	T_SC1	UGP2
GOLGA4	2.1106e-57	0.430435	0.179	0.336	5.96878e-53	T_SC1	GOLGA4
EIF2AK2	2.64299e-57	0.280373	0.197	0.361	7.47438e-53	T_SC1	EIF2AK2
AKNA	5.1949e-57	0.321277	0.159	0.303	1.46912e-52	T_SC1	AKNA
MYH9	1.05863e-56	0.346991	0.244	0.44	2.9938e-52	T_SC1	MYH9
RNF19A	8.88636e-56	0.260569	0.369	0.626	2.51306e-51	T_SC1	RNF19A
ZNF292	1.21436e-55	0.326074	0.167	0.314	3.43421e-51	T_SC1	ZNF292
JOSD1	5.04494e-55	0.460103	0.202	0.371	1.42671e-50	T_SC1	JOSD1
PER1	7.16984e-55	0.305226	0.159	0.299	2.02763e-50	T_SC1	PER1
PARP8	9.1812e-55	0.330494	0.171	0.319	2.59644e-50	T_SC1	PARP8
SEMA4D	9.33726e-55	0.383682	0.167	0.314	2.64058e-50	T_SC1	SEMA4D
RUNX3	7.69509e-54	0.310565	0.415	0.705	2.17617e-49	T_SC1	RUNX3
ZNF207	2.20316e-53	0.352513	0.241	0.434	6.23053e-49	T_SC1	ZNF207
RALGAPA1	5.16365e-53	0.27887	0.133	0.257	1.46028e-48	T_SC1	RALGAPA1
ZRANB2	5.52782e-53	0.267276	0.137	0.262	1.56327e-48	T_SC1	ZRANB2
IRF1	7.56649e-53	0.278895	0.25	0.437	2.1398e-48	T_SC1	IRF1
BLOC1S1	8.57436e-53	0.250134	0.154	0.287	2.42483e-48	T_SC1	BLOC1S1
BDP1	9.15484e-52	0.360521	0.154	0.288	2.58899e-47	T_SC1	BDP1
GLS	2.21097e-50	0.323369	0.337	0.584	6.25263e-46	T_SC1	GLS
OGT	2.89076e-50	0.289294	0.182	0.33	8.17508e-46	T_SC1	OGT
GOLGB1	3.95454e-50	0.441445	0.235	0.417	1.11834e-45	T_SC1	GOLGB1
KDM2A	6.25588e-50	0.307006	0.152	0.284	1.76916e-45	T_SC1	KDM2A
PCM1	9.09912e-50	0.288991	0.162	0.297	2.57323e-45	T_SC1	PCM1
TCF25	2.53269e-49	0.384804	0.208	0.373	7.16244e-45	T_SC1	TCF25
ATXN1	9.66154e-49	0.298729	0.159	0.291	2.73228e-44	T_SC1	ATXN1
PAXX	2.80376e-48	0.282904	0.173	0.311	7.92903e-44	T_SC1	PAXX
JUN	1.79751e-47	1.27644	0.553	0.604	5.08336e-43	T_SC1	JUN
C6orf62	2.73547e-47	0.289484	0.153	0.279	7.73592e-43	T_SC1	C6orf62
LNPEP	7.27374e-47	0.272334	0.142	0.261	2.05701e-42	T_SC1	LNPEP
SRRM2	2.62605e-46	0.368175	0.285	0.495	7.42648e-42	T_SC1	SRRM2
IKZF1	3.59681e-45	0.36058	0.22	0.383	1.01718e-40	T_SC1	IKZF1
AHI1	1.78736e-44	0.35305	0.217	0.365	5.05466e-40	T_SC1	AHI1
NOP53	7.96596e-43	0.277027	0.34	0.576	2.25277e-38	T_SC1	NOP53
XPO1	4.54736e-42	0.356094	0.148	0.267	1.28599e-37	T_SC1	XPO1
MT-ND5	1.10629e-41	0.368326	0.355	0.589	3.12859e-37	T_SC1	MT-ND5
CYTOR	1.90461e-40	0.524084	0.239	0.396	5.38622e-36	T_SC1	CYTOR
POLR2A	2.019e-40	0.433126	0.147	0.262	5.70972e-36	T_SC1	POLR2A
ZNF644	1.46869e-39	0.344197	0.141	0.251	4.15346e-35	T_SC1	ZNF644
BPTF	4.5337e-38	0.437211	0.181	0.311	1.28213e-33	T_SC1	BPTF
KRT1	9.56372e-37	2.30957	0.317	0.302	2.70462e-32	T_SC1	KRT1
CLK1	1.82917e-36	0.293669	0.419	0.69	5.1729e-32	T_SC1	CLK1
ATF7IP	1.87419e-36	0.432258	0.192	0.328	5.30021e-32	T_SC1	ATF7IP
OGA	3.59952e-36	0.42253	0.198	0.337	1.01794e-31	T_SC1	OGA
BRD2	4.0221e-36	0.332846	0.385	0.63	1.13745e-31	T_SC1	BRD2
RPS17	4.84781e-36	0.371496	0.288	0.47	1.37096e-31	T_SC1	RPS17
MX1	1.60912e-35	0.334051	0.25	0.41	4.55061e-31	T_SC1	MX1
MT-ND2	9.45317e-35	0.281089	0.47	0.742	2.67336e-30	T_SC1	MT-ND2
ILF3	1.18745e-34	0.438392	0.162	0.278	3.35811e-30	T_SC1	ILF3
DPP7	1.45921e-34	0.365696	0.164	0.278	4.12663e-30	T_SC1	DPP7
ARAP2	5.28043e-34	0.39314	0.153	0.261	1.49331e-29	T_SC1	ARAP2
IKZF3	2.76054e-33	0.328956	0.228	0.369	7.80681e-29	T_SC1	IKZF3
DDX39B	2.76837e-33	0.393409	0.197	0.327	7.82896e-29	T_SC1	DDX39B
JARID2	3.83151e-33	0.406577	0.148	0.253	1.08355e-28	T_SC1	JARID2
AAK1	1.05564e-32	0.38576	0.147	0.251	2.98534e-28	T_SC1	AAK1
SRSF5	3.89096e-32	0.328998	0.355	0.58	1.10036e-27	T_SC1	SRSF5
TAPBP	4.07893e-31	0.420963	0.193	0.32	1.15352e-26	T_SC1	TAPBP
NORAD	2.73367e-30	0.475556	0.178	0.295	7.73083e-26	T_SC1	NORAD
STAT1	2.62416e-29	0.426333	0.218	0.352	7.42112e-25	T_SC1	STAT1
TRIM22	3.85341e-29	0.477354	0.256	0.417	1.08974e-24	T_SC1	TRIM22
EID1	5.60944e-29	0.399088	0.198	0.32	1.58635e-24	T_SC1	EID1
YME1L1	3.32086e-28	0.645558	0.201	0.33	9.3914e-24	T_SC1	YME1L1
PRPF4B	6.20824e-28	0.550308	0.255	0.418	1.75569e-23	T_SC1	PRPF4B
AKAP9	8.87224e-28	0.552561	0.188	0.308	2.50907e-23	T_SC1	AKAP9
CTSD	1.07844e-27	0.367632	0.18	0.292	3.04983e-23	T_SC1	CTSD
ATRX	4.48044e-27	0.507176	0.213	0.344	1.26707e-22	T_SC1	ATRX
KRT10	5.047e-27	1.92189	0.453	0.539	1.42729e-22	T_SC1	KRT10
CORO1A	6.24887e-27	0.300699	0.42	0.674	1.76718e-22	T_SC1	CORO1A
EVL	9.46227e-27	0.448866	0.265	0.422	2.67593e-22	T_SC1	EVL
TFRC	6.90811e-26	0.35227	0.174	0.277	1.95361e-21	T_SC1	TFRC
BHLHE40	2.98136e-25	0.306947	0.231	0.353	8.43129e-21	T_SC1	BHLHE40
LSP1	5.89686e-23	0.474381	0.271	0.425	1.66763e-18	T_SC1	LSP1
PPP1R10	1.14893e-22	1.33571	0.267	0.258	3.24917e-18	T_SC1	PPP1R10
DYNC1H1	1.95904e-21	0.565927	0.21	0.331	5.54017e-17	T_SC1	DYNC1H1
TSPYL2	3.01285e-21	0.740548	0.348	0.545	8.52035e-17	T_SC1	TSPYL2
EWSR1	4.07748e-21	0.586855	0.195	0.308	1.15311e-16	T_SC1	EWSR1
MBNL1	1.33646e-20	0.354325	0.416	0.651	3.77952e-16	T_SC1	MBNL1
HNRNPA2B1	2.51873e-20	0.55861	0.649	0.839	7.12297e-16	T_SC1	HNRNPA2B1
SNRNP70	3.98904e-20	0.50234	0.17	0.264	1.1281e-15	T_SC1	SNRNP70
IFI44L	6.84153e-20	1.06946	0.428	0.506	1.93478e-15	T_SC1	IFI44L
ASH1L	1.14891e-19	0.562701	0.202	0.314	3.24912e-15	T_SC1	ASH1L
SPEN	1.82902e-19	0.560695	0.178	0.275	5.17248e-15	T_SC1	SPEN
SLC5A3	2.21768e-19	0.687054	0.234	0.359	6.2716e-15	T_SC1	SLC5A3
PPP1R15B	3.16681e-19	0.618176	0.176	0.271	8.95572e-15	T_SC1	PPP1R15B
BCL2	2.88771e-18	0.490677	0.175	0.266	8.16645e-14	T_SC1	BCL2
CHD2	6.31678e-18	0.449908	0.412	0.64	1.78639e-13	T_SC1	CHD2
SLC20A1	3.22234e-17	0.449665	0.177	0.265	9.11277e-13	T_SC1	SLC20A1
TYMP	3.51944e-17	0.337427	0.381	0.565	9.95296e-13	T_SC1	TYMP
BCL11B	2.36564e-16	0.521544	0.263	0.395	6.69004e-12	T_SC1	BCL11B
SFPQ	1.76398e-15	0.488645	0.397	0.624	4.98855e-11	T_SC1	SFPQ
PTGER4	2.2571e-15	0.445115	0.31	0.454	6.38307e-11	T_SC1	PTGER4
ARHGEF1	4.1556e-15	0.56491	0.179	0.266	1.1752e-10	T_SC1	ARHGEF1
IFI44	1.13175e-14	0.544378	0.297	0.451	3.20058e-10	T_SC1	IFI44
AMD1	3.59001e-14	0.58778	0.361	0.547	1.01525e-09	T_SC1	AMD1
FLNA	5.29746e-14	0.56565	0.31	0.467	1.49812e-09	T_SC1	FLNA
AHNAK	7.61969e-14	1.00378	0.417	0.502	2.15485e-09	T_SC1	AHNAK
NUFIP2	2.37537e-13	0.66392	0.237	0.354	6.71753e-09	T_SC1	NUFIP2
SNHG5	3.26525e-13	0.945873	0.357	0.392	9.23414e-09	T_SC1	SNHG5
TLE5	7.05062e-13	0.422186	0.246	0.354	1.99392e-08	T_SC1	TLE5
DNAJB4	8.40644e-13	0.707119	0.215	0.313	2.37734e-08	T_SC1	DNAJB4
VPS13C	1.55298e-12	0.618413	0.178	0.261	4.39184e-08	T_SC1	VPS13C
CCDC85B	1.62578e-12	0.452635	0.325	0.489	4.59771e-08	T_SC1	CCDC85B
SON	1.08491e-11	0.528592	0.385	0.594	3.06813e-07	T_SC1	SON
HSPB1	1.76834e-10	0.467075	0.485	0.703	5.00088e-06	T_SC1	HSPB1
MYCBP2	3.2168e-10	0.612895	0.2	0.287	9.09712e-06	T_SC1	MYCBP2
UTRN	4.20767e-10	0.627917	0.194	0.276	1.18993e-05	T_SC1	UTRN
KMT2A	7.99942e-10	0.601439	0.319	0.471	2.26224e-05	T_SC1	KMT2A
GAS5	1.00385e-09	0.480951	0.217	0.303	2.83889e-05	T_SC1	GAS5
MACF1	1.86122e-09	1.0535	0.259	0.275	5.26353e-05	T_SC1	MACF1
GADD45B	2.53413e-09	0.490382	0.394	0.555	7.16653e-05	T_SC1	GADD45B
SLFN5	3.32422e-09	0.580822	0.212	0.298	9.40088e-05	T_SC1	SLFN5
NFKBIZ	4.40573e-09	0.632859	0.252	0.356	0.000124594	T_SC1	NFKBIZ
N4BP2L2	8.69596e-09	0.59494	0.338	0.504	0.000245922	T_SC1	N4BP2L2
SLC38A2	1.05275e-08	0.888866	0.473	0.61	0.000297717	T_SC1	SLC38A2
LINC-PINT	2.46147e-08	0.447232	0.358	0.495	0.000696104	T_SC1	LINC-PINT
IER5	2.58916e-08	0.771678	0.314	0.448	0.000732216	T_SC1	IER5
MAF	6.13861e-08	0.587266	0.233	0.314	0.001736	T_SC1	MAF
TAF7	1.14608e-07	0.741445	0.258	0.368	0.00324112	T_SC1	TAF7
ARGLU1	2.26842e-07	0.597682	0.334	0.495	0.00641508	T_SC1	ARGLU1
PTPN7	5.22613e-07	0.629562	0.201	0.276	0.0147795	T_SC1	PTPN7
GADD45G	8.12182e-07	0.543443	0.204	0.267	0.0229685	T_SC1	GADD45G
RSRP1	8.73679e-07	0.475481	0.438	0.654	0.0247076	T_SC1	RSRP1
SAMD9	1.37679e-06	0.720921	0.247	0.346	0.0389357	T_SC1	SAMD9
PPP1R15A	4.2324e-06	0.765206	0.561	0.75	0.119692	T_SC1	PPP1R15A
INTS6	1.03149e-05	1.02288	0.24	0.258	0.291704	T_SC1	INTS6
PARP14	1.57302e-05	0.747268	0.241	0.332	0.444849	T_SC1	PARP14
DDX17	1.97337e-05	0.637101	0.332	0.478	0.558068	T_SC1	DDX17
NR4A1	2.11781e-05	0.518577	0.33	0.438	0.598917	T_SC1	NR4A1
SYNE2	0.000119963	0.96437	0.332	0.403	1	T_SC1	SYNE2
BTG2	0.000221688	0.828659	0.339	0.478	1	T_SC1	BTG2
DDX3X	0.000322891	0.488627	0.463	0.675	1	T_SC1	DDX3X
NKTR	0.00107239	0.690724	0.27	0.369	1	T_SC1	NKTR
FUS	0.00248082	0.774252	0.441	0.591	1	T_SC1	FUS
SFN	0.0026557	1.27471	0.271	0.321	1	T_SC1	SFN
NFKBIA	0.00401712	0.362026	0.545	0.724	1	T_SC1	NFKBIA
CCL4L2	0	2.97578	0.398	0.06	0	T_SC2	CCL4L2
CCL4	0	2.53129	0.619	0.157	0	T_SC2	CCL4
GNLY	0	2.48709	0.525	0.207	0	T_SC2	GNLY
NKG7	0	2.48473	0.835	0.199	0	T_SC2	NKG7
GZMB	0	2.33279	0.817	0.216	0	T_SC2	GZMB
CCL3L1	0	2.12853	0.314	0.049	0	T_SC2	CCL3L1
CCL3	0	2.0719	0.449	0.106	0	T_SC2	CCL3
CCL5	0	1.96743	0.898	0.32	0	T_SC2	CCL5
GZMH	0	1.8669	0.548	0.081	0	T_SC2	GZMH
IFNG	0	1.58069	0.581	0.261	0	T_SC2	IFNG
CLEC2B	0	1.53367	0.887	0.499	0	T_SC2	CLEC2B
CST7	0	1.51931	0.786	0.345	0	T_SC2	CST7
GZMA	0	1.5085	0.482	0.109	0	T_SC2	GZMA
CRTAM	0	1.42473	0.389	0.094	0	T_SC2	CRTAM
KLRD1	0	1.26126	0.335	0.06	0	T_SC2	KLRD1
CD8A	0	1.25767	0.459	0.096	0	T_SC2	CD8A
TNFSF9	0	1.252	0.502	0.215	0	T_SC2	TNFSF9
LITAF	0	1.23753	0.602	0.236	0	T_SC2	LITAF
TRGC2	0	1.16323	0.538	0.163	0	T_SC2	TRGC2
LINC02446	0	1.13293	0.434	0.151	0	T_SC2	LINC02446
PRF1	0	1.10144	0.415	0.102	0	T_SC2	PRF1
CTSW	0	1.06632	0.562	0.226	0	T_SC2	CTSW
CD8B	0	1.04995	0.324	0.064	0	T_SC2	CD8B
HOPX	0	1.03974	0.395	0.131	0	T_SC2	HOPX
METRNL	0	1.02771	0.7	0.365	0	T_SC2	METRNL
HLA-DRA	0	0.985172	0.49	0.24	0	T_SC2	HLA-DRA
RAB27A	0	0.946006	0.445	0.197	0	T_SC2	RAB27A
PTMS	0	0.851549	0.592	0.284	0	T_SC2	PTMS
HLA-DPB1	0	0.841111	0.559	0.3	0	T_SC2	HLA-DPB1
SLA2	0	0.813488	0.333	0.114	0	T_SC2	SLA2
KLRK1	0	0.778308	0.34	0.098	0	T_SC2	KLRK1
LAG3	0	0.767099	0.437	0.158	0	T_SC2	LAG3
CD7	0	0.747003	0.662	0.363	0	T_SC2	CD7
HAVCR2	0	0.706126	0.254	0.068	0	T_SC2	HAVCR2
SAMD3	0	0.651176	0.33	0.094	0	T_SC2	SAMD3
APOBEC3G	4.22226e-305	0.764646	0.511	0.261	1.19406e-300	T_SC2	APOBEC3G
HLA-DRB1	8.08162e-302	0.898621	0.734	0.48	2.28548e-297	T_SC2	HLA-DRB1
XCL2	2.24807e-300	1.5332	0.258	0.077	6.35753e-296	T_SC2	XCL2
GABARAPL1	2.99007e-288	0.71249	0.53	0.281	8.45591e-284	T_SC2	GABARAPL1
YBX3	4.70609e-287	0.656959	0.346	0.132	1.33088e-282	T_SC2	YBX3
PIK3R1	1.0212e-282	0.941946	0.55	0.315	2.88795e-278	T_SC2	PIK3R1
FAM3C	2.22323e-279	0.976469	0.354	0.149	6.2873e-275	T_SC2	FAM3C
PTPN22	4.04949e-266	0.586817	0.65	0.393	1.1452e-261	T_SC2	PTPN22
SRGN1	1.13006e-251	0.491745	0.973	0.799	3.1958e-247	T_SC2	SRGN
HCST1	2.15804e-251	0.593776	0.753	0.513	6.10293e-247	T_SC2	HCST
LINC01871	3.73224e-244	0.534283	0.407	0.183	1.05548e-239	T_SC2	LINC01871
IFITM2	1.02534e-239	0.559869	0.843	0.632	2.89968e-235	T_SC2	IFITM2
HLA-DQA1	7.31498e-238	0.93536	0.437	0.224	2.06868e-233	T_SC2	HLA-DQA1
TRG-AS1	1.33274e-237	0.56148	0.305	0.12	3.76899e-233	T_SC2	TRG-AS1
ANXA11	4.13107e-226	0.562182	0.806	0.551	1.16827e-221	T_SC2	ANXA1
CSF1	1.86418e-225	0.851265	0.28	0.11	5.2719e-221	T_SC2	CSF1
SYTL2	3.37415e-225	0.504744	0.283	0.108	9.5421e-221	T_SC2	SYTL2
PLAAT4	2.27178e-224	0.692389	0.255	0.094	6.42459e-220	T_SC2	PLAAT4
CBLB1	8.48475e-220	0.517675	0.456	0.241	2.39949e-215	T_SC2	CBLB
ZEB2	1.71711e-219	0.506526	0.464	0.236	4.85598e-215	T_SC2	ZEB2
ISG20	2.63598e-215	0.495491	0.843	0.632	7.45456e-211	T_SC2	ISG20
CHST12	2.06912e-214	0.62433	0.382	0.188	5.85147e-210	T_SC2	CHST12
CXCR41	1.89771e-208	0.560284	0.859	0.658	5.36672e-204	T_SC2	CXCR4
DUSP2	7.29725e-207	0.448439	0.946	0.763	2.06366e-202	T_SC2	DUSP2
LYST	9.85434e-201	0.529298	0.542	0.327	2.78681e-196	T_SC2	LYST
OASL	1.70329e-195	0.577088	0.496	0.288	4.81689e-191	T_SC2	OASL
CD691	5.6843e-193	0.610543	0.836	0.614	1.60752e-188	T_SC2	CD69
SYTL3	4.03841e-183	0.528366	0.517	0.316	1.14206e-178	T_SC2	SYTL3
C12orf75	1.15355e-182	0.597192	0.275	0.122	3.26224e-178	T_SC2	C12orf75
XCL1	4.58388e-182	1.22746	0.284	0.127	1.29632e-177	T_SC2	XCL1
NR4A21	9.32248e-182	0.534059	0.761	0.537	2.6364e-177	T_SC2	NR4A2
RALA	1.27743e-178	0.645707	0.375	0.204	3.61258e-174	T_SC2	RALA
MTSS1	1.08817e-175	0.494411	0.287	0.128	3.07735e-171	T_SC2	MTSS1
HLA-DPA1	9.81442e-175	0.636588	0.471	0.29	2.77552e-170	T_SC2	HLA-DPA1
CD63	1.25129e-174	0.529674	0.616	0.419	3.53866e-170	T_SC2	CD63
CD3D	1.4738e-169	0.464665	0.777	0.588	4.1679e-165	T_SC2	CD3D
CREM1	5.84765e-169	0.475732	0.842	0.653	1.65371e-164	T_SC2	CREM
LEPROTL11	7.05465e-168	0.517077	0.671	0.481	1.99506e-163	T_SC2	LEPROTL1
PLSCR1	2.38193e-166	0.510654	0.373	0.2	6.7361e-162	T_SC2	PLSCR1
ELF1	2.30721e-163	0.472645	0.767	0.578	6.5248e-159	T_SC2	ELF1
RASGEF1B	6.66162e-161	0.598396	0.303	0.148	1.8839e-156	T_SC2	RASGEF1B
SAMSN1	5.13339e-158	0.566271	0.844	0.685	1.45172e-153	T_SC2	SAMSN1
DUSP5	9.07365e-158	0.57713	0.662	0.47	2.56603e-153	T_SC2	DUSP5
ADGRE5	2.24958e-157	0.366992	0.508	0.315	6.3618e-153	T_SC2	ADGRE5
CD96	7.14322e-156	0.45566	0.597	0.4	2.0201e-151	T_SC2	CD96
CXCL13	2.30253e-155	0.339589	0.361	0.184	6.51156e-151	T_SC2	CXCL13
SH2D1A	3.44151e-154	0.586484	0.369	0.207	9.73259e-150	T_SC2	SH2D1A
NFIL3	1.62347e-150	0.449231	0.297	0.145	4.59116e-146	T_SC2	NFIL3
CEMIP2	5.97719e-147	0.480789	0.548	0.362	1.69035e-142	T_SC2	CEMIP2
ID2	3.21732e-146	0.477321	0.69	0.491	9.09857e-142	T_SC2	ID2
HLA-DRB5	1.14914e-144	0.681357	0.306	0.161	3.24976e-140	T_SC2	HLA-DRB5
SH2D2A	7.27196e-142	0.479338	0.449	0.278	2.05651e-137	T_SC2	SH2D2A
CD48	7.78288e-140	0.443021	0.669	0.49	2.201e-135	T_SC2	CD48
CD3G	1.69481e-137	0.459741	0.595	0.416	4.79291e-133	T_SC2	CD3G
TAGAP	2.43145e-136	0.440445	0.539	0.354	6.87613e-132	T_SC2	TAGAP
RUNX31	1.17866e-135	0.295297	0.778	0.587	3.33325e-131	T_SC2	RUNX3
TNFRSF9	5.54088e-134	0.481953	0.519	0.331	1.56696e-129	T_SC2	TNFRSF9
CYTIP	2.17871e-133	0.416926	0.794	0.6	6.16138e-129	T_SC2	CYTIP
CMIP	3.4403e-131	0.447721	0.255	0.124	9.72916e-127	T_SC2	CMIP
FOSL21	1.28228e-130	0.412546	0.585	0.399	3.6263e-126	T_SC2	FOSL2
RPS15A	2.30009e-129	0.297888	0.991	0.907	6.50465e-125	T_SC2	RPS15A
TUBA4A1	4.14401e-129	0.429616	0.742	0.568	1.17193e-124	T_SC2	TUBA4A
AKNA1	3.99865e-128	0.349093	0.389	0.229	1.13082e-123	T_SC2	AKNA
HSPE1	2.72551e-127	0.401894	0.932	0.805	7.70773e-123	T_SC2	HSPE1
GZMM	1.08352e-123	0.432547	0.378	0.226	3.0642e-119	T_SC2	GZMM
HLA-DQB1	6.50294e-123	0.562599	0.516	0.35	1.83903e-118	T_SC2	HLA-DQB1
LY91	1.70911e-120	0.506084	0.302	0.165	4.83335e-116	T_SC2	LY9
MSN	4.1315e-120	0.392649	0.622	0.452	1.16839e-115	T_SC2	MSN
PARP81	9.32947e-119	0.304485	0.403	0.244	2.63837e-114	T_SC2	PARP8
PDCD1	7.15379e-114	0.457	0.376	0.229	2.02309e-109	T_SC2	PDCD1
JAML	1.90063e-112	0.436518	0.484	0.328	5.37499e-108	T_SC2	JAML
PSMB9	1.27421e-109	0.316118	0.637	0.453	3.60346e-105	T_SC2	PSMB9
NBL11	8.00069e-109	0.405975	0.28	0.15	2.26259e-104	T_SC2	NBL1
AHI11	1.96524e-108	0.303884	0.453	0.289	5.55769e-104	T_SC2	AHI1
PGK1	2.14085e-108	0.415959	0.661	0.511	6.05432e-104	T_SC2	PGK1
CD55	2.05531e-106	0.331668	0.406	0.254	5.81241e-102	T_SC2	CD55
FABP5	7.28964e-105	0.419991	0.533	0.372	2.06151e-100	T_SC2	FABP5
ITM2C	6.84646e-104	0.420221	0.308	0.175	1.93618e-99	T_SC2	ITM2C
BTG11	6.28999e-102	0.297018	0.972	0.892	1.77881e-97	T_SC2	BTG1
HMGB2	8.89396e-102	0.43544	0.647	0.486	2.51521e-97	T_SC2	HMGB2
PRDX6	1.71941e-101	0.392598	0.486	0.341	4.86249e-97	T_SC2	PRDX6
TMSB4X1	1.85982e-101	0.26502	0.998	0.941	5.25958e-97	T_SC2	TMSB4X
MCL1	5.55858e-101	0.283841	0.74	0.568	1.57197e-96	T_SC2	MCL1
SDCBP	1.37514e-99	0.398864	0.599	0.444	3.88888e-95	T_SC2	SDCBP
SLC38A1	1.88441e-99	0.339199	0.5	0.347	5.3291e-95	T_SC2	SLC38A1
HSP90AA1	3.97994e-98	0.329974	0.989	0.933	1.12553e-93	T_SC2	HSP90AA1
PTPRC	4.53248e-95	0.318366	0.938	0.807	1.28179e-90	T_SC2	PTPRC
RAB8B1	1.79268e-94	0.369118	0.67	0.526	5.0697e-90	T_SC2	RAB8B
FTL1	3.85187e-94	0.32756	0.934	0.808	1.08931e-89	T_SC2	FTL
CD991	4.29946e-94	0.305037	0.664	0.504	1.21589e-89	T_SC2	CD99
IFI16	9.96574e-93	0.304887	0.678	0.52	2.81831e-88	T_SC2	IFI16
VPS37B	5.11493e-92	0.289515	0.384	0.244	1.4465e-87	T_SC2	VPS37B
SRRT	7.47616e-92	0.377443	0.286	0.168	2.11426e-87	T_SC2	SRRT
TSC22D3	4.66988e-91	0.422181	0.729	0.574	1.32064e-86	T_SC2	TSC22D3
CD53	8.37022e-91	0.306007	0.556	0.403	2.3671e-86	T_SC2	CD53
TNFAIP3	7.29961e-90	0.36721	0.804	0.653	2.06433e-85	T_SC2	TNFAIP3
BZW1	5.90677e-88	0.30854	0.661	0.509	1.67043e-83	T_SC2	BZW1
RSL24D11	2.98167e-87	0.322922	0.61	0.459	8.43215e-83	T_SC2	RSL24D1
IL2RB	4.12292e-87	0.342071	0.351	0.224	1.16596e-82	T_SC2	IL2RB
CLEC2D	6.15596e-87	0.27207	0.79	0.628	1.74091e-82	T_SC2	CLEC2D
SYAP11	2.79299e-86	0.378892	0.398	0.268	7.89856e-82	T_SC2	SYAP1
NAMPT	1.50555e-85	0.295587	0.758	0.591	4.2577e-81	T_SC2	NAMPT
CNOT6L1	6.6019e-84	0.299621	0.683	0.525	1.86702e-79	T_SC2	CNOT6L
POMP	7.82207e-83	0.298782	0.539	0.394	2.21208e-78	T_SC2	POMP
S100A101	9.71141e-83	0.319008	0.872	0.738	2.74639e-78	T_SC2	S100A10
PTGES3	1.11739e-82	0.274043	0.791	0.619	3.15997e-78	T_SC2	PTGES3
SLC7A5	3.37542e-80	0.271865	0.501	0.358	9.54569e-76	T_SC2	SLC7A5
STK17A1	1.79853e-79	0.291706	0.637	0.491	5.08624e-75	T_SC2	STK17A
RHOH	3.51016e-78	0.316527	0.654	0.504	9.92673e-74	T_SC2	RHOH
JMJD6	8.28669e-78	0.307496	0.429	0.3	2.34348e-73	T_SC2	JMJD6
CDC42SE1	4.90523e-76	0.308418	0.421	0.294	1.3872e-71	T_SC2	CDC42SE1
ANXA5	2.93026e-75	0.292032	0.492	0.359	8.28677e-71	T_SC2	ANXA5
FAM177A11	5.49016e-75	0.412722	0.537	0.411	1.55262e-70	T_SC2	FAM177A1
EIF1AX	6.62673e-75	0.314536	0.528	0.397	1.87404e-70	T_SC2	EIF1AX
HERPUD2	6.23786e-74	0.358508	0.324	0.214	1.76407e-69	T_SC2	HERPUD2
CD74	3.0328e-73	0.27943	0.628	0.484	8.57676e-69	T_SC2	CD74
CLDND11	8.68464e-73	0.340253	0.623	0.482	2.45602e-68	T_SC2	CLDND1
GPR174	1.54631e-72	0.265928	0.315	0.2	4.37297e-68	T_SC2	GPR174
GSPT11	1.79319e-71	0.339834	0.502	0.378	5.07114e-67	T_SC2	GSPT1
SERPINB9	4.78934e-70	0.280197	0.584	0.435	1.35443e-65	T_SC2	SERPINB9
IFITM11	1.00028e-69	0.287063	0.545	0.411	2.82879e-65	T_SC2	IFITM1
CD81	2.37675e-69	0.281735	0.418	0.3	6.72146e-65	T_SC2	CD81
PDE4D1	3.38127e-68	0.253368	0.404	0.278	9.56223e-64	T_SC2	PDE4D
GEM1	8.70334e-68	0.410061	0.437	0.312	2.4613e-63	T_SC2	GEM
NAA50	1.40142e-67	0.302422	0.352	0.241	3.96321e-63	T_SC2	NAA50
DDIT3	2.38547e-67	0.297598	0.415	0.295	6.7461e-63	T_SC2	DDIT3
CEBPB	6.3739e-66	0.289585	0.379	0.261	1.80254e-61	T_SC2	CEBPB
HIF1A	2.31852e-65	0.273946	0.423	0.302	6.55677e-61	T_SC2	HIF1A
KRAS	3.93586e-65	0.276719	0.314	0.206	1.11306e-60	T_SC2	KRAS
UBE2A	1.1854e-64	0.268667	0.462	0.341	3.35232e-60	T_SC2	UBE2A
PPP2R5A	2.53969e-64	0.275967	0.263	0.165	7.18224e-60	T_SC2	PPP2R5A
PRKCH	2.59827e-64	0.272243	0.301	0.197	7.3479e-60	T_SC2	PRKCH
ITM2A1	4.53261e-61	0.332919	0.519	0.393	1.28182e-56	T_SC2	ITM2A
MOB41	4.61942e-61	0.265043	0.523	0.397	1.30637e-56	T_SC2	MOB4
GUK11	6.96277e-60	0.290709	0.645	0.53	1.96907e-55	T_SC2	GUK1
POLR2K	1.48945e-58	0.267778	0.443	0.33	4.21217e-54	T_SC2	POLR2K
ZFAND2A	5.5335e-55	0.290447	0.421	0.309	1.56487e-50	T_SC2	ZFAND2A
B3GNT2	3.40467e-53	0.255525	0.284	0.191	9.62842e-49	T_SC2	B3GNT2
RGS1	1.13023e-50	0.315682	0.749	0.632	3.19629e-46	T_SC2	RGS1
G3BP21	2.44294e-50	0.275049	0.581	0.465	6.90865e-46	T_SC2	G3BP2
SERPINB1	1.60849e-49	0.287784	0.3	0.21	4.5488e-45	T_SC2	SERPINB1
SEPTIN7	5.94727e-48	0.270755	0.473	0.372	1.68189e-43	T_SC2	SEPTIN7
GTF2B	1.24916e-47	0.251729	0.427	0.326	3.53263e-43	T_SC2	GTF2B
RAB5IF	1.54772e-39	0.294753	0.371	0.291	4.37695e-35	T_SC2	RAB5IF
PSMD13	2.5176e-38	0.258942	0.361	0.28	7.11977e-34	T_SC2	PSMD13
RGCC1	1.53305e-33	0.266433	0.633	0.537	4.33547e-29	T_SC2	RGCC
TNFRSF4	0	2.44609	0.893	0.296	0	T_SC3	TNFRSF4
IL2RA	0	1.84378	0.571	0.115	0	T_SC3	IL2RA
FOXP3	0	1.81544	0.576	0.022	0	T_SC3	FOXP3
HTATIP2	0	1.59766	0.594	0.142	0	T_SC3	HTATIP2
GK	0	1.56588	0.603	0.117	0	T_SC3	GK
TIGIT	0	1.476	0.731	0.257	0	T_SC3	TIGIT
CTSC	0	1.45281	0.751	0.315	0	T_SC3	CTSC
TNFRSF18	0	1.43761	0.911	0.565	0	T_SC3	TNFRSF18
CORO1B	0	1.42974	0.637	0.184	0	T_SC3	CORO1B
CTLA4	0	1.41614	0.738	0.214	0	T_SC3	CTLA4
MALT1	0	1.41109	0.531	0.18	0	T_SC3	MALT1
PMAIP1	0	1.40988	0.812	0.359	0	T_SC3	PMAIP1
TBC1D4	0	1.40297	0.553	0.079	0	T_SC3	TBC1D4
ICOS	0	1.37525	0.834	0.351	0	T_SC3	ICOS
LAIR2	0	1.37466	0.537	0.11	0	T_SC3	LAIR2
BATF	0	1.35989	0.878	0.442	0	T_SC3	BATF
CARD16	0	1.32246	0.711	0.296	0	T_SC3	CARD16
GADD45A	0	1.2939	0.653	0.325	0	T_SC3	GADD45A
RAB9A	0	1.27921	0.626	0.258	0	T_SC3	RAB9A
CD27	0	1.24951	0.608	0.155	0	T_SC3	CD27
LINC01943	0	1.2283	0.486	0.081	0	T_SC3	LINC01943
IFI6	0	1.21864	0.761	0.473	0	T_SC3	IFI6
MAGEH1	0	1.18581	0.354	0.052	0	T_SC3	MAGEH1
UGP21	0	1.14988	0.728	0.337	0	T_SC3	UGP2
IKZF2	0	1.11791	0.655	0.199	0	T_SC3	IKZF2
GLRX	0	1.06385	0.563	0.204	0	T_SC3	GLRX
RTKN2	0	1.06326	0.39	0.089	0	T_SC3	RTKN2
TYMP1	0	1.03182	0.816	0.475	0	T_SC3	TYMP
SAT1	0	1.00138	0.94	0.712	0	T_SC3	SAT1
ANKRD10	0	0.99797	0.485	0.157	0	T_SC3	ANKRD10
LINC02099	0	0.997293	0.292	0.025	0	T_SC3	LINC02099
COX5A	0	0.971967	0.643	0.308	0	T_SC3	COX5A
STAM	0	0.966633	0.578	0.213	0	T_SC3	STAM
DNPH1	0	0.965185	0.531	0.16	0	T_SC3	DNPH1
TRAF3	0	0.964281	0.456	0.112	0	T_SC3	TRAF3
LAYN	0	0.960407	0.534	0.166	0	T_SC3	LAYN
CASP1	0	0.948798	0.534	0.162	0	T_SC3	CASP1
ACOT9	0	0.939512	0.456	0.116	0	T_SC3	ACOT9
TNFRSF91	0	0.935136	0.724	0.324	0	T_SC3	TNFRSF9
SYNGR2	0	0.933016	0.435	0.12	0	T_SC3	SYNGR2
CACYBP	0	0.881211	0.815	0.506	0	T_SC3	CACYBP
CD4	0	0.875749	0.374	0.06	0	T_SC3	CD4
CD28	0	0.874064	0.506	0.15	0	T_SC3	CD28
PELI1	0	0.865809	0.501	0.182	0	T_SC3	PELI1
GBP5	0	0.854967	0.514	0.175	0	T_SC3	GBP5
GBP2	0	0.845307	0.601	0.238	0	T_SC3	GBP2
ARPC1B	0	0.844765	0.679	0.331	0	T_SC3	ARPC1B
MIR4435-2HG	0	0.811882	0.372	0.083	0	T_SC3	MIR4435-2HG
CMTM7	0	0.811063	0.347	0.09	0	T_SC3	CMTM7
SELL	0	0.804842	0.307	0.047	0	T_SC3	SELL
DUSP16	0	0.797122	0.534	0.197	0	T_SC3	DUSP16
IL12RB2	0	0.720012	0.29	0.042	0	T_SC3	IL12RB2
CD79B	0	0.704807	0.279	0.044	0	T_SC3	CD79B
RAB33A	0	0.680483	0.312	0.077	0	T_SC3	RAB33A
LY75	0	0.674603	0.282	0.047	0	T_SC3	LY75
ZBTB32	0	0.587826	0.263	0.054	0	T_SC3	ZBTB32
CCDC141	0	0.579196	0.323	0.084	0	T_SC3	CCDC141
INPP5F	7.20806e-308	0.641797	0.295	0.073	2.03844e-303	T_SC3	INPP5F
UBE2B	3.68146e-301	0.873329	0.823	0.55	1.04112e-296	T_SC3	UBE2B
ENO1	4.78767e-295	0.88355	0.786	0.483	1.35395e-290	T_SC3	ENO1
FRMD4B	3.45176e-293	0.861754	0.424	0.146	9.76158e-289	T_SC3	FRMD4B
ZBTB38	3.90053e-293	0.604222	0.349	0.102	1.10307e-288	T_SC3	ZBTB38
DAPP1	6.342e-293	0.629384	0.357	0.106	1.79352e-288	T_SC3	DAPP1
PKM	9.19322e-292	0.853392	0.774	0.453	2.59984e-287	T_SC3	PKM
SEC11C	5.01362e-289	0.874293	0.541	0.242	1.41785e-284	T_SC3	SEC11C
C16orf87	6.29635e-287	0.617216	0.337	0.099	1.78061e-282	T_SC3	C16orf87
SOD1	3.6587e-285	0.781133	0.912	0.682	1.03468e-280	T_SC3	SOD1
GLCCI1	1.11051e-284	0.582082	0.276	0.069	3.14053e-280	T_SC3	GLCCI1
SPATS2L	1.31871e-281	0.735835	0.596	0.271	3.72932e-277	T_SC3	SPATS2L
ZC3H12D	1.97499e-279	0.668353	0.428	0.152	5.58528e-275	T_SC3	ZC3H12D
RNASET2	6.06626e-274	0.71884	0.574	0.252	1.71554e-269	T_SC3	RNASET2
ZNRF2	4.70055e-272	0.58205	0.334	0.101	1.32932e-267	T_SC3	ZNRF2
HLA-A	9.08771e-270	0.624512	0.987	0.91	2.57e-265	T_SC3	HLA-A
CFLAR	6.34661e-266	0.769673	0.73	0.415	1.79482e-261	T_SC3	CFLAR
SPOCK21	1.72729e-260	0.72642	0.772	0.443	4.88477e-256	T_SC3	SPOCK2
PTTG1	2.38952e-259	0.747975	0.635	0.311	6.75757e-255	T_SC3	PTTG1
IPCEF1	9.79351e-259	0.574034	0.381	0.128	2.7696e-254	T_SC3	IPCEF1
MAF1	1.10522e-258	0.609654	0.586	0.25	3.12557e-254	T_SC3	MAF
FAS	2.98238e-251	0.780034	0.484	0.207	8.43416e-247	T_SC3	FAS
PHACTR2	5.39337e-251	0.650061	0.423	0.158	1.52524e-246	T_SC3	PHACTR2
LIMA1	9.36114e-251	0.594656	0.356	0.118	2.64733e-246	T_SC3	LIMA1
PHTF2	1.24555e-248	0.619252	0.474	0.189	3.5224e-244	T_SC3	PHTF2
PBXIP1	1.7135e-245	0.709169	0.512	0.224	4.84577e-241	T_SC3	PBXIP1
UQCRC2	6.48422e-243	0.818092	0.572	0.281	1.83374e-238	T_SC3	UQCRC2
FAM53B	2.91303e-240	0.451961	0.255	0.067	8.23804e-236	T_SC3	FAM53B
SFT2D1	4.96715e-240	0.528846	0.369	0.129	1.40471e-235	T_SC3	SFT2D1
GBP4	1.66187e-238	0.548422	0.278	0.079	4.69978e-234	T_SC3	GBP4
PARK7	8.08872e-238	0.865891	0.734	0.44	2.28749e-233	T_SC3	PARK7
ZNF706	8.24586e-235	0.750537	0.66	0.364	2.33193e-230	T_SC3	ZNF706
CALM3	5.30165e-234	0.656402	0.625	0.321	1.49931e-229	T_SC3	CALM3
VMA21	5.73998e-234	0.628139	0.365	0.131	1.62327e-229	T_SC3	VMA21
MAN1A2	1.07391e-233	0.505523	0.305	0.094	3.03703e-229	T_SC3	MAN1A2
TTC39C	2.26593e-233	0.770933	0.604	0.309	6.40804e-229	T_SC3	TTC39C
ETV7	1.88877e-232	0.49732	0.273	0.078	5.34146e-228	T_SC3	ETV7
MBIP	3.4804e-228	0.542855	0.282	0.085	9.84258e-224	T_SC3	MBIP
CHST7	2.31668e-225	0.594513	0.26	0.074	6.55158e-221	T_SC3	CHST7
DUSP4	4.46567e-225	0.662675	0.9	0.614	1.26289e-220	T_SC3	DUSP4
TXNDC11	4.68881e-223	0.464554	0.256	0.072	1.32599e-218	T_SC3	TXNDC11
NT5C3A	1.10724e-222	0.734977	0.586	0.304	3.13129e-218	T_SC3	NT5C3A
BACH1	1.39224e-222	0.640332	0.436	0.181	3.93727e-218	T_SC3	BACH1
CXCR6	2.50831e-222	0.67255	0.572	0.265	7.0935e-218	T_SC3	CXCR6
CLEC2D1	2.66472e-217	0.758438	0.887	0.634	7.53584e-213	T_SC3	CLEC2D
LAT	1.32489e-216	0.663105	0.556	0.268	3.7468e-212	T_SC3	LAT
DDHD1	2.64249e-212	0.653888	0.361	0.135	7.47297e-208	T_SC3	DDHD1
CYTOR1	1.43452e-211	0.471212	0.628	0.316	4.05683e-207	T_SC3	CYTOR
USP12	6.31169e-210	0.629318	0.499	0.229	1.78495e-205	T_SC3	USP12
JAK1	4.2279e-209	0.739761	0.76	0.483	1.19565e-204	T_SC3	JAK1
GRB2	7.66892e-209	0.616574	0.616	0.328	2.16877e-204	T_SC3	GRB2
IL32	4.87737e-208	0.630643	0.941	0.773	1.37932e-203	T_SC3	IL32
SEC14L1	1.94409e-206	0.70946	0.422	0.182	5.49788e-202	T_SC3	SEC14L1
RAB2A	2.83313e-204	0.62096	0.456	0.204	8.01209e-200	T_SC3	RAB2A
RHOG	1.11593e-203	0.635694	0.636	0.344	3.15584e-199	T_SC3	RHOG
RHBDD2	1.26077e-202	0.569937	0.443	0.191	3.56545e-198	T_SC3	RHBDD2
COMMD3	1.54179e-202	0.465031	0.337	0.121	4.36018e-198	T_SC3	COMMD3
ZC3H7A	3.63678e-202	0.531987	0.399	0.16	1.02848e-197	T_SC3	ZC3H7A
GRSF1	2.11009e-201	0.610255	0.335	0.124	5.96734e-197	T_SC3	GRSF1
TRAC	3.23803e-201	0.638432	0.768	0.471	9.15714e-197	T_SC3	TRAC
HERPUD1	1.22855e-200	0.664839	0.787	0.516	3.47433e-196	T_SC3	HERPUD1
OAZ1	3.32221e-200	0.557031	0.957	0.838	9.39522e-196	T_SC3	OAZ1
NAMPT1	4.60598e-200	0.628795	0.869	0.596	1.30257e-195	T_SC3	NAMPT
ATP13A3	2.34718e-199	0.524554	0.288	0.095	6.63783e-195	T_SC3	ATP13A3
DNAJA2	2.75768e-199	0.719584	0.607	0.339	7.79871e-195	T_SC3	DNAJA2
HNRNPLL	2.93766e-198	0.485409	0.356	0.132	8.3077e-194	T_SC3	HNRNPLL
OAS1	1.94662e-197	0.567677	0.452	0.195	5.50504e-193	T_SC3	OAS1
PPM1G	7.98699e-196	0.681166	0.599	0.325	2.25872e-191	T_SC3	PPM1G
ACTB	3.12913e-195	0.654046	0.959	0.874	8.84917e-191	T_SC3	ACTB
EPSTI1	2.71519e-194	0.560671	0.539	0.263	7.67857e-190	T_SC3	EPSTI1
NSF	1.26473e-193	0.403058	0.258	0.08	3.57665e-189	T_SC3	NSF
PPM1K	2.15505e-193	0.51679	0.458	0.2	6.09449e-189	T_SC3	PPM1K
PRDM2	4.63353e-193	0.573859	0.575	0.295	1.31036e-188	T_SC3	PRDM2
PFN1	7.46957e-193	0.63654	0.902	0.746	2.1124e-188	T_SC3	PFN1
ZNF2921	1.66708e-192	0.588049	0.507	0.244	4.71452e-188	T_SC3	ZNF292
PRDX4	3.90699e-192	0.448069	0.303	0.105	1.1049e-187	T_SC3	PRDX4
B2M	5.11984e-192	0.424572	0.995	0.978	1.44789e-187	T_SC3	B2M
RAP1A	1.65966e-191	0.61936	0.62	0.341	4.69352e-187	T_SC3	RAP1A
LY6E	5.38142e-191	0.679861	0.76	0.513	1.52187e-186	T_SC3	LY6E
SUB1	2.197e-190	0.567789	0.883	0.703	6.2131e-186	T_SC3	SUB1
NCK2	9.23634e-190	0.528801	0.398	0.164	2.61204e-185	T_SC3	NCK2
NOP10	7.68364e-189	0.579993	0.568	0.296	2.17293e-184	T_SC3	NOP10
SGMS1	3.47911e-188	0.491813	0.265	0.085	9.83893e-184	T_SC3	SGMS1
GAPDH	7.88303e-188	0.685848	0.966	0.86	2.22932e-183	T_SC3	GAPDH
FKBP1A	1.39736e-187	0.549011	0.514	0.248	3.95172e-183	T_SC3	FKBP1A
ICAM3	2.26853e-187	0.531968	0.559	0.276	6.41542e-183	T_SC3	ICAM3
TNFRSF1B	4.29689e-187	0.663835	0.753	0.476	1.21516e-182	T_SC3	TNFRSF1B
TXNDC17	1.26418e-182	0.511048	0.436	0.195	3.57511e-178	T_SC3	TXNDC17
DYNC1I2	4.26253e-182	0.489381	0.328	0.124	1.20544e-177	T_SC3	DYNC1I2
PKIA	1.33706e-181	0.581766	0.334	0.129	3.78122e-177	T_SC3	PKIA
GALM	9.2921e-180	0.415751	0.316	0.115	2.62781e-175	T_SC3	GALM
BCL21	8.16931e-179	0.458635	0.466	0.21	2.31028e-174	T_SC3	BCL2
DESI1	1.87181e-176	0.449535	0.288	0.103	5.29347e-172	T_SC3	DESI1
GCNT1	4.9721e-176	0.53761	0.281	0.098	1.40611e-171	T_SC3	GCNT1
MORC3	1.76408e-175	0.583187	0.412	0.184	4.98882e-171	T_SC3	MORC3
HERC5	3.41538e-175	0.566639	0.427	0.192	9.65869e-171	T_SC3	HERC5
RASGRP1	2.67624e-172	0.579392	0.521	0.265	7.5684e-168	T_SC3	RASGRP1
TNIP1	8.56162e-172	0.520411	0.434	0.198	2.42123e-167	T_SC3	TNIP1
PTPRJ	2.23515e-171	0.410838	0.313	0.116	6.32101e-167	T_SC3	PTPRJ
UBE2Z	2.55099e-171	0.491654	0.42	0.186	7.21419e-167	T_SC3	UBE2Z
PSMA2	1.02102e-170	0.578623	0.589	0.32	2.88746e-166	T_SC3	PSMA2
UHRF2	1.79032e-170	0.499441	0.364	0.15	5.06304e-166	T_SC3	UHRF2
MIR3142HG	4.81845e-170	0.517991	0.273	0.095	1.36266e-165	T_SC3	MIR3142HG
CUTA	6.27516e-169	0.603421	0.599	0.34	1.77462e-164	T_SC3	CUTA
PSMB1	7.10143e-169	0.571839	0.685	0.433	2.00829e-164	T_SC3	PSMB1
TIAM1	2.25901e-168	0.500705	0.256	0.087	6.38847e-164	T_SC3	TIAM1
ATOX1	5.11674e-167	0.439847	0.309	0.119	1.44701e-162	T_SC3	ATOX1
RPS27L	5.26086e-160	0.573179	0.623	0.362	1.48777e-155	T_SC3	RPS27L
NDUFV21	1.7498e-158	0.582102	0.748	0.502	4.94843e-154	T_SC3	NDUFV2
YWHAB	1.79955e-158	0.542307	0.829	0.602	5.08912e-154	T_SC3	YWHAB
ANXA7	8.82919e-158	0.486596	0.399	0.182	2.49689e-153	T_SC3	ANXA7
ARPP19	1.08822e-157	0.539344	0.566	0.312	3.07749e-153	T_SC3	ARPP19
SGTB	1.78421e-157	0.456553	0.332	0.136	5.04574e-153	T_SC3	SGTB
YIPF6	1.04681e-156	0.413188	0.283	0.106	2.96037e-152	T_SC3	YIPF6
BST2	7.62623e-156	0.558079	0.735	0.492	2.1567e-151	T_SC3	BST2
NSD3	1.29191e-155	0.535581	0.743	0.484	3.65353e-151	T_SC3	NSD3
CD58	6.06252e-153	0.420837	0.387	0.172	1.71448e-148	T_SC3	CD58
SAR1B	9.22253e-153	0.49224	0.486	0.247	2.60813e-148	T_SC3	SAR1B
EIF3J	1.05322e-151	0.561214	0.532	0.291	2.9785e-147	T_SC3	EIF3J
SPCS1	3.15215e-151	0.571041	0.596	0.352	8.91429e-147	T_SC3	SPCS1
PIM2	8.15754e-151	0.422727	0.293	0.113	2.30695e-146	T_SC3	PIM2
CSK	4.51273e-150	0.409581	0.395	0.177	1.2762e-145	T_SC3	CSK
CD247	2.0034e-149	0.508553	0.534	0.283	5.6656e-145	T_SC3	CD247
EFHD2	2.08656e-149	0.487099	0.592	0.335	5.90078e-145	T_SC3	EFHD2
PSMA3	5.39545e-149	0.505262	0.544	0.299	1.52583e-144	T_SC3	PSMA3
RYBP	6.89765e-149	0.502586	0.362	0.161	1.95065e-144	T_SC3	RYBP
S100A41	2.6834e-148	0.584929	0.911	0.759	7.58865e-144	T_SC3	S100A4
DDOST	3.49365e-148	0.42232	0.376	0.168	9.88005e-144	T_SC3	DDOST
DOK2	1.83896e-146	0.561587	0.73	0.472	5.20059e-142	T_SC3	DOK2
CTNNAL1	1.29712e-145	0.474127	0.336	0.144	3.66825e-141	T_SC3	CTNNAL1
NCOA3	3.8104e-145	0.39735	0.34	0.144	1.07758e-140	T_SC3	NCOA3
PSMB2	8.02062e-145	0.477218	0.469	0.241	2.26823e-140	T_SC3	PSMB2
SUMO2	8.7964e-145	0.456106	0.871	0.697	2.48762e-140	T_SC3	SUMO2
SESN3	1.0727e-144	0.375607	0.277	0.105	3.0336e-140	T_SC3	SESN3
CASK	1.66681e-144	0.392085	0.306	0.124	4.71373e-140	T_SC3	CASK
FOXP1	2.47457e-143	0.553751	0.527	0.287	6.99808e-139	T_SC3	FOXP1
AFTPH	3.74135e-143	0.450355	0.364	0.163	1.05805e-138	T_SC3	AFTPH
ZNRF1	3.17392e-142	0.41449	0.378	0.169	8.97585e-138	T_SC3	ZNRF1
TXN	1.81658e-141	0.650332	0.788	0.587	5.13728e-137	T_SC3	TXN
COMT	6.13031e-141	0.32616	0.281	0.108	1.73365e-136	T_SC3	COMT
CNST	6.69275e-141	0.418729	0.267	0.102	1.89271e-136	T_SC3	CNST
CLTA	1.07721e-139	0.436703	0.56	0.311	3.04634e-135	T_SC3	CLTA
MX11	1.46868e-139	0.492708	0.587	0.338	4.15344e-135	T_SC3	MX1
HSPE11	2.02902e-139	0.501628	0.961	0.817	5.73807e-135	T_SC3	HSPE1
APBB1IP	7.51285e-139	0.538595	0.455	0.235	2.12463e-134	T_SC3	APBB1IP
PPP1R2	2.7603e-138	0.600864	0.697	0.466	7.80614e-134	T_SC3	PPP1R2
PMVK	3.0515e-138	0.401982	0.317	0.134	8.62965e-134	T_SC3	PMVK
MSI2	6.13925e-138	0.377015	0.384	0.176	1.73618e-133	T_SC3	MSI2
PSMB8	1.49475e-137	0.446605	0.702	0.452	4.22716e-133	T_SC3	PSMB8
SRSF7	1.56489e-137	0.448683	0.935	0.802	4.4255e-133	T_SC3	SRSF7
SMS	2.67451e-137	0.487317	0.387	0.181	7.56352e-133	T_SC3	SMS
NDUFA4	3.72559e-137	0.497745	0.708	0.473	1.0536e-132	T_SC3	NDUFA4
RTCB	2.03003e-136	0.370298	0.293	0.121	5.74093e-132	T_SC3	RTCB
GTF3C6	3.36047e-136	0.387923	0.374	0.172	9.5034e-132	T_SC3	GTF3C6
SATB1	9.82533e-136	0.593752	0.324	0.145	2.7786e-131	T_SC3	SATB1
NCOA2	6.26443e-135	0.393376	0.267	0.104	1.77158e-130	T_SC3	NCOA2
SMAP2	1.29474e-134	0.628883	0.697	0.458	3.66151e-130	T_SC3	SMAP2
GNG5	8.63632e-134	0.508037	0.665	0.43	2.44235e-129	T_SC3	GNG5
BTG3	1.40192e-133	0.51986	0.609	0.364	3.96463e-129	T_SC3	BTG3
CTSS	1.73243e-132	0.397708	0.401	0.191	4.8993e-128	T_SC3	CTSS
2022-03-07	1.13426e-131	0.439793	0.446	0.229	3.20769e-127	T_SC3	2022-03-07
CCND2	2.64011e-131	0.462247	0.591	0.34	7.46624e-127	T_SC3	CCND2
SH2D2A1	7.75194e-131	0.411047	0.53	0.288	2.19225e-126	T_SC3	SH2D2A
PIM3	4.11119e-130	0.552954	0.786	0.576	1.16264e-125	T_SC3	PIM3
SDF4	7.17737e-130	0.361415	0.453	0.227	2.02976e-125	T_SC3	SDF4
FNDC3B	1.33527e-129	0.362095	0.25	0.095	3.77614e-125	T_SC3	FNDC3B
MDH2	1.49085e-129	0.377001	0.438	0.22	4.21614e-125	T_SC3	MDH2
TLK1	4.58351e-129	0.413571	0.377	0.179	1.29622e-124	T_SC3	TLK1
CISD2	1.35921e-128	0.455328	0.359	0.169	3.84386e-124	T_SC3	CISD2
AIMP1	3.48507e-128	0.370469	0.394	0.191	9.85579e-124	T_SC3	AIMP1
PRDM1	5.02142e-128	0.388737	0.668	0.387	1.42006e-123	T_SC3	PRDM1
PGAP1	6.22495e-128	0.57571	0.336	0.155	1.76042e-123	T_SC3	PGAP1
OTULIN	8.40537e-128	0.366731	0.426	0.211	2.37704e-123	T_SC3	OTULIN
TOX	1.70238e-127	0.314219	0.268	0.106	4.81432e-123	T_SC3	TOX
RAB11FIP1	1.85513e-127	0.443451	0.53	0.291	5.24629e-123	T_SC3	RAB11FIP1
RANBP1	1.08153e-126	0.472891	0.527	0.298	3.05856e-122	T_SC3	RANBP1
SERPINB91	3.50869e-126	0.503044	0.685	0.439	9.92257e-122	T_SC3	SERPINB9
DCP2	1.12288e-125	0.431523	0.402	0.199	3.17552e-121	T_SC3	DCP2
ATP6V0E1	1.39605e-125	0.469043	0.69	0.461	3.94803e-121	T_SC3	ATP6V0E1
RORA1	2.0267e-125	0.366505	0.746	0.453	5.73152e-121	T_SC3	RORA
PSMB3	2.89976e-125	0.448467	0.535	0.306	8.20052e-121	T_SC3	PSMB3
PRDX11	7.63288e-125	0.527802	0.832	0.642	2.15858e-120	T_SC3	PRDX1
PTPN1	1.11605e-124	0.410754	0.362	0.173	3.15619e-120	T_SC3	PTPN1
SH3KBP1	3.01033e-124	0.395327	0.439	0.223	8.51322e-120	T_SC3	SH3KBP1
ASXL11	4.28215e-124	0.377923	0.486	0.26	1.21099e-119	T_SC3	ASXL1
STAT11	5.46067e-124	0.400306	0.521	0.289	1.54428e-119	T_SC3	STAT1
MRPL18	6.72296e-124	0.563605	0.577	0.349	1.90125e-119	T_SC3	MRPL18
CDR2	1.39915e-123	0.380089	0.301	0.13	3.95679e-119	T_SC3	CDR2
IFIH1	2.64993e-123	0.312392	0.309	0.133	7.49399e-119	T_SC3	IFIH1
USP47	4.82871e-123	0.44356	0.408	0.208	1.36556e-118	T_SC3	USP47
AHSA1	1.18176e-122	0.466747	0.674	0.429	3.34201e-118	T_SC3	AHSA1
SRP14	1.55774e-122	0.429705	0.884	0.711	4.4053e-118	T_SC3	SRP14
CCT4	4.40534e-122	0.439111	0.679	0.436	1.24583e-117	T_SC3	CCT4
MAP3K8	3.3157e-121	0.463905	0.489	0.267	9.37679e-117	T_SC3	MAP3K8
TOR1AIP2	3.3235e-121	0.436828	0.377	0.185	9.39886e-117	T_SC3	TOR1AIP2
RFTN1	3.63501e-121	0.358223	0.316	0.142	1.02798e-116	T_SC3	RFTN1
USP48	8.75798e-121	0.312277	0.265	0.108	2.47676e-116	T_SC3	USP48
PSMD11	1.11186e-120	0.402926	0.416	0.213	3.14434e-116	T_SC3	PSMD11
IFI35	1.41134e-120	0.32783	0.357	0.166	3.99126e-116	T_SC3	IFI35
ZEB1	1.45957e-120	0.45805	0.353	0.17	4.12765e-116	T_SC3	ZEB1
HLA-E	3.31395e-119	0.427159	0.948	0.828	9.37186e-115	T_SC3	HLA-E
SELENOW	5.63443e-119	0.469332	0.664	0.422	1.59342e-114	T_SC3	SELENOW
PSMA5	1.08551e-118	0.44599	0.564	0.341	3.06982e-114	T_SC3	PSMA5
COX8A	2.81899e-118	0.43895	0.662	0.426	7.97209e-114	T_SC3	COX8A
MRPS18C	3.97628e-118	0.3821	0.374	0.184	1.12449e-113	T_SC3	MRPS18C
HSPD1	9.48101e-118	0.45629	0.942	0.796	2.68123e-113	T_SC3	HSPD1
VSIR	1.66494e-117	0.373881	0.327	0.148	4.70844e-113	T_SC3	VSIR
FOXO1	3.05102e-117	0.368201	0.376	0.182	8.6283e-113	T_SC3	FOXO1
GABPB1	1.37776e-116	0.361643	0.262	0.109	3.8963e-112	T_SC3	GABPB1
GATA3	1.55418e-116	0.503014	0.471	0.259	4.39522e-112	T_SC3	GATA3
HLA-C	2.23655e-116	0.411124	0.972	0.898	6.32496e-112	T_SC3	HLA-C
CHMP2A	4.75668e-116	0.342575	0.369	0.179	1.34519e-111	T_SC3	CHMP2A
PSMC2	5.93444e-116	0.323327	0.313	0.14	1.67826e-111	T_SC3	PSMC2
TNIP2	1.17463e-115	0.384786	0.4	0.202	3.32186e-111	T_SC3	TNIP2
NDUFC1	1.13391e-114	0.34115	0.33	0.154	3.2067e-110	T_SC3	NDUFC1
NDUFC2	1.18283e-114	0.369505	0.427	0.222	3.34503e-110	T_SC3	NDUFC2
SCAMP2	7.20305e-114	0.317003	0.317	0.144	2.03702e-109	T_SC3	SCAMP2
JMY	1.42669e-113	0.434427	0.459	0.249	4.03469e-109	T_SC3	JMY
COX20	2.49706e-113	0.410392	0.44	0.234	7.06169e-109	T_SC3	COX20
OXNAD1	3.43951e-113	0.314039	0.268	0.113	9.72694e-109	T_SC3	OXNAD1
WSB1	4.99519e-113	0.473768	0.67	0.429	1.41264e-108	T_SC3	WSB1
PSMD8	6.45795e-113	0.3793	0.626	0.387	1.82631e-108	T_SC3	PSMD8
RNF114	7.43909e-113	0.401859	0.452	0.246	2.10378e-108	T_SC3	RNF114
TANK	8.33256e-112	0.515152	0.688	0.467	2.35645e-107	T_SC3	TANK
NOP58	5.28805e-111	0.36931	0.594	0.355	1.49546e-106	T_SC3	NOP58
DR1	8.42735e-111	0.3923	0.45	0.245	2.38325e-106	T_SC3	DR1
PDIA6	1.76348e-110	0.446592	0.455	0.251	4.98714e-106	T_SC3	PDIA6
RBX1	1.63628e-109	0.384195	0.63	0.399	4.62741e-105	T_SC3	RBX1
ARNTL	5.46152e-109	0.303496	0.282	0.124	1.54452e-104	T_SC3	ARNTL
STARD7	1.58871e-108	0.393951	0.45	0.246	4.49288e-104	T_SC3	STARD7
ID3	2.46369e-108	0.714661	0.393	0.207	6.96733e-104	T_SC3	ID3
PSMA1	3.25157e-108	0.39907	0.598	0.373	9.19545e-104	T_SC3	PSMA1
PAK2	4.1123e-108	0.47527	0.529	0.316	1.16296e-103	T_SC3	PAK2
TSHZ2	1.02999e-107	0.299238	0.257	0.107	2.9128e-103	T_SC3	TSHZ2
AKIRIN2	2.88448e-107	0.375882	0.45	0.242	8.1573e-103	T_SC3	AKIRIN2
SH3BGRL	4.1018e-107	0.342097	0.487	0.268	1.15999e-102	T_SC3	SH3BGRL
NDUFAB1	7.48422e-107	0.338064	0.412	0.216	2.11654e-102	T_SC3	NDUFAB1
ISG201	1.00947e-106	0.487792	0.854	0.657	2.85478e-102	T_SC3	ISG20
NDUFB8	2.02533e-106	0.375984	0.593	0.364	5.72763e-102	T_SC3	NDUFB8
NUDC	3.82361e-106	0.434951	0.59	0.368	1.08132e-101	T_SC3	NUDC
HPRT1	5.16288e-106	0.379405	0.343	0.168	1.46006e-101	T_SC3	HPRT1
PSMB7	8.85318e-106	0.289807	0.359	0.177	2.50368e-101	T_SC3	PSMB7
CSNK1G3	9.46076e-106	0.426518	0.353	0.179	2.6755e-101	T_SC3	CSNK1G3
TNFRSF14	1.3665e-105	0.323239	0.339	0.163	3.86446e-101	T_SC3	TNFRSF14
PSMD14	1.47953e-105	0.356763	0.4	0.21	4.18411e-101	T_SC3	PSMD14
LMAN1	2.28286e-105	0.34921	0.353	0.175	6.45594e-101	T_SC3	LMAN1
DYNLRB1	5.54777e-105	0.417253	0.522	0.31	1.56891e-100	T_SC3	DYNLRB1
CD71	2.66047e-104	0.404388	0.651	0.403	7.5238e-100	T_SC3	CD7
TRIM69	4.69653e-104	0.254254	0.263	0.113	1.32818e-99	T_SC3	TRIM69
MBD2	6.90263e-104	0.343083	0.355	0.18	1.95206e-99	T_SC3	MBD2
DNAJC15	1.0478e-103	0.311822	0.322	0.154	2.96317e-99	T_SC3	DNAJC15
ERH	1.42678e-103	0.362212	0.53	0.311	4.03494e-99	T_SC3	ERH
CYTIP1	1.78967e-103	0.427023	0.821	0.621	5.06117e-99	T_SC3	CYTIP
CCR6	2.02749e-103	0.413955	0.284	0.128	5.73375e-99	T_SC3	CCR6
ATP5MC1	3.97031e-103	0.282488	0.334	0.16	1.1228e-98	T_SC3	ATP5MC1
UBE2D2	7.84447e-103	0.376082	0.622	0.393	2.21842e-98	T_SC3	UBE2D2
SKAP1	8.86888e-103	0.34361	0.395	0.206	2.50812e-98	T_SC3	SKAP1
UBE2K	1.96592e-102	0.374913	0.409	0.219	5.55962e-98	T_SC3	UBE2K
HLA-F	5.50864e-102	0.321724	0.591	0.356	1.55784e-97	T_SC3	HLA-F
CCNG1	1.8069e-101	0.350783	0.297	0.139	5.10993e-97	T_SC3	CCNG1
RNF7	4.50561e-101	0.368536	0.603	0.374	1.27419e-96	T_SC3	RNF7
PEBP1	4.7161e-101	0.367928	0.528	0.31	1.33371e-96	T_SC3	PEBP1
PSMC5	5.12411e-101	0.302668	0.431	0.231	1.4491e-96	T_SC3	PSMC5
UBALD2	6.95265e-101	0.408367	0.538	0.325	1.96621e-96	T_SC3	UBALD2
CHORDC1	2.51766e-100	0.351637	0.736	0.498	7.11993e-96	T_SC3	CHORDC1
DGKE	4.51938e-100	0.452954	0.268	0.123	1.27808e-95	T_SC3	DGKE
CCT3	6.87145e-100	0.394016	0.562	0.351	1.94325e-95	T_SC3	CCT3
PSMD7	7.11382e-100	0.401652	0.451	0.258	2.01179e-95	T_SC3	PSMD7
BRK1	1.60381e-99	0.333091	0.437	0.238	4.53559e-95	T_SC3	BRK1
ARID5B	1.77578e-99	0.423836	0.751	0.516	5.0219e-95	T_SC3	ARID5B
RAB10	1.82339e-99	0.314838	0.429	0.231	5.15656e-95	T_SC3	RAB10
CSGALNACT2	2.10797e-99	0.414043	0.398	0.215	5.96135e-95	T_SC3	CSGALNACT2
PGAM1	3.3765e-99	0.427039	0.54	0.332	9.54874e-95	T_SC3	PGAM1
NDUFA13	5.09326e-99	0.391516	0.631	0.404	1.44037e-94	T_SC3	NDUFA13
ZFAND5	1.08698e-98	0.408924	0.605	0.38	3.07398e-94	T_SC3	ZFAND5
PSMB5	2.87196e-98	0.302298	0.31	0.147	8.12189e-94	T_SC3	PSMB5
PAIP2	6.13799e-98	0.434809	0.65	0.434	1.73582e-93	T_SC3	PAIP2
RNF145	6.88789e-98	0.334174	0.319	0.155	1.9479e-93	T_SC3	RNF145
MDH1	2.05322e-97	0.308462	0.429	0.233	5.8065e-93	T_SC3	MDH1
PDCD6	3.98213e-97	0.303507	0.436	0.238	1.12615e-92	T_SC3	PDCD6
NOL7	2.55557e-96	0.382437	0.517	0.315	7.22715e-92	T_SC3	NOL7
SLC6A6	2.64593e-96	0.286504	0.299	0.14	7.48268e-92	T_SC3	SLC6A6
PHF11	2.76536e-96	0.292662	0.45	0.248	7.82045e-92	T_SC3	PHF11
PSMD4	5.39149e-96	0.283691	0.357	0.181	1.52471e-91	T_SC3	PSMD4
SUMO1	8.47435e-96	0.387349	0.678	0.458	2.39655e-91	T_SC3	SUMO1
UCP2	3.42694e-95	0.320286	0.316	0.154	9.69138e-91	T_SC3	UCP2
MYDGF	5.2823e-95	0.322767	0.373	0.195	1.49384e-90	T_SC3	MYDGF
TAB2	6.4471e-95	0.289646	0.328	0.161	1.82324e-90	T_SC3	TAB2
TRAPPC1	8.22112e-95	0.323406	0.421	0.23	2.32493e-90	T_SC3	TRAPPC1
DUSP10	8.37271e-95	0.328973	0.444	0.246	2.3678e-90	T_SC3	DUSP10
ANAPC16	1.25518e-94	0.343678	0.568	0.345	3.54965e-90	T_SC3	ANAPC16
PDCD5	4.15419e-94	0.333966	0.362	0.19	1.17481e-89	T_SC3	PDCD5
APRT	5.22141e-94	0.343898	0.599	0.378	1.47662e-89	T_SC3	APRT
ZCRB1	5.57358e-94	0.292343	0.277	0.129	1.57621e-89	T_SC3	ZCRB1
RAC2	7.64913e-94	0.348934	0.696	0.468	2.16317e-89	T_SC3	RAC2
RANGAP1	9.16346e-94	0.373396	0.386	0.21	2.59143e-89	T_SC3	RANGAP1
PSMC6	1.15366e-93	0.290419	0.391	0.207	3.26255e-89	T_SC3	PSMC6
C1orf43	1.45124e-93	0.331266	0.417	0.228	4.10411e-89	T_SC3	C1orf43
PPA1	1.45296e-93	0.370321	0.45	0.258	4.10898e-89	T_SC3	PPA1
FAM107B	1.45497e-93	0.376363	0.732	0.515	4.11464e-89	T_SC3	FAM107B
CASP4	3.6097e-93	0.257207	0.38	0.196	1.02082e-88	T_SC3	CASP4
HIVEP1	8.74773e-92	0.31954	0.343	0.176	2.47386e-87	T_SC3	HIVEP1
LRRFIP2	8.94547e-92	0.325298	0.36	0.19	2.52978e-87	T_SC3	LRRFIP2
SNX3	1.23743e-91	0.365566	0.56	0.346	3.49946e-87	T_SC3	SNX3
NPM1	1.88318e-91	0.382082	0.885	0.737	5.32563e-87	T_SC3	NPM1
MAP3K1	4.74378e-91	0.31317	0.289	0.139	1.34154e-86	T_SC3	MAP3K1
LAMTOR5	6.91214e-91	0.337594	0.498	0.296	1.95475e-86	T_SC3	LAMTOR5
COPE	7.68827e-91	0.333833	0.597	0.383	2.17424e-86	T_SC3	COPE
NUDCD2	1.02536e-90	0.28198	0.318	0.159	2.89971e-86	T_SC3	NUDCD2
TRBC2	1.22175e-90	0.561946	0.777	0.598	3.45511e-86	T_SC3	TRBC2
YWHAG	2.584e-90	0.262004	0.346	0.176	7.30755e-86	T_SC3	YWHAG
PSMB91	2.71885e-90	0.347704	0.681	0.47	7.68892e-86	T_SC3	PSMB9
TM2D3	4.56903e-90	0.285344	0.296	0.143	1.29212e-85	T_SC3	TM2D3
ADRM1	8.43604e-90	0.327264	0.51	0.307	2.38571e-85	T_SC3	ADRM1
NABP1	2.60809e-89	0.313009	0.474	0.273	7.37567e-85	T_SC3	NABP1
NME3	3.80364e-89	0.253167	0.41	0.221	1.07567e-84	T_SC3	NME3
CD741	3.92744e-89	0.270166	0.728	0.488	1.11068e-84	T_SC3	CD74
ETNK1	8.84253e-89	0.277431	0.455	0.257	2.50067e-84	T_SC3	ETNK1
IGFLR1	9.83281e-89	0.313499	0.426	0.236	2.78072e-84	T_SC3	IGFLR1
UNC119	1.06542e-88	0.288024	0.265	0.124	3.01302e-84	T_SC3	UNC119
PSMC1	1.19263e-88	0.269857	0.309	0.154	3.37277e-84	T_SC3	PSMC1
FUBP1	1.71161e-88	0.275043	0.361	0.189	4.84043e-84	T_SC3	FUBP1
ACSL4	2.92835e-88	0.288031	0.256	0.119	8.28139e-84	T_SC3	ACSL4
CCL20	7.18127e-88	0.396361	0.277	0.135	2.03086e-83	T_SC3	CCL20
TMEM208	1.01586e-87	0.254722	0.295	0.144	2.87285e-83	T_SC3	TMEM208
JADE2	1.36018e-87	0.278843	0.274	0.129	3.84658e-83	T_SC3	JADE2
PSIP1	1.52801e-87	0.300814	0.352	0.186	4.3212e-83	T_SC3	PSIP1
HNRNPR	4.67006e-87	0.348525	0.51	0.311	1.32069e-82	T_SC3	HNRNPR
WASF2	5.24121e-87	0.306671	0.384	0.209	1.48221e-82	T_SC3	WASF2
LSM10	1.08284e-86	0.294989	0.318	0.162	3.06228e-82	T_SC3	LSM10
EMC6	1.69862e-86	0.285748	0.314	0.159	4.8037e-82	T_SC3	EMC6
DYNLT1	2.41133e-86	0.299872	0.449	0.256	6.81925e-82	T_SC3	DYNLT1
FAM49B	3.20997e-86	0.27861	0.42	0.234	9.0778e-82	T_SC3	FAM49B
PSMA7	3.68719e-86	0.371253	0.746	0.554	1.04274e-81	T_SC3	PSMA7
LTB1	4.77586e-86	0.415341	0.542	0.335	1.35061e-81	T_SC3	LTB
RANBP9	7.67797e-86	0.278801	0.28	0.135	2.17133e-81	T_SC3	RANBP9
GNG2	7.73194e-86	0.333995	0.636	0.415	2.18659e-81	T_SC3	GNG2
HIBCH	1.44204e-85	0.28618	0.294	0.145	4.07808e-81	T_SC3	HIBCH
HSP90AB1	1.59217e-85	0.303603	0.977	0.89	4.50266e-81	T_SC3	HSP90AB1
POMP1	2.18434e-85	0.329857	0.613	0.401	6.17732e-81	T_SC3	POMP
IL21R	5.63374e-85	0.274073	0.274	0.132	1.59322e-80	T_SC3	IL21R
CYCS1	9.37512e-85	0.312477	0.686	0.483	2.65128e-80	T_SC3	CYCS
UQCR10	1.67362e-84	0.301693	0.55	0.342	4.733e-80	T_SC3	UQCR10
MRPL32	2.98726e-84	0.283466	0.326	0.169	8.44798e-80	T_SC3	MRPL32
LDHB	4.91921e-84	0.345604	0.595	0.388	1.39115e-79	T_SC3	LDHB
BRI3	4.95369e-84	0.309842	0.39	0.216	1.4009e-79	T_SC3	BRI3
MAPK1IP1L	1.80704e-83	0.281193	0.384	0.209	5.11031e-79	T_SC3	MAPK1IP1L
SNRPE	2.38875e-83	0.305743	0.412	0.234	6.75539e-79	T_SC3	SNRPE
C9orf16	3.80013e-83	0.394762	0.644	0.439	1.07468e-78	T_SC3	C9orf16
CORO1A1	4.18201e-83	0.3047	0.789	0.584	1.18267e-78	T_SC3	CORO1A
IL2RG	6.71877e-83	0.332805	0.681	0.463	1.90007e-78	T_SC3	IL2RG
APLP2	8.62896e-83	0.280399	0.28	0.138	2.44027e-78	T_SC3	APLP2
NINJ1	8.77506e-83	0.411923	0.551	0.348	2.48159e-78	T_SC3	NINJ1
VCP	2.00215e-82	0.277729	0.424	0.242	5.66209e-78	T_SC3	VCP
TMED9	6.76205e-82	0.30284	0.384	0.212	1.91231e-77	T_SC3	TMED9
PTGES31	2.15634e-81	0.379709	0.823	0.636	6.09812e-77	T_SC3	PTGES3
ST13	4.52726e-81	0.353336	0.664	0.459	1.28031e-76	T_SC3	ST13
MDFIC	6.48018e-81	0.290037	0.36	0.192	1.8326e-76	T_SC3	MDFIC
BUD23	6.69095e-81	0.250662	0.38	0.207	1.8922e-76	T_SC3	BUD23
FKBP4	7.94937e-81	0.397648	0.638	0.437	2.24808e-76	T_SC3	FKBP4
ATP5MC3	8.18108e-81	0.325309	0.626	0.415	2.31361e-76	T_SC3	ATP5MC3
HLA-B	1.12748e-80	0.288568	0.991	0.948	3.1885e-76	T_SC3	HLA-B
CAP1	1.66081e-80	0.330648	0.553	0.353	4.69678e-76	T_SC3	CAP1
MRPS21	2.02387e-80	0.268301	0.426	0.243	5.7235e-76	T_SC3	MRPS21
PSMA4	2.39471e-80	0.273494	0.447	0.26	6.77225e-76	T_SC3	PSMA4
OFD1	3.02875e-80	0.316264	0.393	0.222	8.56532e-76	T_SC3	OFD1
UBE2N	4.7277e-80	0.298531	0.496	0.301	1.33699e-75	T_SC3	UBE2N
SNRPA1	1.42918e-79	0.253224	0.35	0.187	4.04171e-75	T_SC3	SNRPA1
CMTM6	1.66949e-79	0.291514	0.441	0.257	4.72133e-75	T_SC3	CMTM6
NDUFS6	3.53619e-79	0.291378	0.479	0.289	1.00004e-74	T_SC3	NDUFS6
NDUFA12	7.68917e-79	0.304451	0.465	0.277	2.1745e-74	T_SC3	NDUFA12
EIF3D	9.69457e-79	0.260907	0.426	0.244	2.74162e-74	T_SC3	EIF3D
STIP1	9.70622e-79	0.320887	0.503	0.311	2.74492e-74	T_SC3	STIP1
CHMP5	1.07374e-78	0.251489	0.49	0.292	3.03652e-74	T_SC3	CHMP5
IL6ST	1.37779e-78	0.265369	0.402	0.224	3.8964e-74	T_SC3	IL6ST
STX11	1.66336e-78	0.312013	0.452	0.268	4.70397e-74	T_SC3	STX11
COX7A2L	2.16153e-78	0.29297	0.457	0.27	6.1128e-74	T_SC3	COX7A2L
MYL6	2.18194e-78	0.326464	0.925	0.799	6.17052e-74	T_SC3	MYL6
MRPS12	4.50496e-78	0.261857	0.319	0.167	1.274e-73	T_SC3	MRPS12
GTF2A2	4.52524e-78	0.260562	0.365	0.199	1.27974e-73	T_SC3	GTF2A2
SNRPD1	5.96418e-78	0.29537	0.447	0.266	1.68667e-73	T_SC3	SNRPD1
COX17	7.06823e-78	0.309338	0.389	0.221	1.9989e-73	T_SC3	COX17
PSMD1	1.05585e-77	0.266831	0.274	0.137	2.98594e-73	T_SC3	PSMD1
RAC1	1.10852e-77	0.315532	0.605	0.403	3.13489e-73	T_SC3	RAC1
CTSZ	9.30459e-77	0.272612	0.252	0.122	2.63134e-72	T_SC3	CTSZ
CCT6A	1.14538e-76	0.285915	0.493	0.304	3.23913e-72	T_SC3	CCT6A
DNAJC7	1.34613e-76	0.267142	0.381	0.214	3.80684e-72	T_SC3	DNAJC7
CHURC1	1.53951e-76	0.270539	0.421	0.243	4.35373e-72	T_SC3	CHURC1
CD5	1.64375e-76	0.250385	0.295	0.151	4.64853e-72	T_SC3	CD5
PHB	1.86219e-75	0.267305	0.361	0.2	5.26629e-71	T_SC3	PHB
COMMD7	2.37923e-75	0.272225	0.291	0.15	6.72846e-71	T_SC3	COMMD7
ATP6V1E1	2.89085e-75	0.253483	0.27	0.135	8.17533e-71	T_SC3	ATP6V1E1
IRF4	3.60549e-75	0.267009	0.293	0.149	1.01963e-70	T_SC3	IRF4
MEAF6	3.65103e-75	0.250493	0.368	0.203	1.03251e-70	T_SC3	MEAF6
ARL6IP5	6.00358e-75	0.326334	0.696	0.493	1.69781e-70	T_SC3	ARL6IP5
SLIRP	8.63455e-75	0.255616	0.324	0.173	2.44185e-70	T_SC3	SLIRP
HSPA4	9.03828e-75	0.332713	0.516	0.326	2.55603e-70	T_SC3	HSPA4
SNAP23	1.86887e-74	0.252604	0.302	0.158	5.28515e-70	T_SC3	SNAP23
EMP3	3.76583e-74	0.360375	0.697	0.507	1.06498e-69	T_SC3	EMP3
EIF6	3.99407e-73	0.26601	0.429	0.253	1.12952e-68	T_SC3	EIF6
LRRC8C	4.76048e-73	0.25456	0.25	0.122	1.34626e-68	T_SC3	LRRC8C
CDC42SE2	8.6457e-73	0.30541	0.723	0.524	2.44501e-68	T_SC3	CDC42SE2
RAD21	2.05155e-72	0.324824	0.487	0.309	5.80177e-68	T_SC3	RAD21
FYN	2.47615e-72	0.321135	0.665	0.465	7.00255e-68	T_SC3	FYN
GABARAPL2	4.77151e-72	0.287723	0.5	0.312	1.34938e-67	T_SC3	GABARAPL2
P2RY10	5.71182e-72	0.403169	0.437	0.272	1.6153e-67	T_SC3	P2RY10
EMC7	7.1705e-72	0.285062	0.439	0.262	2.02782e-67	T_SC3	EMC7
ATP6V1G1	8.99621e-72	0.312281	0.677	0.473	2.54413e-67	T_SC3	ATP6V1G1
ODC1	1.10907e-71	0.307183	0.448	0.27	3.13646e-67	T_SC3	ODC1
ATP5MC2	1.3139e-71	0.300859	0.748	0.558	3.7157e-67	T_SC3	ATP5MC2
PSMA6	1.77449e-71	0.312471	0.49	0.305	5.01825e-67	T_SC3	PSMA6
UQCRFS1	2.53107e-71	0.261463	0.445	0.265	7.15787e-67	T_SC3	UQCRFS1
RPL22L1	3.05271e-71	0.339696	0.609	0.412	8.63307e-67	T_SC3	RPL22L1
STAT5A	3.65704e-71	0.327956	0.474	0.296	1.03421e-66	T_SC3	STAT5A
DNAJA1	5.05605e-71	0.308555	0.915	0.785	1.42985e-66	T_SC3	DNAJA1
CAST	6.10508e-71	0.272334	0.632	0.427	1.72652e-66	T_SC3	CAST
FTL2	6.55963e-71	0.257055	0.933	0.824	1.85506e-66	T_SC3	FTL
RAB11A	6.87302e-71	0.276017	0.499	0.309	1.94369e-66	T_SC3	RAB11A
NDFIP1	4.48819e-70	0.307335	0.569	0.379	1.26926e-65	T_SC3	NDFIP1
SNX9	2.42649e-69	0.261338	0.436	0.262	6.86212e-65	T_SC3	SNX9
NAP1L4	6.6993e-69	0.334572	0.481	0.308	1.89456e-64	T_SC3	NAP1L4
MRFAP1	2.87255e-68	0.278067	0.506	0.321	8.12356e-64	T_SC3	MRFAP1
OPTN	1.28919e-67	0.278591	0.557	0.365	3.64584e-63	T_SC3	OPTN
RPS26	1.34406e-67	0.381855	0.882	0.73	3.801e-63	T_SC3	RPS26
TOMM6	2.60833e-67	0.2991	0.327	0.183	7.37635e-63	T_SC3	TOMM6
SLC25A3	3.27841e-67	0.303794	0.753	0.563	9.27136e-63	T_SC3	SLC25A3
COTL1	5.16882e-67	0.293989	0.711	0.516	1.46174e-62	T_SC3	COTL1
SUGT1	1.65156e-66	0.261553	0.384	0.225	4.6706e-62	T_SC3	SUGT1
ABHD3	1.74318e-66	0.266037	0.306	0.166	4.92971e-62	T_SC3	ABHD3
CCT8	2.72255e-66	0.254538	0.497	0.317	7.69937e-62	T_SC3	CCT8
TXNRD1	4.3426e-66	0.349526	0.312	0.175	1.22809e-61	T_SC3	TXNRD1
TMEM258	6.19334e-66	0.259887	0.568	0.374	1.75148e-61	T_SC3	TMEM258
COX6C	2.34378e-65	0.284125	0.608	0.42	6.6282e-61	T_SC3	COX6C
CD70	1.21711e-64	0.282459	0.267	0.14	3.442e-60	T_SC3	CD70
COX7A2	6.18007e-64	0.284821	0.676	0.486	1.74772e-59	T_SC3	COX7A2
PFDN2	6.41888e-64	0.28395	0.557	0.372	1.81526e-59	T_SC3	PFDN2
JPT1	7.33789e-64	0.282244	0.6	0.411	2.07515e-59	T_SC3	JPT1
ANXA2	8.44169e-64	0.268465	0.695	0.502	2.38731e-59	T_SC3	ANXA2
CCNI	3.18028e-63	0.289315	0.678	0.48	8.99384e-59	T_SC3	CCNI
TMEM50A	1.19716e-62	0.287289	0.658	0.467	3.38558e-58	T_SC3	TMEM50A
EIF3H	3.69178e-62	0.278485	0.582	0.393	1.04403e-57	T_SC3	EIF3H
ANP32B	6.99632e-62	0.257927	0.615	0.424	1.97856e-57	T_SC3	ANP32B
SCAND1	6.11615e-61	0.254898	0.528	0.346	1.72965e-56	T_SC3	SCAND1
COX5B	2.40402e-60	0.261444	0.647	0.458	6.79856e-56	T_SC3	COX5B
CNIH1	4.42635e-60	0.319618	0.265	0.146	1.25177e-55	T_SC3	CNIH1
RTRAF	1.02309e-58	0.252554	0.533	0.355	2.89331e-54	T_SC3	RTRAF
IFI27	3.08706e-58	0.776183	0.582	0.463	8.73022e-54	T_SC3	IFI27
UBE2D3	4.02723e-58	0.263892	0.826	0.645	1.1389e-53	T_SC3	UBE2D3
EIF2S2	1.58604e-55	0.268656	0.422	0.269	4.48532e-51	T_SC3	EIF2S2
PSME2	8.19151e-55	0.257671	0.59	0.415	2.31656e-50	T_SC3	PSME2
UBC	8.65227e-55	0.320665	0.986	0.936	2.44686e-50	T_SC3	UBC
LAPTM4A1	1.26544e-54	0.274403	0.501	0.328	3.57868e-50	T_SC3	LAPTM4A
CIAO2B	5.55356e-54	0.289295	0.354	0.218	1.57055e-49	T_SC3	CIAO2B
C1QBP	1.23158e-53	0.250729	0.39	0.244	3.4829e-49	T_SC3	C1QBP
SEPTIN6	3.5322e-53	0.276286	0.31	0.182	9.98907e-49	T_SC3	SEPTIN6
ISCU	1.3629e-52	0.258686	0.514	0.349	3.85428e-48	T_SC3	ISCU
CDV3	4.21508e-52	0.259738	0.557	0.387	1.19202e-47	T_SC3	CDV3
INSIG11	1.46836e-51	0.260329	0.385	0.241	4.15252e-47	T_SC3	INSIG1
HINT1	3.00918e-51	0.254378	0.826	0.668	8.50995e-47	T_SC3	HINT1
CHCHD21	3.633e-51	0.254801	0.859	0.691	1.02741e-46	T_SC3	CHCHD2
SLC3A2	5.06568e-51	0.269989	0.734	0.559	1.43258e-46	T_SC3	SLC3A2
PCED1B-AS1	8.38306e-49	0.317981	0.347	0.218	2.37073e-44	T_SC3	PCED1B-AS1
NSMCE3	3.92708e-48	0.250354	0.379	0.241	1.11058e-43	T_SC3	NSMCE3
ARHGDIB1	5.46996e-42	0.270064	0.829	0.66	1.5469e-37	T_SC3	ARHGDIB
SOCS3	1.73779e-41	0.26308	0.307	0.193	4.91446e-37	T_SC3	SOCS3
TRBC1	2.57574e-29	0.356688	0.512	0.403	7.28418e-25	T_SC3	TRBC1
CXCL131	0	3.09852	0.676	0.201	0	T_SC4	CXCL13
NMB	2.9173e-258	1.60969	0.389	0.091	8.25013e-254	T_SC4	NMB
CD40LG1	3.51215e-223	1.04067	0.472	0.136	9.93237e-219	T_SC4	CD40LG
TNFRSF41	1.81495e-211	1.26395	0.761	0.352	5.13267e-207	T_SC4	TNFRSF4
CPM	5.30844e-209	0.74461	0.253	0.046	1.50123e-204	T_SC4	CPM
GRAMD1A	2.3021e-171	0.913734	0.354	0.102	6.51033e-167	T_SC4	GRAMD1A
MAF2	4.64549e-152	0.87952	0.63	0.275	1.31374e-147	T_SC4	MAF
CCDC50	1.33455e-150	1.00148	0.37	0.122	3.77411e-146	T_SC4	CCDC50
CHN11	3.01007e-149	0.86996	0.498	0.188	8.51249e-145	T_SC4	CHN1
TSHZ21	7.76818e-135	0.606731	0.357	0.114	2.19684e-130	T_SC4	TSHZ2
TNFAIP8	3.30444e-134	0.904161	0.723	0.394	9.34494e-130	T_SC4	TNFAIP8
SMS1	3.3987e-131	0.845706	0.472	0.193	9.61152e-127	T_SC4	SMS
TNFRSF181	9.46396e-125	0.757646	0.862	0.596	2.67641e-120	T_SC4	TNFRSF18
CSF2	2.65312e-110	1.21761	0.255	0.075	7.50304e-106	T_SC4	CSF2
ADGRG1	7.00307e-110	0.674541	0.356	0.129	1.98047e-105	T_SC4	ADGRG1
RBPJ	1.04409e-109	0.692926	0.73	0.421	2.95268e-105	T_SC4	RBPJ
RAB11FIP11	3.47759e-109	0.764175	0.589	0.307	9.83463e-105	T_SC4	RAB11FIP1
CD83	9.98309e-107	1.02563	0.426	0.181	2.82322e-102	T_SC4	CD83
SESN31	4.39433e-105	0.899008	0.322	0.116	1.24272e-100	T_SC4	SESN3
CDK6	1.04717e-103	0.616457	0.345	0.128	2.96139e-99	T_SC4	CDK6
TNFRSF25	1.67013e-103	0.610978	0.446	0.189	4.72313e-99	T_SC4	TNFRSF25
SIAH2	1.0563e-102	0.704779	0.507	0.241	2.98721e-98	T_SC4	SIAH2
GADD45G1	1.14528e-102	0.711403	0.514	0.236	3.23886e-98	T_SC4	GADD45G
TMEM173	1.92352e-102	0.731772	0.362	0.138	5.43973e-98	T_SC4	TMEM173
RDH10	5.49999e-102	0.758606	0.274	0.089	1.5554e-97	T_SC4	RDH10
DAPP11	4.40135e-98	0.727252	0.336	0.128	1.2447e-93	T_SC4	DAPP1
ICOS1	4.64984e-98	0.764315	0.709	0.397	1.31497e-93	T_SC4	ICOS
GNA151	2.22603e-97	0.711744	0.499	0.238	6.2952e-93	T_SC4	GNA15
NR3C11	1.00197e-93	0.702395	0.805	0.562	2.83358e-89	T_SC4	NR3C1
MDFIC1	6.08662e-92	0.628918	0.444	0.201	1.7213e-87	T_SC4	MDFIC
CFLAR1	1.2221e-89	0.68311	0.713	0.442	3.45609e-85	T_SC4	CFLAR
GK1	1.27409e-87	0.664285	0.391	0.169	3.60312e-83	T_SC4	GK
CCR7	8.14408e-87	1.11339	0.322	0.131	2.30315e-82	T_SC4	CCR7
CD82	6.01334e-85	0.548283	0.462	0.219	1.70057e-80	T_SC4	CD82
BHLHE401	1.8061e-84	0.654778	0.588	0.308	5.10764e-80	T_SC4	BHLHE40
RORA2	5.94744e-84	0.656553	0.754	0.476	1.68194e-79	T_SC4	RORA
STAT5A1	4.12608e-80	0.669755	0.55	0.306	1.16685e-75	T_SC4	STAT5A
GIMAP4	3.78726e-78	0.773799	0.328	0.14	1.07104e-73	T_SC4	GIMAP4
KLRB1	9.43522e-77	0.542293	0.29	0.11	2.66828e-72	T_SC4	KLRB1
CCDC6	1.59719e-76	0.481144	0.283	0.11	4.51685e-72	T_SC4	CCDC6
MAP3K81	7.17288e-75	0.626176	0.522	0.283	2.02849e-70	T_SC4	MAP3K8
FAM107B1	7.9768e-75	0.695521	0.756	0.531	2.25584e-70	T_SC4	FAM107B
LIMA11	1.09645e-73	0.510467	0.327	0.139	3.10077e-69	T_SC4	LIMA1
MFHAS1	1.40122e-73	0.546118	0.299	0.121	3.96266e-69	T_SC4	MFHAS1
PRDX12	2.04699e-72	0.588074	0.868	0.656	5.78889e-68	T_SC4	PRDX1
BATF1	7.85366e-70	0.537899	0.757	0.484	2.22102e-65	T_SC4	BATF
DNPH11	2.24362e-69	0.485669	0.41	0.197	6.34495e-65	T_SC4	DNPH1
EPSTI11	6.44167e-69	0.536097	0.521	0.286	1.8217e-64	T_SC4	EPSTI1
ITM2A2	5.91616e-67	0.768851	0.643	0.412	1.67309e-62	T_SC4	ITM2A
FURIN	4.09243e-66	0.455512	0.276	0.114	1.15734e-61	T_SC4	FURIN
B2M1	7.15053e-66	0.366497	0.997	0.979	2.02217e-61	T_SC4	B2M
DUSP41	2.1247e-64	0.511052	0.884	0.639	6.00866e-60	T_SC4	DUSP4
DLEU2	5.24229e-63	0.40858	0.313	0.137	1.48252e-58	T_SC4	DLEU2
PLIN21	2.99438e-62	0.819172	0.592	0.37	8.4681e-58	T_SC4	PLIN2
FKBP5	4.6244e-62	0.469026	0.424	0.214	1.30778e-57	T_SC4	FKBP5
MIR155HG	7.50854e-62	0.682842	0.415	0.214	2.12342e-57	T_SC4	MIR155HG
ZFP36L1	9.39387e-59	0.565418	0.796	0.576	2.65659e-54	T_SC4	ZFP36L1
HNRNPLL1	9.69042e-59	0.421501	0.328	0.152	2.74045e-54	T_SC4	HNRNPLL
MFSD10	3.19336e-58	0.500928	0.43	0.23	9.03082e-54	T_SC4	MFSD10
SEC11C1	3.20935e-58	0.492337	0.482	0.27	9.07605e-54	T_SC4	SEC11C
CNIH11	1.30313e-57	0.566179	0.315	0.152	3.68525e-53	T_SC4	CNIH1
NDUFV22	4.06538e-57	0.541548	0.751	0.522	1.14969e-52	T_SC4	NDUFV2
CD2	7.36428e-57	0.560717	0.821	0.629	2.08262e-52	T_SC4	CD2
SEC11A	8.16535e-57	0.494402	0.605	0.381	2.30916e-52	T_SC4	SEC11A
PGAM11	1.73045e-54	0.45966	0.571	0.347	4.8937e-50	T_SC4	PGAM1
PHF6	4.30964e-53	0.421175	0.314	0.152	1.21877e-48	T_SC4	PHF6
GIMAP7	5.9491e-53	0.487706	0.3	0.141	1.68241e-48	T_SC4	GIMAP7
PPP1CC	1.52341e-52	0.500279	0.445	0.256	4.30821e-48	T_SC4	PPP1CC
CCL201	6.8195e-52	1.65871	0.296	0.145	1.92855e-47	T_SC4	CCL20
SQOR	2.12545e-51	0.389298	0.306	0.146	6.01077e-47	T_SC4	SQOR
PKIA1	3.87006e-51	0.432517	0.308	0.147	1.09445e-46	T_SC4	PKIA
RILPL2	4.66856e-51	0.467492	0.411	0.222	1.32027e-46	T_SC4	RILPL2
TANK1	6.41387e-51	0.415607	0.719	0.483	1.81384e-46	T_SC4	TANK
SMARCA2	3.84582e-50	0.315766	0.392	0.203	1.0876e-45	T_SC4	SMARCA2
UCP21	8.18525e-50	0.527917	0.33	0.167	2.31479e-45	T_SC4	UCP2
SOCS1	1.1216e-49	0.534023	0.546	0.34	3.17188e-45	T_SC4	SOCS1
CSNK1G31	3.57077e-49	0.441846	0.362	0.193	1.00981e-44	T_SC4	CSNK1G3
LIMS1	6.69875e-49	0.442767	0.362	0.189	1.89441e-44	T_SC4	LIMS1
SPOCK22	1.38969e-48	0.470333	0.694	0.474	3.93004e-44	T_SC4	SPOCK2
IFI61	7.04332e-48	0.581725	0.694	0.5	1.99185e-43	T_SC4	IFI6
PIM1	3.22171e-47	0.505703	0.412	0.231	9.11098e-43	T_SC4	PIM1
MAP3K11	5.32711e-47	0.368884	0.306	0.151	1.50651e-42	T_SC4	MAP3K1
RAB9A1	5.47473e-47	0.500181	0.49	0.296	1.54825e-42	T_SC4	RAB9A
BIRC3	1.1318e-46	0.579429	0.832	0.679	3.20074e-42	T_SC4	BIRC3
SNX91	4.77192e-46	0.389677	0.47	0.274	1.3495e-41	T_SC4	SNX9
BST21	5.02696e-46	0.514108	0.698	0.514	1.42162e-41	T_SC4	BST2
PHACTR21	2.68222e-45	0.381332	0.351	0.184	7.58532e-41	T_SC4	PHACTR2
EZH2	4.17766e-45	0.377793	0.35	0.184	1.18144e-40	T_SC4	EZH2
NINJ11	1.21757e-44	0.435027	0.573	0.363	3.4433e-40	T_SC4	NINJ1
RAC11	1.79712e-44	0.400376	0.631	0.418	5.08225e-40	T_SC4	RAC1
COTL11	2.90486e-44	0.433212	0.737	0.53	8.21496e-40	T_SC4	COTL1
AHI12	1.86526e-43	0.395136	0.519	0.318	5.27495e-39	T_SC4	AHI1
APBB1IP1	2.85946e-43	0.423425	0.433	0.255	8.08654e-39	T_SC4	APBB1IP
JARID21	4.97284e-43	0.345067	0.391	0.218	1.40632e-38	T_SC4	JARID2
STAT5B	2.4595e-41	0.369446	0.348	0.19	6.95547e-37	T_SC4	STAT5B
NFKBIA1	3.63705e-41	0.687966	0.836	0.671	1.02856e-36	T_SC4	NFKBIA
CD6	3.86526e-41	0.3066	0.39	0.216	1.0931e-36	T_SC4	CD6
C16orf871	1.50731e-40	0.308222	0.256	0.123	4.26266e-36	T_SC4	C16orf87
NCK21	1.87533e-40	0.356871	0.344	0.186	5.30345e-36	T_SC4	NCK2
IFI271	2.69444e-40	0.678858	0.626	0.47	7.61988e-36	T_SC4	IFI27
PRDX41	2.75947e-40	0.362425	0.253	0.124	7.80379e-36	T_SC4	PRDX4
FABP51	1.76584e-39	0.484845	0.595	0.401	4.99378e-35	T_SC4	FABP5
PAG1	2.75211e-39	0.381009	0.429	0.253	7.78297e-35	T_SC4	PAG1
VASP	3.55446e-39	0.420224	0.388	0.226	1.0052e-34	T_SC4	VASP
TNFSF10	6.49493e-39	0.364548	0.42	0.247	1.83677e-34	T_SC4	TNFSF10
VDAC1	3.35747e-38	0.386524	0.514	0.334	9.49492e-34	T_SC4	VDAC1
SLC6A61	4.73346e-38	0.313419	0.296	0.153	1.33862e-33	T_SC4	SLC6A6
TNIP11	4.92028e-38	0.303556	0.384	0.22	1.39146e-33	T_SC4	TNIP1
TNIP21	8.47483e-38	0.400865	0.375	0.22	2.39668e-33	T_SC4	TNIP2
CD2471	1.17298e-37	0.398076	0.482	0.307	3.3172e-33	T_SC4	CD247
LAT1	1.39993e-37	0.370994	0.476	0.296	3.95899e-33	T_SC4	LAT
ID21	1.84134e-36	0.492283	0.702	0.53	5.2073e-32	T_SC4	ID2
GPX41	3.7113e-36	0.413133	0.72	0.534	1.04955e-31	T_SC4	GPX4
ZNF267	1.09217e-35	0.326897	0.456	0.283	3.08867e-31	T_SC4	ZNF267
GRSF11	1.32322e-35	0.331225	0.276	0.145	3.74208e-31	T_SC4	GRSF1
EEF1A11	3.17493e-35	0.267359	0.999	0.968	8.9787e-31	T_SC4	EEF1A1
AGFG1	4.83656e-35	0.2948	0.293	0.157	1.36778e-30	T_SC4	AGFG1
ATOX11	2.14011e-34	0.270137	0.263	0.137	6.05222e-30	T_SC4	ATOX1
FKBP41	8.68318e-34	0.515349	0.63	0.454	2.4556e-29	T_SC4	FKBP4
PPM1G1	9.08688e-34	0.385403	0.531	0.351	2.56977e-29	T_SC4	PPM1G
STX111	1.30263e-33	0.40548	0.446	0.283	3.68385e-29	T_SC4	STX11
GALM1	2.75166e-33	0.319541	0.257	0.135	7.78169e-29	T_SC4	GALM
LBH	2.85701e-33	0.389224	0.405	0.249	8.07962e-29	T_SC4	LBH
DNAJA21	4.26796e-33	0.384451	0.534	0.365	1.20698e-28	T_SC4	DNAJA2
MTHFD2	4.54688e-33	0.323239	0.334	0.191	1.28586e-28	T_SC4	MTHFD2
BRI31	4.88909e-33	0.331144	0.381	0.231	1.38264e-28	T_SC4	BRI3
CTLA41	5.88061e-33	0.26295	0.454	0.273	1.66304e-28	T_SC4	CTLA4
PHTF21	9.80576e-33	0.322079	0.37	0.218	2.77307e-28	T_SC4	PHTF2
DUSP51	1.35681e-32	0.333705	0.712	0.505	3.83706e-28	T_SC4	DUSP5
CD51	2.05816e-32	0.324616	0.295	0.163	5.82047e-28	T_SC4	CD5
TSPO	1.23404e-31	0.291557	0.541	0.364	3.48986e-27	T_SC4	TSPO
CARD161	1.63224e-31	0.393505	0.511	0.341	4.61598e-27	T_SC4	CARD16
RNF19A1	1.6492e-31	0.297116	0.727	0.554	4.66393e-27	T_SC4	RNF19A
FKBP1A1	2.96104e-31	0.312494	0.436	0.274	8.37383e-27	T_SC4	FKBP1A
NCOA7	3.41618e-31	0.299643	0.323	0.188	9.66095e-27	T_SC4	NCOA7
S100A11	5.86207e-31	0.377973	0.786	0.607	1.65779e-26	T_SC4	S100A11
CCNI1	1.85342e-30	0.327102	0.678	0.496	5.24147e-26	T_SC4	CCNI
PDCD11	3.55627e-30	0.330163	0.414	0.256	1.00571e-25	T_SC4	PDCD1
ZNF7061	3.58996e-30	0.410608	0.56	0.394	1.01524e-25	T_SC4	ZNF706
HSPA41	5.15684e-30	0.332501	0.509	0.342	1.45836e-25	T_SC4	HSPA4
SRGN2	7.54399e-30	0.324368	0.927	0.837	2.13344e-25	T_SC4	SRGN
HMGN1	8.29351e-30	0.333997	0.734	0.555	2.34541e-25	T_SC4	HMGN1
GRB21	8.74704e-30	0.370142	0.517	0.357	2.47366e-25	T_SC4	GRB2
ALOX5AP1	8.93673e-30	0.381297	0.656	0.475	2.52731e-25	T_SC4	ALOX5AP
PAK21	1.02634e-29	0.439368	0.495	0.335	2.90248e-25	T_SC4	PAK2
BTG31	1.43767e-29	0.311215	0.566	0.386	4.06573e-25	T_SC4	BTG3
CLTA1	1.73218e-29	0.255217	0.506	0.334	4.8986e-25	T_SC4	CLTA
PDIA61	3.18368e-29	0.322873	0.423	0.27	9.00346e-25	T_SC4	PDIA6
UBE2Z1	3.88057e-29	0.279919	0.35	0.209	1.09742e-24	T_SC4	UBE2Z
PKM1	9.17859e-29	0.255057	0.678	0.485	2.5957e-24	T_SC4	PKM
RBMS1	1.0967e-28	0.262141	0.337	0.199	3.10147e-24	T_SC4	RBMS1
GOLGA41	1.17123e-28	0.415608	0.433	0.289	3.31224e-24	T_SC4	GOLGA4
EIF3E	1.19207e-28	0.271971	0.62	0.438	3.37117e-24	T_SC4	EIF3E
ISCU1	1.78492e-28	0.287532	0.532	0.361	5.04776e-24	T_SC4	ISCU
ST131	1.06226e-27	0.291648	0.655	0.476	3.00406e-23	T_SC4	ST13
PPP4R2	1.4859e-27	0.268109	0.433	0.281	4.20211e-23	T_SC4	PPP4R2
AHSA11	1.5548e-27	0.350617	0.62	0.452	4.39697e-23	T_SC4	AHSA1
SMC5	3.7979e-27	0.289901	0.341	0.211	1.07405e-22	T_SC4	SMC5
STARD71	3.88735e-27	0.274294	0.411	0.264	1.09934e-22	T_SC4	STARD7
RHBDD21	6.34436e-27	0.283608	0.349	0.217	1.79418e-22	T_SC4	RHBDD2
OAZ11	1.10217e-26	0.291147	0.948	0.848	3.11692e-22	T_SC4	OAZ1
SMAP21	1.22724e-26	0.325739	0.654	0.48	3.47062e-22	T_SC4	SMAP2
FAS1	1.28511e-26	0.290975	0.375	0.236	3.6343e-22	T_SC4	FAS
ARID5B1	4.02968e-26	0.29442	0.699	0.538	1.13959e-21	T_SC4	ARID5B
IGFLR11	5.90757e-26	0.279506	0.401	0.253	1.67066e-21	T_SC4	IGFLR1
EDF1	6.77879e-26	0.269684	0.764	0.603	1.91704e-21	T_SC4	EDF1
TMEM1231	7.61813e-26	0.358617	0.594	0.433	2.15441e-21	T_SC4	TMEM123
TMEM243	1.0439e-25	0.259035	0.393	0.25	2.95216e-21	T_SC4	TMEM243
GPSM3	1.1381e-25	0.269182	0.504	0.345	3.21856e-21	T_SC4	GPSM3
IL6ST1	1.17667e-25	0.262406	0.378	0.24	3.32763e-21	T_SC4	IL6ST
CALM31	1.63618e-25	0.275577	0.514	0.352	4.62711e-21	T_SC4	CALM3
TIGIT1	2.14488e-25	0.306282	0.462	0.311	6.06572e-21	T_SC4	TIGIT
ANP32B1	3.37455e-25	0.286058	0.602	0.44	9.54323e-21	T_SC4	ANP32B
C9orf161	8.69685e-25	0.281303	0.626	0.457	2.45947e-20	T_SC4	C9orf16
RAN	1.20079e-24	0.263877	0.824	0.655	3.39585e-20	T_SC4	RAN
PPIF	1.92419e-24	0.256042	0.274	0.161	5.44161e-20	T_SC4	PPIF
AKIRIN21	1.93916e-24	0.282401	0.403	0.262	5.48395e-20	T_SC4	AKIRIN2
TRAF1	2.8713e-24	0.314887	0.411	0.273	8.12005e-20	T_SC4	TRAF1
LY6E1	4.15638e-24	0.28873	0.705	0.536	1.17542e-19	T_SC4	LY6E
PIM31	1.33183e-23	0.329887	0.761	0.595	3.7664e-19	T_SC4	PIM3
NFKB11	1.71976e-23	0.305749	0.571	0.417	4.86349e-19	T_SC4	NFKB1
CLNS1A	4.56091e-23	0.269005	0.284	0.173	1.28983e-18	T_SC4	CLNS1A
GATA31	5.91994e-23	0.301723	0.418	0.28	1.67416e-18	T_SC4	GATA3
BCL2L11	1.4667e-22	0.260832	0.267	0.159	4.14782e-18	T_SC4	BCL2L11
MRPS61	4.31414e-22	0.362535	0.535	0.397	1.22004e-17	T_SC4	MRPS6
CACYBP1	4.50012e-22	0.311738	0.699	0.537	1.27263e-17	T_SC4	CACYBP
TXN1	1.10304e-21	0.321584	0.759	0.605	3.11939e-17	T_SC4	TXN
NFE2L21	2.53543e-21	0.26774	0.644	0.48	7.17021e-17	T_SC4	NFE2L2
SQSTM11	2.60071e-21	0.298509	0.811	0.672	7.3548e-17	T_SC4	SQSTM1
SAP30	2.94448e-21	0.412537	0.275	0.171	8.327e-17	T_SC4	SAP30
NUDC1	6.96104e-21	0.355629	0.522	0.39	1.96858e-16	T_SC4	NUDC
HSP90AB11	1.1647e-20	0.298175	0.976	0.897	3.29378e-16	T_SC4	HSP90AB1
LGALS31	3.6992e-20	0.282111	0.609	0.459	1.04613e-15	T_SC4	LGALS3
LAIR21	1.1949e-19	0.344245	0.261	0.16	3.37917e-15	T_SC4	LAIR2
SOD11	1.4832e-19	0.279295	0.849	0.704	4.1945e-15	T_SC4	SOD1
SNX31	1.90766e-19	0.302774	0.499	0.367	5.39487e-15	T_SC4	SNX3
ANKRD121	1.30801e-18	0.250902	0.719	0.57	3.69906e-14	T_SC4	ANKRD12
RGCC2	1.33404e-18	0.298392	0.692	0.553	3.77266e-14	T_SC4	RGCC
SERPINB92	6.65634e-18	0.256266	0.609	0.463	1.88241e-13	T_SC4	SERPINB9
CUTA1	1.22147e-17	0.257213	0.493	0.367	3.45431e-13	T_SC4	CUTA
H2AFZ1	2.64468e-17	0.348193	0.821	0.693	7.47914e-13	T_SC4	H2AFZ
DDIT4	1.69219e-16	0.273865	0.711	0.574	4.78552e-12	T_SC4	DDIT4
ANXA21	1.72386e-16	0.266371	0.66	0.52	4.87508e-12	T_SC4	ANXA2
GEM2	7.70604e-16	0.336228	0.458	0.336	2.17927e-11	T_SC4	GEM
HMGB21	7.77618e-16	0.313586	0.647	0.518	2.1991e-11	T_SC4	HMGB2
REL	1.07474e-15	0.262798	0.776	0.621	3.03938e-11	T_SC4	REL
INSIG12	8.45642e-15	0.308056	0.358	0.254	2.39148e-10	T_SC4	INSIG1
PTGES32	9.54437e-15	0.297361	0.783	0.654	2.69915e-10	T_SC4	PTGES3
H1FX	5.31187e-14	0.280774	0.448	0.338	1.5022e-09	T_SC4	H1FX
UBC1	4.92432e-10	0.277056	0.981	0.94	1.3926e-05	T_SC4	UBC
GADD45B1	1.89212e-09	0.345306	0.602	0.511	5.35091e-05	T_SC4	GADD45B
MT-ATP6	4.79964e-07	0.294024	0.803	0.783	0.0135734	T_SC4	MT-ATP6
MT-CO3	8.94393e-06	0.413346	0.695	0.68	0.252934	T_SC4	MT-CO3
HSPD11	1.11325e-05	0.26512	0.898	0.81	0.314828	T_SC4	HSPD1
MT-ND3	4.57671e-05	0.543267	0.737	0.72	1	T_SC4	MT-ND3
MT-CYB	0.000335756	0.293303	0.66	0.648	1	T_SC4	MT-CYB
MT-ND1	0.00803094	0.289264	0.63	0.61	1	T_SC4	MT-ND1
MKI67	0	2.31343	0.608	0.021	0	T_SC5	MKI67
ASPM	0	2.1554	0.496	0.014	0	T_SC5	ASPM
PCLAF	0	2.04052	0.584	0.018	0	T_SC5	PCLAF
TYMS	0	1.73649	0.532	0.043	0	T_SC5	TYMS
CENPF	0	1.52422	0.44	0.052	0	T_SC5	CENPF
TOP2A	0	1.5074	0.42	0.017	0	T_SC5	TOP2A
RRM2	0	1.47599	0.389	0.005	0	T_SC5	RRM2
UBE2C	0	1.43861	0.405	0.018	0	T_SC5	UBE2C
NUSAP1	0	1.43687	0.563	0.103	0	T_SC5	NUSAP1
HIST1H1B	0	1.38194	0.275	0.013	0	T_SC5	HIST1H1B
TK1	0	1.32255	0.444	0.012	0	T_SC5	TK1
AURKB	0	1.27767	0.321	0.002	0	T_SC5	AURKB
HELLS	0	1.15953	0.42	0.045	0	T_SC5	HELLS
ZWINT	0	1.14664	0.419	0.009	0	T_SC5	ZWINT
MCM7	0	1.11205	0.501	0.08	0	T_SC5	MCM7
TPX2	0	1.05693	0.392	0.043	0	T_SC5	TPX2
FANCI	0	1.05484	0.35	0.015	0	T_SC5	FANCI
BRCA2	0	1.01733	0.353	0.03	0	T_SC5	BRCA2
KNL1	0	1.00505	0.328	0.011	0	T_SC5	KNL1
MCM5	0	0.990163	0.419	0.046	0	T_SC5	MCM5
CDK1	0	0.983401	0.381	0.036	0	T_SC5	CDK1
SMC2	0	0.977691	0.41	0.04	0	T_SC5	SMC2
ATAD5	0	0.973782	0.315	0.021	0	T_SC5	ATAD5
CLSPN	0	0.959269	0.328	0.019	0	T_SC5	CLSPN
GTSE1	0	0.944583	0.272	0.001	0	T_SC5	GTSE1
NCAPG	0	0.925936	0.312	0.011	0	T_SC5	NCAPG
MCM3	0	0.913536	0.396	0.046	0	T_SC5	MCM3
UBE2T	0	0.88404	0.347	0.029	0	T_SC5	UBE2T
CENPU	0	0.882255	0.366	0.015	0	T_SC5	CENPU
ORC6	0	0.871844	0.347	0.02	0	T_SC5	ORC6
KIF11	0	0.869829	0.287	0.017	0	T_SC5	KIF11
MAD2L1	0	0.868529	0.381	0.04	0	T_SC5	MAD2L1
PRC1	0	0.841812	0.3	0.018	0	T_SC5	PRC1
BIRC5	0	0.835207	0.273	0.003	0	T_SC5	BIRC5
CENPM	0	0.826796	0.378	0.042	0	T_SC5	CENPM
BRCA1	0	0.825794	0.29	0.007	0	T_SC5	BRCA1
NUF2	0	0.792252	0.272	0.005	0	T_SC5	NUF2
DTYMK	0	0.786765	0.399	0.047	0	T_SC5	DTYMK
CDT1	0	0.77285	0.312	0.012	0	T_SC5	CDT1
MCM4	0	0.771356	0.332	0.026	0	T_SC5	MCM4
RAD51AP1	0	0.752046	0.269	0.007	0	T_SC5	RAD51AP1
CDKN3	0	0.748749	0.29	0.022	0	T_SC5	CDKN3
ASF1B	0	0.73838	0.256	0.005	0	T_SC5	ASF1B
MND1	0	0.716068	0.27	0.002	0	T_SC5	MND1
CHEK1	0	0.712086	0.317	0.021	0	T_SC5	CHEK1
DHFR	0	0.703047	0.287	0.011	0	T_SC5	DHFR
CEP55	0	0.676437	0.28	0.013	0	T_SC5	CEP55
CCNA2	0	0.672167	0.251	0.011	0	T_SC5	CCNA2
CENPW	0	0.645667	0.282	0.016	0	T_SC5	CENPW
CENPH	0	0.640288	0.301	0.021	0	T_SC5	CENPH
GINS2	0	0.634664	0.283	0.015	0	T_SC5	GINS2
MELK	0	0.628015	0.254	0.005	0	T_SC5	MELK
NUDT1	7.52706e-283	1.11647	0.564	0.109	2.12865e-278	T_SC5	NUDT1
CKS1B	4.7934e-269	1.20495	0.559	0.115	1.35557e-264	T_SC5	CKS1B
TMEM106C	1.70657e-259	0.780372	0.395	0.058	4.82618e-255	T_SC5	TMEM106C
STMN1	3.00738e-258	1.86895	0.723	0.226	8.50487e-254	T_SC5	STMN1
DUT	2.68397e-256	1.65896	0.616	0.163	7.59028e-252	T_SC5	DUT
LIG1	4.10598e-254	0.571926	0.276	0.029	1.16117e-249	T_SC5	LIG1
ATAD2	1.15907e-243	0.983562	0.392	0.062	3.27785e-239	T_SC5	ATAD2
CENPK	3.01591e-238	0.72464	0.34	0.047	8.52899e-234	T_SC5	CENPK
KIF22	1.40407e-234	0.88593	0.371	0.057	3.9707e-230	T_SC5	KIF22
FEN1	4.04483e-232	0.646429	0.308	0.04	1.14388e-227	T_SC5	FEN1
RFC4	7.96127e-228	0.507408	0.287	0.035	2.25145e-223	T_SC5	RFC4
PCNA	1.71566e-221	1.17952	0.515	0.115	4.8519e-217	T_SC5	PCNA
TACC3	6.11222e-221	0.943251	0.338	0.05	1.72854e-216	T_SC5	TACC3
TUBB	6.59402e-218	1.76297	0.826	0.401	1.86479e-213	T_SC5	TUBB
C19orf48	9.43722e-216	0.756337	0.37	0.061	2.66884e-211	T_SC5	C19orf48
ITGB3BP	5.60726e-203	0.650327	0.338	0.053	1.58573e-198	T_SC5	ITGB3BP
TEDC1	3.72423e-201	0.620251	0.262	0.033	1.05321e-196	T_SC5	TEDC1
CENPX	6.03057e-192	1.01495	0.571	0.151	1.70545e-187	T_SC5	CENPX
DNMT1	4.6119e-188	0.917919	0.496	0.116	1.30425e-183	T_SC5	DNMT1
SNRNP25	2.65221e-180	0.486922	0.312	0.05	7.50045e-176	T_SC5	SNRNP25
BARD1	1.85067e-172	0.690907	0.347	0.064	5.23369e-168	T_SC5	BARD1
IFI27L1	4.37601e-170	0.596494	0.29	0.047	1.23754e-165	T_SC5	IFI27L1
HMGN2	4.86139e-161	1.54378	0.826	0.457	1.3748e-156	T_SC5	HMGN2
TUBA1B1	6.76272e-158	1.40696	0.885	0.594	1.9125e-153	T_SC5	TUBA1B
VRK1	1.28769e-151	0.507653	0.283	0.049	3.64158e-147	T_SC5	VRK1
RRM1	3.95241e-150	0.50921	0.294	0.052	1.11774e-145	T_SC5	RRM1
CBX5	4.02431e-150	0.596483	0.319	0.061	1.13808e-145	T_SC5	CBX5
GMNN	5.07568e-147	0.563174	0.346	0.071	1.4354e-142	T_SC5	GMNN
NSD2	4.81991e-144	0.735283	0.324	0.065	1.36307e-139	T_SC5	NSD2
HMGB1	2.27712e-142	1.18434	0.919	0.714	6.43969e-138	T_SC5	HMGB1
ACYP1	6.88757e-141	0.52701	0.293	0.055	1.94781e-136	T_SC5	ACYP1
FAM111A	1.56113e-140	0.745269	0.343	0.073	4.41488e-136	T_SC5	FAM111A
NDC80	3.29544e-138	0.627327	0.282	0.052	9.31951e-134	T_SC5	NDC80
NUCKS1	2.08155e-137	0.948319	0.632	0.221	5.88662e-133	T_SC5	NUCKS1
CDK4	5.62423e-136	0.508996	0.319	0.065	1.59053e-131	T_SC5	CDK4
SSRP1	5.79924e-136	0.49111	0.296	0.057	1.64002e-131	T_SC5	SSRP1
NME1	1.58302e-135	0.769618	0.409	0.105	4.47679e-131	T_SC5	NME1
E2F1	3.78881e-132	0.562035	0.255	0.046	1.07148e-127	T_SC5	E2F1
CCDC167	5.59232e-131	0.636949	0.384	0.094	1.58151e-126	T_SC5	CCDC167
NCAPD3	1.57467e-129	0.579072	0.286	0.056	4.45318e-125	T_SC5	NCAPD3
NCAPH2	7.51763e-125	0.651125	0.312	0.068	2.12598e-120	T_SC5	NCAPH2
SMC1A	4.42228e-122	0.59102	0.392	0.1	1.25062e-117	T_SC5	SMC1A
TMPO	2.41074e-120	0.951424	0.622	0.236	6.81757e-116	T_SC5	TMPO
TFDP1	1.91723e-113	0.431395	0.357	0.088	5.42194e-109	T_SC5	TFDP1
HIST2H2AC	2.79543e-113	1.04482	0.284	0.065	7.90547e-109	T_SC5	HIST2H2AC
YEATS4	3.07344e-113	0.391238	0.275	0.057	8.69168e-109	T_SC5	YEATS4
MAGOHB	1.27692e-112	0.488617	0.294	0.065	3.61113e-108	T_SC5	MAGOHB
PHF19	2.36794e-111	0.718066	0.48	0.153	6.69654e-107	T_SC5	PHF19
HMGB22	3.41299e-111	1.11527	0.847	0.515	9.65193e-107	T_SC5	HMGB2
RFC2	3.67427e-111	0.407385	0.265	0.055	1.03908e-106	T_SC5	RFC2
ACOT7	5.95312e-108	0.396048	0.254	0.052	1.68354e-103	T_SC5	ACOT7
MIR4435-2HG1	7.96146e-107	0.847654	0.394	0.112	2.2515e-102	T_SC5	MIR4435-2HG
DEK	7.73061e-106	0.947421	0.697	0.324	2.18622e-101	T_SC5	DEK
GGCT	1.80345e-105	0.394965	0.284	0.064	5.10015e-101	T_SC5	GGCT
SAE1	3.69347e-105	0.400173	0.3	0.07	1.04451e-100	T_SC5	SAE1
HIST1H4C	1.96262e-104	1.52729	0.598	0.264	5.55028e-100	T_SC5	HIST1H4C
EZH21	5.08078e-104	0.763812	0.528	0.183	1.43685e-99	T_SC5	EZH2
ZDHHC12	2.25888e-101	0.449891	0.315	0.079	6.3881e-97	T_SC5	ZDHHC12
DCTPP1	2.0738e-100	0.422169	0.343	0.09	5.86471e-96	T_SC5	DCTPP1
TMEM107	6.36392e-100	0.782257	0.256	0.057	1.79972e-95	T_SC5	TMEM107
RANBP11	1.52407e-98	1.04878	0.644	0.319	4.31006e-94	T_SC5	RANBP1
PAFAH1B3	9.80572e-98	0.424039	0.34	0.09	2.77306e-93	T_SC5	PAFAH1B3
CYTOR2	2.57388e-97	1.18811	0.72	0.346	7.27893e-93	T_SC5	CYTOR
DNAJC9	2.92007e-96	0.552402	0.42	0.131	8.25797e-92	T_SC5	DNAJC9
RABL6	7.82134e-95	0.545743	0.322	0.086	2.21187e-90	T_SC5	RABL6
BOLA3	1.1248e-94	0.47546	0.34	0.093	3.18095e-90	T_SC5	BOLA3
PSMC3	1.79454e-94	0.599235	0.471	0.159	5.07496e-90	T_SC5	PSMC3
MAD2L2	1.27427e-93	0.471202	0.304	0.078	3.60364e-89	T_SC5	MAD2L2
MASTL	1.61777e-93	0.530424	0.363	0.103	4.57507e-89	T_SC5	MASTL
UQCC2	6.52587e-93	0.475548	0.328	0.089	1.84552e-88	T_SC5	UQCC2
MT1E	1.88038e-92	0.523025	0.501	0.174	5.31773e-88	T_SC5	MT1E
BLOC1S11	5.04463e-92	0.738315	0.604	0.244	1.42662e-87	T_SC5	BLOC1S1
C12orf751	1.00923e-91	0.620268	0.451	0.15	2.8541e-87	T_SC5	C12orf75
TOPBP1	6.09272e-90	0.396463	0.275	0.067	1.72302e-85	T_SC5	TOPBP1
SIVA1	7.12201e-90	0.831578	0.594	0.26	2.0141e-85	T_SC5	SIVA1
CARHSP1	1.07109e-89	0.60294	0.434	0.145	3.02903e-85	T_SC5	CARHSP1
PPIH	5.59464e-89	0.378452	0.331	0.09	1.58217e-84	T_SC5	PPIH
MRPL11	2.30434e-88	0.390299	0.353	0.101	6.51668e-84	T_SC5	MRPL11
HIST1H1D	1.65606e-87	1.06092	0.325	0.094	4.68335e-83	T_SC5	HIST1H1D
TTF2	1.84327e-86	0.664139	0.331	0.097	5.21276e-82	T_SC5	TTF2
EEF1E1	1.14232e-85	0.453332	0.346	0.102	3.23049e-81	T_SC5	EEF1E1
HINT2	8.90404e-85	0.34858	0.269	0.067	2.51806e-80	T_SC5	HINT2
H2AFY	1.85514e-84	0.640166	0.51	0.195	5.24634e-80	T_SC5	H2AFY
PRKDC	9.94945e-84	0.581072	0.374	0.118	2.8137e-79	T_SC5	PRKDC
PGP	4.40791e-83	0.488126	0.377	0.118	1.24656e-78	T_SC5	PGP
SKA2	1.05105e-82	0.419039	0.346	0.102	2.97238e-78	T_SC5	SKA2
PMAIP11	6.89254e-80	0.9552	0.738	0.408	1.94921e-75	T_SC5	PMAIP1
RPL26L1	1.36945e-78	0.301197	0.286	0.077	3.87281e-74	T_SC5	RPL26L1
KIF20B	3.35556e-78	0.607167	0.38	0.125	9.48953e-74	T_SC5	KIF20B
MRPL12	9.17604e-78	0.377993	0.269	0.072	2.59498e-73	T_SC5	MRPL12
LSM5	3.67776e-77	0.554045	0.462	0.173	1.04007e-72	T_SC5	LSM5
NHP2	6.60746e-77	0.454181	0.382	0.126	1.86859e-72	T_SC5	NHP2
LSM4	2.05969e-76	0.624533	0.457	0.172	5.8248e-72	T_SC5	LSM4
MRPS11	1.18074e-75	0.339197	0.276	0.075	3.33913e-71	T_SC5	MRPS11
EXOSC8	1.51608e-75	0.403914	0.34	0.105	4.28747e-71	T_SC5	EXOSC8
DDX39A	2.77997e-74	0.572785	0.503	0.198	7.86174e-70	T_SC5	DDX39A
COMMD4	3.81361e-74	0.318561	0.279	0.077	1.07849e-69	T_SC5	COMMD4
POP7	4.86194e-74	0.359154	0.297	0.086	1.37496e-69	T_SC5	POP7
POLR3K	5.51902e-74	0.345312	0.291	0.083	1.56078e-69	T_SC5	POLR3K
NDUFS8	1.56084e-73	0.483892	0.49	0.187	4.41405e-69	T_SC5	NDUFS8
ENO11	4.12046e-73	0.883108	0.776	0.515	1.16527e-68	T_SC5	ENO1
ACTB1	2.38595e-72	0.838519	0.947	0.883	6.74748e-68	T_SC5	ACTB
H2AFX	5.58062e-72	0.754105	0.5	0.204	1.5782e-67	T_SC5	H2AFX
SNRPD11	1.18403e-71	0.74127	0.58	0.281	3.34843e-67	T_SC5	SNRPD1
AP2S1	1.62241e-71	0.560486	0.524	0.218	4.58818e-67	T_SC5	AP2S1
PRDX3	1.74835e-71	0.394411	0.342	0.11	4.94434e-67	T_SC5	PRDX3
IER3	2.12416e-70	1.15527	0.462	0.191	6.00712e-66	T_SC5	IER3
ALYREF	3.10245e-70	0.50046	0.457	0.176	8.77372e-66	T_SC5	ALYREF
FDPS	2.99408e-69	0.398058	0.394	0.138	8.46726e-65	T_SC5	FDPS
HSPB11	8.58631e-69	0.515684	0.403	0.147	2.42821e-64	T_SC5	HSPB11
MRPL16	3.35167e-68	0.304439	0.27	0.077	9.47851e-64	T_SC5	MRPL16
CD320	4.08678e-68	0.345075	0.254	0.07	1.15574e-63	T_SC5	CD320
USP1	1.57368e-67	0.454811	0.384	0.136	4.45036e-63	T_SC5	USP1
CDCA4	1.63876e-67	0.338584	0.262	0.074	4.6344e-63	T_SC5	CDCA4
TAF15	1.8584e-67	0.53189	0.366	0.126	5.25555e-63	T_SC5	TAF15
ANAPC11	6.68025e-67	0.445448	0.429	0.16	1.88917e-62	T_SC5	ANAPC11
SRM	3.35516e-66	0.40002	0.354	0.12	9.48838e-62	T_SC5	SRM
RPA3	3.64895e-66	0.581899	0.454	0.183	1.03192e-61	T_SC5	RPA3
HIST1H1E	1.68217e-65	0.99371	0.374	0.141	4.75717e-61	T_SC5	HIST1H1E
LSM3	2.14181e-65	0.463026	0.426	0.164	6.05703e-61	T_SC5	LSM3
2022-06-01	2.21811e-65	1.0064	0.868	0.583	6.27281e-61	T_SC5	JUN
EXOSC9	3.22652e-65	0.278361	0.297	0.091	9.12459e-61	T_SC5	EXOSC9
NDUFB3	1.39016e-64	0.441065	0.448	0.175	3.93137e-60	T_SC5	NDUFB3
MRPL17	1.41749e-64	0.333701	0.286	0.088	4.00866e-60	T_SC5	MRPL17
HIST1H1C	2.7931e-64	0.94044	0.451	0.192	7.89888e-60	T_SC5	HIST1H1C
ATP5MC11	5.43757e-64	0.512153	0.44	0.175	1.53774e-59	T_SC5	ATP5MC1
MRPL27	1.88207e-63	0.31112	0.258	0.075	5.3225e-59	T_SC5	MRPL27
TMEM109	2.90589e-63	0.305885	0.29	0.089	8.21786e-59	T_SC5	TMEM109
PARP1	1.378e-62	0.435262	0.322	0.108	3.89697e-58	T_SC5	PARP1
PSMD3	1.66234e-62	0.299562	0.263	0.079	4.70111e-58	T_SC5	PSMD3
ANKRD36C	2.28356e-62	0.767382	0.402	0.158	6.4579e-58	T_SC5	ANKRD36C
CISD3	4.05336e-62	0.272614	0.261	0.077	1.14629e-57	T_SC5	CISD3
IDH2	5.66489e-62	0.39996	0.336	0.115	1.60203e-57	T_SC5	IDH2
RBBP8	6.29066e-62	0.4462	0.272	0.084	1.779e-57	T_SC5	RBBP8
MCM6	1.22001e-61	0.375039	0.276	0.086	3.45019e-57	T_SC5	MCM6
DDB2	1.76494e-60	0.365163	0.293	0.094	4.99125e-56	T_SC5	DDB2
VOPP1	1.78778e-60	0.288457	0.296	0.095	5.05583e-56	T_SC5	VOPP1
CCDC124	3.63504e-60	0.348221	0.303	0.099	1.02799e-55	T_SC5	CCDC124
WEE1	5.34737e-60	0.448145	0.34	0.118	1.51224e-55	T_SC5	WEE1
COMT1	5.6655e-60	0.297734	0.353	0.123	1.6022e-55	T_SC5	COMT
SARNP	6.61672e-60	0.367777	0.412	0.154	1.87121e-55	T_SC5	SARNP
LAIR22	6.98146e-60	0.582987	0.402	0.159	1.97436e-55	T_SC5	LAIR2
PPP2R1A	7.48417e-60	0.364237	0.27	0.084	2.11652e-55	T_SC5	PPP2R1A
PSMG1	1.02943e-59	0.252392	0.255	0.076	2.91122e-55	T_SC5	PSMG1
SMC4	1.19284e-59	0.457526	0.571	0.259	3.37335e-55	T_SC5	SMC4
CD701	3.97078e-59	0.690853	0.384	0.149	1.12294e-54	T_SC5	CD70
UQCRC1	3.9713e-59	0.355879	0.251	0.075	1.12308e-54	T_SC5	UQCRC1
FABP52	7.30456e-59	0.720669	0.699	0.402	2.06573e-54	T_SC5	FABP5
RPA2	1.15827e-58	0.286103	0.296	0.096	3.27558e-54	T_SC5	RPA2
ATF3	2.01037e-58	0.577011	0.465	0.197	5.68534e-54	T_SC5	ATF3
NUDT21	2.62207e-58	0.286845	0.315	0.107	7.41523e-54	T_SC5	NUDT21
TMEM14C	4.23194e-58	0.342159	0.349	0.125	1.19679e-53	T_SC5	TMEM14C
TIMM10	7.21107e-58	0.393863	0.349	0.126	2.03929e-53	T_SC5	TIMM10
RNASEH2C	1.12019e-57	0.373179	0.336	0.119	3.16791e-53	T_SC5	RNASEH2C
KATNBL1	1.21247e-57	0.319495	0.304	0.101	3.42887e-53	T_SC5	KATNBL1
CKAP2	2.27172e-57	0.319893	0.282	0.091	6.42442e-53	T_SC5	CKAP2
NAA38	2.43847e-57	0.392102	0.408	0.158	6.89599e-53	T_SC5	NAA38
CYC1	2.3226e-56	0.365622	0.42	0.165	6.5683e-52	T_SC5	CYC1
PRDX42	2.83525e-56	0.317335	0.345	0.124	8.01808e-52	T_SC5	PRDX4
PPP1R101	6.47964e-56	0.848739	0.531	0.252	1.83244e-51	T_SC5	PPP1R10
C17orf49	2.27691e-55	0.436157	0.445	0.184	6.4391e-51	T_SC5	C17orf49
STOML2	3.61026e-55	0.320971	0.352	0.129	1.02098e-50	T_SC5	STOML2
MAZ	3.62678e-55	0.431784	0.392	0.153	1.02565e-50	T_SC5	MAZ
SNRPE1	5.90048e-55	0.577526	0.518	0.249	1.66866e-50	T_SC5	SNRPE
NENF	9.8806e-55	0.344014	0.385	0.148	2.79423e-50	T_SC5	NENF
FIBP	1.48887e-54	0.341897	0.399	0.156	4.21053e-50	T_SC5	FIBP
SELENOH	2.69899e-54	0.536402	0.58	0.295	7.63275e-50	T_SC5	SELENOH
RNASEH2B	7.09772e-54	0.392551	0.357	0.135	2.00724e-49	T_SC5	RNASEH2B
ANP32B2	7.46198e-54	0.651338	0.72	0.441	2.11025e-49	T_SC5	ANP32B
CNTRL	9.14717e-54	0.476181	0.392	0.158	2.58682e-49	T_SC5	CNTRL
LSM2	1.42283e-53	0.482413	0.431	0.182	4.02376e-49	T_SC5	LSM2
PNKD	3.9319e-53	0.300831	0.275	0.091	1.11194e-48	T_SC5	PNKD
TCTN3	4.63536e-53	0.585366	0.318	0.117	1.31088e-48	T_SC5	TCTN3
NDUFB7	5.24714e-53	0.466208	0.48	0.212	1.48389e-48	T_SC5	NDUFB7
MRPS23	5.46728e-53	0.270841	0.275	0.091	1.54615e-48	T_SC5	MRPS23
SMARCB1	1.40896e-52	0.263724	0.258	0.082	3.98453e-48	T_SC5	SMARCB1
KHSRP	4.89342e-52	0.269039	0.287	0.098	1.38386e-47	T_SC5	KHSRP
PSMB10	5.72476e-52	0.361304	0.388	0.153	1.61896e-47	T_SC5	PSMB10
XPO11	7.75232e-52	0.481412	0.503	0.23	2.19236e-47	T_SC5	XPO1
PDCD51	8.69574e-52	0.488326	0.455	0.205	2.45915e-47	T_SC5	PDCD5
GET3	2.76992e-51	0.30772	0.261	0.085	7.83333e-47	T_SC5	GET3
MZT2A	4.80689e-51	0.548254	0.599	0.312	1.35939e-46	T_SC5	MZT2A
RNF187	1.17895e-50	0.359297	0.381	0.151	3.33408e-46	T_SC5	RNF187
SNRPB	2.97932e-50	0.674386	0.706	0.496	8.42552e-46	T_SC5	SNRPB
CALM32	5.57744e-50	0.560438	0.622	0.353	1.5773e-45	T_SC5	CALM3
SRSF101	6.39997e-50	0.543994	0.634	0.333	1.80991e-45	T_SC5	SRSF10
LRIF1	6.77058e-50	0.363169	0.289	0.103	1.91472e-45	T_SC5	LRIF1
NDUFA7	6.95019e-50	0.29279	0.304	0.108	1.96551e-45	T_SC5	NDUFA7
NEDD9	1.00117e-49	0.387867	0.331	0.125	2.8313e-45	T_SC5	NEDD9
GALM2	1.16637e-49	0.315757	0.349	0.135	3.29849e-45	T_SC5	GALM
MRPS121	1.28841e-49	0.357387	0.424	0.18	3.64362e-45	T_SC5	MRPS12
IER51	2.91388e-49	0.806185	0.69	0.406	8.24046e-45	T_SC5	IER5
IFI27L2	3.83285e-49	0.340132	0.431	0.183	1.08393e-44	T_SC5	IFI27L2
PPP1CA	5.33719e-49	0.367433	0.494	0.223	1.50936e-44	T_SC5	PPP1CA
NUBP2	6.88087e-49	0.277367	0.321	0.118	1.94591e-44	T_SC5	NUBP2
CCNB1IP1	7.16338e-49	0.286526	0.263	0.089	2.0258e-44	T_SC5	CCNB1IP1
SMC3	8.2286e-49	0.515649	0.511	0.25	2.32705e-44	T_SC5	SMC3
NASP	1.00918e-48	0.582958	0.615	0.341	2.85396e-44	T_SC5	NASP
RPLP0	1.7918e-48	0.590718	0.915	0.775	5.06721e-44	T_SC5	RPLP0
MRPS26	1.99556e-48	0.300742	0.336	0.128	5.64344e-44	T_SC5	MRPS26
PKM2	2.49484e-48	0.598685	0.742	0.488	7.0554e-44	T_SC5	PKM
TXLNA	3.64287e-48	0.366657	0.275	0.097	1.0302e-43	T_SC5	TXLNA
MRPL4	5.04042e-48	0.311534	0.352	0.137	1.42543e-43	T_SC5	MRPL4
COA6	6.80012e-48	0.2549	0.294	0.106	1.92307e-43	T_SC5	COA6
APOBEC3C	1.01628e-47	0.302514	0.37	0.148	2.87404e-43	T_SC5	APOBEC3C
PIN1	1.30124e-47	0.267162	0.416	0.171	3.6799e-43	T_SC5	PIN1
GAPDH1	1.46657e-47	0.608136	0.937	0.872	4.14745e-43	T_SC5	GAPDH
UPF3A	1.84415e-47	0.31948	0.3	0.109	5.21526e-43	T_SC5	UPF3A
SNRPA	2.46627e-47	0.270967	0.279	0.098	6.97462e-43	T_SC5	SNRPA
ETFB	3.27031e-47	0.394328	0.429	0.185	9.24845e-43	T_SC5	ETFB
CEP57	3.9383e-47	0.435843	0.34	0.134	1.11375e-42	T_SC5	CEP57
MRPS7	4.04296e-47	0.378163	0.352	0.14	1.14335e-42	T_SC5	MRPS7
LSP11	4.16229e-47	0.573023	0.676	0.379	1.1771e-42	T_SC5	LSP1
PSMC11	6.70543e-47	0.367381	0.399	0.167	1.8963e-42	T_SC5	PSMC1
CORO1A2	8.97108e-47	0.684622	0.805	0.605	2.53702e-42	T_SC5	CORO1A
CRIP1	9.18677e-47	0.892857	0.847	0.724	2.59802e-42	T_SC5	CRIP1
NDUFV1	1.04856e-46	0.293097	0.333	0.128	2.96533e-42	T_SC5	NDUFV1
HMGN3	1.05675e-46	0.319518	0.335	0.131	2.98849e-42	T_SC5	HMGN3
SUZ12	1.14267e-46	0.384504	0.431	0.191	3.23147e-42	T_SC5	SUZ12
LMF2	1.35358e-46	0.320667	0.294	0.109	3.82793e-42	T_SC5	LMF2
PHPT1	1.4135e-46	0.367182	0.476	0.215	3.99737e-42	T_SC5	PHPT1
MT-CO1	1.71146e-46	0.877214	0.931	0.864	4.84002e-42	T_SC5	MT-CO1
HADHA	1.73115e-46	0.354208	0.406	0.172	4.8957e-42	T_SC5	HADHA
BANF1	2.65084e-46	0.424309	0.478	0.225	7.49657e-42	T_SC5	BANF1
HAT1	2.90441e-46	0.294975	0.364	0.147	8.21367e-42	T_SC5	HAT1
LMNB1	6.05189e-46	0.281439	0.315	0.119	1.71147e-41	T_SC5	LMNB1
PIEZO1	7.51087e-46	0.405497	0.251	0.087	2.12407e-41	T_SC5	PIEZO1
MIS18BP1	2.32009e-45	0.53855	0.427	0.191	6.56121e-41	T_SC5	MIS18BP1
MRPS24	2.35014e-45	0.32582	0.371	0.151	6.6462e-41	T_SC5	MRPS24
ARPC1B1	2.77033e-45	0.599612	0.62	0.369	7.8345e-41	T_SC5	ARPC1B
PLEKHJ1	2.95053e-45	0.267447	0.342	0.135	8.3441e-41	T_SC5	PLEKHJ1
PAXX1	5.9708e-45	0.394382	0.553	0.268	1.68854e-40	T_SC5	PAXX
PMVK1	7.30671e-45	0.285923	0.368	0.152	2.06634e-40	T_SC5	PMVK
UCHL5	7.85741e-45	0.25939	0.255	0.088	2.22208e-40	T_SC5	UCHL5
MT-CO31	7.89573e-45	0.9714	0.842	0.676	2.23291e-40	T_SC5	MT-CO3
IER3IP1	8.09063e-45	0.261314	0.322	0.124	2.28803e-40	T_SC5	IER3IP1
HNRNPD	1.3464e-44	0.494738	0.605	0.326	3.80762e-40	T_SC5	HNRNPD
ARPC5	1.56276e-44	0.495769	0.595	0.325	4.41948e-40	T_SC5	ARPC5
IMMT	1.67695e-44	0.285547	0.328	0.128	4.74243e-40	T_SC5	IMMT
LAP3	1.74904e-44	0.327589	0.438	0.196	4.94627e-40	T_SC5	LAP3
TALDO1	1.82606e-44	0.410559	0.434	0.197	5.1641e-40	T_SC5	TALDO1
PSMB71	1.8383e-44	0.322529	0.437	0.194	5.19872e-40	T_SC5	PSMB7
MRPL181	1.86497e-44	0.640835	0.632	0.371	5.27412e-40	T_SC5	MRPL18
GBP1	2.47995e-44	0.264653	0.419	0.181	7.0133e-40	T_SC5	GBP1
NSUN6	3.10862e-44	0.459859	0.262	0.095	8.79117e-40	T_SC5	NSUN6
GABPB1-AS1	3.31299e-44	0.50687	0.286	0.111	9.36912e-40	T_SC5	GABPB1-AS1
MZT2B	5.06022e-44	0.527723	0.688	0.433	1.43103e-39	T_SC5	MZT2B
ILF31	5.3944e-44	0.475905	0.503	0.242	1.52554e-39	T_SC5	ILF3
MRPL51	6.31148e-44	0.44355	0.515	0.261	1.78489e-39	T_SC5	MRPL51
HSD17B10	8.70912e-44	0.264344	0.326	0.127	2.46294e-39	T_SC5	HSD17B10
NDUFA131	1.22845e-43	0.507483	0.702	0.425	3.47405e-39	T_SC5	NDUFA13
GCNT11	1.38668e-43	0.337284	0.303	0.117	3.92154e-39	T_SC5	GCNT1
SNRPA11	1.77035e-43	0.382341	0.438	0.201	5.00655e-39	T_SC5	SNRPA1
ATP13A31	2.47647e-43	0.301353	0.301	0.115	7.00345e-39	T_SC5	ATP13A3
PDAP1	3.70119e-43	0.289073	0.409	0.177	1.0467e-38	T_SC5	PDAP1
COX8A1	4.07227e-43	0.616579	0.669	0.451	1.15164e-38	T_SC5	COX8A
NDUFS61	8.27113e-43	0.481812	0.569	0.306	2.33907e-38	T_SC5	NDUFS6
RHOB	1.35e-42	0.717783	0.303	0.124	3.81781e-38	T_SC5	RHOB
WDR1	2.61228e-42	0.319675	0.43	0.194	7.38752e-38	T_SC5	WDR1
CTCF	2.64064e-42	0.298665	0.305	0.119	7.46772e-38	T_SC5	CTCF
ARL6IP4	2.73909e-42	0.487355	0.648	0.368	7.74614e-38	T_SC5	ARL6IP4
RCC2	2.91746e-42	0.306503	0.321	0.128	8.25059e-38	T_SC5	RCC2
SNRPF	3.34939e-42	0.467519	0.562	0.299	9.47208e-38	T_SC5	SNRPF
EID11	3.54933e-42	0.508941	0.552	0.282	1.00375e-37	T_SC5	EID1
TXNDC171	6.68596e-42	0.410599	0.458	0.22	1.89079e-37	T_SC5	TXNDC17
PFN11	7.48858e-42	0.709084	0.833	0.764	2.11777e-37	T_SC5	PFN1
RBM17	8.52504e-42	0.398968	0.475	0.227	2.41088e-37	T_SC5	RBM17
MICOS10	1.48681e-41	0.423619	0.406	0.183	4.20469e-37	T_SC5	MICOS10
CCL31	1.74237e-41	0.778299	0.387	0.183	4.92742e-37	T_SC5	CCL3
TMUB1	1.78633e-41	0.35655	0.387	0.169	5.05174e-37	T_SC5	TMUB1
NFATC2IP	2.66347e-41	0.349982	0.342	0.141	7.53231e-37	T_SC5	NFATC2IP
FBL	2.83599e-41	0.303987	0.339	0.14	8.02017e-37	T_SC5	FBL
TIMM13	2.91308e-41	0.284034	0.357	0.151	8.2382e-37	T_SC5	TIMM13
RBBP4	2.97732e-41	0.347633	0.447	0.206	8.41985e-37	T_SC5	RBBP4
SUPT16H	3.60852e-41	0.369186	0.361	0.154	1.02049e-36	T_SC5	SUPT16H
FAM174C	3.62192e-41	0.270667	0.303	0.117	1.02428e-36	T_SC5	FAM174C
RIF1	4.84449e-41	0.348138	0.342	0.142	1.37002e-36	T_SC5	RIF1
BAZ1B	6.38172e-41	0.414601	0.423	0.194	1.80475e-36	T_SC5	BAZ1B
ATP5F1A	1.05762e-40	0.334586	0.441	0.205	2.99096e-36	T_SC5	ATP5F1A
TOMM61	1.72945e-40	0.350539	0.427	0.195	4.89088e-36	T_SC5	TOMM6
PSMB51	1.74782e-40	0.301573	0.374	0.162	4.94283e-36	T_SC5	PSMB5
KPNB1	2.76687e-40	0.373005	0.45	0.212	7.82469e-36	T_SC5	KPNB1
NDUFA11	2.87452e-40	0.391451	0.51	0.255	8.12913e-36	T_SC5	NDUFA11
NOP56	4.83145e-40	0.413521	0.438	0.207	1.36633e-35	T_SC5	NOP56
AKR1A1	5.27102e-40	0.26978	0.314	0.126	1.49064e-35	T_SC5	AKR1A1
RALY	7.3619e-40	0.34464	0.486	0.233	2.08195e-35	T_SC5	RALY
HSPA1B1	1.79837e-39	0.664717	0.913	0.702	5.08578e-35	T_SC5	HSPA1B
UFD1	2.10982e-39	0.251257	0.396	0.176	5.96658e-35	T_SC5	UFD1
TRIM28	2.35413e-39	0.386423	0.419	0.191	6.65747e-35	T_SC5	TRIM28
IMPDH2	2.45569e-39	0.293974	0.256	0.096	6.9447e-35	T_SC5	IMPDH2
CYB5A	3.77308e-39	0.291226	0.356	0.154	1.06703e-34	T_SC5	CYB5A
SGK1	6.05037e-39	0.426699	0.329	0.141	1.71104e-34	T_SC5	SGK1
PTPN71	6.98954e-39	0.453811	0.5	0.25	1.97664e-34	T_SC5	PTPN7
PPIA	7.57407e-39	0.590765	0.863	0.802	2.14195e-34	T_SC5	PPIA
RPS171	8.09826e-39	0.464631	0.683	0.417	2.29019e-34	T_SC5	RPS17
TTF1	8.61006e-39	0.373243	0.269	0.104	2.43492e-34	T_SC5	TTF1
PA2G4	8.8388e-39	0.410863	0.534	0.279	2.49961e-34	T_SC5	PA2G4
RFC1	1.58274e-38	0.340468	0.394	0.179	4.47599e-34	T_SC5	RFC1
STAG1	2.94199e-38	0.2606	0.251	0.094	8.31994e-34	T_SC5	STAG1
VMP1	3.66226e-38	0.601799	0.622	0.354	1.03569e-33	T_SC5	VMP1
LSM6	4.25743e-38	0.286304	0.392	0.178	1.204e-33	T_SC5	LSM6
MYC	4.67046e-38	0.313914	0.29	0.118	1.32081e-33	T_SC5	MYC
NME2	9.876e-38	0.634634	0.616	0.391	2.79293e-33	T_SC5	NME2
MIR155HG1	1.54055e-37	0.420548	0.444	0.218	4.35667e-33	T_SC5	MIR155HG
MRPL52	1.54267e-37	0.347563	0.416	0.195	4.36267e-33	T_SC5	MRPL52
PBRM1	1.64467e-37	0.273541	0.314	0.129	4.65112e-33	T_SC5	PBRM1
SMARCE1	1.66863e-37	0.305659	0.345	0.149	4.71887e-33	T_SC5	SMARCE1
HRAS	2.09284e-37	0.301635	0.286	0.115	5.91854e-33	T_SC5	HRAS
HNRNPAB	2.46732e-37	0.496322	0.55	0.306	6.97757e-33	T_SC5	HNRNPAB
MICOS13	2.67882e-37	0.27641	0.331	0.138	7.57569e-33	T_SC5	MICOS13
DNPH12	3.07275e-37	0.370129	0.42	0.202	8.68974e-33	T_SC5	DNPH1
HNRNPA2B11	5.14671e-37	0.446019	0.936	0.788	1.45549e-32	T_SC5	HNRNPA2B1
NDUFB1	6.35263e-37	0.321505	0.454	0.221	1.79652e-32	T_SC5	NDUFB1
RAB1B	7.15435e-37	0.253491	0.277	0.11	2.02325e-32	T_SC5	RAB1B
ENTPD1	9.93576e-37	0.384699	0.338	0.147	2.80983e-32	T_SC5	ENTPD1
CSK1	2.33258e-36	0.340239	0.417	0.199	6.59652e-32	T_SC5	CSK
TOMM5	4.18717e-36	0.33098	0.457	0.226	1.18413e-31	T_SC5	TOMM5
PPP1R14B	4.81924e-36	0.328231	0.464	0.229	1.36288e-31	T_SC5	PPP1R14B
HERC51	6.84449e-36	0.439878	0.44	0.216	1.93562e-31	T_SC5	HERC5
TRAPPC5	8.31873e-36	0.271875	0.328	0.14	2.35254e-31	T_SC5	TRAPPC5
TMEM160	1.38622e-35	0.326379	0.44	0.213	3.92023e-31	T_SC5	TMEM160
MRPL57	1.48718e-35	0.338127	0.486	0.246	4.20574e-31	T_SC5	MRPL57
AIP	2.38397e-35	0.320418	0.472	0.232	6.74186e-31	T_SC5	AIP
SOX4	1.13944e-34	0.587502	0.28	0.12	3.22234e-30	T_SC5	SOX4
PUF60	1.18766e-34	0.260503	0.43	0.206	3.35871e-30	T_SC5	PUF60
PSMC51	1.71908e-34	0.319994	0.492	0.25	4.86154e-30	T_SC5	PSMC5
NUP62	2.44316e-34	0.251423	0.255	0.101	6.90925e-30	T_SC5	NUP62
P4HB	3.50301e-34	0.330817	0.423	0.204	9.9065e-30	T_SC5	P4HB
XRCC5	3.59379e-34	0.354976	0.525	0.283	1.01632e-29	T_SC5	XRCC5
VPS29	4.17308e-34	0.330328	0.503	0.263	1.18015e-29	T_SC5	VPS29
MT-ND51	4.3278e-34	0.693653	0.755	0.524	1.2239e-29	T_SC5	MT-ND5
POLR2I	6.63251e-34	0.255307	0.333	0.149	1.87567e-29	T_SC5	POLR2I
VDAC3	7.09416e-34	0.270227	0.374	0.174	2.00623e-29	T_SC5	VDAC3
CCDC501	8.42553e-34	0.358066	0.298	0.13	2.38274e-29	T_SC5	CCDC50
SSNA1	9.55571e-34	0.284826	0.473	0.235	2.70235e-29	T_SC5	SSNA1
PSMD141	9.80245e-34	0.291832	0.458	0.228	2.77213e-29	T_SC5	PSMD14
KHDRBS1	1.41922e-33	0.324767	0.581	0.313	4.01355e-29	T_SC5	KHDRBS1
GBP51	1.72802e-33	0.27837	0.431	0.213	4.88683e-29	T_SC5	GBP5
ASXL12	2.15056e-33	0.409142	0.524	0.282	6.08179e-29	T_SC5	ASXL1
MT-ND4	2.40939e-33	0.691815	0.871	0.741	6.81374e-29	T_SC5	MT-ND4
CLTA2	2.49765e-33	0.394398	0.58	0.336	7.06335e-29	T_SC5	CLTA
CCDC12	3.52033e-33	0.336884	0.401	0.193	9.95548e-29	T_SC5	CCDC12
PSMA41	5.26733e-33	0.339219	0.517	0.277	1.4896e-28	T_SC5	PSMA4
RNPS1	1.16358e-32	0.327271	0.482	0.248	3.29061e-28	T_SC5	RNPS1
U2SURP	1.29358e-32	0.273977	0.455	0.229	3.65825e-28	T_SC5	U2SURP
NONO	1.32473e-32	0.3187	0.482	0.249	3.74633e-28	T_SC5	NONO
C1QBP1	1.3755e-32	0.462273	0.465	0.257	3.88992e-28	T_SC5	C1QBP
RBBP7	6.05453e-32	0.291342	0.424	0.21	1.71222e-27	T_SC5	RBBP7
AC025164.1	6.34202e-32	0.669573	0.297	0.137	1.79352e-27	T_SC5	AC025164.1
SEPHS2	8.72215e-32	0.311545	0.29	0.125	2.46662e-27	T_SC5	SEPHS2
PHB1	8.75531e-32	0.281025	0.43	0.214	2.476e-27	T_SC5	PHB
SLIRP1	1.15281e-31	0.28759	0.387	0.187	3.26015e-27	T_SC5	SLIRP
ATP5IF1	1.24583e-31	0.396	0.647	0.393	3.5232e-27	T_SC5	ATP5IF1
CKLF	1.25362e-31	0.361745	0.525	0.286	3.54523e-27	T_SC5	CKLF
NDUFC21	1.2548e-31	0.34835	0.459	0.242	3.54858e-27	T_SC5	NDUFC2
NEAT11	1.3999e-31	0.514237	0.902	0.688	3.95891e-27	T_SC5	NEAT1
SSBP1	1.40437e-31	0.343324	0.525	0.289	3.97155e-27	T_SC5	SSBP1
COX5A1	1.61073e-31	0.506809	0.564	0.345	4.55513e-27	T_SC5	COX5A
ARPC5L	1.80146e-31	0.358484	0.541	0.299	5.09453e-27	T_SC5	ARPC5L
STAT12	3.05009e-31	0.302485	0.559	0.312	8.62565e-27	T_SC5	STAT1
RBX11	3.63619e-31	0.454005	0.648	0.422	1.02831e-26	T_SC5	RBX1
SYNCRIP	3.64909e-31	0.292759	0.423	0.21	1.03196e-26	T_SC5	SYNCRIP
FBXW5	8.00751e-31	0.2513	0.342	0.158	2.26452e-26	T_SC5	FBXW5
SNHG1	9.5481e-31	0.344408	0.387	0.185	2.7002e-26	T_SC5	SNHG1
ERH1	9.83049e-31	0.427694	0.55	0.333	2.78006e-26	T_SC5	ERH
GNLY1	1.36414e-30	0.521229	0.496	0.278	3.85777e-26	T_SC5	GNLY
DNAJA41	2.45787e-30	0.376846	0.457	0.241	6.95087e-26	T_SC5	DNAJA4
GRK2	3.04479e-30	0.277588	0.384	0.186	8.61067e-26	T_SC5	GRK2
FKBP1A2	3.23876e-30	0.319372	0.503	0.276	9.15922e-26	T_SC5	FKBP1A
NDUFAB11	4.76581e-30	0.327628	0.443	0.235	1.34777e-25	T_SC5	NDUFAB1
HP1BP3	6.61296e-30	0.434293	0.543	0.305	1.87014e-25	T_SC5	HP1BP3
CD831	8.50956e-30	0.472794	0.373	0.189	2.4065e-25	T_SC5	CD83
PRDX2	1.13224e-29	0.277691	0.466	0.249	3.20196e-25	T_SC5	PRDX2
RRP7A	1.36973e-29	0.252088	0.35	0.165	3.87359e-25	T_SC5	RRP7A
GNB2	2.10687e-29	0.258511	0.448	0.227	5.95823e-25	T_SC5	GNB2
ATP5PO	3.06406e-29	0.25162	0.455	0.234	8.66517e-25	T_SC5	ATP5PO
UQCRQ	6.04372e-29	0.306488	0.532	0.297	1.70916e-24	T_SC5	UQCRQ
ANP32E	6.83992e-29	0.357655	0.55	0.322	1.93433e-24	T_SC5	ANP32E
LY6E2	8.69019e-29	0.430973	0.761	0.538	2.45758e-24	T_SC5	LY6E
RGS16	9.77957e-29	0.49503	0.252	0.11	2.76566e-24	T_SC5	RGS16
IL2RA1	1.18379e-28	0.494883	0.336	0.169	3.34777e-24	T_SC5	IL2RA
ATP5PF	1.27485e-28	0.360039	0.567	0.338	3.60528e-24	T_SC5	ATP5PF
MIF	1.31063e-28	0.529105	0.801	0.63	3.70647e-24	T_SC5	MIF
AURKAIP1	1.58965e-28	0.325194	0.578	0.339	4.49554e-24	T_SC5	AURKAIP1
GSTP1	1.69952e-28	0.427727	0.545	0.324	4.80624e-24	T_SC5	GSTP1
TLE51	8.20642e-28	0.352817	0.566	0.321	2.32078e-23	T_SC5	TLE5
SNRPD3	1.10497e-27	0.291511	0.433	0.228	3.12485e-23	T_SC5	SNRPD3
SRSF3	5.16936e-27	0.359448	0.846	0.682	1.46189e-22	T_SC5	SRSF3
GSTO1	5.53963e-27	0.304662	0.492	0.275	1.56661e-22	T_SC5	GSTO1
PSMA61	6.76156e-27	0.370996	0.553	0.323	1.91217e-22	T_SC5	PSMA6
DLEU21	6.86682e-27	0.270148	0.304	0.142	1.94194e-22	T_SC5	DLEU2
H1FX1	1.226e-26	0.41754	0.577	0.336	3.46714e-22	T_SC5	H1FX
LRBA	1.40479e-26	0.364859	0.298	0.142	3.97275e-22	T_SC5	LRBA
H2AFZ2	1.71607e-26	0.518396	0.8	0.697	4.85303e-22	T_SC5	H2AFZ
ATP5ME	2.43739e-26	0.381424	0.606	0.379	6.89293e-22	T_SC5	ATP5ME
IFI272	2.48006e-26	0.45953	0.675	0.472	7.01362e-22	T_SC5	IFI27
SNRPG	2.751e-26	0.474392	0.648	0.471	7.77984e-22	T_SC5	SNRPG
LSM7	3.39354e-26	0.312113	0.504	0.292	9.59692e-22	T_SC5	LSM7
LIMA12	3.73613e-26	0.252878	0.303	0.145	1.05658e-21	T_SC5	LIMA1
CCT5	4.39102e-26	0.272925	0.489	0.272	1.24178e-21	T_SC5	CCT5
SRP9	5.86179e-26	0.30485	0.508	0.295	1.65771e-21	T_SC5	SRP9
YME1L11	6.37194e-26	0.471741	0.507	0.292	1.80198e-21	T_SC5	YME1L1
HNRNPM	1.13375e-25	0.323238	0.588	0.355	3.20624e-21	T_SC5	HNRNPM
PTTG11	1.16117e-25	0.391842	0.564	0.347	3.28379e-21	T_SC5	PTTG1
ARHGAP45	1.36333e-25	0.311203	0.304	0.147	3.85549e-21	T_SC5	ARHGAP45
PNN1	1.46288e-25	0.339907	0.553	0.325	4.13702e-21	T_SC5	PNN
INTS61	1.99025e-25	0.312269	0.447	0.247	5.62843e-21	T_SC5	INTS6
RAD211	3.22507e-25	0.330698	0.552	0.326	9.1205e-21	T_SC5	RAD21
PSMA21	8.86988e-25	0.386175	0.55	0.349	2.5084e-20	T_SC5	PSMA2
LDHB1	1.93483e-24	0.440363	0.587	0.41	5.47169e-20	T_SC5	LDHB
TPI1	2.07775e-24	0.432043	0.738	0.588	5.87588e-20	T_SC5	TPI1
MT-CO2	2.33472e-24	0.810805	0.894	0.844	6.60259e-20	T_SC5	MT-CO2
NAP1L1	2.65491e-24	0.345372	0.717	0.521	7.50808e-20	T_SC5	NAP1L1
SDF2L1	3.01843e-24	0.260793	0.387	0.201	8.53611e-20	T_SC5	SDF2L1
ATP5MC31	4.7926e-24	0.429349	0.622	0.437	1.35535e-19	T_SC5	ATP5MC3
DMKN	9.51079e-24	0.297906	0.399	0.216	2.68965e-19	T_SC5	DMKN
MTHFD21	1.01984e-23	0.250175	0.37	0.194	2.88412e-19	T_SC5	MTHFD2
TUBA1C	1.17148e-23	0.310162	0.504	0.294	3.31296e-19	T_SC5	TUBA1C
HBS1L	1.30937e-23	0.260994	0.37	0.191	3.7029e-19	T_SC5	HBS1L
KRT5	1.39056e-23	0.936896	0.265	0.13	3.9325e-19	T_SC5	KRT5
PDIA62	3.2969e-23	0.26299	0.473	0.272	9.32363e-19	T_SC5	PDIA6
PSMB21	4.11633e-23	0.290406	0.455	0.265	1.1641e-18	T_SC5	PSMB2
MT-CYB1	5.34642e-23	0.668858	0.8	0.644	1.51197e-18	T_SC5	MT-CYB
SNRPD2	9.02963e-23	0.298458	0.641	0.415	2.55358e-18	T_SC5	SNRPD2
PSMB31	1.06719e-22	0.293107	0.538	0.33	3.018e-18	T_SC5	PSMB3
PGAM12	1.31114e-22	0.35107	0.55	0.353	3.7079e-18	T_SC5	PGAM1
MT-ND11	1.54862e-22	0.607366	0.79	0.606	4.37948e-18	T_SC5	MT-ND1
CORO1B1	2.03144e-22	0.310391	0.413	0.238	5.74492e-18	T_SC5	CORO1B
IFITM3	2.40842e-22	0.278157	0.42	0.238	6.81101e-18	T_SC5	IFITM3
COPE1	3.60695e-22	0.304893	0.634	0.404	1.02004e-17	T_SC5	COPE
PSMB81	4.41163e-22	0.333936	0.664	0.479	1.24761e-17	T_SC5	PSMB8
DDX46	4.5684e-22	0.266248	0.413	0.229	1.29194e-17	T_SC5	DDX46
MX12	5.68018e-22	0.285878	0.567	0.364	1.60636e-17	T_SC5	MX1
ATP5MF	6.23368e-22	0.292742	0.511	0.309	1.76289e-17	T_SC5	ATP5MF
RPSA	6.58533e-22	0.356788	0.882	0.832	1.86233e-17	T_SC5	RPSA
SMAD7	7.82017e-22	0.325995	0.256	0.124	2.21154e-17	T_SC5	SMAD7
TCP1	1.13194e-21	0.317175	0.641	0.42	3.20113e-17	T_SC5	TCP1
DBI	1.60579e-21	0.350409	0.626	0.428	4.54118e-17	T_SC5	DBI
GADD45GIP1	1.66346e-21	0.275945	0.471	0.271	4.70426e-17	T_SC5	GADD45GIP1
RPL35	1.69139e-21	0.326065	0.945	0.885	4.78325e-17	T_SC5	RPL35
RBMX	1.78965e-21	0.254369	0.504	0.287	5.06114e-17	T_SC5	RBMX
PLCG21	1.91701e-21	0.658686	0.567	0.379	5.42131e-17	T_SC5	PLCG2
CCT41	3.32014e-21	0.274041	0.689	0.461	9.38937e-17	T_SC5	CCT4
PDCD12	3.71098e-21	0.275825	0.45	0.259	1.04946e-16	T_SC5	PDCD1
LAG31	1.14898e-20	0.367171	0.391	0.22	3.24931e-16	T_SC5	LAG3
CCDC85B1	1.91269e-20	0.254927	0.679	0.441	5.40908e-16	T_SC5	CCDC85B
HEXIM1	8.68567e-20	0.650262	0.321	0.181	2.45631e-15	T_SC5	HEXIM1
CCT81	1.27604e-19	0.277823	0.525	0.335	3.60865e-15	T_SC5	CCT8
MTRNR2L8	1.28017e-19	0.296357	0.279	0.145	3.62032e-15	T_SC5	MTRNR2L8
TYMP2	1.49928e-19	0.326234	0.713	0.514	4.23996e-15	T_SC5	TYMP
ELOB	2.45852e-19	0.340259	0.664	0.453	6.95269e-15	T_SC5	ELOB
CXCL132	9.51426e-19	0.502991	0.371	0.222	2.69063e-14	T_SC5	CXCL13
GNG51	1.13338e-18	0.381629	0.608	0.456	3.2052e-14	T_SC5	GNG5
TMEM2581	1.23658e-18	0.252458	0.591	0.394	3.49704e-14	T_SC5	TMEM258
DNAJC1	2.0039e-18	0.263602	0.352	0.197	5.66702e-14	T_SC5	DNAJC1
JPT11	2.31362e-18	0.283987	0.625	0.43	6.54293e-14	T_SC5	JPT1
FUS1	2.95801e-18	0.301132	0.773	0.548	8.36526e-14	T_SC5	FUS
PRELID1	3.15598e-18	0.254481	0.578	0.38	8.92513e-14	T_SC5	PRELID1
PSMB6	3.42929e-18	0.253006	0.545	0.349	9.69804e-14	T_SC5	PSMB6
PSMD81	5.15282e-18	0.288242	0.597	0.413	1.45722e-13	T_SC5	PSMD8
ATP5F1D	7.27375e-18	0.308893	0.667	0.472	2.05702e-13	T_SC5	ATP5F1D
SFPQ1	7.77492e-18	0.290629	0.777	0.562	2.19875e-13	T_SC5	SFPQ
CCT6A1	7.79442e-18	0.252147	0.514	0.323	2.20426e-13	T_SC5	CCT6A
PARP141	1.01621e-17	0.253277	0.501	0.304	2.87384e-13	T_SC5	PARP14
NABP11	2.51876e-17	0.291518	0.471	0.294	7.12304e-13	T_SC5	NABP1
CCL41	2.65648e-17	0.311955	0.409	0.264	7.51252e-13	T_SC5	CCL4
TNF	3.17921e-17	0.508108	0.297	0.167	8.9908e-13	T_SC5	TNF
UQCR101	3.26229e-17	0.260236	0.549	0.364	9.22576e-13	T_SC5	UQCR10
RAN1	4.31027e-17	0.364622	0.746	0.661	1.21894e-12	T_SC5	RAN
TAF71	7.36707e-17	0.421054	0.522	0.336	2.08341e-12	T_SC5	TAF7
CCR71	8.11441e-17	0.291969	0.256	0.137	2.29476e-12	T_SC5	CCR7
NDUFA41	9.51466e-17	0.370893	0.65	0.499	2.69075e-12	T_SC5	NDUFA4
KLF6	1.22915e-16	0.359458	0.836	0.713	3.47603e-12	T_SC5	KLF6
NDUFB11	1.29165e-16	0.259828	0.595	0.403	3.65279e-12	T_SC5	NDUFB11
COX5B1	1.29345e-16	0.253431	0.661	0.478	3.65787e-12	T_SC5	COX5B
NFKBIA2	1.60817e-16	0.275033	0.838	0.675	4.54791e-12	T_SC5	NFKBIA
HNRNPA3	3.00399e-16	0.274238	0.759	0.569	8.49529e-12	T_SC5	HNRNPA3
CKS21	3.52831e-16	0.264817	0.641	0.46	9.97806e-12	T_SC5	CKS2
ANXA51	3.61346e-16	0.274899	0.567	0.386	1.02189e-11	T_SC5	ANXA5
TNFAIP81	4.00406e-16	0.263253	0.59	0.406	1.13235e-11	T_SC5	TNFAIP8
IFI62	4.51868e-16	0.263898	0.69	0.505	1.27788e-11	T_SC5	IFI6
SEPTIN71	5.381e-16	0.254204	0.571	0.391	1.52175e-11	T_SC5	SEPTIN7
SYNE21	5.46749e-16	0.368365	0.578	0.38	1.54621e-11	T_SC5	SYNE2
MT-ND4L1	5.69451e-16	0.440145	0.639	0.444	1.61041e-11	T_SC5	MT-ND4L
DNAJB1	6.12955e-16	0.272073	0.891	0.728	1.73344e-11	T_SC5	DNAJB1
SLC25A51	6.94092e-16	0.407157	0.658	0.525	1.96289e-11	T_SC5	SLC25A5
SNHG51	1.38173e-15	0.258074	0.584	0.377	3.90754e-11	T_SC5	SNHG5
ACTG1	1.69088e-15	0.399747	0.889	0.835	4.78181e-11	T_SC5	ACTG1
SPEN1	2.50082e-15	0.263242	0.409	0.246	7.07232e-11	T_SC5	SPEN
RGS11	2.68502e-15	0.302211	0.789	0.656	7.59324e-11	T_SC5	RGS1
HNRNPF	3.42434e-15	0.271563	0.578	0.416	9.68403e-11	T_SC5	HNRNPF
KRT14	6.59525e-15	1.6784	0.382	0.239	1.86514e-10	T_SC5	KRT14
MALT11	7.51666e-15	0.270526	0.361	0.221	2.12571e-10	T_SC5	MALT1
IKZF21	1.07535e-14	0.296523	0.403	0.254	3.04109e-10	T_SC5	IKZF2
COX6B1	3.88621e-14	0.27996	0.639	0.474	1.09902e-09	T_SC5	COX6B1
SET	4.00464e-14	0.284119	0.695	0.543	1.13251e-09	T_SC5	SET
PERP	7.53522e-14	0.361656	0.371	0.228	2.13096e-09	T_SC5	PERP
CFL1	8.67576e-14	0.328445	0.822	0.788	2.45351e-09	T_SC5	CFL1
YBX11	1.43303e-13	0.308391	0.772	0.668	4.05262e-09	T_SC5	YBX1
ARL6IP1	1.58691e-13	0.269465	0.564	0.384	4.48779e-09	T_SC5	ARL6IP1
IFNG1	1.61116e-13	0.347766	0.469	0.334	4.55635e-09	T_SC5	IFNG
COX6C1	1.81734e-13	0.256511	0.597	0.44	5.13945e-09	T_SC5	COX6C
SERBP1	3.68792e-13	0.262746	0.679	0.523	1.04294e-08	T_SC5	SERBP1
IER2	2.46155e-12	0.46125	0.725	0.563	6.96126e-08	T_SC5	IER2
RPS2	4.45913e-12	0.33746	0.964	0.931	1.26104e-07	T_SC5	RPS2
PPP1R15A1	1.02599e-11	0.33347	0.85	0.699	2.90151e-07	T_SC5	PPP1R15A
PSMB92	1.73265e-11	0.26036	0.62	0.494	4.89993e-07	T_SC5	PSMB9
COTL12	1.81768e-11	0.285228	0.665	0.537	5.1404e-07	T_SC5	COTL1
JOSD11	2.8093e-11	0.361924	0.476	0.325	7.94469e-07	T_SC5	JOSD1
TPM3	2.93992e-11	0.251258	0.758	0.625	8.3141e-07	T_SC5	TPM3
MT-ATP61	4.81849e-11	0.537186	0.857	0.781	1.36267e-06	T_SC5	MT-ATP6
ANKRD28	6.31125e-09	0.259042	0.438	0.304	0.000178482	T_SC5	ANKRD28
RUNX32	6.15894e-08	0.333894	0.761	0.629	0.00174175	T_SC5	RUNX3
LGALS1	1.43649e-07	0.504002	0.803	0.744	0.0040624	T_SC5	LGALS1
XIST1	3.83414e-07	0.261448	0.622	0.491	0.0108429	T_SC5	XIST
MT-ND21	2.74379e-06	0.332063	0.79	0.672	0.0775943	T_SC5	MT-ND2
GZMB1	5.49635e-06	0.281023	0.431	0.359	0.155437	T_SC5	GZMB
MT-ATP62	3.63028e-56	3.19325	0.952	0.783	1.02664e-51	T_SC6	MT-ATP6
MT-CO21	1.83843e-55	3.06063	0.976	0.845	5.19907e-51	T_SC6	MT-CO2
MT-CYB2	1.93384e-55	3.2112	0.913	0.647	5.46891e-51	T_SC6	MT-CYB
MT-ND41	3.5793e-55	2.99726	0.937	0.744	1.01223e-50	T_SC6	MT-ND4
MT-CO32	9.74152e-54	3.47701	0.905	0.679	2.7549e-49	T_SC6	MT-CO3
MT-CO11	3.81462e-53	3.01288	0.96	0.866	1.07877e-48	T_SC6	MT-CO1
MT-ND12	3.23519e-52	3.01953	0.897	0.61	9.14911e-48	T_SC6	MT-ND1
MT-ND22	3.07263e-48	2.89501	0.897	0.674	8.6894e-44	T_SC6	MT-ND2
MT-ND52	4.90023e-48	2.60692	0.857	0.529	1.38579e-43	T_SC6	MT-ND5
MT-ND31	1.05536e-47	3.1692	0.905	0.72	2.98455e-43	T_SC6	MT-ND3
MT-ND4L2	9.65351e-42	2.48213	0.802	0.447	2.73001e-37	T_SC6	MT-ND4L
MT-ATP8	3.23884e-40	1.99378	0.516	0.136	9.15945e-36	T_SC6	MT-ATP8
MTRNR2L81	9.11965e-29	1.98992	0.468	0.147	2.57904e-24	T_SC6	MTRNR2L8
MTRNR2L12	1.02497e-16	2.78143	0.675	0.494	2.89863e-12	T_SC6	MTRNR2L12
PLCG22	9.6832e-07	1.43343	0.563	0.384	0.0273841	T_SC6	PLCG2
SYPL11	0.00134076	0.501116	0.31	0.204	1	T_SC6	SYPL1
SFN1	0.00287733	0.838156	0.389	0.308	1	T_SC6	SFN
NEAT12	0.00445008	1.01537	0.73	0.695	1	T_SC6	NEAT1

## Sheet: dermis
Supplementary Data9. Differentially Expressed Genes (DEGs) in each subcluster (epidermis：n=7, T_SC0-T_SC6；dermis: n= 7, T_SC0-T_SC6) of T cells in the epidermis and dermis dataset with the cutoff by logFC≥0.25,Pvalue＜0.05. The P value was calculated in two-side Wilcoxon Rank Sum test
Dermis
	p_val	avg_log2FC	pct.1	pct.2	p_val_adj	cluster	gene
FTH1	0	1.24034	0.999	0.958	0	T_SC0	FTH1
GPR183	0	1.09338	0.808	0.491	0	T_SC0	GPR183
IL7R	0	0.886189	0.962	0.711	0	T_SC0	IL7R
TRAT1	0	0.804379	0.603	0.341	0	T_SC0	TRAT1
CD40LG	0	0.741422	0.433	0.156	0	T_SC0	CD40LG
PABPC1	0	0.700711	0.924	0.763	0	T_SC0	PABPC1
VIM	0	0.692907	0.977	0.883	0	T_SC0	VIM
MANF	0	0.653508	0.555	0.303	0	T_SC0	MANF
LTB	0	0.64398	0.737	0.479	0	T_SC0	LTB
HSP90B1	0	0.604918	0.802	0.567	0	T_SC0	HSP90B1
EZR	0	0.570697	0.878	0.706	0	T_SC0	EZR
RPS16	0	0.566746	0.998	0.937	0	T_SC0	RPS16
FAM107B	0	0.562199	0.84	0.637	0	T_SC0	FAM107B
RORA	0	0.559967	0.774	0.542	0	T_SC0	RORA
TMSB4X	0	0.549912	0.999	0.978	0	T_SC0	TMSB4X
FOXP1	0	0.530878	0.657	0.449	0	T_SC0	FOXP1
DNAJB9	0	0.514863	0.485	0.271	0	T_SC0	DNAJB9
TPT1	0	0.497772	0.999	0.972	0	T_SC0	TPT1
HSPA5	0	0.492317	0.798	0.579	0	T_SC0	HSPA5
XBP1	0	0.4838	0.651	0.408	0	T_SC0	XBP1
ARL4C	0	0.466249	0.764	0.571	0	T_SC0	ARL4C
SERP1	0	0.45339	0.837	0.642	0	T_SC0	SERP1
TNFRSF4	0	0.448221	0.648	0.369	0	T_SC0	TNFRSF4
CREM	0	0.439342	0.94	0.739	0	T_SC0	CREM
RPLP0	0	0.409429	0.962	0.846	0	T_SC0	RPLP0
PTMA	0	0.394621	0.999	0.966	0	T_SC0	PTMA
RPL10	0	0.393983	0.999	0.974	0	T_SC0	RPL10
RPS12	0	0.39129	0.999	0.973	0	T_SC0	RPS12
RPL36AL	0	0.379629	0.964	0.839	0	T_SC0	RPL36AL
RPS13	0	0.379295	0.995	0.924	0	T_SC0	RPS13
RPS4X	0	0.359349	0.998	0.943	0	T_SC0	RPS4X
RPSA	0	0.358761	0.975	0.879	0	T_SC0	RPSA
EEF1A1	0	0.357251	0.999	0.974	0	T_SC0	EEF1A1
RPS27A	0	0.353119	0.998	0.955	0	T_SC0	RPS27A
RPL14	0	0.34967	0.997	0.944	0	T_SC0	RPL14
RPL34	0	0.338827	0.998	0.959	0	T_SC0	RPL34
RPL32	0	0.338517	0.999	0.964	0	T_SC0	RPL32
RPL11	0	0.332833	0.999	0.962	0	T_SC0	RPL11
RPL5	0	0.325475	0.979	0.888	0	T_SC0	RPL5
RPL8	0	0.323483	0.995	0.933	0	T_SC0	RPL8
RPLP1	0	0.320185	0.999	0.97	0	T_SC0	RPLP1
RPL3	0	0.318747	0.996	0.941	0	T_SC0	RPL3
RPS6	0	0.317561	0.996	0.937	0	T_SC0	RPS6
RPS8	0	0.315062	0.996	0.944	0	T_SC0	RPS8
RPL13	0	0.313969	0.999	0.976	0	T_SC0	RPL13
RPL30	0	0.31164	0.999	0.966	0	T_SC0	RPL30
RPS3A	0	0.308584	0.995	0.937	0	T_SC0	RPS3A
RPL9	0	0.308239	0.997	0.938	0	T_SC0	RPL9
RPL21	0	0.303409	0.995	0.937	0	T_SC0	RPL21
RPL36	0	0.298863	0.995	0.952	0	T_SC0	RPL36
RPS25	0	0.295021	0.996	0.942	0	T_SC0	RPS25
RPS18	0	0.290421	0.999	0.976	0	T_SC0	RPS18
RPS3	0	0.286198	0.998	0.95	0	T_SC0	RPS3
RPL12	0	0.285359	0.997	0.954	0	T_SC0	RPL12
RPL19	0	0.273422	0.999	0.958	0	T_SC0	RPL19
FAU	0	0.273108	0.998	0.944	0	T_SC0	FAU
RPS2	0	0.272199	0.999	0.96	0	T_SC0	RPS2
RPL41	0	0.27111	1	0.979	0	T_SC0	RPL41
RPL18	0	0.270578	0.997	0.942	0	T_SC0	RPL18
SRGN	1.19557e-305	0.345269	0.994	0.894	3.57248e-301	T_SC0	SRGN
BTG1	3.95097e-303	0.384945	0.987	0.931	1.18059e-298	T_SC0	BTG1
SSR3	1.41817e-298	0.499063	0.547	0.356	4.23762e-294	T_SC0	SSR3
SARAF	2.8532e-296	0.373884	0.935	0.786	8.52565e-292	T_SC0	SARAF
ANKRD12	2.18139e-292	0.373096	0.895	0.734	6.51823e-288	T_SC0	ANKRD12
RPL35A	4.47472e-291	0.272489	0.995	0.939	1.33709e-286	T_SC0	RPL35A
PBX4	9.32407e-290	0.471637	0.427	0.242	2.78613e-285	T_SC0	PBX4
ANKRD28	1.51576e-289	0.386748	0.333	0.162	4.52924e-285	T_SC0	ANKRD28
RPS14	7.04808e-289	0.252137	0.998	0.955	2.10604e-284	T_SC0	RPS14
AP3M2	7.50948e-288	0.427724	0.338	0.169	2.24391e-283	T_SC0	AP3M2
PDE4B	6.59977e-287	0.424915	0.559	0.355	1.97208e-282	T_SC0	PDE4B
RPL39	3.71276e-286	0.267274	0.996	0.953	1.10941e-281	T_SC0	RPL39
RPS28	7.09913e-281	0.270738	0.995	0.954	2.12129e-276	T_SC0	RPS28
GLIPR1	1.01379e-279	0.534302	0.356	0.189	3.02932e-275	T_SC0	GLIPR1
PPIB	1.1086e-279	0.441443	0.705	0.519	3.3126e-275	T_SC0	PPIB
RPS5	5.29399e-262	0.295038	0.982	0.892	1.5819e-257	T_SC0	RPS5
DUSP5	1.18613e-259	0.429915	0.556	0.362	3.54428e-255	T_SC0	DUSP5
TGFB1	1.61997e-254	0.415936	0.679	0.485	4.84065e-250	T_SC0	TGFB1
KLRB1	2.07275e-253	0.638904	0.293	0.148	6.19359e-249	T_SC0	KLRB1
ZFAS1	9.32505e-250	0.337152	0.925	0.785	2.78642e-245	T_SC0	ZFAS1
SEC61B	4.48593e-244	0.417351	0.689	0.511	1.34044e-239	T_SC0	SEC61B
PLAC8	7.11096e-243	0.473275	0.31	0.161	2.12483e-238	T_SC0	PLAC8
RPS19	3.28875e-237	0.253396	0.998	0.964	9.82713e-233	T_SC0	RPS19
NDUFV2	1.63222e-235	0.3704	0.782	0.595	4.87725e-231	T_SC0	NDUFV2
SELENOK	2.22024e-234	0.311009	0.878	0.698	6.63429e-230	T_SC0	SELENOK
HINT1	4.97221e-228	0.321762	0.894	0.74	1.48575e-223	T_SC0	HINT1
CYTIP	5.7524e-228	0.357175	0.864	0.692	1.71887e-223	T_SC0	CYTIP
RPS21	2.35159e-226	0.274606	0.98	0.909	7.02679e-222	T_SC0	RPS21
YBX1	4.05186e-225	0.330901	0.864	0.709	1.21073e-220	T_SC0	YBX1
RILPL2	1.22518e-224	0.42617	0.527	0.354	3.66097e-220	T_SC0	RILPL2
SLAMF1	5.91157e-223	0.420393	0.366	0.212	1.76644e-218	T_SC0	SLAMF1
EML4	1.35693e-222	0.328439	0.752	0.577	4.05465e-218	T_SC0	EML4
GPR65	4.80318e-222	0.411331	0.412	0.249	1.43524e-217	T_SC0	GPR65
SNHG12	7.03334e-221	0.407276	0.555	0.383	2.10163e-216	T_SC0	SNHG12
RPLP2	8.25587e-219	0.258245	0.99	0.924	2.46694e-214	T_SC0	RPLP2
CD44	1.80094e-218	0.305208	0.925	0.793	5.38138e-214	T_SC0	CD44
ANXA1	2.69966e-218	0.404569	0.757	0.564	8.06686e-214	T_SC0	ANXA1
RPL38	5.53e-215	0.311696	0.966	0.887	1.65242e-210	T_SC0	RPL38
RPS20	5.76962e-215	0.337781	0.934	0.822	1.72402e-210	T_SC0	RPS20
MBP	1.07695e-212	0.377957	0.638	0.459	3.21802e-208	T_SC0	MBP
EEF1B2	1.66079e-208	0.303975	0.916	0.792	4.96262e-204	T_SC0	EEF1B2
PPP1CB	9.50525e-208	0.38228	0.647	0.472	2.84026e-203	T_SC0	PPP1CB
CD55	7.53288e-206	0.343965	0.54	0.362	2.2509e-201	T_SC0	CD55
CCDC107	4.04563e-202	0.375833	0.452	0.292	1.20887e-197	T_SC0	CCDC107
NPM1	1.62122e-201	0.277003	0.95	0.828	4.84438e-197	T_SC0	NPM1
FLNA	7.90786e-201	0.336572	0.596	0.421	2.36295e-196	T_SC0	FLNA
CDK2AP2	1.14363e-200	0.369388	0.432	0.275	3.41728e-196	T_SC0	CDK2AP2
DYNLT3	7.1135e-200	0.390694	0.368	0.221	2.12558e-195	T_SC0	DYNLT3
RCAN3	3.47407e-199	0.332021	0.375	0.224	1.03809e-194	T_SC0	RCAN3
FKBP11	4.10136e-196	0.364437	0.292	0.159	1.22553e-191	T_SC0	FKBP11
RPL22	1.33619e-194	0.259656	0.964	0.866	3.99267e-190	T_SC0	RPL22
MPZL3	1.07023e-192	0.32884	0.262	0.136	3.19796e-188	T_SC0	MPZL3
TUBA1B	5.94279e-191	0.286556	0.811	0.647	1.77576e-186	T_SC0	TUBA1B
PTGER4	4.77162e-188	0.277582	0.519	0.346	1.42581e-183	T_SC0	PTGER4
RPL23	2.23904e-187	0.286843	0.934	0.818	6.69047e-183	T_SC0	RPL23
PPP1R14B	8.68094e-187	0.366623	0.331	0.195	2.59395e-182	T_SC0	PPP1R14B
CYTH1	8.22467e-185	0.310674	0.545	0.378	2.45761e-180	T_SC0	CYTH1
TAGLN2	4.32688e-184	0.363389	0.669	0.511	1.29291e-179	T_SC0	TAGLN2
ABRACL	2.52615e-182	0.350948	0.428	0.276	7.54838e-178	T_SC0	ABRACL
RPL4	2.12283e-177	0.285185	0.874	0.737	6.34322e-173	T_SC0	RPL4
SYTL3	8.79869e-175	0.319998	0.647	0.478	2.62914e-170	T_SC0	SYTL3
ANXA2	3.31947e-174	0.359279	0.603	0.442	9.9189e-170	T_SC0	ANXA2
NANS	2.05885e-172	0.31846	0.368	0.227	6.15204e-168	T_SC0	NANS
TIMP1	1.67261e-171	0.529683	0.36	0.224	4.99793e-167	T_SC0	TIMP1
ITGB1	2.847e-168	0.332865	0.577	0.42	8.50711e-164	T_SC0	ITGB1
PPIA	7.20743e-168	0.259571	0.917	0.786	2.15365e-163	T_SC0	PPIA
SPCS2	4.46746e-167	0.340893	0.556	0.407	1.33492e-162	T_SC0	SPCS2
SKP1	2.98667e-163	0.252095	0.891	0.732	8.92447e-159	T_SC0	SKP1
NFKB1	5.36137e-162	0.312466	0.591	0.425	1.60203e-157	T_SC0	NFKB1
ZFP36L2	2.7525e-161	0.358416	0.873	0.753	8.22474e-157	T_SC0	ZFP36L2
PDIA3	6.26016e-161	0.318294	0.56	0.409	1.8706e-156	T_SC0	PDIA3
MYL6	1.18036e-159	0.250187	0.955	0.846	3.52703e-155	T_SC0	MYL6
SDF2L1	3.97975e-157	0.346128	0.322	0.198	1.18919e-152	T_SC0	SDF2L1
DDX21	9.70924e-157	0.282051	0.69	0.528	2.90122e-152	T_SC0	DDX21
FAM177A1	1.4624e-156	0.282965	0.695	0.525	4.3698e-152	T_SC0	FAM177A1
CYSTM1	3.8033e-156	0.302727	0.41	0.269	1.13646e-151	T_SC0	CYSTM1
SEC61G	1.4092e-155	0.343508	0.528	0.385	4.21084e-151	T_SC0	SEC61G
S100A11	6.25393e-155	0.348132	0.695	0.545	1.86874e-150	T_SC0	S100A11
S100A10	4.25541e-154	0.289425	0.908	0.79	1.27156e-149	T_SC0	S100A10
RAB8B	5.09141e-153	0.289858	0.697	0.533	1.52137e-148	T_SC0	RAB8B
RPL7	2.31207e-151	0.261446	0.902	0.773	6.90868e-147	T_SC0	RPL7
SC5D	8.77176e-149	0.33127	0.265	0.152	2.62109e-144	T_SC0	SC5D
KLF3	2.76219e-145	0.304748	0.329	0.204	8.25369e-141	T_SC0	KLF3
TMED2	7.07878e-145	0.305287	0.327	0.206	2.11521e-140	T_SC0	TMED2
RBMS1	6.95977e-144	0.320667	0.275	0.163	2.07965e-139	T_SC0	RBMS1
RAP1B	1.25105e-143	0.261077	0.728	0.569	3.73826e-139	T_SC0	RAP1B
METTL9	3.84591e-143	0.338095	0.374	0.248	1.1492e-138	T_SC0	METTL9
NAP1L1	1.29207e-142	0.255385	0.754	0.602	3.86084e-138	T_SC0	NAP1L1
PDE4D	7.55747e-142	0.384755	0.4	0.275	2.25825e-137	T_SC0	PDE4D
STK24	1.30897e-141	0.282555	0.281	0.167	3.91132e-137	T_SC0	STK24
TXN	1.44167e-141	0.417446	0.723	0.579	4.30786e-137	T_SC0	TXN
SELENOS	2.30231e-141	0.295709	0.394	0.264	6.87953e-137	T_SC0	SELENOS
TRAM1	6.93002e-141	0.282642	0.478	0.337	2.07076e-136	T_SC0	TRAM1
GPX4	7.59839e-141	0.251248	0.745	0.584	2.27047e-136	T_SC0	GPX4
MGAT4A	8.10883e-141	0.302565	0.309	0.188	2.423e-136	T_SC0	MGAT4A
B4GALT1	1.30092e-140	0.301271	0.409	0.275	3.88729e-136	T_SC0	B4GALT1
P4HB	5.67479e-138	0.281959	0.349	0.226	1.69568e-133	T_SC0	P4HB
CD6	9.85809e-136	0.271669	0.44	0.305	2.94569e-131	T_SC0	CD6
CALR	3.37481e-135	0.262523	0.692	0.539	1.00843e-130	T_SC0	CALR
CDKN1B	1.62613e-134	0.250622	0.584	0.435	4.85904e-130	T_SC0	CDKN1B
CUTA	2.84829e-133	0.309334	0.573	0.432	8.51097e-129	T_SC0	CUTA
GNAI3	3.12499e-133	0.302245	0.395	0.269	9.33777e-129	T_SC0	GNAI3
EPB41L4A-AS1	2.49481e-132	0.288382	0.478	0.343	7.45476e-128	T_SC0	EPB41L4A-AS1
EIF3E	6.05519e-132	0.273891	0.676	0.534	1.80935e-127	T_SC0	EIF3E
FOSL2	3.27961e-129	0.258244	0.479	0.337	9.79981e-125	T_SC0	FOSL2
MECP2	6.05508e-128	0.25073	0.513	0.373	1.80932e-123	T_SC0	MECP2
CD5	1.30939e-127	0.326715	0.399	0.277	3.91258e-123	T_SC0	CD5
MYDGF	5.54416e-123	0.275133	0.318	0.207	1.65665e-118	T_SC0	MYDGF
ISCA1	5.51021e-121	0.25384	0.452	0.32	1.64651e-116	T_SC0	ISCA1
PRNP	7.52378e-120	0.275697	0.417	0.287	2.24818e-115	T_SC0	PRNP
ATP1B3	6.72865e-119	0.316337	0.68	0.539	2.01059e-114	T_SC0	ATP1B3
DCXR	7.18444e-118	0.280427	0.494	0.36	2.14678e-113	T_SC0	DCXR
PHF20	5.65359e-117	0.267629	0.519	0.385	1.68935e-112	T_SC0	PHF20
LMAN1	9.4602e-117	0.285292	0.376	0.26	2.8268e-112	T_SC0	LMAN1
TIPARP	2.16524e-116	0.270646	0.519	0.384	6.46994e-112	T_SC0	TIPARP
SYPL1	2.05629e-115	0.256591	0.323	0.212	6.1444e-111	T_SC0	SYPL1
NDUFA6	2.58007e-115	0.265067	0.466	0.338	7.70951e-111	T_SC0	NDUFA6
LDHA	5.3863e-113	0.265163	0.698	0.556	1.60948e-108	T_SC0	LDHA
FKBP2	6.40293e-112	0.269782	0.274	0.174	1.91326e-107	T_SC0	FKBP2
BHLHE40	2.41445e-110	0.275767	0.315	0.208	7.21462e-106	T_SC0	BHLHE40
NDUFA12	2.75001e-109	0.284176	0.42	0.304	8.21729e-105	T_SC0	NDUFA12
PDIA6	3.94779e-108	0.27433	0.392	0.278	1.17964e-103	T_SC0	PDIA6
SPTBN1	1.96189e-105	0.272492	0.343	0.234	5.86232e-101	T_SC0	SPTBN1
EHD1	6.52827e-104	0.256886	0.299	0.197	1.95071e-99	T_SC0	EHD1
GPSM3	5.94042e-101	0.271163	0.557	0.431	1.77506e-96	T_SC0	GPSM3
YWHAH	9.13634e-101	0.289932	0.374	0.265	2.73003e-96	T_SC0	YWHAH
PLIN2	1.43631e-96	0.267277	0.477	0.354	4.29182e-92	T_SC0	PLIN2
SYAP1	1.12576e-94	0.252256	0.533	0.409	3.36389e-90	T_SC0	SYAP1
SATB1	1.17616e-93	0.280638	0.321	0.222	3.51449e-89	T_SC0	SATB1
PDCL3	9.61755e-91	0.254065	0.332	0.232	2.87382e-86	T_SC0	PDCL3
RGCC	7.58605e-87	0.3139	0.5	0.389	2.26679e-82	T_SC0	RGCC
LGALS3	2.2069e-84	0.285614	0.383	0.282	6.59445e-80	T_SC0	LGALS3
CCR7	2.48888e-72	0.284094	0.393	0.294	7.43702e-68	T_SC0	CCR7
AHR	2.44089e-70	0.35155	0.288	0.206	7.29363e-66	T_SC0	AHR
H1FX	8.19445e-70	0.288429	0.583	0.482	2.44858e-65	T_SC0	H1FX
KLF2	1.86748e-67	0.319883	0.503	0.403	5.5802e-63	T_SC0	KLF2
LMNA	1.112e-43	0.289303	0.592	0.505	3.32278e-39	T_SC0	LMNA
RPL17	8.18344e-36	0.280577	0.517	0.442	2.4453e-31	T_SC0	RPL17
MT2A	2.25869e-22	0.261221	0.737	0.68	6.7492e-18	T_SC0	MT2A
MT1X	7.66646e-09	0.331997	0.303	0.272	0.000229081	T_SC0	MT1X
XCL2	0	2.15482	0.414	0.067	0	T_SC1	XCL2
YBX3	0	2.02967	0.734	0.149	0	T_SC1	YBX3
CRTAM	0	1.85702	0.466	0.065	0	T_SC1	CRTAM
XCL1	0	1.72662	0.289	0.057	0	T_SC1	XCL1
CST7	0	1.69815	0.83	0.336	0	T_SC1	CST7
CD8A	0	1.68397	0.625	0.091	0	T_SC1	CD8A
NKG7	0	1.57182	0.719	0.147	0	T_SC1	NKG7
GZMB	0	1.57096	0.263	0.049	0	T_SC1	GZMB
METRNL	0	1.52283	0.756	0.287	0	T_SC1	METRNL
CCL5	0	1.49589	0.914	0.325	0	T_SC1	CCL5
TRGC2	0	1.45404	0.518	0.123	0	T_SC1	TRGC2
LITAF	0	1.40179	0.808	0.346	0	T_SC1	LITAF
LINC02446	0	1.36165	0.284	0.035	0	T_SC1	LINC02446
HLA-DQA1	0	1.28229	0.362	0.125	0	T_SC1	HLA-DQA1
CMC1	0	1.24887	0.304	0.114	0	T_SC1	CMC1
CD7	0	1.22253	0.807	0.447	0	T_SC1	CD7
CD8B	0	1.16865	0.405	0.063	0	T_SC1	CD8B
PIK3R1	0	1.11168	0.85	0.516	0	T_SC1	PIK3R1
HLA-DRB1	0	1.0982	0.648	0.397	0	T_SC1	HLA-DRB1
KLRD1	0	1.09003	0.251	0.037	0	T_SC1	KLRD1
SLA2	0	1.00744	0.325	0.055	0	T_SC1	SLA2
ZEB2	0	1.00489	0.485	0.159	0	T_SC1	ZEB2
TUBA4A	0	0.993686	0.811	0.597	0	T_SC1	TUBA4A
GZMK	0	0.968855	0.474	0.136	0	T_SC1	GZMK
SLAMF7	0	0.953302	0.298	0.042	0	T_SC1	SLAMF7
AKNA	0	0.92961	0.581	0.257	0	T_SC1	AKNA
TNFRSF9	0	0.926821	0.372	0.168	0	T_SC1	TNFRSF9
LYST	0	0.909463	0.647	0.355	0	T_SC1	LYST
GABARAPL1	0	0.894943	0.634	0.313	0	T_SC1	GABARAPL1
HLA-DPB1	0	0.873206	0.597	0.32	0	T_SC1	HLA-DPB1
FAM177A11	0	0.836586	0.742	0.529	0	T_SC1	FAM177A1
SH2D2A	0	0.834509	0.498	0.257	0	T_SC1	SH2D2A
SAMD3	0	0.824193	0.383	0.103	0	T_SC1	SAMD3
PTMS	0	0.823042	0.384	0.151	0	T_SC1	PTMS
LYAR	0	0.788197	0.504	0.209	0	T_SC1	LYAR
LINC01871	0	0.753615	0.301	0.11	0	T_SC1	LINC01871
CLEC2B	0	0.745153	0.825	0.521	0	T_SC1	CLEC2B
APMAP	0	0.705544	0.383	0.147	0	T_SC1	APMAP
RAB27A	0	0.701854	0.425	0.21	0	T_SC1	RAB27A
2022-09-07	0	0.679195	0.734	0.496	0	T_SC1	2022-09-07
GZMM	0	0.678813	0.482	0.226	0	T_SC1	GZMM
SYTL31	0	0.654563	0.729	0.473	0	T_SC1	SYTL3
ADGRE5	0	0.647214	0.534	0.309	0	T_SC1	ADGRE5
ITGA4	0	0.628918	0.433	0.208	0	T_SC1	ITGA4
CTSW	0	0.621378	0.323	0.106	0	T_SC1	CTSW
HLA-DPA1	0	0.617746	0.473	0.264	0	T_SC1	HLA-DPA1
CMIP	0	0.608784	0.33	0.145	0	T_SC1	CMIP
LAG3	0	0.608334	0.318	0.101	0	T_SC1	LAG3
PITPNC1	0	0.606948	0.411	0.197	0	T_SC1	PITPNC1
PTPN22	0	0.598934	0.518	0.294	0	T_SC1	PTPN22
RUNX3	0	0.587441	0.82	0.566	0	T_SC1	RUNX3
GGA2	0	0.556044	0.308	0.121	0	T_SC1	GGA2
WHRN	0	0.55497	0.265	0.089	0	T_SC1	WHRN
PRKCH	0	0.548184	0.456	0.25	0	T_SC1	PRKCH
GUK1	0	0.537029	0.77	0.578	0	T_SC1	GUK1
CBLB	0	0.529	0.435	0.222	0	T_SC1	CBLB
CCL4	0	0.479559	0.379	0.126	0	T_SC1	CCL4
DUSP2	0	0.473206	0.924	0.726	0	T_SC1	DUSP2
CLEC2D	0	0.47117	0.884	0.71	0	T_SC1	CLEC2D
CYBA	0	0.459284	0.877	0.714	0	T_SC1	CYBA
HLA-A	0	0.367988	0.998	0.965	0	T_SC1	HLA-A
HLA-B	0	0.339635	0.999	0.98	0	T_SC1	HLA-B
HLA-C	0	0.334409	0.997	0.959	0	T_SC1	HLA-C
HIST1H4C	1.10262e-303	0.701493	0.66	0.451	3.29473e-299	T_SC1	HIST1H4C
OASL	1.46444e-299	0.532665	0.39	0.199	4.37589e-295	T_SC1	OASL
SURF4	7.32555e-296	0.533668	0.547	0.338	2.18895e-291	T_SC1	SURF4
CHST12	9.38361e-283	0.52389	0.274	0.117	2.80392e-278	T_SC1	CHST12
SRGN1	2.61344e-282	0.34449	0.995	0.904	7.80923e-278	T_SC1	SRGN
SH2D1A	9.32489e-281	0.613574	0.447	0.255	2.78637e-276	T_SC1	SH2D1A
SERPINB9	1.94844e-280	0.5155	0.624	0.409	5.82213e-276	T_SC1	SERPINB9
FYN	1.38093e-271	0.451432	0.809	0.632	4.12634e-267	T_SC1	FYN
DCXR1	1.7852e-260	0.497625	0.559	0.356	5.33435e-256	T_SC1	DCXR
LEPROTL1	9.1171e-259	0.472103	0.76	0.576	2.72428e-254	T_SC1	LEPROTL1
CXCR4	6.47813e-258	0.39729	0.92	0.784	1.93573e-253	T_SC1	CXCR4
FOSL21	9.48096e-258	0.488764	0.539	0.335	2.83301e-253	T_SC1	FOSL2
STK17A	1.40354e-253	0.542393	0.726	0.544	4.19392e-249	T_SC1	STK17A
HMGB2	2.29686e-253	0.537759	0.766	0.58	6.86325e-249	T_SC1	HMGB2
PPP2R5C	5.18753e-252	0.45352	0.793	0.616	1.55009e-247	T_SC1	PPP2R5C
BICDL1	1.82874e-250	0.466129	0.516	0.321	5.46444e-246	T_SC1	BICDL1
OAZ1	7.81106e-249	0.304969	0.977	0.875	2.33402e-244	T_SC1	OAZ1
SMAP2	2.0166e-246	0.430816	0.822	0.629	6.0258e-242	T_SC1	SMAP2
PGRMC2	2.41276e-245	0.485983	0.323	0.163	7.20956e-241	T_SC1	PGRMC2
SPTBN11	5.07864e-245	0.498041	0.407	0.228	1.51755e-240	T_SC1	SPTBN1
TGFB11	5.79326e-235	0.450306	0.694	0.501	1.73108e-230	T_SC1	TGFB1
GSPT1	6.43207e-233	0.444863	0.667	0.472	1.92197e-228	T_SC1	GSPT1
PRDX6	2.72394e-232	0.490645	0.583	0.402	8.13939e-228	T_SC1	PRDX6
GSTP1	1.80698e-228	0.434535	0.496	0.308	5.39944e-224	T_SC1	GSTP1
IFITM2	9.56978e-228	0.561204	0.766	0.623	2.85955e-223	T_SC1	IFITM2
RAB9A	4.82764e-227	0.448701	0.577	0.378	1.44255e-222	T_SC1	RAB9A
MSN	5.42158e-227	0.447329	0.678	0.493	1.62002e-222	T_SC1	MSN
CEMIP2	1.13686e-226	0.58865	0.572	0.393	3.39706e-222	T_SC1	CEMIP2
PTPRC	5.58835e-226	0.407215	0.944	0.878	1.66985e-221	T_SC1	PTPRC
CD3D	1.14487e-225	0.460989	0.788	0.631	3.421e-221	T_SC1	CD3D
SYAP11	1.6451e-222	0.495434	0.589	0.407	4.91572e-218	T_SC1	SYAP1
GAPDH	3.66032e-222	0.419384	0.934	0.824	1.09374e-217	T_SC1	GAPDH
ZFP36L21	3.08249e-220	0.445041	0.893	0.76	9.2108e-216	T_SC1	ZFP36L2
FGFR1OP2	3.59564e-220	0.466508	0.655	0.476	1.07441e-215	T_SC1	FGFR1OP2
S100A101	1.36006e-219	0.446612	0.92	0.799	4.06399e-215	T_SC1	S100A10
ABHD17A	3.13701e-218	0.425635	0.53	0.349	9.3737e-214	T_SC1	ABHD17A
LY9	1.59244e-217	0.466956	0.263	0.125	4.75836e-213	T_SC1	LY9
SURF2	2.31523e-217	0.456589	0.333	0.179	6.91815e-213	T_SC1	SURF2
EMD	3.68879e-217	0.425588	0.521	0.338	1.10225e-212	T_SC1	EMD
MYO1G	3.54102e-209	0.430666	0.354	0.195	1.05809e-204	T_SC1	MYO1G
IL21R	2.13893e-206	0.393524	0.262	0.126	6.39133e-202	T_SC1	IL21R
KRAS	6.95669e-206	0.442089	0.439	0.269	2.07873e-201	T_SC1	KRAS
CREM1	8.54506e-206	0.335732	0.934	0.761	2.55335e-201	T_SC1	CREM
VPS37B	1.44691e-205	0.380746	0.402	0.232	4.32352e-201	T_SC1	VPS37B
HCST	2.21562e-204	0.365064	0.666	0.472	6.62048e-200	T_SC1	HCST
FTL	7.22313e-197	0.382206	0.989	0.937	2.15834e-192	T_SC1	FTL
G3BP2	7.94263e-195	0.416055	0.682	0.509	2.37334e-190	T_SC1	G3BP2
HLA-DQB1	1.67652e-190	0.546595	0.394	0.238	5.00962e-186	T_SC1	HLA-DQB1
LRMP	4.87487e-190	0.393429	0.271	0.137	1.45666e-185	T_SC1	LRMP
TCF7	2.07898e-186	0.414556	0.53	0.358	6.2122e-182	T_SC1	TCF7
NAA50	1.70106e-185	0.406908	0.396	0.24	5.08294e-181	T_SC1	NAA50
SNHG15	1.33895e-183	0.444339	0.604	0.435	4.0009e-179	T_SC1	SNHG15
SKP11	2.23985e-180	0.339775	0.886	0.749	6.69291e-176	T_SC1	SKP1
ATP1B31	2.48013e-180	0.378757	0.727	0.54	7.41089e-176	T_SC1	ATP1B3
CD3G	1.28995e-177	0.42132	0.534	0.369	3.85451e-173	T_SC1	CD3G
RELB	8.56517e-176	0.427726	0.489	0.328	2.55936e-171	T_SC1	RELB
HLA-DRA	3.01745e-174	0.706831	0.385	0.242	9.01643e-170	T_SC1	HLA-DRA
DHX36	6.8663e-174	0.357982	0.597	0.428	2.05172e-169	T_SC1	DHX36
ITM2C	7.52552e-174	0.446732	0.301	0.165	2.2487e-169	T_SC1	ITM2C
TRPC4AP	3.60472e-172	0.325398	0.288	0.154	1.07713e-167	T_SC1	TRPC4AP
ORAI1	3.25559e-170	0.399848	0.403	0.251	9.72802e-166	T_SC1	ORAI1
SERPINB1	1.29092e-169	0.476167	0.392	0.245	3.85739e-165	T_SC1	SERPINB1
NDUFS5	8.93546e-168	0.368549	0.745	0.582	2.67001e-163	T_SC1	NDUFS5
CNOT6L	2.06799e-166	0.333413	0.802	0.641	6.17935e-162	T_SC1	CNOT6L
BAZ1A	8.62185e-165	0.398972	0.678	0.519	2.5763e-160	T_SC1	BAZ1A
RHOH	2.52064e-164	0.376158	0.712	0.553	7.53192e-160	T_SC1	RHOH
IL2RB	2.69438e-164	0.350871	0.302	0.168	8.05109e-160	T_SC1	IL2RB
ISG20	9.0049e-164	0.3894	0.844	0.701	2.69075e-159	T_SC1	ISG20
CD441	9.49663e-164	0.297956	0.921	0.807	2.83769e-159	T_SC1	CD44
CMTM7	5.98627e-163	0.403926	0.3	0.17	1.78876e-158	T_SC1	CMTM7
REL	2.05333e-162	0.308308	0.85	0.705	6.13557e-158	T_SC1	REL
RIPOR2	1.50593e-160	0.422893	0.473	0.318	4.49988e-156	T_SC1	RIPOR2
PSMD13	2.17415e-160	0.427517	0.426	0.277	6.49657e-156	T_SC1	PSMD13
GIMAP4	2.38759e-160	0.443132	0.383	0.236	7.13437e-156	T_SC1	GIMAP4
TENT4B	6.40943e-160	0.355373	0.279	0.152	1.9152e-155	T_SC1	TENT4B
PGK1	3.24163e-158	0.428839	0.636	0.489	9.68631e-154	T_SC1	PGK1
SRRT	1.27367e-157	0.41244	0.303	0.175	3.80585e-153	T_SC1	SRRT
RAB8B1	1.30324e-157	0.351468	0.709	0.547	3.8942e-153	T_SC1	RAB8B
IFNGR1	2.22518e-157	0.354014	0.27	0.145	6.64905e-153	T_SC1	IFNGR1
SMCHD1	1.72034e-156	0.329138	0.828	0.704	5.14055e-152	T_SC1	SMCHD1
S1PR4	1.74812e-156	0.390356	0.302	0.173	5.22356e-152	T_SC1	S1PR4
B4GALT11	9.16449e-156	0.35248	0.435	0.282	2.73844e-151	T_SC1	B4GALT1
CHCHD2	2.7087e-154	0.288595	0.898	0.761	8.09388e-150	T_SC1	CHCHD2
ARAP2	5.564e-154	0.322788	0.419	0.266	1.66258e-149	T_SC1	ARAP2
SLC7A5	1.41584e-150	0.369716	0.299	0.171	4.23067e-146	T_SC1	SLC7A5
KLF31	2.46696e-150	0.360103	0.349	0.211	7.37153e-146	T_SC1	KLF3
KLF21	1.04922e-148	0.447641	0.556	0.398	3.13518e-144	T_SC1	KLF2
NFKB11	6.44674e-148	0.395459	0.592	0.442	1.92635e-143	T_SC1	NFKB1
HNRNPDL	2.85222e-146	0.274738	0.86	0.733	8.52273e-142	T_SC1	HNRNPDL
STAG2	4.33012e-146	0.371024	0.464	0.316	1.29388e-141	T_SC1	STAG2
TNFRSF1B	4.37036e-146	0.298679	0.599	0.432	1.30591e-141	T_SC1	TNFRSF1B
BZW1	1.15227e-142	0.333984	0.658	0.51	3.44309e-138	T_SC1	BZW1
OFD1	5.49544e-142	0.345146	0.458	0.311	1.64209e-137	T_SC1	OFD1
GYPC	5.94911e-142	0.359766	0.41	0.266	1.77765e-137	T_SC1	GYPC
ARFGAP3	8.25716e-139	0.331993	0.364	0.229	2.46732e-134	T_SC1	ARFGAP3
BUB3	1.14663e-135	0.352937	0.468	0.326	3.42624e-131	T_SC1	BUB3
PARP8	3.71106e-135	0.261924	0.389	0.247	1.1089e-130	T_SC1	PARP8
CALM2	3.81921e-135	0.295972	0.827	0.683	1.14122e-130	T_SC1	CALM2
MGAT4A1	4.64673e-135	0.366785	0.323	0.196	1.38849e-130	T_SC1	MGAT4A
MAGED2	1.73495e-134	0.341228	0.313	0.188	5.18421e-130	T_SC1	MAGED2
IL10RA	7.0341e-134	0.288415	0.444	0.298	2.10186e-129	T_SC1	IL10RA
CD96	2.0543e-132	0.365075	0.487	0.343	6.13847e-128	T_SC1	CD96
CD551	1.01108e-131	0.38047	0.528	0.383	3.0212e-127	T_SC1	CD55
PPP2R5A	1.81265e-131	0.297889	0.289	0.169	5.41639e-127	T_SC1	PPP2R5A
PPDPF	4.90629e-128	0.325811	0.701	0.559	1.46605e-123	T_SC1	PPDPF
COX7B	5.9321e-128	0.320655	0.664	0.519	1.77257e-123	T_SC1	COX7B
MYL12B	4.86548e-127	0.272681	0.874	0.744	1.45385e-122	T_SC1	MYL12B
SDCBP	6.17776e-127	0.340897	0.649	0.506	1.84598e-122	T_SC1	SDCBP
POMP	7.46927e-127	0.303869	0.526	0.379	2.23189e-122	T_SC1	POMP
NFE2L2	7.61259e-127	0.324186	0.636	0.489	2.27472e-122	T_SC1	NFE2L2
HIST1H1C	7.14273e-126	0.348808	0.402	0.268	2.13432e-121	T_SC1	HIST1H1C
FLNA1	2.50866e-124	0.29118	0.591	0.44	7.49613e-120	T_SC1	FLNA
ASXL2	2.99319e-124	0.318482	0.254	0.146	8.94395e-120	T_SC1	ASXL2
LYSMD2	1.38666e-123	0.313306	0.298	0.179	4.14348e-119	T_SC1	LYSMD2
C4orf3	1.57656e-123	0.323061	0.507	0.366	4.71093e-119	T_SC1	C4orf3
SLC38A1	1.73491e-123	0.288351	0.582	0.43	5.18408e-119	T_SC1	SLC38A1
SLFN11	3.01041e-123	0.280943	0.293	0.175	8.99542e-119	T_SC1	SLFN11
RNF115	1.59081e-122	0.286631	0.273	0.161	4.75351e-118	T_SC1	RNF115
ARPC2	5.55958e-122	0.266459	0.843	0.715	1.66126e-117	T_SC1	ARPC2
APOBEC3G	2.33681e-119	0.328706	0.262	0.154	6.98263e-115	T_SC1	APOBEC3G
CYSTM11	1.16407e-118	0.320304	0.413	0.282	3.47835e-114	T_SC1	CYSTM1
CDC42SE1	3.10722e-118	0.300026	0.405	0.275	9.28467e-114	T_SC1	CDC42SE1
ATP6V1G1	1.71447e-117	0.266405	0.721	0.577	5.12302e-113	T_SC1	ATP6V1G1
H1FX1	2.69825e-117	0.353877	0.623	0.481	8.06265e-113	T_SC1	H1FX
CD53	6.15486e-117	0.292584	0.569	0.424	1.83913e-112	T_SC1	CD53
IKZF3	7.93273e-117	0.276419	0.405	0.268	2.37038e-112	T_SC1	IKZF3
RHOA	5.70835e-116	0.293864	0.702	0.565	1.70571e-111	T_SC1	RHOA
SEC14L1	1.34536e-115	0.283256	0.299	0.183	4.02008e-111	T_SC1	SEC14L1
JAML	3.77745e-115	0.34818	0.314	0.197	1.12874e-110	T_SC1	JAML
CCDC93	1.98067e-114	0.283943	0.259	0.153	5.91843e-110	T_SC1	CCDC93
OST4	2.7059e-114	0.266481	0.811	0.676	8.0855e-110	T_SC1	OST4
EZR1	8.41869e-114	0.288979	0.855	0.73	2.51559e-109	T_SC1	EZR
SELENOS1	3.41923e-113	0.290363	0.406	0.275	1.0217e-108	T_SC1	SELENOS
CD48	3.4804e-113	0.261977	0.779	0.643	1.03998e-108	T_SC1	CD48
ABCF1	8.58411e-113	0.290365	0.416	0.286	2.56502e-108	T_SC1	ABCF1
CDC42SE2	2.73712e-112	0.263527	0.761	0.627	8.17879e-108	T_SC1	CDC42SE2
SERBP1	4.00575e-112	0.271696	0.72	0.578	1.19696e-107	T_SC1	SERBP1
PREX1	5.81942e-112	0.267321	0.369	0.244	1.7389e-107	T_SC1	PREX1
EIF5B	6.47713e-112	0.28962	0.528	0.39	1.93543e-107	T_SC1	EIF5B
GNG2	1.10374e-111	0.390115	0.525	0.395	3.29808e-107	T_SC1	GNG2
SERP11	2.8063e-111	0.265574	0.807	0.669	8.3855e-107	T_SC1	SERP1
PSMA7	1.69162e-110	0.263232	0.768	0.622	5.05473e-106	T_SC1	PSMA7
GHITM	3.11667e-110	0.302041	0.43	0.302	9.31293e-106	T_SC1	GHITM
ROMO1	9.41872e-110	0.333494	0.422	0.297	2.81441e-105	T_SC1	ROMO1
RARRES3	2.71113e-109	0.309283	0.43	0.295	8.10112e-105	T_SC1	RARRES3
EBP	1.09803e-108	0.323903	0.273	0.166	3.28101e-104	T_SC1	EBP
SACM1L	1.8138e-108	0.251822	0.263	0.158	5.41982e-104	T_SC1	SACM1L
MAP1LC3A	1.98611e-108	0.31914	0.281	0.174	5.93469e-104	T_SC1	MAP1LC3A
CD63	1.0732e-107	0.284775	0.589	0.452	3.20684e-103	T_SC1	CD63
MANF1	2.65055e-106	0.310411	0.481	0.348	7.92012e-102	T_SC1	MANF
PTP4A2	3.2613e-106	0.297696	0.642	0.507	9.74509e-102	T_SC1	PTP4A2
ANXA11	6.9639e-106	0.285249	0.356	0.239	2.08088e-101	T_SC1	ANXA11
CSNK1D	1.09066e-105	0.253842	0.41	0.284	3.25899e-101	T_SC1	CSNK1D
PARK7	1.15996e-105	0.263213	0.583	0.445	3.46607e-101	T_SC1	PARK7
SEMA4D	2.07327e-105	0.266475	0.375	0.253	6.19514e-101	T_SC1	SEMA4D
HERPUD2	2.192e-105	0.283757	0.31	0.197	6.54992e-101	T_SC1	HERPUD2
PHF20L1	1.42344e-103	0.261555	0.289	0.181	4.25339e-99	T_SC1	PHF20L1
LRRFIP1	2.02972e-103	0.298876	0.634	0.502	6.06501e-99	T_SC1	LRRFIP1
TGFBR2	4.18149e-103	0.256684	0.354	0.236	1.24947e-98	T_SC1	TGFBR2
JTB	5.26479e-103	0.271525	0.531	0.397	1.57317e-98	T_SC1	JTB
VPS26A	6.42201e-103	0.277444	0.295	0.187	1.91896e-98	T_SC1	VPS26A
CYTIP1	2.68593e-102	0.258462	0.846	0.714	8.02583e-98	T_SC1	CYTIP
PHF201	4.98377e-102	0.302156	0.529	0.396	1.4892e-97	T_SC1	PHF20
IFI16	2.74285e-101	0.264	0.647	0.51	8.1959e-97	T_SC1	IFI16
PTP4A1	4.03893e-101	0.301673	0.43	0.305	1.20687e-96	T_SC1	PTP4A1
RASGRP1	2.37505e-99	0.367546	0.415	0.302	7.09687e-95	T_SC1	RASGRP1
GPCPD1	1.01085e-98	0.265234	0.349	0.233	3.02051e-94	T_SC1	GPCPD1
PBX41	7.64295e-97	0.29455	0.387	0.271	2.28379e-92	T_SC1	PBX4
CANX	1.66984e-96	0.317203	0.412	0.296	4.98966e-92	T_SC1	CANX
HMCES	7.65893e-96	0.25171	0.33	0.219	2.28856e-91	T_SC1	HMCES
SEC62	2.3709e-95	0.250609	0.556	0.426	7.08449e-91	T_SC1	SEC62
AKAP13	3.4571e-95	0.261171	0.684	0.558	1.03302e-90	T_SC1	AKAP13
PAPOLA	2.46814e-93	0.261099	0.566	0.435	7.37504e-89	T_SC1	PAPOLA
DNAJC1	6.75022e-93	0.284222	0.405	0.287	2.01703e-88	T_SC1	DNAJC1
UQCRFS1	1.12249e-92	0.273426	0.38	0.268	3.3541e-88	T_SC1	UQCRFS1
PRKX	4.79396e-92	0.255852	0.312	0.206	1.43248e-87	T_SC1	PRKX
ANP32A	2.37681e-91	0.278323	0.38	0.267	7.10216e-87	T_SC1	ANP32A
LDHA1	4.18797e-91	0.325683	0.692	0.572	1.25141e-86	T_SC1	LDHA
NINJ1	3.79761e-88	0.314351	0.428	0.313	1.13476e-83	T_SC1	NINJ1
ANXA5	5.79836e-88	0.293882	0.475	0.357	1.73261e-83	T_SC1	ANXA5
H2AFJ	3.44263e-87	0.314113	0.396	0.287	1.02869e-82	T_SC1	H2AFJ
GPR651	5.39941e-87	0.252706	0.387	0.272	1.6134e-82	T_SC1	GPR65
POLR2K	1.34665e-86	0.269088	0.462	0.344	4.02392e-82	T_SC1	POLR2K
CD74	7.42704e-86	0.281587	0.611	0.488	2.21927e-81	T_SC1	CD74
BCL2A1	1.2266e-81	0.258784	0.306	0.205	3.6652e-77	T_SC1	BCL2A1
RAB5IF	3.8406e-78	0.279888	0.325	0.228	1.14761e-73	T_SC1	RAB5IF
LSM14A	1.78459e-76	0.251285	0.354	0.253	5.33254e-72	T_SC1	LSM14A
CHCHD10	5.30607e-74	0.251347	0.324	0.227	1.58551e-69	T_SC1	CHCHD10
BRD7	3.2887e-73	0.264938	0.312	0.219	9.82696e-69	T_SC1	BRD7
BIRC3	9.58577e-63	0.266794	0.807	0.72	2.86432e-58	T_SC1	BIRC3
HIST1H2AC	4.78274e-55	0.292061	0.269	0.191	1.42913e-50	T_SC1	HIST1H2AC
PLCG2	0	2.1554	0.545	0.389	0	T_SC2	PLCG2
HSPA1B	0	2.11671	0.748	0.433	0	T_SC2	HSPA1B
FOS	0	1.83869	0.597	0.468	0	T_SC2	FOS
FOSB	0	1.79206	0.447	0.236	0	T_SC2	FOSB
DNAJB1	0	1.78076	0.764	0.624	0	T_SC2	DNAJB1
JUN	0	1.74948	0.69	0.521	0	T_SC2	JUN
DUSP1	0	1.72315	0.635	0.481	0	T_SC2	DUSP1
HSPA1A	0	1.62379	0.843	0.781	0	T_SC2	HSPA1A
PPP1R15A	0	1.53541	0.723	0.638	0	T_SC2	PPP1R15A
NR4A1	0	1.47682	0.437	0.227	0	T_SC2	NR4A1
MALAT1	0	0.669571	0.997	1	0	T_SC2	MALAT1
HSPA8	9.02316e-263	0.974685	0.775	0.808	2.69621e-258	T_SC2	HSPA8
HSP90AA1	5.64477e-251	0.866476	0.91	0.962	1.68671e-246	T_SC2	HSP90AA1
GADD45B	9.55715e-227	1.36804	0.61	0.562	2.85577e-222	T_SC2	GADD45B
HSPA6	5.52357e-225	1.7766	0.409	0.279	1.6505e-220	T_SC2	HSPA6
TNF	2.1965e-219	1.46871	0.286	0.154	6.56337e-215	T_SC2	TNF
JUNB	4.48258e-164	1.02698	0.748	0.785	1.33944e-159	T_SC2	JUNB
TXNIP	3.36746e-154	0.740182	0.573	0.501	1.00623e-149	T_SC2	TXNIP
BTG2	1.59122e-132	1.11007	0.483	0.433	4.75472e-128	T_SC2	BTG2
IER2	8.23595e-124	1.16949	0.578	0.588	2.46099e-119	T_SC2	IER2
DNAJB4	6.78656e-120	0.906052	0.272	0.177	2.02789e-115	T_SC2	DNAJB4
HSPB1	5.82896e-112	1.07675	0.572	0.568	1.74175e-107	T_SC2	HSPB1
BAG3	3.73429e-110	0.936673	0.29	0.2	1.11584e-105	T_SC2	BAG3
HSPH1	7.0462e-110	1.01672	0.608	0.596	2.10547e-105	T_SC2	HSPH1
INTS6	1.52702e-108	1.13991	0.333	0.254	4.56288e-104	T_SC2	INTS6
TRA2B	2.37325e-107	0.927417	0.526	0.509	7.0915e-103	T_SC2	TRA2B
MTRNR2L12	2.03683e-105	0.940593	0.722	0.783	6.08626e-101	T_SC2	MTRNR2L12
CLK1	1.86726e-102	0.895036	0.544	0.547	5.57957e-98	T_SC2	CLK1
FUS	7.53809e-102	0.836122	0.612	0.65	2.25246e-97	T_SC2	FUS
UBB	7.48161e-95	0.70557	0.759	0.872	2.23558e-90	T_SC2	UBB
NFKBIA	2.17985e-94	0.740763	0.709	0.741	6.51362e-90	T_SC2	NFKBIA
RNF213	3.8031e-91	1.07162	0.511	0.494	1.1364e-86	T_SC2	RNF213
IFI44L	6.71659e-81	1.08833	0.463	0.443	2.00698e-76	T_SC2	IFI44L
MT-ND2	1.11547e-80	0.566674	0.786	0.874	3.33312e-76	T_SC2	MT-ND2
MT-ATP6	7.26132e-79	0.528725	0.819	0.907	2.16976e-74	T_SC2	MT-ATP6
CD69	5.7564e-78	0.917024	0.602	0.635	1.72007e-73	T_SC2	CD69
KLF6	1.43044e-71	0.670283	0.711	0.78	4.27429e-67	T_SC2	KLF6
ACAP1	2.36689e-67	0.820936	0.396	0.357	7.07251e-63	T_SC2	ACAP1
ZFAND2A	4.09714e-67	0.923793	0.322	0.264	1.22427e-62	T_SC2	ZFAND2A
UBC	9.07719e-66	0.570635	0.9	0.979	2.71236e-61	T_SC2	UBC
SLC38A2	2.00367e-60	0.897099	0.482	0.481	5.98717e-56	T_SC2	SLC38A2
DNAJA1	2.41391e-59	0.823489	0.639	0.744	7.21301e-55	T_SC2	DNAJA1
NEU1	4.25575e-52	0.772487	0.27	0.218	1.27166e-47	T_SC2	NEU1
DEDD2	1.43946e-50	0.612974	0.298	0.246	4.30125e-46	T_SC2	DEDD2
AHNAK	2.12608e-50	0.804137	0.491	0.486	6.35293e-46	T_SC2	AHNAK
CCNL1	1.09306e-47	0.683443	0.586	0.649	3.26616e-43	T_SC2	CCNL1
PPP1R10	1.16384e-40	0.870581	0.305	0.274	3.47767e-36	T_SC2	PPP1R10
MT-CYB	2.40444e-40	0.450871	0.736	0.82	7.18469e-36	T_SC2	MT-CYB
XAF1	2.42435e-40	0.880334	0.317	0.285	7.2442e-36	T_SC2	XAF1
ASH1L	2.7282e-39	0.299131	0.246	0.37	8.15214e-35	T_SC2	ASH1L
NABP1	2.91462e-38	0.85378	0.327	0.297	8.70917e-34	T_SC2	NABP1
ACTB	5.63786e-37	0.603497	0.686	0.814	1.68465e-32	T_SC2	ACTB
CITED2	1.7328e-36	0.720316	0.261	0.22	5.17778e-32	T_SC2	CITED2
IER5	2.55835e-36	1.18313	0.431	0.443	7.64461e-32	T_SC2	IER5
MT-ND4	2.85718e-32	0.38356	0.774	0.876	8.53753e-28	T_SC2	MT-ND4
HNRNPU	6.90092e-30	0.639488	0.648	0.747	2.06206e-25	T_SC2	HNRNPU
DYNC1H1	1.19e-27	0.277046	0.255	0.362	3.55583e-23	T_SC2	DYNC1H1
XIST	1.26556e-27	0.905082	0.435	0.451	3.78161e-23	T_SC2	XIST
N4BP2L2	3.46839e-27	0.306996	0.418	0.58	1.03639e-22	T_SC2	N4BP2L2
CST3	1.09847e-25	0.330941	0.233	0.326	3.28234e-21	T_SC2	CST3
CD52	2.08234e-25	0.495276	0.497	0.528	6.22224e-21	T_SC2	CD52
HNRNPH1	3.16473e-25	0.684119	0.494	0.545	9.45654e-21	T_SC2	HNRNPH1
MT-ND1	3.17136e-25	0.397985	0.79	0.901	9.47633e-21	T_SC2	MT-ND1
DDX3X	4.31159e-25	0.615257	0.578	0.661	1.28835e-20	T_SC2	DDX3X
SRSF3	6.11555e-23	0.622296	0.54	0.611	1.82739e-18	T_SC2	SRSF3
ATRX	6.23057e-22	0.288925	0.273	0.375	1.86176e-17	T_SC2	ATRX
TMEM259	3.35898e-21	0.265325	0.186	0.262	1.0037e-16	T_SC2	TMEM259
SNRNP70	1.14345e-20	0.275305	0.19	0.267	3.41673e-16	T_SC2	SNRNP70
MT-ND5	6.1201e-20	0.508843	0.59	0.66	1.82875e-15	T_SC2	MT-ND5
DYNLL1	1.13201e-19	0.268696	0.46	0.625	3.38256e-15	T_SC2	DYNLL1
ATM	1.65184e-19	0.706135	0.288	0.275	4.93587e-15	T_SC2	ATM
NR4A2	2.03982e-18	0.262274	0.442	0.592	6.09519e-14	T_SC2	NR4A2
USP34	5.22239e-18	0.278304	0.194	0.268	1.5605e-13	T_SC2	USP34
TGOLN2	6.90316e-18	0.285192	0.199	0.274	2.06273e-13	T_SC2	TGOLN2
CDK12	2.99728e-17	0.328434	0.192	0.265	8.95616e-13	T_SC2	CDK12
ARID1B	9.50112e-17	0.286875	0.216	0.293	2.83903e-12	T_SC2	ARID1B
ASXL1	1.24355e-16	0.268748	0.237	0.318	3.71584e-12	T_SC2	ASXL1
PCSK7	1.67649e-15	0.355069	0.226	0.304	5.00953e-11	T_SC2	PCSK7
HNRNPA2B1	4.66741e-15	0.355308	0.748	0.862	1.39467e-10	T_SC2	HNRNPA2B1
HSPE1	5.36127e-15	0.316167	0.727	0.827	1.602e-10	T_SC2	HSPE1
EIF4A1	1.24159e-14	0.58988	0.363	0.373	3.71001e-10	T_SC2	EIF4A1
ZFP36	1.77433e-14	0.694271	0.603	0.7	5.30187e-10	T_SC2	ZFP36
KDM2A	2.07531e-14	0.271069	0.232	0.309	6.20123e-10	T_SC2	KDM2A
MTRNR2L8	5.88176e-14	0.665346	0.277	0.27	1.75753e-09	T_SC2	MTRNR2L8
MOB4	8.44911e-14	0.319351	0.256	0.339	2.52468e-09	T_SC2	MOB4
VMP1	4.99344e-13	0.732417	0.358	0.375	1.49209e-08	T_SC2	VMP1
AKAP9	1.35375e-12	0.317553	0.29	0.377	4.04514e-08	T_SC2	AKAP9
MT-CO1	2.64997e-12	0.266634	0.847	0.947	7.91837e-08	T_SC2	MT-CO1
GSTK1	3.03202e-12	0.486583	0.312	0.314	9.05997e-08	T_SC2	GSTK1
ARHGAP15	5.24936e-12	0.45996	0.272	0.265	1.56856e-07	T_SC2	ARHGAP15
MACF1	8.64979e-12	0.698336	0.266	0.264	2.58464e-07	T_SC2	MACF1
SMG1	1.43247e-11	0.365565	0.266	0.349	4.28037e-07	T_SC2	SMG1
EIF4A3	1.84048e-11	0.292105	0.246	0.324	5.49953e-07	T_SC2	EIF4A3
PTPN7	2.16765e-11	0.311465	0.213	0.277	6.47714e-07	T_SC2	PTPN7
PARP81	2.69434e-11	0.329412	0.223	0.29	8.05096e-07	T_SC2	PARP8
AFF4	7.62188e-11	0.318895	0.204	0.265	2.27749e-06	T_SC2	AFF4
BRD2	8.24325e-11	0.773441	0.425	0.485	2.46317e-06	T_SC2	BRD2
JMJD1C	3.20454e-10	0.328006	0.313	0.407	9.5755e-06	T_SC2	JMJD1C
NKTR	3.78434e-09	0.643392	0.424	0.475	0.00011308	T_SC2	NKTR
SETX	4.39944e-09	0.359056	0.197	0.252	0.00013146	T_SC2	SETX
IKZF1	8.81319e-09	0.330827	0.396	0.508	0.000263347	T_SC2	IKZF1
MYCBP2	3.21228e-08	0.319139	0.249	0.314	0.000959862	T_SC2	MYCBP2
RGS2	6.42558e-08	0.678318	0.357	0.372	0.00192003	T_SC2	RGS2
SLC5A3	7.91634e-08	0.520883	0.265	0.333	0.00236548	T_SC2	SLC5A3
PPP1R15B	1.23154e-07	0.430545	0.217	0.274	0.00367997	T_SC2	PPP1R15B
TECR	1.72351e-07	0.3072	0.229	0.288	0.00515002	T_SC2	TECR
YME1L1	2.41248e-07	0.464832	0.297	0.381	0.00720874	T_SC2	YME1L1
S100A4	3.68363e-07	0.425625	0.585	0.676	0.011007	T_SC2	S100A4
PHLDA1	4.40902e-07	0.331864	0.27	0.334	0.0131746	T_SC2	PHLDA1
SYNE2	8.06506e-07	0.72667	0.46	0.525	0.0240992	T_SC2	SYNE2
DDX17	8.59734e-07	0.42126	0.394	0.508	0.0256897	T_SC2	DDX17
SOD2	1.26417e-06	0.304903	0.31	0.385	0.0377746	T_SC2	SOD2
EPC1	1.72482e-06	0.291449	0.29	0.362	0.0515393	T_SC2	EPC1
TRIM22	2.4223e-06	0.410144	0.326	0.409	0.0723808	T_SC2	TRIM22
KIAA1551	2.94871e-06	0.458227	0.281	0.351	0.0881103	T_SC2	KIAA1551
IRF1	3.07741e-06	0.540494	0.41	0.454	0.0919561	T_SC2	IRF1
CHD2	3.38798e-06	0.368029	0.441	0.558	0.101236	T_SC2	CHD2
TRA2A	4.38234e-06	0.307965	0.265	0.331	0.130949	T_SC2	TRA2A
SF1	7.03402e-06	0.327068	0.448	0.578	0.210183	T_SC2	SF1
MT-ND4L	1.31561e-05	0.51098	0.35	0.378	0.393118	T_SC2	MT-ND4L
MX1	1.67618e-05	0.574526	0.272	0.284	0.500859	T_SC2	MX1
CASP8	1.85593e-05	0.348825	0.207	0.255	0.55457	T_SC2	CASP8
DOK2	6.84483e-05	0.283717	0.322	0.391	1	T_SC2	DOK2
TUBA1A	8.51454e-05	0.658266	0.413	0.476	1	T_SC2	TUBA1A
NEAT1	0.000129825	0.5235	0.725	0.824	1	T_SC2	NEAT1
SRSF7	0.000134973	0.333366	0.761	0.896	1	T_SC2	SRSF7
ZFAND5	0.000234595	0.347746	0.273	0.334	1	T_SC2	ZFAND5
UBE2S	0.000254693	0.654315	0.374	0.427	1	T_SC2	UBE2S
IFI44	0.000270786	0.555774	0.243	0.252	1	T_SC2	IFI44
NUFIP2	0.000348103	0.554808	0.325	0.355	1	T_SC2	NUFIP2
ODF2L	0.000499462	0.351572	0.21	0.253	1	T_SC2	ODF2L
ACTG1	0.00091266	0.33496	0.615	0.743	1	T_SC2	ACTG1
TNFAIP3	0.00217137	0.342754	0.545	0.691	1	T_SC2	TNFAIP3
PTGER41	0.00263914	0.389229	0.336	0.411	1	T_SC2	PTGER4
AMD1	0.00462484	0.400691	0.381	0.474	1	T_SC2	AMD1
ZC3HAV1	0.00757919	0.472094	0.396	0.453	1	T_SC2	ZC3HAV1
EIF5	0.00811073	0.288206	0.507	0.654	1	T_SC2	EIF5
MIDN	0.00880294	0.434152	0.247	0.262	1	T_SC2	MIDN
TIGIT	0	1.68417	0.798	0.33	0	T_SC3	TIGIT
CARD16	0	1.62833	0.641	0.228	0	T_SC3	CARD16
IKZF2	0	1.47562	0.53	0.078	0	T_SC3	IKZF2
FOXP3	0	1.43635	0.387	0.012	0	T_SC3	FOXP3
HTATIP2	0	1.39418	0.486	0.165	0	T_SC3	HTATIP2
LAYN	0	1.39379	0.328	0.024	0	T_SC3	LAYN
BATF	0	1.38563	0.635	0.288	0	T_SC3	BATF
TNFRSF41	0	1.35404	0.736	0.408	0	T_SC3	TNFRSF4
GK	0	1.26555	0.545	0.171	0	T_SC3	GK
RTKN2	0	1.26384	0.314	0.045	0	T_SC3	RTKN2
TNFRSF18	0	1.2546	0.712	0.393	0	T_SC3	TNFRSF18
STAM	0	1.20414	0.556	0.192	0	T_SC3	STAM
TBC1D4	0	1.19635	0.46	0.119	0	T_SC3	TBC1D4
CTLA4	0	1.18324	0.478	0.123	0	T_SC3	CTLA4
MAGEH1	0	1.1006	0.319	0.082	0	T_SC3	MAGEH1
PMAIP1	0	1.07057	0.622	0.334	0	T_SC3	PMAIP1
TNFRSF91	0	1.06515	0.465	0.174	0	T_SC3	TNFRSF9
IL2RA	0	1.01634	0.344	0.133	0	T_SC3	IL2RA
MIR4435-2HG	0	1.01562	0.306	0.06	0	T_SC3	MIR4435-2HG
DUSP4	0	0.945135	0.593	0.33	0	T_SC3	DUSP4
SPATS2L	0	0.929765	0.47	0.198	0	T_SC3	SPATS2L
ICOS	0	0.923423	0.546	0.3	0	T_SC3	ICOS
BACH1	0	0.78898	0.399	0.17	0	T_SC3	BACH1
CORO1B	0	0.788953	0.336	0.126	0	T_SC3	CORO1B
ACOT9	0	0.775988	0.373	0.132	0	T_SC3	ACOT9
CD27	0	0.764242	0.367	0.147	0	T_SC3	CD27
NSD3	0	0.763341	0.814	0.637	0	T_SC3	NSD3
GLCCI1	0	0.758773	0.276	0.063	0	T_SC3	GLCCI1
SELL	0	0.756543	0.383	0.163	0	T_SC3	SELL
CASP1	0	0.748842	0.319	0.101	0	T_SC3	CASP1
SOD1	0	0.745173	0.893	0.757	0	T_SC3	SOD1
UBE2B	0	0.704865	0.8	0.633	0	T_SC3	UBE2B
SAT1	0	0.689964	0.917	0.815	0	T_SC3	SAT1
OAZ11	0	0.684358	0.963	0.887	0	T_SC3	OAZ1
DNPH1	0	0.618044	0.263	0.086	0	T_SC3	DNPH1
TTN	0	0.519777	0.263	0.078	0	T_SC3	TTN
YWHAB	3.05857e-294	0.655951	0.855	0.724	9.1393e-290	T_SC3	YWHAB
METTL8	6.89413e-270	0.584414	0.252	0.09	2.06003e-265	T_SC3	METTL8
B2M	2.00445e-267	0.307876	1	0.996	5.98951e-263	T_SC3	B2M
AC133644.2	3.74223e-266	0.757652	0.275	0.107	1.11821e-261	T_SC3	AC133644.2
LIMA1	9.5701e-260	0.603637	0.275	0.106	2.85964e-255	T_SC3	LIMA1
TMEM173	1.54447e-258	0.685061	0.261	0.098	4.61504e-254	T_SC3	TMEM173
CYTOR	1.26102e-256	0.703743	0.473	0.257	3.76805e-252	T_SC3	CYTOR
DUSP16	8.68549e-252	0.635002	0.436	0.229	2.59531e-247	T_SC3	DUSP16
C16orf87	1.80603e-247	0.521793	0.258	0.097	5.39659e-243	T_SC3	C16orf87
PAK2	1.66032e-237	0.66598	0.638	0.444	4.96122e-233	T_SC3	PAK2
ANKRD10	1.33914e-231	0.645292	0.29	0.125	4.00148e-227	T_SC3	ANKRD10
TYMP	3.81491e-228	0.744236	0.51	0.312	1.13993e-223	T_SC3	TYMP
MALT1	2.91035e-224	0.836058	0.406	0.224	8.69643e-220	T_SC3	MALT1
ZC3H12D	4.45486e-224	0.607824	0.443	0.243	1.33116e-219	T_SC3	ZC3H12D
TRAF3	4.94734e-224	0.552748	0.293	0.128	1.47832e-219	T_SC3	TRAF3
UHRF2	1.60132e-223	0.580578	0.327	0.152	4.78492e-219	T_SC3	UHRF2
ZNF292	2.79258e-221	0.60993	0.535	0.331	8.3445e-217	T_SC3	ZNF292
RAB11FIP1	2.09235e-217	0.633491	0.439	0.243	6.25214e-213	T_SC3	RAB11FIP1
NAMPT	5.40974e-208	0.691745	0.652	0.467	1.61649e-203	T_SC3	NAMPT
ZEB1	5.92616e-208	0.609436	0.446	0.255	1.77079e-203	T_SC3	ZEB1
PTTG1	8.62457e-207	0.629367	0.433	0.241	2.57711e-202	T_SC3	PTTG1
OAS1	2.08455e-205	0.545098	0.273	0.118	6.22884e-201	T_SC3	OAS1
SMAP21	6.47006e-202	0.556478	0.799	0.65	1.93332e-197	T_SC3	SMAP2
DUSP10	2.56988e-199	0.541984	0.31	0.146	7.67906e-195	T_SC3	DUSP10
PRDM2	2.69232e-199	0.576391	0.547	0.358	8.04492e-195	T_SC3	PRDM2
PPM1G	1.00156e-196	0.641084	0.503	0.323	2.99277e-192	T_SC3	PPM1G
SKAP1	8.50992e-194	0.552986	0.372	0.198	2.54285e-189	T_SC3	SKAP1
GLRX	1.64411e-193	0.73619	0.337	0.172	4.91275e-189	T_SC3	GLRX
SESN3	1.71959e-192	0.807879	0.468	0.277	5.1383e-188	T_SC3	SESN3
RGS1	3.35203e-192	0.606506	0.575	0.368	1.00162e-187	T_SC3	RGS1
SAMHD1	7.48972e-190	0.575644	0.285	0.132	2.238e-185	T_SC3	SAMHD1
TLK1	1.47872e-188	0.538055	0.383	0.208	4.41857e-184	T_SC3	TLK1
TTC39C	2.1116e-188	0.654811	0.555	0.375	6.30968e-184	T_SC3	TTC39C
CAST	2.70681e-183	0.646952	0.668	0.502	8.08822e-179	T_SC3	CAST
USP15	4.07495e-183	0.508558	0.664	0.491	1.21763e-178	T_SC3	USP15
IL32	1.80681e-182	0.639509	0.864	0.769	5.39892e-178	T_SC3	IL32
MRPS6	5.95529e-182	0.68879	0.549	0.373	1.7795e-177	T_SC3	MRPS6
PELI1	1.62288e-178	0.537907	0.325	0.165	4.84932e-174	T_SC3	PELI1
IFI6	7.78053e-177	0.7798	0.595	0.431	2.3249e-172	T_SC3	IFI6
PARK71	1.93407e-176	0.640525	0.618	0.453	5.7792e-172	T_SC3	PARK7
CD247	3.74524e-173	0.558959	0.512	0.334	1.11912e-168	T_SC3	CD247
HLA-A1	1.72226e-172	0.355234	0.995	0.969	5.14627e-168	T_SC3	HLA-A
SPOCK2	4.67064e-172	0.493725	0.769	0.615	1.39564e-167	T_SC3	SPOCK2
SEC14L11	1.03994e-171	0.609932	0.344	0.187	3.10746e-167	T_SC3	SEC14L1
PBXIP1	6.49304e-170	0.568573	0.508	0.334	1.94018e-165	T_SC3	PBXIP1
COX5A	1.03886e-168	0.615517	0.462	0.297	3.10422e-164	T_SC3	COX5A
TSHZ2	1.05181e-168	0.357115	0.288	0.133	3.1429e-164	T_SC3	TSHZ2
RAP1A	8.86344e-168	0.560638	0.552	0.381	2.64849e-163	T_SC3	RAP1A
ARID5B	1.95354e-166	0.487916	0.781	0.619	5.83737e-162	T_SC3	ARID5B
TNFRSF1B1	9.3058e-163	0.624487	0.606	0.447	2.78067e-158	T_SC3	TNFRSF1B
ZBTB38	5.90219e-162	0.463921	0.301	0.151	1.76363e-157	T_SC3	ZBTB38
FAS	9.56753e-161	0.552057	0.421	0.252	2.85887e-156	T_SC3	FAS
EPSTI1	1.22601e-160	0.503425	0.424	0.249	3.66344e-156	T_SC3	EPSTI1
USP12	1.15018e-159	0.529787	0.37	0.212	3.43684e-155	T_SC3	USP12
MSI2	4.88164e-159	0.450656	0.305	0.156	1.45868e-154	T_SC3	MSI2
RHBDD2	1.68483e-153	0.490983	0.363	0.206	5.03445e-149	T_SC3	RHBDD2
PHACTR2	6.1517e-149	0.506897	0.366	0.207	1.83819e-144	T_SC3	PHACTR2
TANK	6.88075e-148	0.5836	0.585	0.426	2.05604e-143	T_SC3	TANK
PPP1R2	4.06731e-146	0.464699	0.708	0.566	1.21535e-141	T_SC3	PPP1R2
CFLAR	1.24334e-142	0.540057	0.585	0.434	3.71523e-138	T_SC3	CFLAR
CTSC	2.22349e-142	0.773631	0.365	0.221	6.64401e-138	T_SC3	CTSC
MORC3	2.483e-142	0.517992	0.417	0.263	7.41946e-138	T_SC3	MORC3
JMY	1.38485e-140	0.538432	0.39	0.236	4.13808e-136	T_SC3	JMY
DDHD1	2.9058e-139	0.48596	0.31	0.169	8.68281e-135	T_SC3	DDHD1
TRAC	2.20946e-138	0.479678	0.754	0.624	6.60208e-134	T_SC3	TRAC
ISG15	2.64852e-138	0.624466	0.834	0.747	7.91404e-134	T_SC3	ISG15
HIVEP1	3.97011e-137	0.42022	0.279	0.145	1.18631e-132	T_SC3	HIVEP1
CSNK1G3	3.43209e-135	0.466862	0.337	0.192	1.02554e-130	T_SC3	CSNK1G3
CLEC2D1	1.28305e-134	0.449337	0.846	0.732	3.83388e-130	T_SC3	CLEC2D
GBP2	3.11384e-134	0.473204	0.47	0.31	9.30446e-130	T_SC3	GBP2
RNASET2	4.94714e-132	0.462658	0.482	0.32	1.47826e-127	T_SC3	RNASET2
ZC3H7A	8.53497e-130	0.472454	0.373	0.227	2.55034e-125	T_SC3	ZC3H7A
JAK1	1.17307e-128	0.444846	0.763	0.64	3.50526e-124	T_SC3	JAK1
SFT2D1	1.61753e-127	0.411798	0.261	0.135	4.83333e-123	T_SC3	SFT2D1
COX8A	1.81199e-126	0.431092	0.56	0.412	5.41442e-122	T_SC3	COX8A
CMSS1	3.11656e-126	0.726145	0.324	0.187	9.31259e-122	T_SC3	CMSS1
IPCEF1	4.14741e-126	0.388728	0.266	0.139	1.23929e-121	T_SC3	IPCEF1
GBP5	5.3234e-126	0.407047	0.282	0.149	1.59069e-121	T_SC3	GBP5
EIF3J	9.78974e-125	0.549379	0.475	0.329	2.92527e-120	T_SC3	EIF3J
UGP2	1.77624e-124	0.626604	0.433	0.291	5.30759e-120	T_SC3	UGP2
NAP1L4	3.42684e-124	0.499892	0.54	0.399	1.02397e-119	T_SC3	NAP1L4
LSP1	9.46619e-124	0.422375	0.372	0.227	2.82859e-119	T_SC3	LSP1
PIM3	1.16963e-123	0.467254	0.702	0.564	3.49498e-119	T_SC3	PIM3
GRB2	3.30524e-123	0.45935	0.529	0.384	9.87638e-119	T_SC3	GRB2
FAM129A	5.27421e-123	0.482242	0.426	0.273	1.57599e-118	T_SC3	FAM129A
S100A41	9.26085e-121	0.606859	0.766	0.643	2.76723e-116	T_SC3	S100A4
CTNNAL1	1.09034e-116	0.485495	0.359	0.221	3.25805e-112	T_SC3	CTNNAL1
CALM3	1.47531e-116	0.445546	0.458	0.314	4.40837e-112	T_SC3	CALM3
SLC5A31	1.14877e-115	0.429603	0.448	0.301	3.43265e-111	T_SC3	SLC5A3
PRDM1	2.63771e-115	0.490426	0.338	0.203	7.88174e-111	T_SC3	PRDM1
SUMO2	1.31702e-114	0.343375	0.838	0.746	3.9354e-110	T_SC3	SUMO2
WSB1	1.46593e-114	0.462083	0.591	0.452	4.38034e-110	T_SC3	WSB1
CASK	2.51852e-114	0.387687	0.257	0.137	7.5256e-110	T_SC3	CASK
NDUFV21	1.22851e-113	0.445214	0.752	0.634	3.6709e-109	T_SC3	NDUFV2
CD741	1.6554e-113	0.371013	0.641	0.495	4.94651e-109	T_SC3	CD74
PAIP2	1.81102e-113	0.481735	0.617	0.49	5.4115e-109	T_SC3	PAIP2
SEC11C	2.11218e-112	0.502268	0.445	0.309	6.31141e-108	T_SC3	SEC11C
SCAND1	6.88872e-112	0.489275	0.518	0.379	2.05842e-107	T_SC3	SCAND1
ID3	4.868e-109	0.47416	0.332	0.2	1.45461e-104	T_SC3	ID3
ATP5IF1	5.66696e-109	0.450477	0.559	0.418	1.69334e-104	T_SC3	ATP5IF1
HLA-DRB11	3.17265e-108	0.391034	0.587	0.43	9.48019e-104	T_SC3	HLA-DRB1
HES4	8.69861e-105	0.798116	0.367	0.24	2.59923e-100	T_SC3	HES4
APBB1IP	4.64378e-104	0.403646	0.504	0.361	1.38761e-99	T_SC3	APBB1IP
EPB41	7.04609e-104	0.453111	0.331	0.207	2.10544e-99	T_SC3	EPB41
SH3BGRL	1.07528e-102	0.379354	0.405	0.268	3.21305e-98	T_SC3	SH3BGRL
RHOG	1.18252e-102	0.409935	0.597	0.461	3.53348e-98	T_SC3	RHOG
COX4I1	8.01179e-102	0.324267	0.841	0.752	2.394e-97	T_SC3	COX4I1
HERC5	3.07186e-100	0.409162	0.309	0.185	9.17903e-96	T_SC3	HERC5
DYNLRB1	5.81115e-100	0.422044	0.454	0.321	1.73643e-95	T_SC3	DYNLRB1
ZNF281	1.50506e-99	0.367043	0.254	0.142	4.49728e-95	T_SC3	ZNF281
ICAM3	2.59585e-99	0.360278	0.327	0.2	7.75667e-95	T_SC3	ICAM3
ISG201	8.99737e-97	0.344729	0.825	0.718	2.68851e-92	T_SC3	ISG20
NT5C3A	4.11337e-96	0.441901	0.448	0.319	1.22912e-91	T_SC3	NT5C3A
USP48	2.11206e-95	0.312548	0.254	0.142	6.31105e-91	T_SC3	USP48
PHTF2	2.60866e-95	0.394048	0.271	0.158	7.79494e-91	T_SC3	PHTF2
LY6E	1.01565e-92	0.500496	0.572	0.454	3.03488e-88	T_SC3	LY6E
FAM118A	3.19982e-91	0.364775	0.371	0.242	9.56139e-87	T_SC3	FAM118A
BTG3	3.29474e-91	0.43339	0.488	0.357	9.845e-87	T_SC3	BTG3
UQCRC2	1.09812e-90	0.48911	0.425	0.302	3.28131e-86	T_SC3	UQCRC2
MAP3K1	4.24821e-90	0.368491	0.262	0.153	1.26941e-85	T_SC3	MAP3K1
RBX1	3.34863e-89	0.390079	0.484	0.36	1.0006e-84	T_SC3	RBX1
RPS27L	9.54122e-88	0.41087	0.583	0.463	2.85101e-83	T_SC3	RPS27L
P2RY10	2.97845e-87	0.420206	0.46	0.335	8.89991e-83	T_SC3	P2RY10
CCDC66	7.82061e-87	0.410333	0.292	0.181	2.33688e-82	T_SC3	CCDC66
ANKRD121	6.83827e-85	0.398285	0.854	0.77	2.04334e-80	T_SC3	ANKRD12
PSMB1	2.22101e-84	0.340973	0.584	0.467	6.6366e-80	T_SC3	PSMB1
TNFRSF25	7.79012e-84	0.302594	0.276	0.166	2.32777e-79	T_SC3	TNFRSF25
NOP10	5.50236e-83	0.361791	0.49	0.363	1.64416e-78	T_SC3	NOP10
CACYBP	5.68704e-82	0.329795	0.635	0.514	1.69934e-77	T_SC3	CACYBP
CENPC	2.44604e-81	0.40967	0.508	0.385	7.30902e-77	T_SC3	CENPC
ARL6IP5	4.01294e-81	0.355633	0.609	0.487	1.19911e-76	T_SC3	ARL6IP5
NUDC	8.27241e-81	0.357578	0.548	0.427	2.47188e-76	T_SC3	NUDC
RFTN1	1.34332e-80	0.313839	0.258	0.154	4.01398e-76	T_SC3	RFTN1
SUB1	1.72329e-80	0.306625	0.853	0.779	5.14936e-76	T_SC3	SUB1
NOP58	2.147e-80	0.33463	0.511	0.385	6.41544e-76	T_SC3	NOP58
NSMCE3	1.26069e-79	0.438483	0.425	0.307	3.76706e-75	T_SC3	NSMCE3
SRP14	1.51852e-77	0.281715	0.852	0.782	4.53748e-73	T_SC3	SRP14
CASP4	1.67503e-77	0.310656	0.289	0.181	5.00516e-73	T_SC3	CASP4
RAD21	1.29372e-76	0.348832	0.444	0.325	3.86577e-72	T_SC3	RAD21
ZFP36L1	1.53739e-76	0.345158	0.659	0.54	4.59388e-72	T_SC3	ZFP36L1
IFI27	1.9867e-76	0.946253	0.452	0.352	5.93646e-72	T_SC3	IFI27
NDUFC1	3.0205e-76	0.323167	0.291	0.185	9.02556e-72	T_SC3	NDUFC1
SNX9	3.7697e-76	0.361838	0.395	0.278	1.12642e-71	T_SC3	SNX9
TMPO	1.09861e-75	0.337598	0.357	0.242	3.28275e-71	T_SC3	TMPO
UBE2K	3.08687e-75	0.349286	0.36	0.247	9.22388e-71	T_SC3	UBE2K
ATP5MC2	6.71898e-75	0.318886	0.688	0.588	2.0077e-70	T_SC3	ATP5MC2
PIK3IP1	3.65926e-74	0.322432	0.362	0.244	1.09342e-69	T_SC3	PIK3IP1
BCL2	6.9794e-74	0.34641	0.405	0.289	2.08552e-69	T_SC3	BCL2
RANGAP1	8.56616e-74	0.336993	0.368	0.255	2.55965e-69	T_SC3	RANGAP1
ACTB1	1.37911e-73	0.364262	0.854	0.779	4.12091e-69	T_SC3	ACTB
C12orf57	2.64241e-73	0.361339	0.555	0.442	7.89578e-69	T_SC3	C12orf57
ZNF831	8.37771e-73	0.29524	0.282	0.176	2.50334e-68	T_SC3	ZNF831
RYBP	1.68383e-72	0.349006	0.296	0.192	5.03146e-68	T_SC3	RYBP
SQSTM1	4.89406e-72	0.324362	0.809	0.732	1.46239e-67	T_SC3	SQSTM1
CMTM71	3.78944e-71	0.387453	0.286	0.185	1.13232e-66	T_SC3	CMTM7
ABI1	4.76131e-71	0.318502	0.31	0.205	1.42273e-66	T_SC3	ABI1
DGUOK	8.88513e-71	0.316691	0.383	0.268	2.65496e-66	T_SC3	DGUOK
CNIH1	1.24737e-70	0.396134	0.341	0.236	3.72726e-66	T_SC3	CNIH1
CUTA1	1.87376e-70	0.338758	0.57	0.459	5.59899e-66	T_SC3	CUTA
CNST	1.0051e-69	0.31308	0.252	0.156	3.00333e-65	T_SC3	CNST
SMS	1.02182e-69	0.35692	0.282	0.182	3.05329e-65	T_SC3	SMS
USP47	1.3106e-69	0.342593	0.402	0.292	3.91619e-65	T_SC3	USP47
LAT	2.34354e-69	0.427511	0.35	0.246	7.00274e-65	T_SC3	LAT
RNF114	2.65917e-69	0.328239	0.41	0.298	7.94586e-65	T_SC3	RNF114
CHMP2A	4.97241e-69	0.29364	0.302	0.197	1.48581e-64	T_SC3	CHMP2A
ENO1	5.22568e-69	0.350267	0.602	0.498	1.56149e-64	T_SC3	ENO1
UBE2D2	1.35599e-68	0.316117	0.581	0.474	4.05185e-64	T_SC3	UBE2D2
EVL	1.66601e-68	0.314251	0.441	0.327	4.97821e-64	T_SC3	EVL
GAPDH1	6.18965e-68	0.335515	0.906	0.839	1.84953e-63	T_SC3	GAPDH
LAPTM4A	8.89649e-68	0.41056	0.459	0.352	2.65836e-63	T_SC3	LAPTM4A
ETS1	1.58391e-67	0.334161	0.596	0.491	4.73288e-63	T_SC3	ETS1
ZNF706	3.34797e-67	0.336495	0.525	0.419	1.00041e-62	T_SC3	ZNF706
FOXO1	6.29667e-67	0.304467	0.284	0.183	1.88151e-62	T_SC3	FOXO1
ST13	8.66949e-67	0.31288	0.612	0.51	2.59053e-62	T_SC3	ST13
CSGALNACT2	1.15457e-66	0.352542	0.295	0.197	3.44998e-62	T_SC3	CSGALNACT2
PSMB3	1.27849e-66	0.311236	0.382	0.274	3.82025e-62	T_SC3	PSMB3
COMMD6	4.55941e-66	0.308691	0.667	0.56	1.3624e-61	T_SC3	COMMD6
SGTB	7.79034e-65	0.327765	0.284	0.187	2.32783e-60	T_SC3	SGTB
IQGAP2	5.86624e-64	0.402251	0.426	0.323	1.75289e-59	T_SC3	IQGAP2
AFTPH	1.02552e-63	0.27466	0.252	0.159	3.06435e-59	T_SC3	AFTPH
PTGES3	6.61959e-63	0.287746	0.787	0.7	1.978e-58	T_SC3	PTGES3
GPX41	1.11025e-62	0.302739	0.709	0.619	3.31755e-58	T_SC3	GPX4
RASGRP11	3.10071e-62	0.354917	0.419	0.312	9.26523e-58	T_SC3	RASGRP1
BRI3	1.64326e-61	0.286566	0.394	0.289	4.91024e-57	T_SC3	BRI3
ANP32B	2.35424e-61	0.266523	0.663	0.559	7.03469e-57	T_SC3	ANP32B
BST2	3.10234e-61	0.34068	0.507	0.406	9.27012e-57	T_SC3	BST2
SUMO1	1.0962e-60	0.279631	0.555	0.451	3.27556e-56	T_SC3	SUMO1
NCK2	2.8012e-60	0.302565	0.357	0.254	8.37026e-56	T_SC3	NCK2
PTPN1	5.6441e-60	0.34446	0.357	0.259	1.68651e-55	T_SC3	PTPN1
PRDX1	3.09204e-59	0.32189	0.69	0.607	9.23933e-55	T_SC3	PRDX1
2022-03-07	5.71673e-59	0.295393	0.382	0.278	1.70822e-54	T_SC3	2022-03-07
TNIP1	9.40751e-59	0.289554	0.374	0.27	2.81106e-54	T_SC3	TNIP1
PPP4R2	1.01812e-58	0.303077	0.356	0.256	3.04225e-54	T_SC3	PPP4R2
GATA3	1.36449e-58	0.395971	0.315	0.219	4.07723e-54	T_SC3	GATA3
PNISR	6.53108e-58	0.25295	0.694	0.601	1.95155e-53	T_SC3	PNISR
TENT5C	1.07978e-57	0.355151	0.328	0.231	3.22649e-53	T_SC3	TENT5C
ARPC1B	1.21021e-57	0.314609	0.326	0.23	3.61624e-53	T_SC3	ARPC1B
PSIP1	1.47393e-57	0.297376	0.417	0.315	4.40425e-53	T_SC3	PSIP1
FKBP1A	1.63793e-57	0.26779	0.276	0.184	4.89431e-53	T_SC3	FKBP1A
FYN1	5.08047e-57	0.260142	0.752	0.657	1.51809e-52	T_SC3	FYN
SEC11A	6.98453e-57	0.275932	0.436	0.332	2.08705e-52	T_SC3	SEC11A
CREBRF	1.25139e-56	0.283453	0.469	0.366	3.73928e-52	T_SC3	CREBRF
CD28	6.03917e-55	0.269262	0.393	0.289	1.80456e-50	T_SC3	CD28
TMEM245	7.64776e-55	0.304142	0.254	0.168	2.28523e-50	T_SC3	TMEM245
OSBPL8	8.58936e-55	0.360427	0.379	0.282	2.56659e-50	T_SC3	OSBPL8
TRBC2	1.24106e-54	0.373598	0.695	0.61	3.70843e-50	T_SC3	TRBC2
CBX3	1.98607e-54	0.272695	0.523	0.42	5.93459e-50	T_SC3	CBX3
CCNI	3.27684e-54	0.256818	0.721	0.633	9.79152e-50	T_SC3	CCNI
SAR1B	3.73316e-54	0.29936	0.337	0.243	1.11551e-49	T_SC3	SAR1B
SDF4	5.67072e-54	0.252371	0.369	0.267	1.69447e-49	T_SC3	SDF4
IL6ST	2.41799e-53	0.253879	0.34	0.242	7.22519e-49	T_SC3	IL6ST
WASF2	4.41749e-53	0.267433	0.375	0.277	1.31999e-48	T_SC3	WASF2
LBH	5.4871e-53	0.346393	0.336	0.242	1.6396e-48	T_SC3	LBH
ANXA7	2.48795e-52	0.255355	0.345	0.247	7.43425e-48	T_SC3	ANXA7
ISCU	1.83947e-51	0.294943	0.548	0.454	5.49652e-47	T_SC3	ISCU
RAB2A	2.7615e-51	0.30397	0.348	0.256	8.25165e-47	T_SC3	RAB2A
SEM1	1.58514e-50	0.251203	0.415	0.316	4.73655e-46	T_SC3	SEM1
MAP3K8	2.86552e-50	0.304959	0.329	0.235	8.56246e-46	T_SC3	MAP3K8
NDUFS6	6.30799e-50	0.254369	0.397	0.298	1.88489e-45	T_SC3	NDUFS6
RNF145	9.10396e-50	0.283184	0.316	0.226	2.72035e-45	T_SC3	RNF145
LRRFIP2	2.50704e-49	0.282973	0.3	0.213	7.49128e-45	T_SC3	LRRFIP2
TXN1	5.04441e-49	0.288065	0.696	0.61	1.50732e-44	T_SC3	TXN
UQCR10	1.73109e-48	0.27393	0.479	0.384	5.17266e-44	T_SC3	UQCR10
MAT2B	3.72081e-48	0.267436	0.282	0.196	1.11181e-43	T_SC3	MAT2B
TRBC1	3.00973e-47	0.433892	0.529	0.442	8.99336e-43	T_SC3	TRBC1
DNAJA2	1.45086e-46	0.297338	0.481	0.395	4.33532e-42	T_SC3	DNAJA2
GMFG	5.71432e-46	0.283395	0.551	0.463	1.7075e-41	T_SC3	GMFG
STAT3	1.1599e-45	0.253615	0.643	0.562	3.46589e-41	T_SC3	STAT3
CDKN1B1	2.16622e-45	0.269595	0.561	0.466	6.4729e-41	T_SC3	CDKN1B
COX17	2.56712e-45	0.254932	0.305	0.22	7.67082e-41	T_SC3	COX17
ARPP19	3.5437e-45	0.268832	0.433	0.343	1.05889e-40	T_SC3	ARPP19
GADD45A	7.22879e-44	0.388548	0.47	0.382	2.16004e-39	T_SC3	GADD45A
C9orf16	2.90203e-43	0.277043	0.457	0.37	8.67155e-39	T_SC3	C9orf16
STAT5A	4.93167e-43	0.256197	0.454	0.36	1.47363e-38	T_SC3	STAT5A
NBDY	2.94013e-42	0.255165	0.314	0.232	8.78541e-38	T_SC3	NBDY
PDCD4	1.95698e-40	0.300373	0.51	0.432	5.84764e-36	T_SC3	PDCD4
ARHGDIB	2.12823e-40	0.285838	0.748	0.679	6.35937e-36	T_SC3	ARHGDIB
APLP2	2.27069e-40	0.274133	0.282	0.205	6.78504e-36	T_SC3	APLP2
SAMSN1	5.87743e-37	0.260608	0.7	0.618	1.75624e-32	T_SC3	SAMSN1
PKM	7.07506e-37	0.262989	0.457	0.377	2.1141e-32	T_SC3	PKM
CXCL13	0	3.88435	0.616	0.037	0	T_SC4	CXCL13
NMB	0	1.89433	0.436	0.101	0	T_SC4	NMB
AHI1	0	1.83595	0.646	0.185	0	T_SC4	AHI1
FABP5	0	1.51956	0.533	0.19	0	T_SC4	FABP5
IGFL2	0	1.4766	0.25	0.006	0	T_SC4	IGFL2
DUSP41	0	1.44166	0.767	0.326	0	T_SC4	DUSP4
NR3C1	0	1.41066	0.917	0.57	0	T_SC4	NR3C1
GK1	0	1.37745	0.615	0.181	0	T_SC4	GK
TSHZ21	0	1.36682	0.552	0.115	0	T_SC4	TSHZ2
CHN1	0	1.319	0.44	0.082	0	T_SC4	CHN1
SESN31	0	1.29718	0.645	0.269	0	T_SC4	SESN3
MAF	0	1.28081	0.619	0.231	0	T_SC4	MAF
PGM2L1	0	1.28026	0.385	0.103	0	T_SC4	PGM2L1
CPM	0	1.21156	0.334	0.032	0	T_SC4	CPM
GRAMD1A	0	1.21147	0.469	0.121	0	T_SC4	GRAMD1A
CCDC50	0	1.19395	0.402	0.081	0	T_SC4	CCDC50
TNFRSF42	0	1.15577	0.809	0.416	0	T_SC4	TNFRSF4
GNG4	0	1.12501	0.319	0.057	0	T_SC4	GNG4
CNIH11	0	1.08499	0.566	0.219	0	T_SC4	CNIH1
CD40LG1	0	1.0766	0.529	0.208	0	T_SC4	CD40LG
ICOS1	0	1.05934	0.624	0.304	0	T_SC4	ICOS
GEM	0	1.04872	0.363	0.111	0	T_SC4	GEM
RAB11FIP11	0	1.00391	0.57	0.24	0	T_SC4	RAB11FIP1
DAPP1	0	0.997265	0.398	0.096	0	T_SC4	DAPP1
RNF19A	0	0.989138	0.849	0.562	0	T_SC4	RNF19A
SIAH2	0	0.987323	0.646	0.291	0	T_SC4	SIAH2
TNFRSF181	0	0.986949	0.755	0.404	0	T_SC4	TNFRSF18
CD200	0	0.961219	0.295	0.024	0	T_SC4	CD200
GADD45G	0	0.865398	0.421	0.14	0	T_SC4	GADD45G
TNFSF8	0	0.834641	0.371	0.109	0	T_SC4	TNFSF8
PHF6	0	0.817571	0.362	0.111	0	T_SC4	PHF6
MAGEH11	0	0.800065	0.333	0.091	0	T_SC4	MAGEH1
SOD11	0	0.765889	0.927	0.76	0	T_SC4	SOD1
LIMA11	0	0.745662	0.342	0.107	0	T_SC4	LIMA1
TOX	0	0.628053	0.292	0.075	0	T_SC4	TOX
PPP1CC	8.7855e-294	0.814585	0.538	0.258	2.6252e-289	T_SC4	PPP1CC
THADA	1.18927e-291	0.819835	0.264	0.077	3.55365e-287	T_SC4	THADA
JARID2	2.0026e-290	0.748877	0.414	0.166	5.98398e-286	T_SC4	JARID2
LRMP1	4.52868e-283	0.709049	0.381	0.145	1.35321e-278	T_SC4	LRMP
METTL81	8.52519e-283	0.577847	0.296	0.093	2.54741e-278	T_SC4	METTL8
RBPJ	5.41376e-278	0.822803	0.564	0.286	1.61769e-273	T_SC4	RBPJ
MYCBP21	2.44972e-272	0.768685	0.551	0.277	7.32001e-268	T_SC4	MYCBP2
ZFP36L11	1.45218e-271	0.935893	0.78	0.534	4.33925e-267	T_SC4	ZFP36L1
CD82	3.43341e-271	0.69026	0.391	0.155	1.02594e-266	T_SC4	CD82
C16orf871	1.49862e-270	0.545266	0.304	0.1	4.47802e-266	T_SC4	C16orf87
PHACTR21	8.01705e-270	0.784581	0.464	0.205	2.39557e-265	T_SC4	PHACTR2
CTLA41	1.34909e-268	0.613163	0.387	0.148	4.0312e-264	T_SC4	CTLA4
ITM2A	3.53118e-268	1.14763	0.75	0.505	1.05515e-263	T_SC4	ITM2A
CARD161	8.83133e-268	0.799058	0.534	0.257	2.63889e-263	T_SC4	CARD16
DLEU2	1.99862e-265	0.582316	0.291	0.095	5.97208e-261	T_SC4	DLEU2
TIAM1	2.6352e-255	0.590848	0.294	0.099	7.87423e-251	T_SC4	TIAM1
SPOCK21	9.96649e-241	0.664666	0.849	0.615	2.97809e-236	T_SC4	SPOCK2
SMS1	2.00086e-239	0.713808	0.403	0.175	5.97876e-235	T_SC4	SMS
OAZ12	5.75738e-238	0.51167	0.979	0.889	1.72036e-233	T_SC4	OAZ1
PRDX11	8.60805e-238	0.753281	0.812	0.599	2.57217e-233	T_SC4	PRDX1
TIGIT1	1.41794e-234	0.640479	0.659	0.365	4.23694e-230	T_SC4	TIGIT
SPATS2L1	1.9985e-231	0.629359	0.46	0.212	5.97172e-227	T_SC4	SPATS2L
GNA15	1.33322e-229	0.717806	0.344	0.139	3.98379e-225	T_SC4	GNA15
CD4	2.33939e-227	0.438403	0.26	0.085	6.99032e-223	T_SC4	CD4
UQCRC21	6.2741e-221	0.780472	0.549	0.296	1.87476e-216	T_SC4	UQCRC2
NCOA7	1.0984e-218	0.677716	0.446	0.211	3.28213e-214	T_SC4	NCOA7
CDK6	1.22269e-218	0.60322	0.299	0.112	3.65353e-214	T_SC4	CDK6
ZNF2811	8.855e-217	0.580709	0.343	0.139	2.64596e-212	T_SC4	ZNF281
TBC1D41	8.96618e-217	0.55444	0.358	0.145	2.67918e-212	T_SC4	TBC1D4
PAK21	8.04854e-215	0.801696	0.673	0.449	2.40498e-210	T_SC4	PAK2
NDUFV22	4.57082e-214	0.63843	0.844	0.631	1.36581e-209	T_SC4	NDUFV2
FKBP4	5.84751e-213	0.821414	0.639	0.388	1.74729e-208	T_SC4	FKBP4
RANGAP11	9.15765e-212	0.612875	0.491	0.249	2.7364e-207	T_SC4	RANGAP1
SFXN1	5.82515e-211	0.643728	0.526	0.279	1.74061e-206	T_SC4	SFXN1
MFHAS1	5.96538e-207	0.630608	0.297	0.113	1.78251e-202	T_SC4	MFHAS1
GMFB	1.1632e-205	0.507542	0.279	0.103	3.47575e-201	T_SC4	GMFB
SMC5	3.14174e-203	0.603261	0.483	0.246	9.38783e-199	T_SC4	SMC5
PGAP1	9.15502e-203	0.747955	0.415	0.197	2.73561e-198	T_SC4	PGAP1
REL1	8.51239e-202	0.746283	0.887	0.721	2.54359e-197	T_SC4	REL
MAP3K81	1.17402e-198	0.689253	0.456	0.227	3.5081e-194	T_SC4	MAP3K8
SMC4	1.07951e-197	0.837559	0.418	0.2	3.22568e-193	T_SC4	SMC4
FKBP5	5.7366e-192	0.583342	0.43	0.205	1.71415e-187	T_SC4	FKBP5
HNRNPLL	6.60132e-192	0.521027	0.411	0.191	1.97254e-187	T_SC4	HNRNPLL
ANKRD122	8.12747e-190	0.69796	0.905	0.769	2.42857e-185	T_SC4	ANKRD12
HSPD1	3.18324e-187	0.805552	0.95	0.835	9.51183e-183	T_SC4	HSPD1
NUDC1	1.31468e-186	0.686937	0.657	0.422	3.92839e-182	T_SC4	NUDC
STAT5A1	1.728e-186	0.628779	0.592	0.351	5.16344e-182	T_SC4	STAT5A
RHBDD21	1.61382e-182	0.513503	0.428	0.207	4.82224e-178	T_SC4	RHBDD2
TP53INP1	4.41158e-181	0.524946	0.26	0.098	1.31822e-176	T_SC4	TP53INP1
IFI271	7.62889e-180	1.06609	0.56	0.346	2.27959e-175	T_SC4	IFI27
ST131	7.4005e-178	0.585157	0.73	0.503	2.21134e-173	T_SC4	ST13
CYSLTR1	8.34221e-176	0.460601	0.255	0.095	2.49274e-171	T_SC4	CYSLTR1
KAT6B	1.33708e-173	0.526987	0.344	0.154	3.99532e-169	T_SC4	KAT6B
SOCS1	9.42797e-173	0.619854	0.482	0.256	2.81717e-168	T_SC4	SOCS1
EPSTI11	1.00062e-171	0.527569	0.476	0.252	2.98994e-167	T_SC4	EPSTI1
GRB21	2.57356e-170	0.547668	0.613	0.383	7.69004e-166	T_SC4	GRB2
BATF1	9.16986e-170	0.504653	0.558	0.311	2.74004e-165	T_SC4	BATF
LIMS1	2.9508e-169	0.542458	0.379	0.18	8.81728e-165	T_SC4	LIMS1
MIR155HG	6.8389e-168	0.787349	0.352	0.166	2.04353e-163	T_SC4	MIR155HG
NFATC1	6.18548e-167	0.48642	0.333	0.149	1.84828e-162	T_SC4	NFATC1
CORO1B1	2.14947e-165	0.45822	0.318	0.138	6.42283e-161	T_SC4	CORO1B
PHTF21	7.30628e-164	0.4939	0.343	0.157	2.18319e-159	T_SC4	PHTF2
TRIM13	1.17219e-162	0.442083	0.302	0.129	3.50263e-158	T_SC4	TRIM13
TNIK	1.26022e-161	0.521295	0.309	0.136	3.76567e-157	T_SC4	TNIK
PLIN21	7.73117e-159	0.805598	0.59	0.371	2.31015e-154	T_SC4	PLIN2
HSP90AB1	1.86374e-157	0.549141	0.983	0.918	5.56903e-153	T_SC4	HSP90AB1
ATP1B32	1.35901e-156	0.641078	0.775	0.561	4.06085e-152	T_SC4	ATP1B3
TYMP1	4.47287e-154	0.440184	0.548	0.318	1.33654e-149	T_SC4	TYMP
MCOLN2	8.1178e-152	0.460893	0.264	0.109	2.42568e-147	T_SC4	MCOLN2
TMEM2451	3.05063e-151	0.496588	0.343	0.164	9.11558e-147	T_SC4	TMEM245
PGAM1	3.90795e-151	0.540995	0.556	0.338	1.16773e-146	T_SC4	PGAM1
PTGES31	1.61726e-150	0.6229	0.864	0.696	4.83255e-146	T_SC4	PTGES3
SEC11A1	1.8257e-148	0.492512	0.547	0.327	5.45537e-144	T_SC4	SEC11A
EZH2	5.85441e-148	0.451022	0.307	0.138	1.74936e-143	T_SC4	EZH2
LGALS9	1.43226e-147	0.417597	0.263	0.109	4.27974e-143	T_SC4	LGALS9
MSI21	2.65505e-145	0.413715	0.339	0.16	7.93356e-141	T_SC4	MSI2
CKS2	2.35732e-143	0.521076	0.456	0.249	7.0439e-139	T_SC4	CKS2
DNAJA21	1.00316e-140	0.549724	0.593	0.388	2.99753e-136	T_SC4	DNAJA2
AGFG1	1.28851e-140	0.390918	0.283	0.125	3.85019e-136	T_SC4	AGFG1
PPM1G1	4.89487e-139	0.49885	0.539	0.328	1.46264e-134	T_SC4	PPM1G
LAT1	6.73177e-139	0.589743	0.437	0.242	2.01152e-134	T_SC4	LAT
HSPA4	3.45379e-138	0.531956	0.443	0.248	1.03203e-133	T_SC4	HSPA4
SLBP	2.90709e-131	0.507696	0.498	0.298	8.68667e-127	T_SC4	SLBP
AHSA1	4.14677e-129	0.550315	0.554	0.353	1.2391e-124	T_SC4	AHSA1
ITPKB	5.46368e-129	0.480163	0.428	0.239	1.6326e-124	T_SC4	ITPKB
LBH1	6.99897e-129	0.501941	0.427	0.237	2.09136e-124	T_SC4	LBH
VDAC1	8.04695e-129	0.480478	0.514	0.313	2.40451e-124	T_SC4	VDAC1
ZEB21	4.83613e-128	0.408266	0.403	0.211	1.44509e-123	T_SC4	ZEB2
CREM2	1.01207e-127	0.489305	0.917	0.786	3.02417e-123	T_SC4	CREM
PDCD1	1.20987e-126	0.457724	0.293	0.137	3.6152e-122	T_SC4	PDCD1
STAM1	3.33844e-126	0.427124	0.412	0.222	9.97558e-122	T_SC4	STAM
BST21	4.59717e-124	0.514952	0.603	0.401	1.37368e-119	T_SC4	BST2
CCT3	6.79438e-124	0.475849	0.565	0.362	2.03023e-119	T_SC4	CCT3
SRGN2	1.33962e-123	0.412293	0.986	0.917	4.00293e-119	T_SC4	SRGN
B3GNT2	9.83082e-123	0.40685	0.358	0.185	2.93755e-118	T_SC4	B3GNT2
H2AFZ	1.24498e-122	0.539584	0.864	0.71	3.72012e-118	T_SC4	H2AFZ
SH2D1A1	1.51492e-122	0.550124	0.472	0.279	4.52673e-118	T_SC4	SH2D1A
FAM129A1	9.06709e-121	0.464876	0.471	0.276	2.70934e-116	T_SC4	FAM129A
COTL1	1.72623e-120	0.453163	0.643	0.434	5.15816e-116	T_SC4	COTL1
FAM107B1	9.27673e-120	0.539136	0.842	0.683	2.77198e-115	T_SC4	FAM107B
CTNNAL11	2.27248e-118	0.55986	0.397	0.223	6.79039e-114	T_SC4	CTNNAL1
CSNK1G31	2.55629e-118	0.40486	0.368	0.196	7.63846e-114	T_SC4	CSNK1G3
GRSF1	2.98437e-118	0.396801	0.268	0.125	8.91759e-114	T_SC4	GRSF1
GOLGA4	1.25146e-116	0.67644	0.564	0.374	3.7395e-112	T_SC4	GOLGA4
SMAP22	1.37455e-116	0.436774	0.825	0.655	4.1073e-112	T_SC4	SMAP2
CHORDC1	1.41997e-115	0.547424	0.585	0.394	4.24302e-111	T_SC4	CHORDC1
ZNF331	7.62724e-115	0.494217	0.777	0.582	2.27909e-110	T_SC4	ZNF331
CD83	1.304e-114	0.708311	0.298	0.15	3.89649e-110	T_SC4	CD83
ADD3	1.3347e-113	0.492645	0.349	0.188	3.98822e-109	T_SC4	ADD3
IL6ST1	8.29223e-113	0.43755	0.422	0.239	2.4778e-108	T_SC4	IL6ST
ARID5B1	1.61421e-112	0.457512	0.809	0.624	4.82341e-108	T_SC4	ARID5B
CD2471	1.41411e-110	0.479945	0.532	0.34	4.22549e-106	T_SC4	CD247
WSB11	2.75041e-109	0.49358	0.645	0.454	8.21851e-105	T_SC4	WSB1
NAMPT1	6.50177e-109	0.450814	0.67	0.474	1.94279e-104	T_SC4	NAMPT
CALM31	7.92319e-108	0.418542	0.504	0.316	2.36753e-103	T_SC4	CALM3
MIS18BP1	1.86562e-107	0.366331	0.318	0.164	5.57467e-103	T_SC4	MIS18BP1
ANKRD13A	3.0349e-107	0.350336	0.272	0.131	9.06858e-103	T_SC4	ANKRD13A
NUP58	1.27807e-106	0.387314	0.305	0.156	3.81899e-102	T_SC4	NUP58
DNAJA4	6.27226e-105	0.431517	0.366	0.202	1.87421e-100	T_SC4	DNAJA4
EED	1.17666e-104	0.325364	0.287	0.142	3.51598e-100	T_SC4	EED
STAT31	2.42146e-104	0.395554	0.74	0.556	7.23557e-100	T_SC4	STAT3
SELENOW	3.26576e-104	0.455843	0.648	0.455	9.75841e-100	T_SC4	SELENOW
TNFAIP8	4.9038e-104	0.599841	0.583	0.41	1.46531e-99	T_SC4	TNFAIP8
TMPO1	1.66648e-103	0.384015	0.418	0.241	4.97962e-99	T_SC4	TMPO
TLK11	1.0771e-102	0.369612	0.385	0.216	3.21847e-98	T_SC4	TLK1
UBA1	1.99272e-101	0.343626	0.27	0.133	5.95444e-97	T_SC4	UBA1
RYBP1	1.94254e-99	0.374778	0.349	0.191	5.80449e-95	T_SC4	RYBP
TRAF3IP3	2.80702e-99	0.347121	0.261	0.127	8.38767e-95	T_SC4	TRAF3IP3
HSPB11	3.52443e-99	0.337329	0.727	0.554	1.05314e-94	T_SC4	HSPB1
FAM76B	6.90209e-98	0.35772	0.264	0.131	2.06241e-93	T_SC4	FAM76B
CD2	1.42305e-97	0.492064	0.785	0.64	4.25223e-93	T_SC4	CD2
BIRC31	1.89568e-97	0.535842	0.857	0.728	5.66449e-93	T_SC4	BIRC3
STAT5B	3.18969e-97	0.38947	0.489	0.308	9.53111e-93	T_SC4	STAT5B
HES41	1.64837e-96	0.550743	0.406	0.242	4.9255e-92	T_SC4	HES4
FXR1	1.69206e-96	0.412942	0.521	0.34	5.05605e-92	T_SC4	FXR1
HNRNPR	1.06619e-95	0.46747	0.595	0.421	3.18588e-91	T_SC4	HNRNPR
RNF1451	3.12112e-95	0.367246	0.385	0.224	9.32622e-91	T_SC4	RNF145
SMARCA2	5.74797e-95	0.381816	0.374	0.214	1.71755e-90	T_SC4	SMARCA2
PMAIP11	3.52937e-94	0.626352	0.524	0.357	1.05461e-89	T_SC4	PMAIP1
HSPE11	4.72968e-94	0.663098	0.888	0.8	1.41328e-89	T_SC4	HSPE1
ZNF7061	6.55823e-94	0.41846	0.598	0.417	1.95966e-89	T_SC4	ZNF706
ID2	9.17417e-94	0.645132	0.646	0.479	2.74133e-89	T_SC4	ID2
CCR71	2.31996e-93	0.593794	0.474	0.308	6.93227e-89	T_SC4	CCR7
SEM11	6.37814e-93	0.355856	0.495	0.313	1.90585e-88	T_SC4	SEM1
UBE2B1	1.15882e-92	0.338639	0.809	0.64	3.46267e-88	T_SC4	UBE2B
DR1	1.40902e-92	0.349453	0.349	0.195	4.2103e-88	T_SC4	DR1
BHLHE401	2.50204e-91	0.455481	0.383	0.226	7.47635e-87	T_SC4	BHLHE40
STIP1	9.66593e-91	0.37909	0.457	0.287	2.88828e-86	T_SC4	STIP1
HIVEP11	1.44328e-89	0.29329	0.287	0.15	4.31266e-85	T_SC4	HIVEP1
C9orf161	5.12546e-89	0.426782	0.536	0.367	1.53154e-84	T_SC4	C9orf16
UBE2Z	8.42307e-89	0.300794	0.326	0.179	2.5169e-84	T_SC4	UBE2Z
RAB9A1	8.78462e-88	0.520073	0.567	0.406	2.62493e-83	T_SC4	RAB9A
FAM118A1	2.38064e-87	0.364655	0.408	0.244	7.11359e-83	T_SC4	FAM118A
PPP4R21	3.32524e-87	0.32354	0.421	0.254	9.93614e-83	T_SC4	PPP4R2
GSPT11	4.38827e-87	0.374375	0.681	0.497	1.31126e-82	T_SC4	GSPT1
HNRNPK	4.80536e-87	0.343926	0.783	0.621	1.43589e-82	T_SC4	HNRNPK
HMGB21	6.55187e-87	0.523982	0.754	0.606	1.95777e-82	T_SC4	HMGB2
FNBP1	1.38763e-86	0.35363	0.801	0.648	4.14638e-82	T_SC4	FNBP1
POLR2K1	8.62255e-86	0.38093	0.533	0.353	2.5765e-81	T_SC4	POLR2K
DEK	1.20874e-85	0.339286	0.605	0.423	3.61184e-81	T_SC4	DEK
CCT6A	1.26199e-85	0.358545	0.456	0.289	3.77094e-81	T_SC4	CCT6A
TNFRSF251	2.90342e-85	0.266127	0.31	0.168	8.6757e-81	T_SC4	TNFRSF25
FKBP1A1	1.87561e-84	0.32504	0.326	0.184	5.6045e-80	T_SC4	FKBP1A
NFAT5	2.45361e-84	0.381215	0.48	0.313	7.33162e-80	T_SC4	NFAT5
HIST1H1C1	2.50913e-84	0.346729	0.451	0.281	7.49753e-80	T_SC4	HIST1H1C
LAPTM5	2.01329e-83	0.450958	0.69	0.535	6.01591e-79	T_SC4	LAPTM5
BAG31	7.27975e-83	0.465661	0.35	0.205	2.17526e-78	T_SC4	BAG3
ACOT91	9.44112e-83	0.313454	0.283	0.152	2.8211e-78	T_SC4	ACOT9
PDE4D1	1.02354e-82	0.331075	0.472	0.296	3.05843e-78	T_SC4	PDE4D
CALM21	1.00341e-81	0.342956	0.841	0.701	2.99829e-77	T_SC4	CALM2
BTG31	1.98797e-81	0.430627	0.524	0.359	5.94026e-77	T_SC4	BTG3
EDF1	5.02264e-81	0.33638	0.814	0.662	1.50082e-76	T_SC4	EDF1
DNAJB6	6.19085e-81	0.352914	0.761	0.593	1.84989e-76	T_SC4	DNAJB6
LRRFIP21	9.19389e-81	0.320019	0.359	0.211	2.74723e-76	T_SC4	LRRFIP2
RAC1	1.91784e-80	0.321234	0.611	0.428	5.73069e-76	T_SC4	RAC1
IQGAP1	3.44833e-80	0.318179	0.568	0.391	1.0304e-75	T_SC4	IQGAP1
SNX3	5.17903e-80	0.378503	0.503	0.334	1.54754e-75	T_SC4	SNX3
PSMD131	1.97074e-79	0.357053	0.46	0.294	5.88878e-75	T_SC4	PSMD13
1971-03-01	2.59502e-79	0.317184	0.44	0.277	7.75418e-75	T_SC4	2022-03-07
HMGN1	6.07823e-79	0.353335	0.761	0.607	1.81624e-74	T_SC4	HMGN1
HSPH11	1.08408e-78	0.379396	0.739	0.585	3.23933e-74	T_SC4	HSPH1
GALM	1.82516e-78	0.34958	0.287	0.157	5.45377e-74	T_SC4	GALM
RAD211	3.20874e-78	0.320472	0.497	0.325	9.58804e-74	T_SC4	RAD21
MRPS31	4.30209e-78	0.268916	0.263	0.138	1.28551e-73	T_SC4	MRPS31
STX11	4.50869e-78	0.323597	0.356	0.208	1.34724e-73	T_SC4	STX11
2022-09-06	5.01787e-78	0.334014	0.545	0.371	1.49939e-73	T_SC4	2022-09-06
TANK1	8.24453e-78	0.349052	0.609	0.431	2.46355e-73	T_SC4	TANK
MDFIC	2.31235e-77	0.381127	0.309	0.177	6.90954e-73	T_SC4	MDFIC
PTTG11	1.40058e-76	0.338866	0.409	0.252	4.18508e-72	T_SC4	PTTG1
CHD3	2.69392e-76	0.311872	0.35	0.206	8.04969e-72	T_SC4	CHD3
CD51	3.16907e-76	0.337358	0.463	0.298	9.4695e-72	T_SC4	CD5
UCP2	4.24675e-76	0.353605	0.262	0.141	1.26897e-71	T_SC4	UCP2
CFLAR1	6.12223e-76	0.437323	0.6	0.44	1.82938e-71	T_SC4	CFLAR
NUDT4	5.5673e-75	0.331727	0.302	0.171	1.66357e-70	T_SC4	NUDT4
RNASET21	2.0883e-74	0.348781	0.493	0.327	6.24006e-70	T_SC4	RNASET2
ARID4B	2.15829e-74	0.321952	0.797	0.639	6.4492e-70	T_SC4	ARID4B
UPF3B	2.54714e-74	0.282841	0.273	0.148	7.6111e-70	T_SC4	UPF3B
TRIM26	7.95214e-74	0.307805	0.289	0.162	2.37618e-69	T_SC4	TRIM26
TESPA1	1.2501e-72	0.282678	0.294	0.166	3.73543e-68	T_SC4	TESPA1
CCNI1	2.36595e-72	0.30704	0.787	0.631	7.06969e-68	T_SC4	CCNI
KIF5B	2.50451e-72	0.309293	0.516	0.348	7.48374e-68	T_SC4	KIF5B
ANP32B1	2.93415e-72	0.307257	0.726	0.557	8.76754e-68	T_SC4	ANP32B
APBB1IP1	4.22724e-72	0.384563	0.525	0.365	1.26314e-67	T_SC4	APBB1IP
SUZ12	4.91414e-72	0.28331	0.367	0.222	1.46839e-67	T_SC4	SUZ12
GPX42	7.5823e-72	0.332082	0.781	0.616	2.26567e-67	T_SC4	GPX4
ZBTB10	8.8014e-72	0.328046	0.338	0.201	2.62995e-67	T_SC4	ZBTB10
DOK21	5.59556e-70	0.410965	0.518	0.364	1.67201e-65	T_SC4	DOK2
PSMD8	5.71688e-70	0.295163	0.587	0.416	1.70826e-65	T_SC4	PSMD8
TPR	2.32389e-69	0.299549	0.569	0.4	6.94401e-65	T_SC4	TPR
CACYBP1	5.41009e-69	0.444768	0.661	0.517	1.61659e-64	T_SC4	CACYBP
DUSP51	9.84396e-69	0.369573	0.571	0.404	2.94147e-64	T_SC4	DUSP5
TM2D3	1.14714e-68	0.253633	0.266	0.147	3.42776e-64	T_SC4	TM2D3
SDF41	3.59963e-68	0.262052	0.42	0.267	1.07561e-63	T_SC4	SDF4
RAB11A	1.17353e-67	0.29285	0.42	0.269	3.50662e-63	T_SC4	RAB11A
COX171	2.08494e-67	0.297478	0.357	0.219	6.23e-63	T_SC4	COX17
CCT4	4.57712e-67	0.314705	0.574	0.415	1.36769e-62	T_SC4	CCT4
AHR1	5.59036e-67	0.429317	0.356	0.217	1.67045e-62	T_SC4	AHR
RAN	6.77693e-67	0.310771	0.804	0.663	2.02501e-62	T_SC4	RAN
LAMTOR5	1.51406e-66	0.311511	0.487	0.33	4.52417e-62	T_SC4	LAMTOR5
NSD31	2.00711e-66	0.310932	0.799	0.647	5.99744e-62	T_SC4	NSD3
IRF2BP2	3.92837e-66	0.327394	0.513	0.353	1.17384e-61	T_SC4	IRF2BP2
RSRC2	5.08949e-66	0.286914	0.747	0.584	1.52079e-61	T_SC4	RSRC2
SRP141	9.85512e-66	0.26518	0.898	0.781	2.94481e-61	T_SC4	SRP14
ISG151	1.46793e-65	0.344326	0.866	0.748	4.38633e-61	T_SC4	ISG15
SERF2	5.69612e-65	0.259979	0.923	0.818	1.70206e-60	T_SC4	SERF2
MRPS61	3.00237e-64	0.350478	0.541	0.381	8.97139e-60	T_SC4	MRPS6
YWHAG	5.07743e-64	0.26157	0.283	0.163	1.51719e-59	T_SC4	YWHAG
SNAP23	6.57253e-64	0.281784	0.274	0.158	1.96394e-59	T_SC4	SNAP23
SAR1B1	1.37241e-63	0.274636	0.385	0.243	4.10089e-59	T_SC4	SAR1B
ZNF2921	2.14896e-63	0.28487	0.501	0.343	6.42131e-59	T_SC4	ZNF292
SKP12	5.74004e-63	0.285707	0.893	0.767	1.71518e-58	T_SC4	SKP1
RORA1	2.88728e-62	0.352437	0.742	0.597	8.62749e-58	T_SC4	RORA
SERPINH1	8.7656e-62	0.38637	0.266	0.154	2.61925e-57	T_SC4	SERPINH1
P2RY101	1.81395e-61	0.313179	0.492	0.338	5.42025e-57	T_SC4	P2RY10
SUGT1	7.24365e-61	0.291367	0.352	0.22	2.16447e-56	T_SC4	SUGT1
HNRNPM	8.86344e-61	0.286883	0.512	0.357	2.64849e-56	T_SC4	HNRNPM
NAP1L41	9.49054e-61	0.310523	0.56	0.403	2.83587e-56	T_SC4	NAP1L4
MTHFD2	1.29587e-59	0.252915	0.253	0.144	3.87218e-55	T_SC4	MTHFD2
HIST1H1D	1.3707e-59	0.304692	0.262	0.151	4.0958e-55	T_SC4	HIST1H1D
HSP90AA11	2.75208e-59	0.402216	0.981	0.949	8.22349e-55	T_SC4	HSP90AA1
UBE2H	3.74183e-58	0.273549	0.394	0.257	1.1181e-53	T_SC4	UBE2H
BNIP3L	4.11021e-58	0.273444	0.406	0.266	1.22817e-53	T_SC4	BNIP3L
LYST1	4.73798e-58	0.254801	0.56	0.403	1.41576e-53	T_SC4	LYST
SINHCAF	2.63781e-57	0.292782	0.315	0.196	7.88205e-53	T_SC4	SINHCAF
TNFSF10	8.70315e-57	0.270591	0.294	0.177	2.60059e-52	T_SC4	TNFSF10
TCF71	3.21773e-56	0.28968	0.531	0.381	9.6149e-52	T_SC4	TCF7
RAB21	3.28032e-56	0.266672	0.529	0.375	9.80192e-52	T_SC4	RAB21
MBD2	3.9431e-56	0.257622	0.311	0.192	1.17824e-51	T_SC4	MBD2
COX8A1	6.85841e-56	0.268111	0.565	0.418	2.04936e-51	T_SC4	COX8A
SPTAN1	7.76588e-56	0.278209	0.556	0.402	2.32052e-51	T_SC4	SPTAN1
UBE2N	8.89527e-56	0.25514	0.405	0.268	2.658e-51	T_SC4	UBE2N
CCT5	9.5268e-56	0.273522	0.382	0.25	2.8467e-51	T_SC4	CCT5
HIF1A	2.28105e-55	0.282826	0.412	0.278	6.81602e-51	T_SC4	HIF1A
ATP5MC21	3.92933e-55	0.264066	0.727	0.589	1.17412e-50	T_SC4	ATP5MC2
UBC1	4.32623e-55	0.367103	0.99	0.961	1.29272e-50	T_SC4	UBC
ARPC5	2.00615e-54	0.257727	0.482	0.337	5.99456e-50	T_SC4	ARPC5
SEC11C1	3.16752e-54	0.28983	0.457	0.315	9.46487e-50	T_SC4	SEC11C
GIMAP41	4.25903e-54	0.431613	0.378	0.257	1.27264e-49	T_SC4	GIMAP4
CYTH11	4.35841e-54	0.253619	0.566	0.414	1.30234e-49	T_SC4	CYTH1
KPNA2	6.24973e-54	0.292909	0.472	0.329	1.86748e-49	T_SC4	KPNA2
POMP1	1.35428e-50	0.259269	0.542	0.397	4.04672e-46	T_SC4	POMP
GADD45A1	1.70571e-50	0.375543	0.516	0.382	5.09683e-46	T_SC4	GADD45A
NINJ11	2.03448e-50	0.29753	0.462	0.325	6.07923e-46	T_SC4	NINJ1
STAT4	4.12271e-50	0.268335	0.456	0.321	1.23191e-45	T_SC4	STAT4
MBP1	4.4319e-50	0.283546	0.64	0.499	1.3243e-45	T_SC4	MBP
DNAJA11	9.25136e-50	0.252154	0.838	0.713	2.7644e-45	T_SC4	DNAJA1
VASP	2.84953e-49	0.294009	0.319	0.207	8.51469e-45	T_SC4	VASP
SMC3	3.31011e-47	0.261321	0.444	0.311	9.89095e-43	T_SC4	SMC3
AZIN1	5.85087e-47	0.258274	0.355	0.237	1.7483e-42	T_SC4	AZIN1
GATA31	8.87023e-46	0.478826	0.326	0.223	2.65051e-41	T_SC4	GATA3
SAP30	5.39742e-42	0.326696	0.294	0.193	1.6128e-37	T_SC4	SAP30
TXNRD1	1.53694e-40	0.335692	0.3	0.201	4.59254e-36	T_SC4	TXNRD1
IFI61	2.06488e-39	0.256729	0.565	0.441	6.17006e-35	T_SC4	IFI6
JMY1	2.40081e-39	0.253713	0.357	0.247	7.17385e-35	T_SC4	JMY
PTP4A11	1.99926e-38	0.251561	0.442	0.321	5.97398e-34	T_SC4	PTP4A1
CMSS11	2.50302e-38	0.485157	0.288	0.197	7.47927e-34	T_SC4	CMSS1
IFITM21	8.37482e-37	0.255859	0.768	0.642	2.50248e-32	T_SC4	IFITM2
SAMSN11	2.34967e-34	0.305879	0.723	0.619	7.02106e-30	T_SC4	SAMSN1
OSBPL81	1.34151e-33	0.250014	0.393	0.285	4.00857e-29	T_SC4	OSBPL8
PARK72	5.71041e-32	0.252033	0.582	0.464	1.70633e-27	T_SC4	PARK7
PRDX2	7.34146e-26	0.252427	0.356	0.263	2.1937e-21	T_SC4	PRDX2
CCL41	0	3.33789	0.746	0.136	0	T_SC5	CCL4
CCL4L2	0	3.14274	0.524	0.074	0	T_SC5	CCL4L2
IFNG	0	2.77667	0.531	0.181	0	T_SC5	IFNG
HSPA61	0	2.59135	0.655	0.278	0	T_SC5	HSPA6
NKG71	0	2.43803	0.841	0.224	0	T_SC5	NKG7
GZMA	0	2.2397	0.617	0.104	0	T_SC5	GZMA
CCL3	0	2.16393	0.275	0.042	0	T_SC5	CCL3
GZMK1	0	2.14166	0.673	0.172	0	T_SC5	GZMK
DNAJB11	0	2.09437	0.896	0.632	0	T_SC5	DNAJB1
CCL51	0	2.01289	0.95	0.411	0	T_SC5	CCL5
HSPA1A1	0	1.84466	0.928	0.783	0	T_SC5	HSPA1A
HSPA1B1	0	1.83271	0.858	0.466	0	T_SC5	HSPA1B
GZMH	0	1.71442	0.308	0.042	0	T_SC5	GZMH
TNFSF9	0	1.62986	0.374	0.102	0	T_SC5	TNFSF9
HSP90AA12	0	1.59329	0.964	0.951	0	T_SC5	HSP90AA1
CCL3L1	0	1.42333	0.28	0.064	0	T_SC5	CCL3L1
CMC11	0	1.27809	0.402	0.135	0	T_SC5	CMC1
HCST1	0	1.22093	0.755	0.494	0	T_SC5	HCST
HSPA81	0	1.20989	0.902	0.794	0	T_SC5	HSPA8
GZMM1	0	1.18018	0.563	0.258	0	T_SC5	GZMM
PLEK	0	1.04399	0.299	0.072	0	T_SC5	PLEK
KLRG1	0	0.985327	0.264	0.064	0	T_SC5	KLRG1
GZMB1	4.43108e-301	1.26634	0.287	0.08	1.32405e-296	T_SC5	GZMB
SERPINH11	2.70873e-291	1.59832	0.389	0.147	8.09396e-287	T_SC5	SERPINH1
CRTAM1	6.56597e-291	1.07056	0.382	0.132	1.96198e-286	T_SC5	CRTAM
XCL21	5.87995e-281	1.20892	0.362	0.123	1.75699e-276	T_SC5	XCL2
UBB1	1.42938e-274	0.971885	0.917	0.845	4.27112e-270	T_SC5	UBB
CTSW1	4.67862e-274	0.993577	0.364	0.135	1.39802e-269	T_SC5	CTSW
NR4A11	6.0676e-263	1.01021	0.516	0.248	1.81306e-258	T_SC5	NR4A1
ZFAND2A1	1.52935e-249	1.29496	0.499	0.258	4.56984e-245	T_SC5	ZFAND2A
DNAJB41	1.73917e-246	1.1381	0.412	0.179	5.1968e-242	T_SC5	DNAJB4
HLA-DPB11	6.94069e-240	0.932792	0.608	0.361	2.07395e-235	T_SC5	HLA-DPB1
2022-06-01	1.30394e-234	0.917931	0.754	0.538	3.8963e-230	T_SC5	JUN
HSPH12	1.19215e-230	1.28778	0.751	0.587	3.56226e-226	T_SC5	HSPH1
LAG31	8.659e-226	0.848943	0.34	0.132	2.5874e-221	T_SC5	LAG3
PPP1R15A1	1.75594e-214	0.999422	0.777	0.645	5.24693e-210	T_SC5	PPP1R15A
HSPB12	6.14997e-210	1.05272	0.725	0.557	1.83767e-205	T_SC5	HSPB1
DEDD21	8.2344e-207	0.976204	0.461	0.241	2.46052e-202	T_SC5	DEDD2
CST71	6.37219e-202	0.694712	0.693	0.421	1.90408e-197	T_SC5	CST7
CACYBP2	7.6253e-200	1.10025	0.677	0.518	2.27852e-195	T_SC5	CACYBP
UBC2	8.91555e-200	0.891508	0.974	0.962	2.66406e-195	T_SC5	UBC
HSPE12	7.28354e-199	0.946019	0.873	0.803	2.17639e-194	T_SC5	HSPE1
TNFSF14	1.9226e-197	0.959176	0.328	0.135	5.74493e-193	T_SC5	TNFSF14
DUSP11	4.45065e-188	1.06843	0.686	0.497	1.3299e-183	T_SC5	DUSP1
CD8A1	3.62746e-181	0.724937	0.41	0.188	1.08392e-176	T_SC5	CD8A
CD691	3.41049e-172	1.16128	0.751	0.619	1.01909e-167	T_SC5	CD69
IER5L	1.3526e-158	0.832685	0.294	0.123	4.0417e-154	T_SC5	IER5L
SAMD31	4.96944e-156	0.743447	0.327	0.149	1.48492e-151	T_SC5	SAMD3
TXNIP1	1.32709e-155	0.738487	0.685	0.502	3.96548e-151	T_SC5	TXNIP
CD8B1	7.19191e-154	0.694601	0.294	0.123	2.14901e-149	T_SC5	CD8B
DNAJA41	2.74197e-153	1.17447	0.386	0.203	8.19329e-149	T_SC5	DNAJA4
DNAJA12	6.22824e-153	1.00825	0.78	0.719	1.86106e-148	T_SC5	DNAJA1
BAG32	8.46911e-152	0.90616	0.39	0.204	2.53065e-147	T_SC5	BAG3
HLA-DPA11	8.75301e-152	0.818092	0.489	0.294	2.61549e-147	T_SC5	HLA-DPA1
CD521	1.73141e-142	0.892447	0.659	0.511	5.17363e-138	T_SC5	CD52
CLK11	1.93371e-142	0.851507	0.662	0.537	5.77812e-138	T_SC5	CLK1
TRGC21	6.49906e-140	0.70548	0.385	0.193	1.94198e-135	T_SC5	TRGC2
HLA-DRA1	4.45204e-133	0.831565	0.439	0.259	1.33031e-128	T_SC5	HLA-DRA
LY6E1	6.33333e-129	0.775068	0.625	0.458	1.89246e-124	T_SC5	LY6E
DOK22	4.76462e-123	0.940727	0.526	0.366	1.42372e-118	T_SC5	DOK2
HLA-DRB12	2.45656e-119	0.576646	0.62	0.437	7.34044e-115	T_SC5	HLA-DRB1
SYNE1	1.6115e-117	0.674405	0.283	0.137	4.81533e-113	T_SC5	SYNE1
ACTB2	5.72452e-117	0.639735	0.859	0.783	1.71054e-112	T_SC5	ACTB
RARRES31	4.58984e-112	0.683848	0.474	0.312	1.37149e-107	T_SC5	RARRES3
HLA-DRB5	2.86668e-111	0.70507	0.272	0.131	8.56592e-107	T_SC5	HLA-DRB5
LYAR1	7.82066e-110	0.639203	0.426	0.259	2.33689e-105	T_SC5	LYAR
TNF1	8.17981e-106	0.963991	0.319	0.169	2.44421e-101	T_SC5	TNF
RNF2131	4.90846e-104	0.637248	0.627	0.488	1.4667e-99	T_SC5	RNF213
XAF11	7.55001e-103	0.716363	0.438	0.28	2.25602e-98	T_SC5	XAF1
GBP51	1.25599e-101	0.672065	0.299	0.156	3.75303e-97	T_SC5	GBP5
CTSC1	1.13639e-96	0.657532	0.381	0.228	3.39564e-92	T_SC5	CTSC
CGAS	1.17221e-96	0.72306	0.298	0.162	3.50267e-92	T_SC5	CGAS
MYLIP	2.80749e-96	0.703794	0.302	0.162	8.38906e-92	T_SC5	MYLIP
HLA-DQA11	3.90444e-94	0.425043	0.315	0.164	1.16669e-89	T_SC5	HLA-DQA1
NEU11	1.28672e-93	0.739938	0.359	0.218	3.84484e-89	T_SC5	NEU1
GADD45B1	2.45597e-93	0.717893	0.673	0.563	7.33868e-89	T_SC5	GADD45B
TCP1	1.35413e-92	0.666165	0.53	0.4	4.04628e-88	T_SC5	TCP1
ITGB2	8.04935e-92	0.639671	0.26	0.134	2.40523e-87	T_SC5	ITGB2
MYL12A	2.94891e-91	0.56655	0.806	0.756	8.81162e-87	T_SC5	MYL12A
ERN1	4.8584e-91	0.825112	0.436	0.291	1.45174e-86	T_SC5	ERN1
HSP90AB11	3.51355e-84	0.873445	0.883	0.926	1.04988e-79	T_SC5	HSP90AB1
APOBEC3G1	1.17137e-82	0.68374	0.292	0.168	3.50016e-78	T_SC5	APOBEC3G
MRPL18	3.27433e-78	0.796518	0.437	0.316	9.78401e-74	T_SC5	MRPL18
IFITM1	3.44516e-75	0.699593	0.529	0.417	1.02945e-70	T_SC5	IFITM1
PYHIN1	3.99677e-73	0.56793	0.258	0.144	1.19427e-68	T_SC5	PYHIN1
CCT41	4.09246e-73	0.672689	0.525	0.422	1.22287e-68	T_SC5	CCT4
SLC20A1	1.11966e-71	0.605168	0.309	0.189	3.34564e-67	T_SC5	SLC20A1
DUSP21	3.32741e-71	0.683018	0.811	0.765	9.94263e-67	T_SC5	DUSP2
SP110	2.67749e-70	0.586203	0.328	0.206	8.00062e-66	T_SC5	SP110
IFI44L1	9.53924e-69	0.604506	0.548	0.439	2.85042e-64	T_SC5	IFI44L
CHORDC11	7.86553e-68	0.709993	0.506	0.403	2.3503e-63	T_SC5	CHORDC1
AHSA11	5.69953e-67	0.596452	0.475	0.362	1.70308e-62	T_SC5	AHSA1
ACTG11	4.61231e-63	0.423594	0.784	0.713	1.3782e-58	T_SC5	ACTG1
CD742	1.36999e-62	0.54097	0.603	0.507	4.09366e-58	T_SC5	CD74
CD481	4.30607e-61	0.405637	0.728	0.667	1.2867e-56	T_SC5	CD48
CORO1A	6.53243e-61	0.568538	0.554	0.463	1.95196e-56	T_SC5	CORO1A
MX11	9.58003e-59	0.607453	0.384	0.274	2.86261e-54	T_SC5	MX1
IFI62	1.22813e-57	0.642209	0.547	0.445	3.66978e-53	T_SC5	IFI6
RAC2	2.61463e-57	0.54147	0.491	0.394	7.81277e-53	T_SC5	RAC2
BST22	1.21202e-56	0.471574	0.517	0.412	3.62164e-52	T_SC5	BST2
GIMAP7	2.1632e-56	0.571939	0.414	0.302	6.46386e-52	T_SC5	GIMAP7
S100A42	1.73923e-54	0.378266	0.735	0.653	5.19699e-50	T_SC5	S100A4
CDC42EP3	2.97254e-54	0.578363	0.321	0.217	8.88224e-50	T_SC5	CDC42EP3
PAXX	1.08617e-53	0.495056	0.293	0.193	3.24559e-49	T_SC5	PAXX
EIF2AK2	2.45079e-53	0.529362	0.361	0.258	7.32319e-49	T_SC5	EIF2AK2
CD3G1	4.83144e-53	0.515678	0.494	0.397	1.44368e-48	T_SC5	CD3G
GIMAP42	1.65801e-52	0.501238	0.373	0.259	4.95431e-48	T_SC5	GIMAP4
DRAP1	1.00729e-50	0.535642	0.522	0.444	3.0099e-46	T_SC5	DRAP1
TAF7	1.32467e-50	0.528882	0.493	0.406	3.95824e-46	T_SC5	TAF7
IL321	1.98035e-48	0.295838	0.847	0.776	5.91749e-44	T_SC5	IL32
PSMB9	2.16092e-47	0.500163	0.534	0.452	6.45706e-43	T_SC5	PSMB9
RGS21	5.73662e-46	0.573052	0.457	0.363	1.71416e-41	T_SC5	RGS2
MOB41	7.61459e-46	0.737942	0.4	0.317	2.27532e-41	T_SC5	MOB4
CCDC85B	9.30739e-45	0.540904	0.469	0.389	2.78114e-40	T_SC5	CCDC85B
ID21	2.8381e-44	0.458143	0.59	0.487	8.48053e-40	T_SC5	ID2
FOSB1	3.24599e-44	0.429489	0.376	0.269	9.69935e-40	T_SC5	FOSB
HSPD11	5.21532e-44	0.665738	0.801	0.848	1.55839e-39	T_SC5	HSPD1
STAT1	9.27472e-44	0.495917	0.291	0.198	2.77138e-39	T_SC5	STAT1
STOM	1.15623e-43	0.429977	0.26	0.17	3.45493e-39	T_SC5	STOM
SH2D1A2	1.85885e-43	0.403921	0.391	0.288	5.55443e-39	T_SC5	SH2D1A
IRF11	7.42911e-43	0.396206	0.526	0.44	2.21989e-38	T_SC5	IRF1
PPP1R18	3.08147e-40	0.46781	0.262	0.178	9.20774e-36	T_SC5	PPP1R18
TRA2B1	8.59164e-39	0.427059	0.562	0.508	2.56727e-34	T_SC5	TRA2B
MTRNR2L121	9.37203e-39	0.260302	0.785	0.77	2.80046e-34	T_SC5	MTRNR2L12
SH3BGRL3	5.12142e-38	0.36208	0.769	0.732	1.53033e-33	T_SC5	SH3BGRL3
STIP11	1.95758e-36	0.485457	0.372	0.296	5.84944e-32	T_SC5	STIP1
HMGB1	2.04453e-36	0.312	0.794	0.767	6.10927e-32	T_SC5	HMGB1
IER51	8.01113e-36	0.857716	0.493	0.437	2.39381e-31	T_SC5	IER5
TRIM221	9.10049e-36	0.466119	0.461	0.388	2.71932e-31	T_SC5	TRIM22
CCND3	9.51021e-36	0.415259	0.271	0.189	2.84175e-31	T_SC5	CCND3
SAMD9	1.28579e-35	0.498574	0.289	0.207	3.84208e-31	T_SC5	SAMD9
CYBA1	2.49071e-34	0.322157	0.795	0.745	7.44249e-30	T_SC5	CYBA
CLEC2B1	1.17374e-33	0.554881	0.648	0.58	3.50726e-29	T_SC5	CLEC2B
UTRN	1.93528e-33	0.390557	0.376	0.295	5.7828e-29	T_SC5	UTRN
ZEB22	4.36635e-33	0.364116	0.311	0.222	1.30471e-28	T_SC5	ZEB2
SRSF71	5.36917e-33	0.42949	0.864	0.871	1.60436e-28	T_SC5	SRSF7
ACAP11	5.90787e-33	0.345152	0.438	0.359	1.76533e-28	T_SC5	ACAP1
SP100	8.1159e-33	0.433474	0.484	0.422	2.42511e-28	T_SC5	SP100
DNAJB61	9.79349e-32	0.489642	0.619	0.607	2.92639e-27	T_SC5	DNAJB6
CD3E	1.9297e-31	0.3521	0.592	0.546	5.76614e-27	T_SC5	CD3E
CLIC1	4.74696e-31	0.348251	0.686	0.66	1.41844e-26	T_SC5	CLIC1
ANXA12	7.92786e-31	0.287957	0.698	0.614	2.36892e-26	T_SC5	ANXA1
HLA-F	2.613e-30	0.36759	0.493	0.435	7.80791e-26	T_SC5	HLA-F
REX1BD	2.47145e-29	0.353629	0.285	0.212	7.38495e-25	T_SC5	REX1BD
CD3D1	7.74563e-28	0.334222	0.697	0.662	2.31447e-23	T_SC5	CD3D
IFI441	4.07413e-26	0.414932	0.313	0.246	1.21739e-21	T_SC5	IFI44
HLA-DQB11	4.16978e-25	0.276361	0.343	0.266	1.24597e-20	T_SC5	HLA-DQB1
PPM1K	6.76831e-25	0.390856	0.257	0.192	2.02244e-20	T_SC5	PPM1K
PTMS1	1.79046e-24	0.359664	0.264	0.196	5.35007e-20	T_SC5	PTMS
IER21	3.83687e-24	0.389183	0.612	0.584	1.14649e-19	T_SC5	IER2
CYTOR1	6.8228e-23	0.287167	0.352	0.28	2.03872e-18	T_SC5	CYTOR
ARHGEF1	1.45707e-22	0.316344	0.284	0.222	4.35387e-18	T_SC5	ARHGEF1
BTG21	2.4051e-22	0.353517	0.487	0.439	7.18667e-18	T_SC5	BTG2
FKBP41	2.57165e-22	0.549233	0.448	0.407	7.68435e-18	T_SC5	FKBP4
OASL1	2.89873e-21	0.446056	0.295	0.236	8.66171e-17	T_SC5	OASL
PSME1	1.13867e-20	0.367398	0.499	0.469	3.40247e-16	T_SC5	PSME1
UBE2S1	4.64938e-20	0.457682	0.457	0.414	1.38928e-15	T_SC5	UBE2S
PFN1	5.13308e-19	0.298504	0.699	0.694	1.53382e-14	T_SC5	PFN1
SRSF31	9.81653e-19	0.313331	0.614	0.596	2.93328e-14	T_SC5	SRSF3
TAGAP	5.31661e-18	0.40112	0.435	0.405	1.58865e-13	T_SC5	TAGAP
TMA7	1.22014e-17	0.2803	0.689	0.682	3.64591e-13	T_SC5	TMA7
LSP11	2.39863e-16	0.320665	0.291	0.242	7.16735e-12	T_SC5	LSP1
LIMD2	7.1499e-16	0.311291	0.43	0.391	2.13646e-11	T_SC5	LIMD2
CNN2	8.73869e-16	0.319501	0.259	0.212	2.61121e-11	T_SC5	CNN2
ARPC5L	2.47627e-15	0.335451	0.342	0.303	7.39935e-11	T_SC5	ARPC5L
ZC3H12A	9.97769e-15	0.318609	0.278	0.231	2.98143e-10	T_SC5	ZC3H12A
MACF11	2.14193e-14	0.288244	0.306	0.261	6.4003e-10	T_SC5	MACF1
ATM1	9.33826e-14	0.264649	0.316	0.274	2.79037e-09	T_SC5	ATM
AC245297.3	1.51471e-13	0.294416	0.257	0.214	4.52611e-09	T_SC5	AC245297.3
FAM49B	1.0693e-12	0.30041	0.278	0.24	3.19518e-08	T_SC5	FAM49B
GMFG1	2.1213e-12	0.282526	0.488	0.473	6.33865e-08	T_SC5	GMFG
PARP14	2.15943e-12	0.384795	0.279	0.241	6.45259e-08	T_SC5	PARP14
EPSTI12	4.22151e-12	0.261542	0.312	0.269	1.26143e-07	T_SC5	EPSTI1
SLA	1.20491e-11	0.263306	0.253	0.209	3.6004e-07	T_SC5	SLA
ISG152	2.95028e-11	0.298988	0.766	0.757	8.81573e-07	T_SC5	ISG15
KIAA15511	4.51682e-11	0.266083	0.37	0.335	1.34967e-06	T_SC5	KIAA1551
CKS21	5.3107e-11	0.361502	0.299	0.265	1.58689e-06	T_SC5	CKS2
GBP21	1.1266e-10	0.253938	0.363	0.328	3.36639e-06	T_SC5	GBP2
RAB27A1	1.14533e-09	0.411427	0.281	0.253	3.42237e-05	T_SC5	RAB27A
CITED21	3.39594e-08	0.274985	0.257	0.226	0.00101474	T_SC5	CITED2
DNTTIP2	4.83064e-08	0.339567	0.374	0.368	0.00144344	T_SC5	DNTTIP2
PTPN71	1.72574e-07	0.282652	0.286	0.263	0.00515669	T_SC5	PTPN7
MIDN1	2.12615e-07	0.255652	0.282	0.257	0.00635315	T_SC5	MIDN
TUBA1A1	4.48e-07	0.386997	0.456	0.464	0.0133867	T_SC5	TUBA1A
BCAS2	2.46144e-06	0.363428	0.373	0.372	0.0735502	T_SC5	BCAS2
CDKN1A	2.86554e-06	0.260253	0.286	0.264	0.0856251	T_SC5	CDKN1A
DYNLL11	3.50525e-06	0.304961	0.567	0.595	0.10474	T_SC5	DYNLL1
INTS61	3.03875e-05	0.344578	0.281	0.269	0.90801	T_SC5	INTS6
HSPA41	9.73177e-05	0.25174	0.275	0.264	1	T_SC5	HSPA4
NR4A21	0.00210341	0.301125	0.53	0.565	1	T_SC5	NR4A2
MT-CO3	4.07926e-204	2.10022	0.959	0.832	1.21892e-199	T_SC6	MT-CO3
MT-ND41	7.18255e-200	1.7203	0.979	0.854	2.14622e-195	T_SC6	MT-ND4
MT-ATP61	1.57836e-199	1.82942	0.979	0.889	4.7163e-195	T_SC6	MT-ATP6
MT-ND21	3.16316e-198	1.75488	0.979	0.855	9.45184e-194	T_SC6	MT-ND2
MT-CO11	2.04929e-197	1.69059	0.989	0.927	6.12348e-193	T_SC6	MT-CO1
MT-ND11	1.15627e-195	1.72423	0.979	0.878	3.45505e-191	T_SC6	MT-ND1
MT-CO2	1.69339e-195	1.6312	0.991	0.92	5.06002e-191	T_SC6	MT-CO2
MT-CYB1	3.93771e-194	1.86642	0.972	0.801	1.17663e-189	T_SC6	MT-CYB
MT-ND3	5.84704e-175	1.7823	0.972	0.835	1.74715e-170	T_SC6	MT-ND3
MT-ND51	4.96767e-133	1.3702	0.918	0.642	1.48439e-128	T_SC6	MT-ND5
MT-ND4L1	8.04611e-52	1.09803	0.609	0.369	2.40426e-47	T_SC6	MT-ND4L
MT-ATP8	3.80714e-39	0.61323	0.253	0.091	1.13761e-34	T_SC6	MT-ATP8
MT-ND6	1.22486e-21	0.577618	0.36	0.201	3.66002e-17	T_SC6	MT-ND6
FLNA2	8.76844e-17	0.597412	0.605	0.47	2.6201e-12	T_SC6	FLNA
IL7R1	4.71524e-16	0.441781	0.875	0.783	1.40896e-11	T_SC6	IL7R
HLA-A2	2.29825e-15	0.33282	0.987	0.972	6.8674e-11	T_SC6	HLA-A
PTPRC1	1.1137e-11	0.343029	0.919	0.892	3.32786e-07	T_SC6	PTPRC
LEPROTL11	3.96331e-10	0.347124	0.704	0.614	1.18428e-05	T_SC6	LEPROTL1
RIPOR21	4.87799e-09	0.392902	0.457	0.349	0.000145759	T_SC6	RIPOR2
TGFB12	5.88849e-09	0.322735	0.637	0.541	0.000175954	T_SC6	TGFB1
ITM2C1	1.14857e-08	0.395045	0.285	0.193	0.000343205	T_SC6	ITM2C
GPR1831	2.22699e-08	0.38621	0.678	0.582	0.000665446	T_SC6	GPR183
SPTBN12	4.45926e-08	0.397349	0.361	0.265	0.00133247	T_SC6	SPTBN1
PABPC11	8.6933e-08	0.2617	0.856	0.809	0.00259764	T_SC6	PABPC1
PITPNC11	1.42486e-07	0.307382	0.331	0.241	0.00425763	T_SC6	PITPNC1
PBX42	1.78204e-07	0.337095	0.39	0.294	0.0053249	T_SC6	PBX4
FKBP21	1.92272e-07	0.324679	0.288	0.202	0.00574527	T_SC6	FKBP2
AKNA1	2.16688e-07	0.363676	0.419	0.324	0.00647484	T_SC6	AKNA
CANX1	3.18414e-07	0.347962	0.406	0.32	0.00951452	T_SC6	CANX
MANF2	7.23722e-07	0.292939	0.468	0.375	0.0216256	T_SC6	MANF
AP3M21	1.19231e-06	0.252251	0.301	0.218	0.0356273	T_SC6	AP3M2
CST72	1.24812e-06	0.266548	0.543	0.439	0.0372951	T_SC6	CST7
FOXP11	1.50798e-06	0.329794	0.597	0.509	0.0450599	T_SC6	FOXP1
SYTL32	2.37534e-06	0.296717	0.614	0.526	0.0709776	T_SC6	SYTL3
PREX11	3.24617e-06	0.321882	0.345	0.269	0.0969987	T_SC6	PREX1
MTRNR2L122	4.61803e-06	0.321687	0.79	0.771	0.137991	T_SC6	MTRNR2L12
ATP1B33	6.44539e-06	0.341631	0.635	0.579	0.192595	T_SC6	ATP1B3
CD442	9.30726e-06	0.277242	0.871	0.831	0.27811	T_SC6	CD44
PDIA31	2.88609e-05	0.303014	0.517	0.452	0.862392	T_SC6	PDIA3
STAT41	3.23223e-05	0.261454	0.412	0.331	0.965821	T_SC6	STAT4
NFKB12	3.99999e-05	0.293428	0.551	0.473	1	T_SC6	NFKB1
CYTH12	4.2884e-05	0.257588	0.498	0.426	1	T_SC6	CYTH1
CXCR41	6.56503e-05	0.258414	0.882	0.812	1	T_SC6	CXCR4
SLC38A11	7.25488e-05	0.252179	0.528	0.461	1	T_SC6	SLC38A1
RABAC1	0.000205836	0.253816	0.436	0.379	1	T_SC6	RABAC1
MTRNR2L81	0.000213627	0.539677	0.331	0.271	1	T_SC6	MTRNR2L8
B4GALT12	0.000232117	0.279577	0.375	0.313	1	T_SC6	B4GALT1
STAT5B1	0.000315827	0.279329	0.382	0.323	1	T_SC6	STAT5B
CD61	0.00684026	0.297575	0.38	0.344	1	T_SC6	CD6
NFKB2	0.0070919	0.27587	0.416	0.369	1	T_SC6	NFKB2
