# Supplementary material for: Single-cell sequencing shows cellular heterogeneity of cutaneous lesions in lupus erythematosus
Source: Nat Commun. 2022 Dec 5;13:7489. doi: 10.1038/s41467-022-35209-1 (PMC9722937; doi:10.1038/s41467-022-35209-1)
Supplement: Supplementary file 13 — Supplementary Data 10 [file 41467_2022_35209_MOESM13_ESM.xlsx]

## Sheet: epidermis
Table S10. Differentially Expressed Genes (DEGs) in each subcluster (epidermis：n=5, B_SC0-B_SC4；dermis: n= 7,B_ SC0-B_SC6) of B cells in the epidermis and dermis dataset with the cutoff by logFC≥0.25,Pvalue≤0.05. The P value was calculated in two-side Wilcoxon Rank Sum test
	p_val	avg_log2FC	pct.1	pct.2	p_val_adj	cluster	gene
DNAJB1	1.63827e-52	2.31941	0.816	0.342	4.63302e-48	B_SC0	DNAJB1
HSPH1	4.3987e-52	2.34054	0.82	0.414	1.24395e-47	B_SC0	HSPH1
HSP90AA1	3.14827e-50	2.06388	0.977	0.889	8.90331e-46	B_SC0	HSP90AA1
HSPA1A	2.61897e-48	2.27887	0.872	0.543	7.40644e-44	B_SC0	HSPA1A
HSPA1B	1.24379e-47	2.38332	0.741	0.269	3.51742e-43	B_SC0	HSPA1B
CHORDC1	4.4629e-46	2.09401	0.763	0.396	1.26211e-41	B_SC0	CHORDC1
HSPE1	6.58032e-46	1.76698	0.944	0.76	1.86092e-41	B_SC0	HSPE1
HSPA8	9.33247e-41	1.47301	0.902	0.677	2.63922e-36	B_SC0	HSPA8
DNAJB6	1.169e-38	1.56143	0.846	0.582	3.30592e-34	B_SC0	DNAJB6
DNAJA1	2.52231e-35	1.55691	0.883	0.681	7.1331e-31	B_SC0	DNAJA1
HSPD1	5.75072e-34	1.51968	0.936	0.83	1.6263e-29	B_SC0	HSPD1
DEDD2	1.01294e-32	1.43091	0.47	0.125	2.86458e-28	B_SC0	DEDD2
HSPB1	1.09913e-31	2.08095	0.846	0.647	3.10833e-27	B_SC0	HSPB1
GPBP1	6.21423e-31	1.07123	0.914	0.796	1.75738e-26	B_SC0	GPBP1
IER5	7.72497e-27	2.09374	0.793	0.645	2.18462e-22	B_SC0	IER5
HSPA6	8.46094e-27	2.41531	0.41	0.104	2.39275e-22	B_SC0	HSPA6
BAG3	1.20266e-26	1.38857	0.395	0.097	3.40112e-22	B_SC0	BAG3
AHSA1	7.35392e-26	1.28501	0.673	0.398	2.07969e-21	B_SC0	AHSA1
HSPA4	1.34417e-25	1.24301	0.65	0.389	3.80131e-21	B_SC0	HSPA4
CLK1	6.34006e-25	1.37981	0.684	0.412	1.79297e-20	B_SC0	CLK1
CD69	1.27584e-24	1.58962	0.748	0.45	3.60808e-20	B_SC0	CD69
CACYBP	2.44176e-23	1.43927	0.684	0.468	6.90529e-19	B_SC0	CACYBP
UBB	1.53029e-22	1.3996	0.842	0.785	4.32766e-18	B_SC0	UBB
ZFAND2A	1.5659e-21	1.59548	0.5	0.224	4.42837e-17	B_SC0	ZFAND2A
UBC	2.27894e-21	1.41878	0.966	0.916	6.44485e-17	B_SC0	UBC
HSP90AB1	1.48904e-18	0.987641	0.97	0.916	4.211e-14	B_SC0	HSP90AB1
FKBP4	2.24965e-18	1.39926	0.677	0.493	6.36201e-14	B_SC0	FKBP4
SNX3	5.65042e-18	1.08903	0.699	0.534	1.59794e-13	B_SC0	SNX3
STK17A	2.19663e-17	0.957362	0.632	0.387	6.21207e-13	B_SC0	STK17A
STIP1	6.51423e-17	1.07362	0.602	0.387	1.84222e-12	B_SC0	STIP1
PPP1R15A	9.22219e-17	1.18324	0.842	0.735	2.60804e-12	B_SC0	PPP1R15A
JUND	1.16216e-16	0.884787	0.951	0.876	3.2866e-12	B_SC0	JUND
MRPL18	1.19545e-16	1.33278	0.56	0.355	3.38072e-12	B_SC0	MRPL18
FXR1	1.93056e-16	1.01589	0.586	0.387	5.45963e-12	B_SC0	FXR1
CCT4	8.52217e-16	0.901961	0.711	0.584	2.41007e-11	B_SC0	CCT4
JUN	8.80968e-16	1.81564	0.669	0.484	2.49138e-11	B_SC0	JUN
TXNIP	1.19398e-15	1.24946	0.485	0.237	3.37658e-11	B_SC0	TXNIP
PNRC1	1.19849e-15	0.90428	0.823	0.677	3.38933e-11	B_SC0	PNRC1
TCP1	3.38327e-15	1.05624	0.639	0.477	9.56788e-11	B_SC0	TCP1
TAF7	3.95417e-15	1.21767	0.639	0.477	1.11824e-10	B_SC0	TAF7
SNAP23	6.20404e-15	1.20102	0.605	0.409	1.7545e-10	B_SC0	SNAP23
KMT2E	8.84486e-15	0.784891	0.771	0.629	2.50133e-10	B_SC0	KMT2E
KLF6	3.95692e-14	0.927461	0.85	0.722	1.11902e-09	B_SC0	KLF6
TNFSF9	8.20015e-14	1.22712	0.335	0.136	2.319e-09	B_SC0	TNFSF9
RAB11FIP1	1.9406e-13	0.903479	0.609	0.412	5.488e-09	B_SC0	RAB11FIP1
ZC3HAV1	3.16896e-13	1.0406	0.421	0.217	8.96182e-09	B_SC0	ZC3HAV1
MS4A1	4.10281e-13	0.647214	0.868	0.776	1.16027e-08	B_SC0	MS4A1
RBM39	6.79108e-13	0.692337	0.816	0.719	1.92052e-08	B_SC0	RBM39
DNAJA4	8.41115e-13	1.11311	0.38	0.185	2.37867e-08	B_SC0	DNAJA4
SLC2A3	2.42259e-12	0.886412	0.436	0.237	6.8511e-08	B_SC0	SLC2A3
CGAS	4.07017e-12	0.99999	0.417	0.222	1.15104e-07	B_SC0	CGAS
NR4A1	4.385e-12	1.01711	0.594	0.405	1.24008e-07	B_SC0	NR4A1
LAT2	4.5264e-12	0.818691	0.519	0.33	1.28007e-07	B_SC0	LAT2
ANKRD37	5.10963e-12	1.03245	0.346	0.158	1.445e-07	B_SC0	ANKRD37
MBOAT7	5.84447e-12	0.806057	0.316	0.133	1.65282e-07	B_SC0	MBOAT7
PTGES3	6.15888e-12	0.948472	0.797	0.772	1.74173e-07	B_SC0	PTGES3
SLC5A3	2.37202e-11	1.2647	0.44	0.254	6.70807e-07	B_SC0	SLC5A3
ELF1	4.25629e-11	0.732202	0.726	0.647	1.20368e-06	B_SC0	ELF1
ST13	8.22462e-11	0.717066	0.744	0.67	2.32592e-06	B_SC0	ST13
ABHD3	1.25401e-10	0.837323	0.372	0.197	3.54634e-06	B_SC0	ABHD3
DUSP1	1.34147e-10	1.17662	0.477	0.297	3.79369e-06	B_SC0	DUSP1
SLBP	1.40293e-10	0.702874	0.492	0.314	3.96748e-06	B_SC0	SLBP
LGALS1	2.38888e-10	0.608659	0.827	0.695	6.75576e-06	B_SC0	LGALS1
AZIN1	6.13241e-10	0.846827	0.44	0.28	1.73425e-05	B_SC0	AZIN1
RSRC2	6.50019e-10	0.736752	0.662	0.541	1.83825e-05	B_SC0	RSRC2
EIF2AK2	7.11714e-10	0.781536	0.432	0.265	2.01273e-05	B_SC0	EIF2AK2
SP110	7.19519e-10	0.614353	0.462	0.278	2.0348e-05	B_SC0	SP110
CCNL1	9.98696e-10	0.740235	0.763	0.663	2.82431e-05	B_SC0	CCNL1
CREBRF	1.41508e-09	0.902683	0.477	0.323	4.00186e-05	B_SC0	CREBRF
DNAJB4	3.40439e-09	1.02323	0.342	0.19	9.62762e-05	B_SC0	DNAJB4
IER2	3.93508e-09	0.824858	0.748	0.64	0.000111284	B_SC0	IER2
SFPQ	5.94271e-09	0.69044	0.748	0.629	0.00016806	B_SC0	SFPQ
RHOH	7.3964e-09	0.738547	0.583	0.453	0.00020917	B_SC0	RHOH
BST2	1.07318e-08	0.642672	0.677	0.557	0.000303497	B_SC0	BST2
CKS2	1.14975e-08	0.92487	0.523	0.394	0.00032515	B_SC0	CKS2
SARAF	1.3179e-08	0.628883	0.665	0.557	0.000372703	B_SC0	SARAF
CHD2	1.59859e-08	0.822515	0.632	0.554	0.000452081	B_SC0	CHD2
HNRNPA2B1	1.82343e-08	0.476916	0.895	0.858	0.000515665	B_SC0	HNRNPA2B1
OSER1	2.87543e-08	0.721608	0.425	0.285	0.000813172	B_SC0	OSER1
EIF5	3.08619e-08	0.660624	0.726	0.645	0.000872773	B_SC0	EIF5
USPL1	4.45117e-08	0.693893	0.282	0.14	0.00125879	B_SC0	USPL1
MALAT1	5.33677e-08	0.369787	0.996	0.953	0.00150924	B_SC0	MALAT1
HNRNPU	5.75024e-08	0.545739	0.868	0.832	0.00162617	B_SC0	HNRNPU
SRSF7	8.88769e-08	0.601907	0.861	0.794	0.00251344	B_SC0	SRSF7
MBNL2	9.3455e-08	0.776825	0.342	0.197	0.00264291	B_SC0	MBNL2
TRIM26	9.45957e-08	0.667071	0.316	0.174	0.00267517	B_SC0	TRIM26
H3F3B	1.76236e-07	0.471098	0.951	0.919	0.00498395	B_SC0	H3F3B
RASGEF1B	1.89796e-07	0.829508	0.387	0.246	0.00536744	B_SC0	RASGEF1B
NR4A2	2.42121e-07	1.01523	0.586	0.48	0.00684717	B_SC0	NR4A2
DUSP2	2.46639e-07	0.920895	0.737	0.645	0.00697494	B_SC0	DUSP2
NUFIP2	2.52965e-07	0.764868	0.492	0.371	0.00715384	B_SC0	NUFIP2
YPEL5	2.81492e-07	0.751734	0.492	0.373	0.0079606	B_SC0	YPEL5
ATF7IP	3.42216e-07	0.687884	0.564	0.41	0.00967788	B_SC0	ATF7IP
TRA2A	3.69236e-07	0.672327	0.481	0.357	0.010442	B_SC0	TRA2A
TUBA1A	5.24988e-07	1.00242	0.357	0.226	0.0148467	B_SC0	TUBA1A
CD53	6.02466e-07	0.539632	0.545	0.439	0.0170378	B_SC0	CD53
FOSB	6.40714e-07	0.791954	0.293	0.154	0.0181194	B_SC0	FOSB
SRSF3	9.26334e-07	0.65472	0.658	0.556	0.0261967	B_SC0	SRSF3
EIF4A2	1.03208e-06	0.493813	0.763	0.722	0.0291872	B_SC0	EIF4A2
IRF1	2.03686e-06	0.637848	0.376	0.242	0.0576024	B_SC0	IRF1
JMJD6	2.04146e-06	0.613752	0.372	0.251	0.0577326	B_SC0	JMJD6
NUDC	2.08121e-06	0.658678	0.665	0.622	0.0588566	B_SC0	NUDC
HBP1	2.81926e-06	0.57661	0.35	0.224	0.0797287	B_SC0	HBP1
COPA	2.96459e-06	0.610165	0.485	0.384	0.0838386	B_SC0	COPA
IDI1	3.44911e-06	0.705278	0.549	0.453	0.0975408	B_SC0	IDI1
SOD1	3.70575e-06	0.597954	0.722	0.699	0.104799	B_SC0	SOD1
FCHSD2	3.80025e-06	0.530627	0.297	0.176	0.107471	B_SC0	FCHSD2
GADD45B	3.85418e-06	0.995675	0.65	0.518	0.108996	B_SC0	GADD45B
XAF1	4.04342e-06	0.403712	0.417	0.281	0.114348	B_SC0	XAF1
TSPYL2	4.0672e-06	0.960597	0.432	0.33	0.11502	B_SC0	TSPYL2
EIF1	4.35888e-06	0.330104	0.985	0.97	0.123269	B_SC0	EIF1
MTCH1	4.39758e-06	0.446864	0.526	0.412	0.124364	B_SC0	MTCH1
IRF8	5.34294e-06	0.536562	0.579	0.462	0.151098	B_SC0	IRF8
CDC42EP3	5.45235e-06	0.777386	0.444	0.342	0.154193	B_SC0	CDC42EP3
TRIM38	6.45943e-06	0.632756	0.41	0.289	0.182673	B_SC0	TRIM38
RUNX3	7.31041e-06	0.808409	0.511	0.434	0.206738	B_SC0	RUNX3
RGCC	7.74232e-06	1.28899	0.259	0.145	0.218953	B_SC0	RGCC
CD79B	9.89453e-06	0.62034	0.259	0.149	0.279817	B_SC0	CD79B
LRIF1	9.95978e-06	0.627032	0.305	0.194	0.281663	B_SC0	LRIF1
ITGA4	1.02577e-05	0.492947	0.361	0.231	0.290087	B_SC0	ITGA4
TRA2B	1.22082e-05	0.658279	0.541	0.475	0.345248	B_SC0	TRA2B
PTPRC	1.70499e-05	0.483462	0.647	0.559	0.482173	B_SC0	PTPRC
SNX2	1.8128e-05	0.456866	0.391	0.29	0.512661	B_SC0	SNX2
RIPK2	1.9442e-05	0.547107	0.297	0.186	0.549821	B_SC0	RIPK2
DNAJC7	2.23443e-05	0.678689	0.492	0.421	0.631896	B_SC0	DNAJC7
NSD3	2.37891e-05	0.433847	0.658	0.602	0.672756	B_SC0	NSD3
TNFAIP8	2.44009e-05	0.600198	0.688	0.651	0.690058	B_SC0	TNFAIP8
DDX3X	2.44181e-05	0.580454	0.684	0.636	0.690544	B_SC0	DDX3X
MCL1	2.53962e-05	0.596234	0.549	0.459	0.718204	B_SC0	MCL1
RICTOR	2.78078e-05	0.529051	0.301	0.194	0.786404	B_SC0	RICTOR
PMAIP1	2.93062e-05	0.481619	0.733	0.652	0.82878	B_SC0	PMAIP1
RGS2	3.48491e-05	0.908595	0.342	0.24	0.985532	B_SC0	RGS2
JMJD1C	3.56387e-05	0.700539	0.526	0.466	1	B_SC0	JMJD1C
UTRN	3.66895e-05	0.378507	0.391	0.269	1	B_SC0	UTRN
PPM1K	3.76285e-05	0.455574	0.293	0.183	1	B_SC0	PPM1K
ACAP1	4.15252e-05	0.465669	0.387	0.289	1	B_SC0	ACAP1
HIBCH	4.21632e-05	0.400778	0.256	0.151	1	B_SC0	HIBCH
TMEM243	4.24874e-05	0.504206	0.477	0.373	1	B_SC0	TMEM243
IFI30	5.15121e-05	0.994043	0.316	0.21	1	B_SC0	IFI30
ARID4B	5.57402e-05	0.615693	0.632	0.577	1	B_SC0	ARID4B
SON	9.0809e-05	0.353414	0.718	0.681	1	B_SC0	SON
RSBN1L	0.000121115	0.529641	0.353	0.256	1	B_SC0	RSBN1L
COTL1	0.000141329	0.275873	0.605	0.53	1	B_SC0	COTL1
EEF1G	0.000185812	0.516312	0.271	0.163	1	B_SC0	EEF1G
UBE2B	0.000189332	0.41821	0.722	0.695	1	B_SC0	UBE2B
FOS	0.000201267	0.667568	0.376	0.26	1	B_SC0	FOS
IFI44	0.000243519	0.504619	0.316	0.219	1	B_SC0	IFI44
ATP2B1	0.000247587	0.460499	0.511	0.428	1	B_SC0	ATP2B1
JUNB	0.000258817	0.863129	0.699	0.728	1	B_SC0	JUNB
MEF2D	0.000289045	0.438532	0.293	0.203	1	B_SC0	MEF2D
PPP1R2	0.000323362	0.598688	0.485	0.425	1	B_SC0	PPP1R2
NECAP2	0.000328554	0.602249	0.414	0.348	1	B_SC0	NECAP2
BRD2	0.000338251	0.505502	0.62	0.557	1	B_SC0	BRD2
ARID5A	0.000344494	0.557943	0.308	0.215	1	B_SC0	ARID5A
MOB1A	0.000369595	0.311669	0.699	0.645	1	B_SC0	MOB1A
CNOT6L	0.000395212	0.575936	0.305	0.22	1	B_SC0	CNOT6L
FNIP1	0.000464252	0.503988	0.346	0.263	1	B_SC0	FNIP1
TAGAP	0.00048401	0.443797	0.395	0.294	1	B_SC0	TAGAP
TANK	0.00050893	0.433475	0.632	0.582	1	B_SC0	TANK
TAF1D	0.000513935	0.410671	0.729	0.729	1	B_SC0	TAF1D
SELENOK	0.00052201	0.409561	0.677	0.663	1	B_SC0	SELENOK
CASP4	0.000524524	0.421058	0.335	0.242	1	B_SC0	CASP4
GTF2B	0.000570359	0.483733	0.376	0.296	1	B_SC0	GTF2B
NUDT4	0.000626926	0.54793	0.372	0.29	1	B_SC0	NUDT4
CYLD	0.000634575	0.425609	0.594	0.557	1	B_SC0	CYLD
EMB	0.000646683	0.355846	0.267	0.177	1	B_SC0	EMB
NEU1	0.000745647	0.737661	0.271	0.194	1	B_SC0	NEU1
ZBTB38	0.000794979	0.570991	0.35	0.258	1	B_SC0	ZBTB38
MTSS1	0.000835117	0.446185	0.282	0.194	1	B_SC0	MTSS1
STK17B	0.000843643	0.440098	0.564	0.507	1	B_SC0	STK17B
ZCCHC10	0.000856786	0.332014	0.263	0.179	1	B_SC0	ZCCHC10
DDIT3	0.000932397	0.461333	0.549	0.482	1	B_SC0	DDIT3
XIST	0.000940574	0.485138	0.673	0.634	1	B_SC0	XIST
KDM5A	0.000986601	0.532845	0.365	0.294	1	B_SC0	KDM5A
ZFP36L2	0.00100139	0.525239	0.316	0.229	1	B_SC0	ZFP36L2
RNF213	0.00104476	0.580611	0.425	0.362	1	B_SC0	RNF213
PIP4K2A	0.00108749	0.393735	0.372	0.287	1	B_SC0	PIP4K2A
TMEM156	0.00109073	0.409483	0.308	0.219	1	B_SC0	TMEM156
TLE4	0.00116231	0.588021	0.312	0.235	1	B_SC0	TLE4
BANK1	0.00119929	0.337612	0.65	0.586	1	B_SC0	BANK1
FAM107B	0.00137493	0.472093	0.733	0.715	1	B_SC0	FAM107B
RNASEK	0.00148041	0.480467	0.361	0.28	1	B_SC0	RNASEK
ARIH1	0.0016926	0.508981	0.361	0.292	1	B_SC0	ARIH1
IFI44L	0.00178885	0.387571	0.515	0.468	1	B_SC0	IFI44L
PAG1	0.00181752	0.373768	0.35	0.267	1	B_SC0	PAG1
KRT10	0.00208445	0.681715	0.65	0.597	1	B_SC0	KRT10
UBE2D3	0.00210594	0.390904	0.759	0.756	1	B_SC0	UBE2D3
CD70	0.00225656	0.432505	0.632	0.577	1	B_SC0	CD70
ITSN2	0.00257225	0.460047	0.598	0.577	1	B_SC0	ITSN2
CENPC	0.0026118	0.534976	0.383	0.319	1	B_SC0	CENPC
UBE2A	0.00287062	0.393783	0.583	0.559	1	B_SC0	UBE2A
SOD2	0.00290855	0.318487	0.297	0.219	1	B_SC0	SOD2
ATF3	0.00297107	0.643204	0.301	0.226	1	B_SC0	ATF3
SKIL	0.00298072	0.500593	0.402	0.342	1	B_SC0	SKIL
IST1	0.00352694	0.378773	0.387	0.324	1	B_SC0	IST1
PNRC2	0.00359166	0.398905	0.553	0.502	1	B_SC0	PNRC2
CELF2	0.00361753	0.32528	0.335	0.262	1	B_SC0	CELF2
AP1S3	0.00368281	0.455321	0.357	0.292	1	B_SC0	AP1S3
RANGAP1	0.00393488	0.541435	0.35	0.297	1	B_SC0	RANGAP1
SAT1	0.0039887	0.276733	0.868	0.837	1	B_SC0	SAT1
GABARAP	0.00402791	0.385388	0.297	0.224	1	B_SC0	GABARAP
DYNLL1	0.0042012	0.298715	0.65	0.59	1	B_SC0	DYNLL1
PPP4R3A	0.00427253	0.383786	0.474	0.414	1	B_SC0	PPP4R3A
DOCK8	0.00428979	0.356867	0.274	0.199	1	B_SC0	DOCK8
JOSD1	0.00474587	0.55788	0.466	0.419	1	B_SC0	JOSD1
RNASET2	0.00475479	0.312545	0.447	0.378	1	B_SC0	RNASET2
CD83	0.00487744	0.289612	0.846	0.797	1	B_SC0	CD83
MORF4L2	0.00498629	0.433771	0.444	0.401	1	B_SC0	MORF4L2
GLS	0.00500306	0.400523	0.635	0.615	1	B_SC0	GLS
DOCK10	0.00521445	0.313825	0.256	0.185	1	B_SC0	DOCK10
BCAS2	0.00548549	0.540377	0.414	0.369	1	B_SC0	BCAS2
LPIN1	0.00549449	0.286221	0.417	0.351	1	B_SC0	LPIN1
RALY	0.00554859	0.444387	0.368	0.323	1	B_SC0	RALY
HNRNPH1	0.00555839	0.382044	0.741	0.733	1	B_SC0	HNRNPH1
VMP1	0.00564995	0.608927	0.414	0.364	1	B_SC0	VMP1
TNFAIP3	0.00583821	0.396606	0.56	0.486	1	B_SC0	TNFAIP3
ELOVL5	0.00584906	0.427559	0.444	0.396	1	B_SC0	ELOVL5
ACBD3	0.00685089	0.506626	0.436	0.394	1	B_SC0	ACBD3
CPEB4	0.00695302	0.49453	0.271	0.199	1	B_SC0	CPEB4
SMCHD1	0.00802779	0.319315	0.632	0.613	1	B_SC0	SMCHD1
MOB4	0.00814248	0.550971	0.338	0.289	1	B_SC0	MOB4
SNHG7	0.00847171	0.386036	0.515	0.484	1	B_SC0	SNHG7
PPP1R18	0.00897345	0.443636	0.259	0.197	1	B_SC0	PPP1R18
EIF4H	0.0095015	0.321271	0.421	0.385	1	B_SC0	EIF4H
PLIN2	0.009784	0.442603	0.32	0.262	1	B_SC0	PLIN2
BID	4.24738e-28	1.18691	0.754	0.346	1.20116e-23	B_SC1	BID
ATP8B4	5.33612e-27	0.65839	0.292	0.032	1.50906e-22	B_SC1	ATP8B4
GPR137B	4.43467e-25	0.731632	0.456	0.109	1.25413e-20	B_SC1	GPR137B
BCL2L1	1.41476e-24	0.603815	0.386	0.077	4.00093e-20	B_SC1	BCL2L1
BCAT1	4.53842e-24	0.779932	0.433	0.103	1.28347e-19	B_SC1	BCAT1
TROVE2	8.49703e-24	0.893916	0.55	0.172	2.40296e-19	B_SC1	TROVE2
ZEB2	6.46567e-21	0.779757	0.678	0.292	1.82849e-16	B_SC1	ZEB2
CHMP4B	6.71846e-21	0.740237	0.784	0.375	1.89998e-16	B_SC1	CHMP4B
TNFRSF18	7.35602e-21	0.918558	0.614	0.24	2.08028e-16	B_SC1	TNFRSF18
CTSC	8.68121e-21	0.800868	0.591	0.216	2.45505e-16	B_SC1	CTSC
STAT5A	9.11739e-21	0.784941	0.55	0.187	2.5784e-16	B_SC1	STAT5A
BCL2L11	3.22794e-20	0.850889	0.52	0.179	9.1286e-16	B_SC1	BCL2L11
ANXA11	3.74431e-20	0.850438	0.596	0.237	1.05889e-15	B_SC1	ANXA11
NINJ1	8.89615e-20	0.788072	0.632	0.262	2.51583e-15	B_SC1	NINJ1
CD86	2.07607e-19	0.935442	0.655	0.291	5.87112e-15	B_SC1	CD86
ENOSF1	8.73307e-19	0.46261	0.287	0.055	2.46971e-14	B_SC1	ENOSF1
NSF	1.11482e-18	0.657663	0.719	0.348	3.15272e-14	B_SC1	NSF
PPM1G	4.30616e-18	0.647788	0.749	0.358	1.21778e-13	B_SC1	PPM1G
SOX5	6.00551e-18	0.403738	0.304	0.063	1.69836e-13	B_SC1	SOX5
ECE1	1.49104e-17	0.634798	0.591	0.236	4.21665e-13	B_SC1	ECE1
CCSER2	1.92132e-17	0.635387	0.567	0.222	5.43348e-13	B_SC1	CCSER2
ERH	2.55839e-17	0.73678	0.795	0.481	7.23514e-13	B_SC1	ERH
ATP1B3	2.82481e-17	1.0273	0.836	0.545	7.98855e-13	B_SC1	ATP1B3
IL4R	3.09359e-17	0.448467	0.45	0.138	8.74866e-13	B_SC1	IL4R
TXN	4.67923e-17	0.896812	0.971	0.758	1.32329e-12	B_SC1	TXN
DBI	5.12859e-17	0.687771	0.819	0.473	1.45037e-12	B_SC1	DBI
LY75	1.20491e-16	0.425856	0.421	0.127	3.40748e-12	B_SC1	LY75
TRAF1	3.02627e-16	0.529862	0.795	0.375	8.55828e-12	B_SC1	TRAF1
PAK2	3.41495e-16	0.627587	0.801	0.475	9.65749e-12	B_SC1	PAK2
COPRS	6.84066e-16	0.452367	0.398	0.121	1.93454e-11	B_SC1	COPRS
2022-09-11	8.27382e-16	0.408528	0.292	0.067	2.33984e-11	B_SC1	2022-09-11
CYTOR	9.86897e-16	0.659739	0.643	0.299	2.79094e-11	B_SC1	CYTOR
VDAC1	1.1834e-15	0.627853	0.854	0.519	3.34666e-11	B_SC1	VDAC1
SERBP1	1.19588e-15	0.647728	0.912	0.669	3.38194e-11	B_SC1	SERBP1
TRIP10	2.10663e-15	0.505498	0.339	0.096	5.95756e-11	B_SC1	TRIP10
FNBP1	2.26112e-15	0.653859	0.918	0.714	6.39443e-11	B_SC1	FNBP1
CMTM7	3.60398e-15	0.533117	0.415	0.141	1.0192e-10	B_SC1	CMTM7
PRKX	4.02593e-15	0.63244	0.608	0.271	1.13853e-10	B_SC1	PRKX
CDKN2A	4.31001e-15	0.598857	0.374	0.118	1.21887e-10	B_SC1	CDKN2A
ASNA1	4.74617e-15	0.33522	0.38	0.115	1.34222e-10	B_SC1	ASNA1
TPX2	4.86203e-15	0.395689	0.251	0.054	1.37498e-10	B_SC1	TPX2
FAM96B	9.27243e-15	0.438317	0.795	0.374	2.62224e-10	B_SC1	FAM96B
RDX	1.42124e-14	0.383508	0.351	0.103	4.01926e-10	B_SC1	RDX
RFTN1	1.46293e-14	0.5266	0.719	0.349	4.13718e-10	B_SC1	RFTN1
ORAI1	1.53742e-14	0.536941	0.614	0.282	4.34783e-10	B_SC1	ORAI1
PTMA	1.66877e-14	0.460948	1	0.975	4.71927e-10	B_SC1	PTMA
MCOLN2	1.72267e-14	0.616564	0.55	0.24	4.87171e-10	B_SC1	MCOLN2
TGIF1	2.49362e-14	0.54445	0.596	0.253	7.05196e-10	B_SC1	TGIF1
EZH2	2.61383e-14	0.58257	0.497	0.199	7.39191e-10	B_SC1	EZH2
CD274	2.72451e-14	0.628429	0.333	0.103	7.70492e-10	B_SC1	CD274
SEC14L1	3.38974e-14	0.612476	0.515	0.216	9.58617e-10	B_SC1	SEC14L1
SLC43A3	4.22442e-14	0.51765	0.38	0.126	1.19467e-09	B_SC1	SLC43A3
MT2A	4.33892e-14	0.796238	0.62	0.297	1.22705e-09	B_SC1	MT2A
PDCD6	4.48833e-14	0.409464	0.708	0.331	1.2693e-09	B_SC1	PDCD6
SRGN	4.8727e-14	0.689731	0.895	0.709	1.378e-09	B_SC1	SRGN
TMEM205	4.98867e-14	0.313299	0.38	0.118	1.4108e-09	B_SC1	TMEM205
SMS	6.46263e-14	0.504397	0.515	0.208	1.82763e-09	B_SC1	SMS
CLECL1	6.51049e-14	0.529507	0.842	0.499	1.84117e-09	B_SC1	CLECL1
CD58	6.6534e-14	0.531745	0.813	0.462	1.88158e-09	B_SC1	CD58
CD82	6.84398e-14	0.625248	0.596	0.28	1.93548e-09	B_SC1	CD82
FAM173A	7.68051e-14	0.345601	0.327	0.09	2.17205e-09	B_SC1	FAM173A
MAP4	8.1904e-14	0.458689	0.614	0.276	2.31624e-09	B_SC1	MAP4
SEC61B	8.42278e-14	0.539515	0.877	0.625	2.38196e-09	B_SC1	SEC61B
C19orf24	1.19599e-13	0.371687	0.368	0.118	3.38227e-09	B_SC1	C19orf24
BSG	1.46896e-13	0.402199	0.591	0.259	4.15422e-09	B_SC1	BSG
CEP170	1.55445e-13	0.582529	0.544	0.228	4.39597e-09	B_SC1	CEP170
RIN3	1.56968e-13	0.382073	0.281	0.074	4.43905e-09	B_SC1	RIN3
PSMB7	1.59827e-13	0.424827	0.573	0.248	4.51991e-09	B_SC1	PSMB7
TXLNA	2.9068e-13	0.312571	0.45	0.161	8.22044e-09	B_SC1	TXLNA
GABARAPL2	2.93953e-13	0.639632	0.854	0.547	8.31298e-09	B_SC1	GABARAPL2
MDFIC	3.791e-13	0.635616	0.789	0.458	1.07209e-08	B_SC1	MDFIC
TMEM159	4.48622e-13	0.359447	0.409	0.145	1.2687e-08	B_SC1	TMEM159
PTPN1	5.29356e-13	0.573712	0.789	0.485	1.49702e-08	B_SC1	PTPN1
NEK6	5.51112e-13	0.444116	0.316	0.095	1.55855e-08	B_SC1	NEK6
DUSP4	5.53543e-13	0.60565	0.678	0.337	1.56542e-08	B_SC1	DUSP4
CFLAR	6.15268e-13	0.602714	0.877	0.614	1.73998e-08	B_SC1	CFLAR
CSNK2A1	6.37312e-13	0.334772	0.509	0.201	1.80232e-08	B_SC1	CSNK2A1
C4orf48	8.11242e-13	0.297918	0.485	0.19	2.29419e-08	B_SC1	C4orf48
NFKB1	8.65097e-13	0.585078	0.906	0.695	2.44649e-08	B_SC1	NFKB1
ISCA2	8.66077e-13	0.321	0.363	0.118	2.44927e-08	B_SC1	ISCA2
ANKRD36C	9.72445e-13	0.399953	0.421	0.158	2.75007e-08	B_SC1	ANKRD36C
MALT1	1.00637e-12	0.593619	0.637	0.317	2.84601e-08	B_SC1	MALT1
SGTB	1.05646e-12	0.356113	0.327	0.1	2.98766e-08	B_SC1	SGTB
SCO1	1.1387e-12	0.279138	0.322	0.098	3.22023e-08	B_SC1	SCO1
TIMM13	1.14518e-12	0.381474	0.544	0.236	3.23858e-08	B_SC1	TIMM13
SLC35B2	1.37139e-12	0.333653	0.304	0.09	3.8783e-08	B_SC1	SLC35B2
SMARCC2	1.56751e-12	0.391164	0.38	0.133	4.43292e-08	B_SC1	SMARCC2
SLC15A4	1.59049e-12	0.519979	0.567	0.265	4.4979e-08	B_SC1	SLC15A4
GALNT2	1.69859e-12	0.371472	0.45	0.172	4.80361e-08	B_SC1	GALNT2
MYO1G	1.70997e-12	0.445992	0.532	0.228	4.83579e-08	B_SC1	MYO1G
MTR	1.72161e-12	0.348619	0.339	0.109	4.86873e-08	B_SC1	MTR
AES	1.80239e-12	0.395599	0.538	0.231	5.09716e-08	B_SC1	AES
TBCA	1.98626e-12	0.449658	0.725	0.409	5.61713e-08	B_SC1	TBCA
EXOSC7	2.13656e-12	0.412223	0.38	0.139	6.04219e-08	B_SC1	EXOSC7
GRSF1	2.16879e-12	0.46334	0.462	0.184	6.13333e-08	B_SC1	GRSF1
NPLOC4	2.17687e-12	0.316033	0.415	0.152	6.1562e-08	B_SC1	NPLOC4
CYSTM1	2.21241e-12	0.5768	0.789	0.485	6.25671e-08	B_SC1	CYSTM1
SNRPD3	2.29026e-12	0.427104	0.69	0.355	6.47686e-08	B_SC1	SNRPD3
CD80	2.58406e-12	0.452863	0.637	0.32	7.30773e-08	B_SC1	CD80
RNF115	2.95695e-12	0.402742	0.462	0.188	8.36226e-08	B_SC1	RNF115
SH3BP5	3.10066e-12	0.571821	0.696	0.375	8.76866e-08	B_SC1	SH3BP5
PSMD13	3.35248e-12	0.447485	0.602	0.28	9.48082e-08	B_SC1	PSMD13
MAML2	3.55346e-12	0.45583	0.48	0.196	1.00492e-07	B_SC1	MAML2
LSM1	3.66386e-12	0.380286	0.55	0.242	1.03614e-07	B_SC1	LSM1
CYTH1	3.73987e-12	0.495936	0.819	0.501	1.05764e-07	B_SC1	CYTH1
PSMD1	3.85146e-12	0.422491	0.544	0.24	1.08919e-07	B_SC1	PSMD1
SNRPE	3.87243e-12	0.419327	0.702	0.358	1.09512e-07	B_SC1	SNRPE
EBI3	4.41213e-12	0.531418	0.415	0.164	1.24775e-07	B_SC1	EBI3
PSAP	4.53113e-12	0.55678	0.585	0.289	1.2814e-07	B_SC1	PSAP
OXSR1	4.63816e-12	0.407177	0.404	0.152	1.31167e-07	B_SC1	OXSR1
ISOC2	5.39731e-12	0.262161	0.345	0.116	1.52636e-07	B_SC1	ISOC2
ETV6	5.73538e-12	0.535469	0.462	0.198	1.62196e-07	B_SC1	ETV6
NOB1	5.9165e-12	0.455113	0.474	0.196	1.67319e-07	B_SC1	NOB1
PSMD7	6.11534e-12	0.506394	0.719	0.424	1.72942e-07	B_SC1	PSMD7
EIF3A	6.76929e-12	0.439151	0.842	0.493	1.91436e-07	B_SC1	EIF3A
SAMSN1	7.03924e-12	0.756804	0.813	0.571	1.9907e-07	B_SC1	SAMSN1
IARS2	7.38444e-12	0.349909	0.298	0.092	2.08832e-07	B_SC1	IARS2
TNIP1	7.67313e-12	0.427774	0.637	0.306	2.16996e-07	B_SC1	TNIP1
PEBP1	8.00374e-12	0.456212	0.696	0.366	2.26346e-07	B_SC1	PEBP1
TTC39C	9.06508e-12	0.471698	0.316	0.101	2.5636e-07	B_SC1	TTC39C
BLVRB	1.00845e-11	0.965627	0.374	0.152	2.8519e-07	B_SC1	BLVRB
IFRD2	1.13459e-11	0.259632	0.398	0.144	3.20863e-07	B_SC1	IFRD2
ZNF37A	1.16892e-11	0.385981	0.298	0.093	3.30571e-07	B_SC1	ZNF37A
CSTB	1.1795e-11	0.95558	0.585	0.314	3.33562e-07	B_SC1	CSTB
TALDO1	1.26119e-11	0.490936	0.83	0.499	3.56665e-07	B_SC1	TALDO1
DHX33	1.35088e-11	0.28661	0.269	0.077	3.82028e-07	B_SC1	DHX33
NUDCD2	1.35615e-11	0.374413	0.485	0.207	3.83519e-07	B_SC1	NUDCD2
ITFG1	1.46721e-11	0.349529	0.257	0.072	4.14927e-07	B_SC1	ITFG1
LRCH3	1.4675e-11	0.386022	0.421	0.162	4.15008e-07	B_SC1	LRCH3
ITM2C	1.47867e-11	0.407019	0.351	0.123	4.18168e-07	B_SC1	ITM2C
PAXIP1	1.49719e-11	0.36304	0.275	0.08	4.23405e-07	B_SC1	PAXIP1
RNF121	1.50721e-11	0.284777	0.327	0.109	4.26239e-07	B_SC1	RNF121
PFKP	1.5467e-11	0.421497	0.368	0.139	4.37407e-07	B_SC1	PFKP
MYO5A	1.96927e-11	0.331232	0.298	0.098	5.56908e-07	B_SC1	MYO5A
ANP32A	2.0571e-11	0.480852	0.626	0.317	5.81749e-07	B_SC1	ANP32A
EED	2.12392e-11	0.295126	0.497	0.207	6.00644e-07	B_SC1	EED
RNF34	2.12727e-11	0.273549	0.31	0.1	6.01591e-07	B_SC1	RNF34
RAB4A	2.13495e-11	0.355272	0.351	0.124	6.03765e-07	B_SC1	RAB4A
MYH9	2.78637e-11	0.420892	0.696	0.383	7.87987e-07	B_SC1	MYH9
SERPINB9	2.89131e-11	0.531876	0.906	0.675	8.17663e-07	B_SC1	SERPINB9
UQCRH	2.94873e-11	0.427726	0.924	0.685	8.33901e-07	B_SC1	UQCRH
MRPS12	3.1053e-11	0.398857	0.561	0.262	8.78179e-07	B_SC1	MRPS12
AP2S1	3.15613e-11	0.336932	0.561	0.259	8.92554e-07	B_SC1	AP2S1
LACTB	3.34123e-11	0.354447	0.497	0.219	9.44901e-07	B_SC1	LACTB
ITPA	3.44614e-11	0.279578	0.415	0.159	9.74567e-07	B_SC1	ITPA
VASP	3.45926e-11	0.53158	0.749	0.455	9.78279e-07	B_SC1	VASP
ZBTB32	3.73548e-11	0.518007	0.637	0.338	1.05639e-06	B_SC1	ZBTB32
TFEB	3.88787e-11	0.342082	0.526	0.234	1.09949e-06	B_SC1	TFEB
FUT8	4.01838e-11	0.440687	0.363	0.138	1.1364e-06	B_SC1	FUT8
ARPP19	4.02832e-11	0.519274	0.743	0.426	1.13921e-06	B_SC1	ARPP19
NPM1	4.06957e-11	0.483967	0.994	0.87	1.15088e-06	B_SC1	NPM1
B2M	4.194e-11	0.315921	1	0.982	1.18606e-06	B_SC1	B2M
HES4	4.34763e-11	0.397215	0.433	0.184	1.22951e-06	B_SC1	HES4
TNFRSF13B	4.76406e-11	0.455254	0.579	0.28	1.34728e-06	B_SC1	TNFRSF13B
MRPL15	5.02845e-11	0.308744	0.374	0.139	1.42205e-06	B_SC1	MRPL15
MRPL20	5.51516e-11	0.319786	0.661	0.355	1.55969e-06	B_SC1	MRPL20
RAB29	5.53939e-11	0.38632	0.52	0.236	1.56654e-06	B_SC1	RAB29
PDCD2	5.73145e-11	0.316248	0.538	0.248	1.62085e-06	B_SC1	PDCD2
GTF3A	5.7326e-11	0.350808	0.69	0.364	1.62118e-06	B_SC1	GTF3A
NEDD8	5.82896e-11	0.324496	0.678	0.349	1.64843e-06	B_SC1	NEDD8
COMT	6.09715e-11	0.314209	0.409	0.161	1.72427e-06	B_SC1	COMT
FAM208A	6.1191e-11	0.267073	0.339	0.115	1.73048e-06	B_SC1	FAM208A
ZNF260	6.1283e-11	0.290849	0.316	0.104	1.73308e-06	B_SC1	ZNF260
WDR1	6.17118e-11	0.304459	0.485	0.205	1.74521e-06	B_SC1	WDR1
ACOT9	6.20501e-11	0.416927	0.561	0.279	1.75478e-06	B_SC1	ACOT9
PGAM1	6.33831e-11	0.46367	0.673	0.377	1.79247e-06	B_SC1	PGAM1
PRDX1	6.52918e-11	0.522404	0.977	0.828	1.84645e-06	B_SC1	PRDX1
ACSL4	6.60109e-11	0.406146	0.468	0.207	1.86679e-06	B_SC1	ACSL4
SRP19	6.80581e-11	0.260795	0.643	0.296	1.92468e-06	B_SC1	SRP19
CANX	7.31643e-11	0.468326	0.743	0.406	2.06909e-06	B_SC1	CANX
GTF2A2	7.63807e-11	0.361679	0.678	0.346	2.16005e-06	B_SC1	GTF2A2
LGALS3	7.78222e-11	0.968321	0.655	0.375	2.20081e-06	B_SC1	LGALS3
CTSZ	8.09903e-11	0.772757	0.772	0.562	2.29041e-06	B_SC1	CTSZ
BAX	8.10193e-11	0.518985	0.749	0.438	2.29123e-06	B_SC1	BAX
FNBP4	8.20661e-11	0.463023	0.801	0.515	2.32083e-06	B_SC1	FNBP4
USO1	8.41772e-11	0.350292	0.327	0.116	2.38053e-06	B_SC1	USO1
RALA	8.69299e-11	0.415666	0.649	0.335	2.45838e-06	B_SC1	RALA
NDUFA11	8.70395e-11	0.332861	0.585	0.292	2.46148e-06	B_SC1	NDUFA11
AKAP11	8.95942e-11	0.416418	0.456	0.199	2.53372e-06	B_SC1	AKAP11
SEC11A	9.33851e-11	0.466977	0.637	0.345	2.64093e-06	B_SC1	SEC11A
SIRPA	9.58754e-11	0.371915	0.292	0.096	2.71136e-06	B_SC1	SIRPA
CCM2	1.02597e-10	0.267042	0.345	0.123	2.90146e-06	B_SC1	CCM2
PHAX	1.02916e-10	0.313239	0.433	0.179	2.91045e-06	B_SC1	PHAX
FAS	1.049e-10	0.561687	0.427	0.185	2.96658e-06	B_SC1	FAS
CD2BP2	1.07123e-10	0.289102	0.526	0.239	3.02944e-06	B_SC1	CD2BP2
UBE2V2	1.11937e-10	0.272565	0.38	0.142	3.16559e-06	B_SC1	UBE2V2
TCF7	1.13533e-10	0.274866	0.339	0.119	3.2107e-06	B_SC1	TCF7
HNRNPUL1	1.17099e-10	0.290235	0.509	0.227	3.31157e-06	B_SC1	HNRNPUL1
WNK1	1.17631e-10	0.438562	0.649	0.346	3.3266e-06	B_SC1	WNK1
CREM	1.18055e-10	0.72447	0.825	0.591	3.3386e-06	B_SC1	CREM
RAD23A	1.18169e-10	0.411503	0.778	0.444	3.34181e-06	B_SC1	RAD23A
CASP3	1.19504e-10	0.430265	0.404	0.167	3.37957e-06	B_SC1	CASP3
ARAP2	1.24375e-10	0.324679	0.427	0.173	3.51731e-06	B_SC1	ARAP2
GTF3C6	1.3013e-10	0.352658	0.596	0.305	3.68008e-06	B_SC1	GTF3C6
CCDC12	1.35693e-10	0.416108	0.632	0.317	3.83741e-06	B_SC1	CCDC12
GOLGA7	1.41192e-10	0.250911	0.327	0.113	3.99291e-06	B_SC1	GOLGA7
LARP1	1.45843e-10	0.416346	0.643	0.325	4.12444e-06	B_SC1	LARP1
PAIP1	1.53533e-10	0.260535	0.357	0.129	4.34191e-06	B_SC1	PAIP1
TRABD	1.53818e-10	0.409808	0.608	0.306	4.34996e-06	B_SC1	TRABD
TXNRD1	1.56314e-10	0.469389	0.766	0.432	4.42057e-06	B_SC1	TXNRD1
DENND4C	1.63242e-10	0.271185	0.269	0.083	4.61649e-06	B_SC1	DENND4C
SYNGR2	1.65036e-10	0.45963	0.906	0.643	4.66721e-06	B_SC1	SYNGR2
ADSS	1.66926e-10	0.369434	0.509	0.236	4.72066e-06	B_SC1	ADSS
TP53BP1	1.79636e-10	0.323386	0.357	0.135	5.08011e-06	B_SC1	TP53BP1
SDCCAG8	1.94683e-10	0.285303	0.327	0.116	5.50563e-06	B_SC1	SDCCAG8
ARPC5	2.26703e-10	0.582195	0.749	0.513	6.41116e-06	B_SC1	ARPC5
SEC11C	2.28252e-10	0.345285	0.789	0.438	6.45496e-06	B_SC1	SEC11C
GSR	2.32654e-10	0.421553	0.333	0.119	6.57945e-06	B_SC1	GSR
MANBA	2.38697e-10	0.365477	0.404	0.155	6.75036e-06	B_SC1	MANBA
PLAGL1	2.44716e-10	0.444245	0.257	0.081	6.92056e-06	B_SC1	PLAGL1
MRPL36	2.46566e-10	0.296748	0.433	0.178	6.97288e-06	B_SC1	MRPL36
ATP5MC3	2.56025e-10	0.391334	0.778	0.469	7.24038e-06	B_SC1	ATP5MC3
MPLKIP	2.74978e-10	0.329561	0.561	0.265	7.77638e-06	B_SC1	MPLKIP
RAB3GAP2	2.75234e-10	0.376654	0.655	0.351	7.78361e-06	B_SC1	RAB3GAP2
RAB9A	2.99391e-10	0.644458	0.602	0.335	8.46679e-06	B_SC1	RAB9A
MIR4435-2HG	3.16682e-10	0.300747	0.251	0.077	8.95575e-06	B_SC1	MIR4435-2HG
LDLRAD4	3.18097e-10	0.58915	0.48	0.227	8.99579e-06	B_SC1	LDLRAD4
PDCD5	3.23665e-10	0.366216	0.608	0.314	9.15324e-06	B_SC1	PDCD5
ID2	3.24554e-10	0.504724	0.333	0.126	9.17839e-06	B_SC1	ID2
SRI	3.27406e-10	0.510639	0.62	0.335	9.25903e-06	B_SC1	SRI
IBTK	3.65267e-10	0.298088	0.304	0.106	1.03298e-05	B_SC1	IBTK
LAMTOR5	3.70538e-10	0.429797	0.766	0.462	1.04788e-05	B_SC1	LAMTOR5
GLRX2	3.90904e-10	0.279929	0.357	0.136	1.10548e-05	B_SC1	GLRX2
SLC6A6	4.01389e-10	0.45548	0.415	0.181	1.13513e-05	B_SC1	SLC6A6
CMTM6	4.07876e-10	0.475059	0.906	0.663	1.15347e-05	B_SC1	CMTM6
LYPLA2	4.18891e-10	0.314113	0.374	0.15	1.18462e-05	B_SC1	LYPLA2
RALBP1	4.38918e-10	0.370832	0.433	0.187	1.24126e-05	B_SC1	RALBP1
TMSB4X	4.45762e-10	0.481288	0.965	0.974	1.26061e-05	B_SC1	TMSB4X
SET	4.53028e-10	0.516772	0.947	0.755	1.28116e-05	B_SC1	SET
WDR3	4.61748e-10	0.355043	0.298	0.103	1.30582e-05	B_SC1	WDR3
NUPL2	4.62773e-10	0.286582	0.339	0.121	1.30872e-05	B_SC1	NUPL2
ATP5F1C	5.38071e-10	0.37535	0.602	0.308	1.52166e-05	B_SC1	ATP5F1C
MTMR4	5.4106e-10	0.29951	0.433	0.182	1.53012e-05	B_SC1	MTMR4
CBX1	5.70969e-10	0.283453	0.374	0.144	1.6147e-05	B_SC1	CBX1
UBR4	5.8403e-10	0.281479	0.614	0.299	1.65164e-05	B_SC1	UBR4
PBDC1	6.16068e-10	0.307275	0.515	0.242	1.74224e-05	B_SC1	PBDC1
KPNA2	6.22644e-10	0.314059	0.608	0.302	1.76084e-05	B_SC1	KPNA2
COL4A3BP	6.22986e-10	0.253797	0.322	0.115	1.7618e-05	B_SC1	COL4A3BP
SRA1	6.23798e-10	0.27951	0.48	0.211	1.7641e-05	B_SC1	SRA1
DAP3	6.65289e-10	0.292614	0.456	0.198	1.88144e-05	B_SC1	DAP3
C14orf119	6.7094e-10	0.294415	0.404	0.165	1.89742e-05	B_SC1	C14orf119
ENOPH1	7.02277e-10	0.268528	0.292	0.103	1.98604e-05	B_SC1	ENOPH1
GNG2	7.3007e-10	0.400057	0.661	0.354	2.06464e-05	B_SC1	GNG2
FARSA	7.58541e-10	0.280035	0.298	0.103	2.14515e-05	B_SC1	FARSA
MIIP	7.6673e-10	0.315585	0.345	0.132	2.16831e-05	B_SC1	MIIP
EXOSC3	7.98334e-10	0.292878	0.38	0.15	2.25769e-05	B_SC1	EXOSC3
EBF1	8.28899e-10	0.413575	0.637	0.329	2.34413e-05	B_SC1	EBF1
TNFRSF1B	8.37436e-10	0.490848	0.526	0.257	2.36827e-05	B_SC1	TNFRSF1B
RBM17	8.42742e-10	0.412722	0.743	0.443	2.38327e-05	B_SC1	RBM17
TOMM34	8.4602e-10	0.26375	0.281	0.093	2.39254e-05	B_SC1	TOMM34
DENR	8.54619e-10	0.303322	0.444	0.191	2.41686e-05	B_SC1	DENR
STARD7	8.5565e-10	0.420257	0.585	0.303	2.41978e-05	B_SC1	STARD7
MRPL14	8.60529e-10	0.411605	0.643	0.357	2.43358e-05	B_SC1	MRPL14
CHMP1A	8.68339e-10	0.316971	0.263	0.086	2.45566e-05	B_SC1	CHMP1A
MOB1B	8.89937e-10	0.35227	0.316	0.115	2.51674e-05	B_SC1	MOB1B
MRTO4	9.06668e-10	0.392179	0.526	0.247	2.56406e-05	B_SC1	MRTO4
IL2RA	9.09143e-10	0.715518	0.474	0.242	2.57106e-05	B_SC1	IL2RA
PHKB	9.49473e-10	0.37743	0.45	0.204	2.68511e-05	B_SC1	PHKB
NEMF	9.81283e-10	0.27604	0.591	0.302	2.77507e-05	B_SC1	NEMF
PDHA1	1.10919e-09	0.367993	0.421	0.184	3.13678e-05	B_SC1	PDHA1
OSBP	1.18248e-09	0.305675	0.345	0.132	3.34405e-05	B_SC1	OSBP
PSMD4	1.18658e-09	0.284909	0.655	0.331	3.35565e-05	B_SC1	PSMD4
PPP1R14B	1.18944e-09	0.419794	0.749	0.433	3.36372e-05	B_SC1	PPP1R14B
AASDHPPT	1.21046e-09	0.253107	0.368	0.144	3.42319e-05	B_SC1	AASDHPPT
DDX54	1.21087e-09	0.290501	0.363	0.144	3.42435e-05	B_SC1	DDX54
MRPS10	1.24761e-09	0.260971	0.386	0.158	3.52825e-05	B_SC1	MRPS10
TNFRSF14	1.30257e-09	0.386761	0.637	0.342	3.68368e-05	B_SC1	TNFRSF14
CLTA	1.30421e-09	0.314015	0.749	0.421	3.6883e-05	B_SC1	CLTA
C19orf70	1.30489e-09	0.338012	0.497	0.231	3.69024e-05	B_SC1	C19orf70
RGS10	1.35618e-09	0.365222	0.556	0.28	3.83529e-05	B_SC1	RGS10
THAP12	1.38395e-09	0.272481	0.398	0.164	3.91381e-05	B_SC1	THAP12
TMEM38B	1.39239e-09	0.311215	0.368	0.142	3.93769e-05	B_SC1	TMEM38B
LRRFIP2	1.39578e-09	0.341021	0.398	0.167	3.94728e-05	B_SC1	LRRFIP2
NFATC2	1.40112e-09	0.334598	0.316	0.118	3.96238e-05	B_SC1	NFATC2
PRDX4	1.59e-09	0.31853	0.456	0.211	4.49652e-05	B_SC1	PRDX4
SCAF11	1.62919e-09	0.383732	0.842	0.533	4.60734e-05	B_SC1	SCAF11
C7orf50	1.68693e-09	0.350614	0.561	0.274	4.77065e-05	B_SC1	C7orf50
TSPO	1.68734e-09	0.466465	0.579	0.305	4.7718e-05	B_SC1	TSPO
SREK1IP1	1.77232e-09	0.287247	0.292	0.106	5.01213e-05	B_SC1	SREK1IP1
IRF2	1.80933e-09	0.282473	0.398	0.165	5.11678e-05	B_SC1	IRF2
PARK7	1.80949e-09	0.353985	0.754	0.461	5.11723e-05	B_SC1	PARK7
MINOS1	1.89458e-09	0.428175	0.515	0.257	5.35787e-05	B_SC1	MINOS1
CD40	1.90012e-09	0.423026	0.86	0.564	5.37355e-05	B_SC1	CD40
RTCB	1.91263e-09	0.348068	0.591	0.315	5.40891e-05	B_SC1	RTCB
YBX1	2.07743e-09	0.39908	0.977	0.83	5.87496e-05	B_SC1	YBX1
SINHCAF	2.18657e-09	0.375046	0.784	0.478	6.18362e-05	B_SC1	SINHCAF
DCTPP1	2.19894e-09	0.332246	0.591	0.289	6.21861e-05	B_SC1	DCTPP1
KPNA3	2.3089e-09	0.306338	0.287	0.101	6.52957e-05	B_SC1	KPNA3
TOMM40	2.3707e-09	0.347289	0.462	0.216	6.70433e-05	B_SC1	TOMM40
SNF8	2.43623e-09	0.261315	0.462	0.205	6.88967e-05	B_SC1	SNF8
ZCCHC17	2.4949e-09	0.297606	0.316	0.118	7.05559e-05	B_SC1	ZCCHC17
DNAJC21	2.51992e-09	0.361179	0.538	0.257	7.12635e-05	B_SC1	DNAJC21
FAM49A	2.52923e-09	0.428995	0.772	0.459	7.15266e-05	B_SC1	FAM49A
STAT5B	2.85127e-09	0.400187	0.304	0.112	8.06338e-05	B_SC1	STAT5B
PWP1	2.87671e-09	0.345773	0.526	0.26	8.13533e-05	B_SC1	PWP1
MRPS26	2.9503e-09	0.370077	0.374	0.161	8.34343e-05	B_SC1	MRPS26
MICAL3	2.99283e-09	0.27769	0.421	0.179	8.46373e-05	B_SC1	MICAL3
NDUFAB1	3.0206e-09	0.311537	0.655	0.349	8.54225e-05	B_SC1	NDUFAB1
RIPOR2	3.05762e-09	0.41601	0.52	0.256	8.64694e-05	B_SC1	RIPOR2
SFI1	3.06004e-09	0.252376	0.251	0.081	8.65378e-05	B_SC1	SFI1
UBA2	3.11413e-09	0.322572	0.573	0.289	8.80676e-05	B_SC1	UBA2
OLA1	3.1205e-09	0.313673	0.503	0.245	8.82477e-05	B_SC1	OLA1
CLIP1	3.20617e-09	0.42233	0.485	0.228	9.06706e-05	B_SC1	CLIP1
MGLL	3.27863e-09	0.446711	0.263	0.093	9.27197e-05	B_SC1	MGLL
PCNX4	3.30051e-09	0.25983	0.322	0.119	9.33385e-05	B_SC1	PCNX4
GAS7	3.41682e-09	0.370109	0.251	0.081	9.66276e-05	B_SC1	GAS7
ROMO1	3.46552e-09	0.283291	0.579	0.305	9.80049e-05	B_SC1	ROMO1
ANXA7	3.50496e-09	0.415502	0.719	0.418	9.91202e-05	B_SC1	ANXA7
CHD8	3.57862e-09	0.389226	0.409	0.19	0.000101203	B_SC1	CHD8
MRPL57	3.57968e-09	0.267708	0.538	0.265	0.000101233	B_SC1	MRPL57
BMS1	3.68066e-09	0.341375	0.421	0.185	0.000104089	B_SC1	BMS1
NCBP3	3.72212e-09	0.404837	0.345	0.141	0.000105262	B_SC1	NCBP3
TSPAN33	3.75369e-09	0.431795	0.52	0.27	0.000106154	B_SC1	TSPAN33
GSPT1	3.75686e-09	0.410459	0.772	0.467	0.000106244	B_SC1	GSPT1
DCUN1D1	3.8366e-09	0.285135	0.363	0.149	0.000108499	B_SC1	DCUN1D1
TRAF4	4.10673e-09	0.45635	0.649	0.387	0.000116138	B_SC1	TRAF4
RUFY3	4.2688e-09	0.382835	0.398	0.178	0.000120722	B_SC1	RUFY3
ENO1	4.27859e-09	0.40867	0.883	0.582	0.000120998	B_SC1	ENO1
DLGAP4	4.43497e-09	0.338178	0.31	0.119	0.000125421	B_SC1	DLGAP4
CCR7	4.45206e-09	0.447905	0.912	0.704	0.000125904	B_SC1	CCR7
CCT7	4.46294e-09	0.284969	0.626	0.32	0.000126212	B_SC1	CCT7
PSMA2	4.5137e-09	0.264683	0.731	0.41	0.000127647	B_SC1	PSMA2
STOML2	4.58893e-09	0.335456	0.415	0.185	0.000129775	B_SC1	STOML2
TSG101	4.63293e-09	0.376561	0.491	0.233	0.000131019	B_SC1	TSG101
MFSD2A	4.73407e-09	0.301294	0.333	0.132	0.000133879	B_SC1	MFSD2A
TMED9	5.191e-09	0.393062	0.585	0.312	0.000146802	B_SC1	TMED9
NDUFB8	5.5052e-09	0.330684	0.795	0.481	0.000155687	B_SC1	NDUFB8
EIF6	5.52363e-09	0.389389	0.713	0.43	0.000156208	B_SC1	EIF6
ERICH1	5.58421e-09	0.303147	0.415	0.182	0.000157921	B_SC1	ERICH1
NPTN	5.97993e-09	0.299381	0.304	0.116	0.000169112	B_SC1	NPTN
LSS	6.10662e-09	0.35218	0.292	0.11	0.000172695	B_SC1	LSS
MED13	6.2353e-09	0.252929	0.561	0.282	0.000176334	B_SC1	MED13
TRIP11	6.29911e-09	0.386611	0.48	0.234	0.000178139	B_SC1	TRIP11
NRBF2	6.37098e-09	0.377101	0.45	0.219	0.000180171	B_SC1	NRBF2
BASP1	6.50126e-09	0.427927	0.883	0.688	0.000183856	B_SC1	BASP1
BRK1	6.58616e-09	0.293926	0.614	0.328	0.000186257	B_SC1	BRK1
UBXN4	6.92343e-09	0.339937	0.754	0.449	0.000195795	B_SC1	UBXN4
GYPC	7.233e-09	0.529464	0.526	0.28	0.000204549	B_SC1	GYPC
PAX5	7.28969e-09	0.28757	0.304	0.116	0.000206152	B_SC1	PAX5
GLRX3	7.3658e-09	0.296495	0.474	0.23	0.000208305	B_SC1	GLRX3
SNX11	7.48102e-09	0.252814	0.392	0.165	0.000211563	B_SC1	SNX11
2022-09-02	7.48417e-09	0.332463	0.538	0.263	0.000211652	B_SC1	2022-09-02
UQCRFS1	7.61945e-09	0.431498	0.643	0.369	0.000215478	B_SC1	UQCRFS1
SSBP1	8.67773e-09	0.311027	0.731	0.427	0.000245406	B_SC1	SSBP1
CD63	8.72066e-09	0.514583	0.842	0.577	0.00024662	B_SC1	CD63
GRN	8.96055e-09	0.27399	0.45	0.205	0.000253404	B_SC1	GRN
MACF1	9.45999e-09	0.253099	0.556	0.277	0.000267529	B_SC1	MACF1
MAP4K4	9.7089e-09	0.435084	0.789	0.513	0.000274568	B_SC1	MAP4K4
ATP6V1F	9.71808e-09	0.60281	0.86	0.611	0.000274827	B_SC1	ATP6V1F
PSMD11	1.00515e-08	0.390337	0.684	0.423	0.000284257	B_SC1	PSMD11
ARHGAP25	1.06136e-08	0.341799	0.632	0.36	0.000300153	B_SC1	ARHGAP25
JTB	1.0795e-08	0.357436	0.789	0.502	0.000305281	B_SC1	JTB
MYL12B	1.10956e-08	0.377091	0.953	0.764	0.000313783	B_SC1	MYL12B
NDE1	1.11003e-08	0.313565	0.456	0.211	0.000313917	B_SC1	NDE1
RBM26	1.15202e-08	0.3001	0.585	0.303	0.000325792	B_SC1	RBM26
UGCG	1.16765e-08	0.296694	0.591	0.314	0.000330212	B_SC1	UGCG
ARID3A	1.18614e-08	0.414069	0.392	0.182	0.000335441	B_SC1	ARID3A
PREX1	1.23754e-08	0.263492	0.462	0.214	0.000349977	B_SC1	PREX1
COX7A2L	1.34537e-08	0.299613	0.626	0.329	0.000380472	B_SC1	COX7A2L
SSRP1	1.35105e-08	0.280686	0.339	0.136	0.000382078	B_SC1	SSRP1
WIPI2	1.36125e-08	0.300108	0.392	0.175	0.000384962	B_SC1	WIPI2
SRM	1.36299e-08	0.360318	0.503	0.248	0.000385453	B_SC1	SRM
PRPF40A	1.3776e-08	0.360554	0.719	0.447	0.000389586	B_SC1	PRPF40A
ATP6V0E1	1.40353e-08	0.385716	0.906	0.737	0.00039692	B_SC1	ATP6V0E1
PRDX5	1.43574e-08	0.324842	0.596	0.317	0.000406028	B_SC1	PRDX5
SDF4	1.46659e-08	0.252252	0.532	0.273	0.000414753	B_SC1	SDF4
CNTRL	1.47558e-08	0.310706	0.591	0.306	0.000417295	B_SC1	CNTRL
PKM	1.50698e-08	0.293723	0.766	0.476	0.000426173	B_SC1	PKM
PSMA7	1.53537e-08	0.357498	0.912	0.697	0.000434202	B_SC1	PSMA7
PSMD2	1.5373e-08	0.317846	0.415	0.194	0.000434747	B_SC1	PSMD2
CDK6	1.55431e-08	0.341942	0.357	0.153	0.000439558	B_SC1	CDK6
ATP5MPL	1.58785e-08	0.279725	0.667	0.368	0.000449043	B_SC1	ATP5MPL
ELOF1	1.6331e-08	0.270703	0.327	0.13	0.000461839	B_SC1	ELOF1
EIF5A	1.68317e-08	0.364466	0.918	0.617	0.000475999	B_SC1	EIF5A
TPR	1.7116e-08	0.321105	0.69	0.404	0.000484042	B_SC1	TPR
IWS1	1.72055e-08	0.295578	0.427	0.196	0.000486572	B_SC1	IWS1
PDIA6	1.72783e-08	0.382174	0.725	0.443	0.000488631	B_SC1	PDIA6
GUK1	1.81171e-08	0.41972	0.883	0.593	0.000512351	B_SC1	GUK1
SPTBN1	1.91004e-08	0.522817	0.608	0.346	0.000540161	B_SC1	SPTBN1
HINT1	2.05027e-08	0.331741	0.93	0.752	0.000579816	B_SC1	HINT1
HMGN3	2.08571e-08	0.328509	0.415	0.191	0.000589838	B_SC1	HMGN3
DYNLT1	2.12648e-08	0.327719	0.556	0.305	0.000601369	B_SC1	DYNLT1
PSMD8	2.15674e-08	0.291733	0.76	0.47	0.000609925	B_SC1	PSMD8
SYTL3	2.17598e-08	0.299709	0.269	0.1	0.000615367	B_SC1	SYTL3
PGLS	2.23313e-08	0.263414	0.462	0.219	0.00063153	B_SC1	PGLS
NCOR2	2.35853e-08	0.282328	0.345	0.141	0.000666993	B_SC1	NCOR2
IL21R	2.38975e-08	0.299913	0.298	0.116	0.00067582	B_SC1	IL21R
MFSD10	2.4789e-08	0.378713	0.602	0.325	0.000701034	B_SC1	MFSD10
S100A10	2.56233e-08	0.398931	0.801	0.519	0.000724627	B_SC1	S100A10
LDHB	2.57356e-08	0.308271	0.766	0.43	0.000727803	B_SC1	LDHB
MT1X	2.76997e-08	0.776926	0.392	0.175	0.000783348	B_SC1	MT1X
MARCKS	2.79155e-08	0.424121	0.737	0.452	0.000789449	B_SC1	MARCKS
PSMC1	2.87625e-08	0.253119	0.427	0.198	0.000813404	B_SC1	PSMC1
HM13	3.08139e-08	0.284453	0.345	0.147	0.000871418	B_SC1	HM13
EIF3M	3.77538e-08	0.260628	0.725	0.438	0.00106768	B_SC1	EIF3M
GNPTAB	3.79268e-08	0.307655	0.298	0.119	0.00107257	B_SC1	GNPTAB
NFKBIE	3.85497e-08	0.282367	0.556	0.285	0.00109018	B_SC1	NFKBIE
ZC3H15	4.07048e-08	0.334229	0.725	0.446	0.00115113	B_SC1	ZC3H15
HMGB2	4.50231e-08	0.302749	0.69	0.391	0.00127325	B_SC1	HMGB2
GEN1	4.65967e-08	0.277186	0.386	0.175	0.00131776	B_SC1	GEN1
TMEM50A	4.73258e-08	0.321856	0.743	0.482	0.00133837	B_SC1	TMEM50A
ORMDL1	5.01051e-08	0.284804	0.661	0.372	0.00141697	B_SC1	ORMDL1
MRPL21	5.08561e-08	0.320003	0.404	0.188	0.00143821	B_SC1	MRPL21
RPAP2	5.08657e-08	0.292248	0.281	0.109	0.00143848	B_SC1	RPAP2
GLOD4	5.31732e-08	0.2571	0.398	0.176	0.00150374	B_SC1	GLOD4
DIMT1	5.37283e-08	0.250584	0.38	0.167	0.00151944	B_SC1	DIMT1
UBE2L3	5.44836e-08	0.309509	0.632	0.363	0.0015408	B_SC1	UBE2L3
RAB10	5.73287e-08	0.304564	0.743	0.435	0.00162126	B_SC1	RAB10
NDUFAF8	5.77211e-08	0.285393	0.55	0.292	0.00163235	B_SC1	NDUFAF8
NOL7	5.91606e-08	0.346963	0.76	0.501	0.00167306	B_SC1	NOL7
TTF2	6.03141e-08	0.31284	0.427	0.208	0.00170568	B_SC1	TTF2
ANXA6	6.05913e-08	0.272107	0.532	0.28	0.00171352	B_SC1	ANXA6
ATP5MC2	6.19056e-08	0.295648	0.906	0.634	0.00175069	B_SC1	ATP5MC2
UPF2	6.19606e-08	0.269986	0.702	0.421	0.00175225	B_SC1	UPF2
NDUFB10	6.24297e-08	0.256862	0.561	0.306	0.00176551	B_SC1	NDUFB10
PHB	6.28839e-08	0.334208	0.637	0.366	0.00177836	B_SC1	PHB
PTEN	6.28847e-08	0.348441	0.439	0.216	0.00177838	B_SC1	PTEN
TXNL1	6.43934e-08	0.336401	0.673	0.412	0.00182105	B_SC1	TXNL1
IL6	6.53057e-08	0.384771	0.257	0.096	0.00184684	B_SC1	IL6
SUZ12	6.55331e-08	0.348722	0.591	0.328	0.00185328	B_SC1	SUZ12
PSMA1	6.59779e-08	0.276075	0.719	0.404	0.00186586	B_SC1	PSMA1
NDUFV2	6.63957e-08	0.414558	0.848	0.629	0.00187767	B_SC1	NDUFV2
JADE2	6.80113e-08	0.281125	0.526	0.276	0.00192336	B_SC1	JADE2
SLAMF7	6.84287e-08	0.51879	0.719	0.458	0.00193516	B_SC1	SLAMF7
ZNF330	7.02279e-08	0.312604	0.38	0.179	0.00198604	B_SC1	ZNF330
UBE2D2	7.0466e-08	0.350391	0.69	0.432	0.00199278	B_SC1	UBE2D2
LARP4	7.25509e-08	0.267159	0.655	0.36	0.00205174	B_SC1	LARP4
ST8SIA4	7.47528e-08	0.430534	0.579	0.352	0.00211401	B_SC1	ST8SIA4
SELENOS	7.60814e-08	0.293319	0.45	0.224	0.00215158	B_SC1	SELENOS
SRPK2	8.21129e-08	0.346129	0.415	0.207	0.00232215	B_SC1	SRPK2
MZT2B	9.1111e-08	0.340759	0.725	0.43	0.00257662	B_SC1	MZT2B
RSL1D1	9.35086e-08	0.316587	0.801	0.518	0.00264442	B_SC1	RSL1D1
HTATIP2	9.36696e-08	0.310056	0.485	0.247	0.00264898	B_SC1	HTATIP2
SKP1	9.5824e-08	0.321429	0.895	0.681	0.0027099	B_SC1	SKP1
SPIB	9.96586e-08	0.375186	0.643	0.383	0.00281835	B_SC1	SPIB
FTH1	1.01327e-07	0.620011	0.994	0.945	0.00286552	B_SC1	FTH1
ENPP4	1.02745e-07	0.267427	0.287	0.115	0.00290564	B_SC1	ENPP4
ZFR	1.03345e-07	0.253608	0.468	0.231	0.00292261	B_SC1	ZFR
ANKRD11	1.03438e-07	0.279239	0.76	0.455	0.00292522	B_SC1	ANKRD11
GPATCH2L	1.03815e-07	0.314503	0.398	0.19	0.0029359	B_SC1	GPATCH2L
ACTN4	1.04909e-07	0.297829	0.462	0.234	0.00296684	B_SC1	ACTN4
RAB2A	1.05228e-07	0.338818	0.509	0.263	0.00297586	B_SC1	RAB2A
MFSD12	1.05873e-07	0.26603	0.292	0.119	0.00299409	B_SC1	MFSD12
COX4I1	1.08329e-07	0.344528	0.953	0.77	0.00306354	B_SC1	COX4I1
STAT3	1.09908e-07	0.268943	0.725	0.42	0.00310821	B_SC1	STAT3
NOP14	1.11369e-07	0.297925	0.421	0.205	0.00314951	B_SC1	NOP14
ZNF593	1.2058e-07	0.27796	0.485	0.251	0.00341	B_SC1	ZNF593
CAP1	1.27197e-07	0.266598	0.696	0.429	0.00359712	B_SC1	CAP1
CDYL	1.33738e-07	0.343508	0.333	0.15	0.00378212	B_SC1	CDYL
MACC1	1.36886e-07	0.253113	0.38	0.175	0.00387113	B_SC1	MACC1
SRSF9	1.42372e-07	0.272652	0.871	0.571	0.00402629	B_SC1	SRSF9
POMP	1.47823e-07	0.371376	0.807	0.553	0.00418042	B_SC1	POMP
COX6C	1.5158e-07	0.256066	0.807	0.525	0.0042867	B_SC1	COX6C
LCP1	1.53215e-07	0.395764	0.901	0.75	0.00433293	B_SC1	LCP1
NDUFS4	1.53592e-07	0.301308	0.316	0.138	0.00434358	B_SC1	NDUFS4
PDE7A	1.57479e-07	0.29644	0.55	0.297	0.00445351	B_SC1	PDE7A
GRINA	1.59067e-07	0.260972	0.263	0.103	0.00449842	B_SC1	GRINA
MAPK1IP1L	1.59806e-07	0.267133	0.678	0.384	0.00451931	B_SC1	MAPK1IP1L
CCT5	1.63504e-07	0.343335	0.766	0.499	0.00462388	B_SC1	CCT5
SELENOT	1.63885e-07	0.323867	0.743	0.466	0.00463466	B_SC1	SELENOT
ARPC2	1.64804e-07	0.295787	0.971	0.802	0.00466067	B_SC1	ARPC2
RRP9	1.67887e-07	0.277681	0.251	0.095	0.00474784	B_SC1	RRP9
CPNE3	1.75039e-07	0.457475	0.538	0.303	0.0049501	B_SC1	CPNE3
TCF4	1.82438e-07	0.514739	0.731	0.499	0.00515936	B_SC1	TCF4
LPCAT1	1.87166e-07	0.310354	0.544	0.285	0.00529306	B_SC1	LPCAT1
COX5B	1.89492e-07	0.389131	0.789	0.498	0.00535884	B_SC1	COX5B
B4GALT1	1.9042e-07	0.438882	0.614	0.371	0.00538507	B_SC1	B4GALT1
CDC37	1.94554e-07	0.35152	0.795	0.545	0.00550198	B_SC1	CDC37
LPXN	2.05404e-07	0.307346	0.673	0.397	0.00580882	B_SC1	LPXN
U2SURP	2.05518e-07	0.281307	0.702	0.43	0.00581204	B_SC1	U2SURP
PUM3	2.2453e-07	0.258383	0.515	0.26	0.0063497	B_SC1	PUM3
IZUMO4	2.36558e-07	0.382666	0.269	0.113	0.00668987	B_SC1	IZUMO4
DNAJA2	2.42896e-07	0.268727	0.69	0.41	0.00686909	B_SC1	DNAJA2
JAK1	2.42932e-07	0.378009	0.871	0.637	0.0068701	B_SC1	JAK1
RASSF3	2.43221e-07	0.263129	0.444	0.222	0.0068783	B_SC1	RASSF3
AC073111.5	2.44073e-07	0.405046	0.257	0.101	0.00690237	B_SC1	AC073111.5
ATP5PF	2.44405e-07	0.26687	0.737	0.45	0.00691177	B_SC1	ATP5PF
NIN	2.44779e-07	0.395648	0.649	0.383	0.00692234	B_SC1	NIN
ARPC3	2.47192e-07	0.261744	0.918	0.809	0.00699058	B_SC1	ARPC3
MAP3K1	2.49846e-07	0.290797	0.614	0.355	0.00706564	B_SC1	MAP3K1
DDX46	2.52602e-07	0.317003	0.643	0.381	0.00714358	B_SC1	DDX46
CCDC25	2.56902e-07	0.299109	0.287	0.119	0.00726518	B_SC1	CCDC25
PARVG	2.59126e-07	0.256258	0.368	0.167	0.0073281	B_SC1	PARVG
UBE2K	2.64683e-07	0.339249	0.503	0.28	0.00748524	B_SC1	UBE2K
PXK	2.64842e-07	0.256458	0.45	0.224	0.00748972	B_SC1	PXK
NUTF2	2.68391e-07	0.271391	0.544	0.289	0.0075901	B_SC1	NUTF2
TGFB1	2.87891e-07	0.274038	0.567	0.308	0.00814156	B_SC1	TGFB1
LDHA	2.97769e-07	0.343972	0.737	0.47	0.00842091	B_SC1	LDHA
LSM8	3.03198e-07	0.282924	0.725	0.452	0.00857445	B_SC1	LSM8
ATP1A1	3.05858e-07	0.471206	0.596	0.346	0.00864968	B_SC1	ATP1A1
MEAF6	3.12115e-07	0.252989	0.462	0.234	0.00882661	B_SC1	MEAF6
HNRNPR	3.19886e-07	0.251508	0.807	0.507	0.00904638	B_SC1	HNRNPR
COX6A1	3.23124e-07	0.305852	0.842	0.56	0.00913794	B_SC1	COX6A1
C1QBP	3.4113e-07	0.391963	0.731	0.476	0.00964715	B_SC1	C1QBP
RAD21	3.44376e-07	0.324574	0.643	0.384	0.00973894	B_SC1	RAD21
2022-09-09	3.59732e-07	0.272089	0.433	0.21	0.0101732	B_SC1	2022-09-09
TMA16	3.86286e-07	0.2837	0.292	0.126	0.0109242	B_SC1	TMA16
BCL2A1	4.07117e-07	0.399412	0.895	0.649	0.0115133	B_SC1	BCL2A1
GMDS	4.15575e-07	0.345243	0.292	0.127	0.0117525	B_SC1	GMDS
SNX8	4.26692e-07	0.297135	0.52	0.285	0.0120669	B_SC1	SNX8
NDUFS5	4.40788e-07	0.256096	0.731	0.501	0.0124655	B_SC1	NDUFS5
FAM129A	4.46439e-07	0.295739	0.351	0.162	0.0126253	B_SC1	FAM129A
M6PR	4.62574e-07	0.26631	0.673	0.398	0.0130816	B_SC1	M6PR
NDUFB3	4.64415e-07	0.296027	0.398	0.194	0.0131337	B_SC1	NDUFB3
UFL1	4.82055e-07	0.299219	0.257	0.104	0.0136325	B_SC1	UFL1
RHOG	4.91842e-07	0.365662	0.784	0.55	0.0139093	B_SC1	RHOG
SUN1	5.10632e-07	0.308961	0.386	0.184	0.0144407	B_SC1	SUN1
CCDC50	5.12633e-07	0.333921	0.836	0.614	0.0144973	B_SC1	CCDC50
GAPDH	5.25125e-07	0.370859	0.942	0.799	0.0148505	B_SC1	GAPDH
CEP57	5.32107e-07	0.27078	0.404	0.198	0.015048	B_SC1	CEP57
NAA15	5.47718e-07	0.259076	0.409	0.202	0.0154895	B_SC1	NAA15
ACTR2	5.92813e-07	0.308074	0.825	0.594	0.0167648	B_SC1	ACTR2
C12orf49	6.02604e-07	0.290935	0.327	0.15	0.0170417	B_SC1	C12orf49
TKT	6.10281e-07	0.255533	0.509	0.277	0.0172587	B_SC1	TKT
MIER1	6.12285e-07	0.303844	0.556	0.325	0.0173154	B_SC1	MIER1
C8orf59	6.23366e-07	0.261486	0.491	0.253	0.0176288	B_SC1	C8orf59
CTSD	6.43696e-07	0.576296	0.251	0.104	0.0182037	B_SC1	CTSD
PPM1A	6.59261e-07	0.352296	0.368	0.181	0.0186439	B_SC1	PPM1A
INSIG1	6.73058e-07	0.459738	0.427	0.219	0.0190341	B_SC1	INSIG1
SERPINB1	6.9469e-07	0.45319	0.772	0.522	0.0196458	B_SC1	SERPINB1
PPDPF	7.21541e-07	0.374947	0.754	0.482	0.0204052	B_SC1	PPDPF
BRI3	7.23126e-07	0.391323	0.643	0.412	0.02045	B_SC1	BRI3
NCL	7.36185e-07	0.44075	0.936	0.781	0.0208193	B_SC1	NCL
POLR1D	7.46803e-07	0.271054	0.737	0.459	0.0211196	B_SC1	POLR1D
NCKAP1L	8.0552e-07	0.27139	0.357	0.168	0.0227801	B_SC1	NCKAP1L
EPS15L1	8.09014e-07	0.251814	0.281	0.118	0.0228789	B_SC1	EPS15L1
STK4	8.10285e-07	0.324385	0.942	0.743	0.0229149	B_SC1	STK4
NAA25	8.40137e-07	0.305128	0.292	0.126	0.0237591	B_SC1	NAA25
EMD	8.68239e-07	0.299437	0.614	0.361	0.0245538	B_SC1	EMD
CAPRIN1	8.90969e-07	0.279625	0.567	0.331	0.0251966	B_SC1	CAPRIN1
EIF4G1	9.23133e-07	0.257863	0.538	0.291	0.0261062	B_SC1	EIF4G1
RNF13	9.28252e-07	0.264823	0.333	0.158	0.026251	B_SC1	RNF13
PRDX6	9.33388e-07	0.256743	0.673	0.412	0.0263962	B_SC1	PRDX6
EMC3	9.37696e-07	0.259064	0.392	0.187	0.026518	B_SC1	EMC3
CLEC2D	9.51951e-07	0.429194	0.918	0.697	0.0269212	B_SC1	CLEC2D
2022-09-06	9.81439e-07	0.264935	0.556	0.312	0.0277551	B_SC1	2022-09-06
COX7A2	9.82997e-07	0.296505	0.871	0.603	0.0277992	B_SC1	COX7A2
B3GNT2	1.01817e-06	0.289237	0.374	0.188	0.0287938	B_SC1	B3GNT2
REXO2	1.0918e-06	0.250796	0.38	0.188	0.0308762	B_SC1	REXO2
FOSL2	1.10463e-06	0.319566	0.404	0.214	0.0312389	B_SC1	FOSL2
CTNNA1	1.12062e-06	0.279836	0.304	0.141	0.0316911	B_SC1	CTNNA1
GLRX5	1.12095e-06	0.278809	0.368	0.181	0.0317005	B_SC1	GLRX5
THAP2	1.15418e-06	0.267633	0.287	0.127	0.0326402	B_SC1	THAP2
RAD23B	1.16347e-06	0.277082	0.462	0.247	0.0329028	B_SC1	RAD23B
LRMP	1.18234e-06	0.265085	0.544	0.306	0.0334365	B_SC1	LRMP
MCCC2	1.18458e-06	0.253487	0.281	0.119	0.0334999	B_SC1	MCCC2
FAM210A	1.23183e-06	0.269386	0.351	0.172	0.034836	B_SC1	FAM210A
CCDC82	1.23918e-06	0.260004	0.439	0.23	0.0350441	B_SC1	CCDC82
DAZAP1	1.34534e-06	0.276464	0.433	0.228	0.0380462	B_SC1	DAZAP1
BATF	1.38932e-06	0.294647	0.374	0.187	0.0392899	B_SC1	BATF
HVCN1	1.61707e-06	0.281956	0.573	0.326	0.0457308	B_SC1	HVCN1
GALNT1	1.66219e-06	0.25763	0.374	0.184	0.0470067	B_SC1	GALNT1
HNRNPA3	1.68224e-06	0.333619	0.924	0.749	0.0475736	B_SC1	HNRNPA3
CEBPZ	1.76285e-06	0.283688	0.596	0.354	0.0498535	B_SC1	CEBPZ
SUPT16H	1.79281e-06	0.256689	0.567	0.328	0.0507007	B_SC1	SUPT16H
PA2G4	1.98749e-06	0.280991	0.737	0.456	0.0562062	B_SC1	PA2G4
IRF4	1.99302e-06	0.323864	0.678	0.43	0.0563625	B_SC1	IRF4
LAMP1	2.09385e-06	0.253676	0.38	0.191	0.0592141	B_SC1	LAMP1
FMNL1	2.12419e-06	0.290088	0.661	0.424	0.0600722	B_SC1	FMNL1
TMEM123	2.15798e-06	0.26909	0.69	0.443	0.0610277	B_SC1	TMEM123
CLDND1	2.16071e-06	0.291568	0.491	0.28	0.061105	B_SC1	CLDND1
ERBIN	2.18097e-06	0.261179	0.433	0.225	0.0616779	B_SC1	ERBIN
ZNF107	2.25337e-06	0.293643	0.31	0.145	0.0637252	B_SC1	ZNF107
ATP6V0B	2.27151e-06	0.27474	0.795	0.557	0.0642384	B_SC1	ATP6V0B
EIF5B	2.49409e-06	0.257865	0.76	0.484	0.0705329	B_SC1	EIF5B
RAB7A	2.57102e-06	0.262472	0.626	0.384	0.0727084	B_SC1	RAB7A
PLEKHG1	2.72516e-06	0.286071	0.497	0.276	0.0770676	B_SC1	PLEKHG1
VEGFB	2.87913e-06	0.275219	0.415	0.214	0.0814217	B_SC1	VEGFB
EEA1	3.02086e-06	0.269459	0.433	0.23	0.0854299	B_SC1	EEA1
NDUFAF4	3.09023e-06	0.269292	0.468	0.254	0.0873916	B_SC1	NDUFAF4
TCTN3	3.13698e-06	0.324687	0.333	0.164	0.0887139	B_SC1	TCTN3
LTA	3.3633e-06	0.302693	0.31	0.145	0.095114	B_SC1	LTA
CXCR5	3.55333e-06	0.27214	0.427	0.222	0.100488	B_SC1	CXCR5
FYTTD1	3.73304e-06	0.342724	0.649	0.404	0.10557	B_SC1	FYTTD1
MRPL44	4.0213e-06	0.282364	0.497	0.277	0.113722	B_SC1	MRPL44
GPSM3	4.06101e-06	0.274553	0.743	0.505	0.114845	B_SC1	GPSM3
CUTA	4.52622e-06	0.262641	0.643	0.387	0.128001	B_SC1	CUTA
ATXN1	4.68876e-06	0.261733	0.31	0.155	0.132598	B_SC1	ATXN1
CAST	4.79717e-06	0.306562	0.836	0.605	0.135664	B_SC1	CAST
RAP1B	5.2297e-06	0.285418	0.836	0.626	0.147896	B_SC1	RAP1B
RAC1	5.57219e-06	0.253988	0.69	0.458	0.157581	B_SC1	RAC1
PTPN11	5.87894e-06	0.268623	0.398	0.205	0.166256	B_SC1	PTPN11
RAMMET	5.90874e-06	0.250123	0.427	0.228	0.167099	B_SC1	RAMMET
PRMT1	6.81345e-06	0.296	0.749	0.518	0.192684	B_SC1	PRMT1
HERPUD1	7.25939e-06	0.280271	0.912	0.764	0.205296	B_SC1	HERPUD1
CYBA	7.34628e-06	0.355973	0.895	0.769	0.207753	B_SC1	CYBA
PPIA	7.55169e-06	0.263119	0.994	0.877	0.213562	B_SC1	PPIA
NUCKS1	8.3458e-06	0.293188	0.626	0.395	0.236019	B_SC1	NUCKS1
TFRC	8.95397e-06	0.251453	0.474	0.273	0.253218	B_SC1	TFRC
WSB1	9.31861e-06	0.324108	0.883	0.73	0.26353	B_SC1	WSB1
XRCC5	9.69436e-06	0.287008	0.737	0.525	0.274157	B_SC1	XRCC5
RUBCN	1.05251e-05	0.280834	0.404	0.224	0.29765	B_SC1	RUBCN
DDT	1.08334e-05	0.264693	0.649	0.41	0.306368	B_SC1	DDT
MBD2	1.10666e-05	0.315635	0.515	0.312	0.312963	B_SC1	MBD2
CNIH1	1.13325e-05	0.28353	0.421	0.234	0.320483	B_SC1	CNIH1
G3BP2	1.18179e-05	0.316531	0.725	0.493	0.33421	B_SC1	G3BP2
CXXC5	1.19825e-05	0.268271	0.322	0.165	0.338865	B_SC1	CXXC5
THRAP3	1.20645e-05	0.269652	0.614	0.381	0.341185	B_SC1	THRAP3
OPTN	1.23958e-05	0.325082	0.52	0.315	0.350554	B_SC1	OPTN
SNRPB	1.26851e-05	0.272726	0.854	0.616	0.358735	B_SC1	SNRPB
BZW2	1.29204e-05	0.264115	0.462	0.256	0.365389	B_SC1	BZW2
CALR	1.32795e-05	0.327508	0.784	0.582	0.375544	B_SC1	CALR
OFD1	1.3436e-05	0.269512	0.632	0.41	0.379971	B_SC1	OFD1
2022-09-07	1.35857e-05	0.26071	0.766	0.513	0.384205	B_SC1	2022-09-07
LIMS1	1.39845e-05	0.302625	0.409	0.231	0.395481	B_SC1	LIMS1
PCMTD1	1.40226e-05	0.392984	0.45	0.256	0.39656	B_SC1	PCMTD1
KRAS	1.43142e-05	0.251446	0.702	0.461	0.404806	B_SC1	KRAS
RNPS1	1.44543e-05	0.268829	0.643	0.417	0.408767	B_SC1	RNPS1
NOP10	1.64663e-05	0.278441	0.801	0.554	0.465668	B_SC1	NOP10
GPX4	2.04103e-05	0.313642	0.883	0.674	0.577205	B_SC1	GPX4
HSPA5	2.17309e-05	0.381394	0.713	0.515	0.61455	B_SC1	HSPA5
COX7B	2.32013e-05	0.270556	0.789	0.528	0.656132	B_SC1	COX7B
SNRPD1	2.57356e-05	0.258588	0.737	0.502	0.727803	B_SC1	SNRPD1
TRAPPC4	2.58686e-05	0.264363	0.433	0.242	0.731564	B_SC1	TRAPPC4
RAN	2.63285e-05	0.342532	0.93	0.813	0.744569	B_SC1	RAN
SMAP2	2.76803e-05	0.292298	0.842	0.646	0.782799	B_SC1	SMAP2
REL	3.12512e-05	0.263668	0.906	0.827	0.883784	B_SC1	REL
ASAH1	3.20493e-05	0.375168	0.503	0.312	0.906354	B_SC1	ASAH1
MIR155HG	3.28041e-05	0.269629	0.83	0.643	0.927699	B_SC1	MIR155HG
NME1	3.52255e-05	0.280787	0.538	0.338	0.996176	B_SC1	NME1
CD44	3.74251e-05	0.331073	0.813	0.594	1	B_SC1	CD44
PTPN6	4.36997e-05	0.262426	0.456	0.273	1	B_SC1	PTPN6
ZNF706	4.51375e-05	0.253471	0.889	0.654	1	B_SC1	ZNF706
RNF4	5.87703e-05	0.257988	0.327	0.178	1	B_SC1	RNF4
PAICS	6.50491e-05	0.27511	0.351	0.198	1	B_SC1	PAICS
YWHAZ	6.66033e-05	0.295301	0.93	0.789	1	B_SC1	YWHAZ
NGLY1	6.93663e-05	0.272101	0.632	0.406	1	B_SC1	NGLY1
RPL4	7.35084e-05	0.25252	0.971	0.776	1	B_SC1	RPL4
CDK4	8.0072e-05	0.320118	0.409	0.254	1	B_SC1	CDK4
CMSS1	8.61032e-05	0.385311	0.263	0.136	1	B_SC1	CMSS1
ZBTB381	8.89018e-05	0.305275	0.421	0.253	1	B_SC1	ZBTB38
RNF19A	0.000195522	0.37855	0.661	0.473	1	B_SC1	RNF19A
KDM4B	0.00028714	0.304935	0.427	0.271	1	B_SC1	KDM4B
RILPL2	0.000569673	0.278572	0.69	0.482	1	B_SC1	RILPL2
GLA	0.000799331	0.487442	0.579	0.418	1	B_SC1	GLA
CD81	0.000921206	0.273451	0.591	0.418	1	B_SC1	CD81
TFEC	0.00260611	0.272164	0.357	0.233	1	B_SC1	TFEC
MT-ATP6	2.77759e-28	1.08054	0.982	0.853	7.85501e-24	B_SC2	MT-ATP6
MT-CO1	3.79596e-27	1.14401	0.994	0.894	1.0735e-22	B_SC2	MT-CO1
MT-ND4	1.62835e-22	1.10372	0.963	0.827	4.60497e-18	B_SC2	MT-ND4
MT-ND3	9.38209e-22	1.19562	0.963	0.792	2.65326e-17	B_SC2	MT-ND3
MT-ND2	1.97659e-19	0.86306	0.939	0.761	5.58979e-15	B_SC2	MT-ND2
MT-CO2	1.58879e-18	0.909332	0.988	0.879	4.49311e-14	B_SC2	MT-CO2
MT-CO3	1.80721e-17	0.843461	0.939	0.756	5.11079e-13	B_SC2	MT-CO3
GNG7	1.23743e-15	1.02176	0.524	0.236	3.49946e-11	B_SC2	GNG7
MALAT11	6.58985e-14	0.52427	1	0.959	1.86361e-09	B_SC2	MALAT1
MT-ND1	9.23116e-14	0.721273	0.902	0.712	2.61057e-09	B_SC2	MT-ND1
MT-CYB	1.99836e-13	0.838798	0.896	0.77	5.65137e-09	B_SC2	MT-CYB
LY9	3.4233e-13	1.05644	0.744	0.57	9.68109e-09	B_SC2	LY9
FOXP1	4.30088e-13	0.997836	0.756	0.521	1.21629e-08	B_SC2	FOXP1
METTL8	1.38433e-12	0.891958	0.488	0.232	3.91488e-08	B_SC2	METTL8
BCL2	6.84234e-12	0.833039	0.811	0.7	1.93501e-07	B_SC2	BCL2
CLEC2D1	2.95294e-11	0.713188	0.866	0.712	8.35091e-07	B_SC2	CLEC2D
ZFP36L1	5.12171e-11	0.733304	0.86	0.755	1.44842e-06	B_SC2	ZFP36L1
MT-ND4L	7.41391e-10	0.864053	0.768	0.594	2.09665e-05	B_SC2	MT-ND4L
HLA-DQA2	1.72258e-09	0.783092	0.78	0.618	4.87147e-05	B_SC2	HLA-DQA2
LINC01857	4.46704e-09	0.757158	0.433	0.22	0.000126328	B_SC2	LINC01857
HLA-DRA	3.39365e-08	0.47433	0.939	0.923	0.000959724	B_SC2	HLA-DRA
HLA-DRB1	4.19081e-08	0.462657	0.915	0.902	0.00118516	B_SC2	HLA-DRB1
SRRM2	7.91534e-08	0.523008	0.829	0.736	0.00223846	B_SC2	SRRM2
FCRL3	1.72548e-07	0.900949	0.305	0.147	0.00487964	B_SC2	FCRL3
CCR71	1.87587e-07	0.625718	0.841	0.724	0.00530496	B_SC2	CCR7
SYNGR21	2.39918e-07	0.600967	0.762	0.682	0.00678488	B_SC2	SYNGR2
HLA-A	3.11817e-07	0.458578	0.927	0.93	0.00881817	B_SC2	HLA-A
EMP3	3.37706e-07	0.684378	0.793	0.732	0.00955033	B_SC2	EMP3
CD22	3.55201e-07	0.827915	0.433	0.259	0.0100451	B_SC2	CD22
TNFRSF13C	4.06798e-07	0.804916	0.488	0.326	0.0115042	B_SC2	TNFRSF13C
CD831	4.31645e-07	0.526481	0.909	0.789	0.0122069	B_SC2	CD83
STK41	1.16116e-06	0.541401	0.86	0.765	0.0328377	B_SC2	STK4
HLA-DQA1	1.51241e-06	0.444294	0.915	0.882	0.0427708	B_SC2	HLA-DQA1
PARP14	2.58752e-06	0.589432	0.823	0.695	0.073175	B_SC2	PARP14
FNBP11	2.99879e-06	0.440183	0.841	0.735	0.0848059	B_SC2	FNBP1
MT-ND5	7.00314e-06	0.581537	0.756	0.615	0.198049	B_SC2	MT-ND5
SPTBN11	7.07064e-06	0.5766	0.524	0.37	0.199958	B_SC2	SPTBN1
HLA-DRB5	1.17217e-05	0.352321	0.909	0.855	0.331489	B_SC2	HLA-DRB5
SWAP70	1.21608e-05	0.457935	0.756	0.668	0.343906	B_SC2	SWAP70
PLEKHG11	1.26249e-05	0.513256	0.433	0.294	0.357031	B_SC2	PLEKHG1
CD37	1.43294e-05	0.352388	0.866	0.826	0.405237	B_SC2	CD37
REL1	1.55109e-05	0.333696	0.933	0.821	0.438649	B_SC2	REL
SEL1L3	2.57666e-05	0.74005	0.409	0.276	0.72868	B_SC2	SEL1L3
NFKB11	2.79399e-05	0.419796	0.817	0.72	0.790139	B_SC2	NFKB1
DDX21	3.76502e-05	0.550086	0.768	0.739	1	B_SC2	DDX21
SLAMF71	3.95794e-05	0.892633	0.585	0.494	1	B_SC2	SLAMF7
PHACTR1	4.50436e-05	0.619937	0.622	0.508	1	B_SC2	PHACTR1
VAMP2	5.22603e-05	0.536533	0.518	0.421	1	B_SC2	VAMP2
SRSF5	5.39087e-05	0.332395	0.811	0.758	1	B_SC2	SRSF5
ADAM28	5.60899e-05	0.798485	0.402	0.274	1	B_SC2	ADAM28
EZR	5.73083e-05	0.578238	0.848	0.836	1	B_SC2	EZR
ARID5B	6.29443e-05	0.435578	0.768	0.703	1	B_SC2	ARID5B
BACH2	7.05472e-05	0.536808	0.256	0.138	1	B_SC2	BACH2
MTRNR2L12	7.12326e-05	0.574816	0.89	0.792	1	B_SC2	MTRNR2L12
RPS20	8.06181e-05	0.391767	0.811	0.805	1	B_SC2	RPS20
HLA-E	9.34548e-05	0.303486	0.915	0.914	1	B_SC2	HLA-E
SMAD3	0.000102909	0.473221	0.335	0.205	1	B_SC2	SMAD3
RAPGEF1	0.000127865	0.496787	0.604	0.483	1	B_SC2	RAPGEF1
MIR155HG1	0.000141593	0.505577	0.768	0.661	1	B_SC2	MIR155HG
LUC7L3	0.000158171	0.491368	0.689	0.615	1	B_SC2	LUC7L3
WSB11	0.000189362	0.477911	0.811	0.75	1	B_SC2	WSB1
CXCR4	0.000210264	0.43575	0.677	0.565	1	B_SC2	CXCR4
NCL1	0.000230024	0.365616	0.848	0.805	1	B_SC2	NCL
SQSTM1	0.00023115	0.302311	0.854	0.808	1	B_SC2	SQSTM1
SIPA1L1	0.000233491	0.556169	0.543	0.45	1	B_SC2	SIPA1L1
HLA-C	0.000251002	0.294432	0.933	0.924	1	B_SC2	HLA-C
N4BP2L2	0.000257294	0.567066	0.762	0.668	1	B_SC2	N4BP2L2
FAM49A1	0.000311991	0.465228	0.598	0.506	1	B_SC2	FAM49A
NAP1L1	0.000341117	0.398673	0.799	0.762	1	B_SC2	NAP1L1
HLA-DQB1	0.000513452	0.29223	0.896	0.859	1	B_SC2	HLA-DQB1
PAK21	0.000539575	0.382574	0.64	0.518	1	B_SC2	PAK2
ADGRE5	0.000551679	0.580328	0.567	0.45	1	B_SC2	ADGRE5
SLC38A1	0.000660391	0.514954	0.665	0.595	1	B_SC2	SLC38A1
YBX3	0.000895038	0.513567	0.463	0.362	1	B_SC2	YBX3
RIC3	0.000908904	0.480342	0.274	0.177	1	B_SC2	RIC3
LYST	0.000918765	0.516234	0.5	0.415	1	B_SC2	LYST
DDX24	0.000970706	0.517441	0.738	0.694	1	B_SC2	DDX24
CSNK1G3	0.0010371	0.530771	0.402	0.314	1	B_SC2	CSNK1G3
AFDN	0.00117811	0.421556	0.256	0.162	1	B_SC2	AFDN
SERPINB91	0.00132367	0.348762	0.762	0.714	1	B_SC2	SERPINB9
SNX9	0.00141488	0.528102	0.512	0.433	1	B_SC2	SNX9
PRPF4B	0.00143418	0.49461	0.537	0.453	1	B_SC2	PRPF4B
RPL31	0.00143917	0.250842	0.75	0.738	1	B_SC2	RPL31
KIAA1551	0.00148751	0.513633	0.512	0.403	1	B_SC2	KIAA1551
PRRC2C	0.00154338	0.371159	0.823	0.768	1	B_SC2	PRRC2C
PDCD4	0.00173527	0.605312	0.463	0.398	1	B_SC2	PDCD4
NFKB2	0.00183189	0.33828	0.628	0.545	1	B_SC2	NFKB2
CD84	0.00191395	0.610533	0.268	0.177	1	B_SC2	CD84
IKZF3	0.0020373	0.426936	0.555	0.488	1	B_SC2	IKZF3
JAK11	0.0020455	0.330454	0.744	0.671	1	B_SC2	JAK1
KDM6B	0.00208891	0.436804	0.689	0.639	1	B_SC2	KDM6B
ANXA71	0.00226343	0.316898	0.561	0.461	1	B_SC2	ANXA7
AGO2	0.00243513	0.450755	0.39	0.302	1	B_SC2	AGO2
FLNA	0.00287539	0.544205	0.524	0.441	1	B_SC2	FLNA
ZC3H8	0.00291771	0.557687	0.354	0.271	1	B_SC2	ZC3H8
RAB8B	0.00336402	0.300916	0.713	0.642	1	B_SC2	RAB8B
HNRNPDL	0.00361556	0.290438	0.787	0.755	1	B_SC2	HNRNPDL
SRPK1	0.0038924	0.445549	0.366	0.286	1	B_SC2	SRPK1
MYC	0.00417775	0.684564	0.494	0.42	1	B_SC2	MYC
USP15	0.00488326	0.387161	0.561	0.508	1	B_SC2	USP15
AC008105.3	0.00499861	0.503101	0.36	0.288	1	B_SC2	AC008105.3
KMT2A	0.00573936	0.474225	0.518	0.445	1	B_SC2	KMT2A
RBM25	0.00635841	0.380359	0.72	0.653	1	B_SC2	RBM25
TRAPPC10	0.00715303	0.371539	0.348	0.288	1	B_SC2	TRAPPC10
RALGPS2	0.0077632	0.498745	0.323	0.248	1	B_SC2	RALGPS2
EIF2AK3	0.00862667	0.408006	0.421	0.341	1	B_SC2	EIF2AK3
DDHD1	0.00862783	0.485045	0.256	0.185	1	B_SC2	DDHD1
EBF11	0.00863664	0.441637	0.433	0.383	1	B_SC2	EBF1
HERPUD11	0.00944722	0.258881	0.817	0.789	1	B_SC2	HERPUD1
RUBCNL	0.00946583	0.448902	0.323	0.242	1	B_SC2	RUBCNL
SF1	0.00962909	0.297223	0.634	0.585	1	B_SC2	SF1
SPAG9	0.00968755	0.481315	0.494	0.418	1	B_SC2	SPAG9
MZB1	3.05289e-23	1.94142	0.286	0.039	8.63358e-19	B_SC3	MZB1
JCHAIN	5.38265e-14	2.15553	0.279	0.072	1.52221e-09	B_SC3	JCHAIN
TMSB10	1.37528e-13	1.44961	0.943	0.909	3.88931e-09	B_SC3	TMSB10
GLRX	2.76863e-12	1.16459	0.357	0.13	7.8297e-08	B_SC3	GLRX
IFI35	2.18532e-11	1.07475	0.364	0.137	6.18008e-07	B_SC3	IFI35
ATP5F1E	4.61856e-11	0.881513	0.943	0.868	1.30613e-06	B_SC3	ATP5F1E
SUB1	5.82044e-11	1.31364	0.864	0.773	1.64602e-06	B_SC3	SUB1
CD27	7.05037e-10	0.984038	0.286	0.101	1.99384e-05	B_SC3	CD27
ISG20	3.80311e-09	1.14875	0.807	0.692	0.000107552	B_SC3	ISG20
IGKC	3.21713e-08	3.44777	0.743	0.592	0.000909805	B_SC3	IGKC
ISG15	6.25791e-08	1.65932	0.736	0.684	0.00176974	B_SC3	ISG15
IFI27	7.76766e-08	2.08848	0.571	0.421	0.00219669	B_SC3	IFI27
IGHA1	8.60773e-08	3.13499	0.486	0.292	0.00243427	B_SC3	IGHA1
TMEM258	1.35801e-07	0.907573	0.55	0.374	0.00384045	B_SC3	TMEM258
PRDX51	3.64871e-07	0.912758	0.514	0.346	0.0103186	B_SC3	PRDX5
GSTP1	4.57878e-07	1.19261	0.529	0.387	0.0129488	B_SC3	GSTP1
GAPDH1	4.70176e-07	0.863345	0.857	0.823	0.0132966	B_SC3	GAPDH
COX5A	8.80283e-07	1.40212	0.579	0.471	0.0248944	B_SC3	COX5A
RBX1	9.267e-07	0.918486	0.657	0.534	0.0262071	B_SC3	RBX1
SSR4	1.02614e-06	1.23175	0.679	0.637	0.0290193	B_SC3	SSR4
ACTG1	1.04494e-06	1.44035	0.75	0.659	0.029551	B_SC3	ACTG1
MYL6	1.07461e-06	0.861158	0.864	0.835	0.0303898	B_SC3	MYL6
MX1	1.14743e-06	1.14856	0.5	0.323	0.0324493	B_SC3	MX1
LSP1	1.40692e-06	1.08969	0.421	0.259	0.0397876	B_SC3	LSP1
HIST1H1C	1.47141e-06	0.825254	0.314	0.154	0.0416114	B_SC3	HIST1H1C
ACTB	1.85628e-06	1.51871	0.879	0.833	0.0524956	B_SC3	ACTB
RAC2	2.04431e-06	1.06694	0.621	0.499	0.057813	B_SC3	RAC2
ATP5MG	3.6069e-06	0.936037	0.757	0.716	0.102003	B_SC3	ATP5MG
SERF2	4.52481e-06	0.596131	0.914	0.858	0.127962	B_SC3	SERF2
S100A11	4.6005e-06	1.182	0.686	0.569	0.130102	B_SC3	S100A11
SEC61B1	4.67329e-06	0.847839	0.736	0.665	0.132161	B_SC3	SEC61B
IGFLR1	4.83749e-06	0.852763	0.271	0.132	0.136804	B_SC3	IGFLR1
IFITM1	7.35758e-06	1.1543	0.443	0.292	0.208072	B_SC3	IFITM1
VIM	8.73645e-06	0.885398	0.807	0.765	0.247067	B_SC3	VIM
CRIP1	1.16525e-05	1.86339	0.543	0.437	0.329533	B_SC3	CRIP1
GNG5	1.18449e-05	0.947926	0.657	0.604	0.334974	B_SC3	GNG5
NDUFA4	1.5381e-05	0.868721	0.614	0.545	0.434974	B_SC3	NDUFA4
IFI6	1.54133e-05	1.37554	0.521	0.424	0.435887	B_SC3	IFI6
C16orf87	1.59145e-05	0.834301	0.314	0.171	0.450063	B_SC3	C16orf87
SEC61G	2.01047e-05	0.918932	0.529	0.437	0.568561	B_SC3	SEC61G
PFN1	2.11065e-05	0.900728	0.864	0.846	0.596892	B_SC3	PFN1
RPL36AL	2.67757e-05	0.541127	0.879	0.832	0.757217	B_SC3	RPL36AL
HMGN31	2.8733e-05	0.959711	0.364	0.212	0.81257	B_SC3	HMGN3
SEM1	2.90064e-05	0.884541	0.536	0.386	0.8203	B_SC3	SEM1
SSR3	3.03894e-05	0.925141	0.407	0.284	0.859414	B_SC3	SSR3
CFL1	4.3277e-05	0.994428	0.836	0.813	1	B_SC3	CFL1
CTSH	5.18136e-05	0.71072	0.55	0.424	1	B_SC3	CTSH
UQCRQ	7.02001e-05	0.61521	0.457	0.319	1	B_SC3	UQCRQ
RPLP1	8.21962e-05	0.387464	1	0.987	1	B_SC3	RPLP1
IGHG3	0.000105506	2.08486	0.307	0.173	1	B_SC3	IGHG3
DDOST	0.000108379	0.429834	0.35	0.203	1	B_SC3	DDOST
HM131	0.000111919	0.503992	0.293	0.167	1	B_SC3	HM13
DRAP1	0.000113368	0.966157	0.6	0.488	1	B_SC3	DRAP1
CLIC1	0.000119675	0.650834	0.807	0.822	1	B_SC3	CLIC1
TMA7	0.000141473	0.608247	0.757	0.683	1	B_SC3	TMA7
CALM3	0.00017619	0.700846	0.379	0.253	1	B_SC3	CALM3
EAF2	0.000184586	0.748285	0.293	0.168	1	B_SC3	EAF2
COX6B1	0.00018998	0.803299	0.664	0.586	1	B_SC3	COX6B1
NDUFC2	0.000192787	0.663457	0.386	0.253	1	B_SC3	NDUFC2
NDUFB7	0.000198537	0.623253	0.379	0.25	1	B_SC3	NDUFB7
KDELR2	0.000264932	0.651176	0.4	0.287	1	B_SC3	KDELR2
PSMB9	0.000271406	0.942398	0.629	0.556	1	B_SC3	PSMB9
IFI27L2	0.000314645	0.696277	0.364	0.219	1	B_SC3	IFI27L2
PYCARD	0.000368499	0.859305	0.279	0.162	1	B_SC3	PYCARD
ARHGDIB	0.000379407	1.14118	0.514	0.412	1	B_SC3	ARHGDIB
NDUFA1	0.000398739	0.807238	0.471	0.36	1	B_SC3	NDUFA1
IGHG4	0.000413702	3.41553	0.257	0.148	1	B_SC3	IGHG4
COX8A	0.000541295	0.661338	0.6	0.516	1	B_SC3	COX8A
EEF1G1	0.000568347	0.603497	0.307	0.175	1	B_SC3	EEF1G
ATP5MC31	0.00065284	0.681606	0.564	0.526	1	B_SC3	ATP5MC3
LAMTOR2	0.000727179	0.657044	0.314	0.197	1	B_SC3	LAMTOR2
PTMS	0.000743421	0.562435	0.35	0.219	1	B_SC3	PTMS
GMFG	0.000768845	0.671581	0.45	0.342	1	B_SC3	GMFG
RGS19	0.000780351	0.792979	0.307	0.199	1	B_SC3	RGS19
IGHG1	0.000952549	3.61432	0.314	0.209	1	B_SC3	IGHG1
NCF1	0.000953267	0.374231	0.271	0.154	1	B_SC3	NCF1
NME2	0.000957925	0.986954	0.371	0.263	1	B_SC3	NME2
NDUFB101	0.00110866	0.51	0.471	0.336	1	B_SC3	NDUFB10
NDUFS8	0.00124034	0.561266	0.293	0.177	1	B_SC3	NDUFS8
ARPC51	0.001511	0.603452	0.621	0.55	1	B_SC3	ARPC5
TRAPPC2L	0.00152881	0.49654	0.257	0.149	1	B_SC3	TRAPPC2L
COX6C1	0.00173131	0.7407	0.629	0.575	1	B_SC3	COX6C
TRAM1	0.00184624	0.432533	0.421	0.313	1	B_SC3	TRAM1
TMSB4X1	0.00214205	0.448557	0.986	0.969	1	B_SC3	TMSB4X
AP2S11	0.00221139	0.715275	0.4	0.306	1	B_SC3	AP2S1
TPI1	0.00231065	0.671557	0.664	0.605	1	B_SC3	TPI1
KRTCAP2	0.00237021	0.64808	0.379	0.268	1	B_SC3	KRTCAP2
UBE2L6	0.0023853	0.843705	0.307	0.196	1	B_SC3	UBE2L6
SPCS1	0.00249632	0.650021	0.557	0.466	1	B_SC3	SPCS1
ADH5	0.00263788	0.645286	0.25	0.151	1	B_SC3	ADH5
RPS28	0.0026822	0.287219	1	0.963	1	B_SC3	RPS28
HCST	0.00273958	0.843942	0.45	0.364	1	B_SC3	HCST
RABAC1	0.00279765	0.866202	0.436	0.345	1	B_SC3	RABAC1
PSME2	0.00309314	0.642632	0.643	0.613	1	B_SC3	PSME2
OST4	0.00315348	0.604862	0.7	0.656	1	B_SC3	OST4
CD79B1	0.00317912	0.35416	0.279	0.165	1	B_SC3	CD79B
PPIA1	0.00320436	0.406741	0.936	0.895	1	B_SC3	PPIA
NDUFB31	0.00321518	0.381262	0.329	0.218	1	B_SC3	NDUFB3
ARPC1B	0.0032417	0.908843	0.579	0.506	1	B_SC3	ARPC1B
UQCR11	0.00325785	0.721666	0.571	0.472	1	B_SC3	UQCR11
RPA3	0.00333932	0.685572	0.343	0.244	1	B_SC3	RPA3
RPS15A	0.00362509	0.309462	0.986	0.959	1	B_SC3	RPS15A
S100A4	0.0037796	0.899066	0.4	0.295	1	B_SC3	S100A4
NDUFB11	0.00434794	0.604557	0.571	0.515	1	B_SC3	NDUFB11
MIF	0.00442503	0.74813	0.671	0.635	1	B_SC3	MIF
LAP3	0.00447252	0.744152	0.314	0.216	1	B_SC3	LAP3
CDK2AP2	0.00474622	0.427913	0.257	0.161	1	B_SC3	CDK2AP2
C4orf3	0.00478115	0.797109	0.529	0.425	1	B_SC3	C4orf3
NDUFS51	0.00503843	0.601362	0.607	0.537	1	B_SC3	NDUFS5
RPS26	0.00543582	0.493749	0.786	0.747	1	B_SC3	RPS26
MRPL571	0.00564078	0.517205	0.407	0.304	1	B_SC3	MRPL57
COX7C	0.00599282	0.465404	0.771	0.769	1	B_SC3	COX7C
ATP5MF	0.00612219	0.725574	0.5	0.418	1	B_SC3	ATP5MF
DAD1	0.00613443	0.617505	0.521	0.482	1	B_SC3	DAD1
PSMB2	0.00616982	0.560686	0.5	0.428	1	B_SC3	PSMB2
IFITM2	0.00627121	0.774362	0.5	0.428	1	B_SC3	IFITM2
MRPL54	0.00635096	0.878095	0.321	0.238	1	B_SC3	MRPL54
COPS9	0.00636869	0.634678	0.407	0.314	1	B_SC3	COPS9
IL10RA	0.00668184	0.320313	0.279	0.178	1	B_SC3	IL10RA
TIMM8B	0.00688245	0.559808	0.307	0.206	1	B_SC3	TIMM8B
NT5C3A	0.00688551	0.790372	0.436	0.355	1	B_SC3	NT5C3A
LSM5	0.00723053	0.570269	0.321	0.237	1	B_SC3	LSM5
ECHS1	0.00723428	0.546326	0.257	0.161	1	B_SC3	ECHS1
NDUFS6	0.00730708	0.460768	0.493	0.408	1	B_SC3	NDUFS6
UBE2V1	0.00849534	0.666534	0.321	0.232	1	B_SC3	UBE2V1
HSH2D	0.00854892	0.403422	0.271	0.177	1	B_SC3	HSH2D
UQCR10	0.00860501	0.423667	0.571	0.488	1	B_SC3	UQCR10
SDF2L1	0.00867541	0.684773	0.336	0.25	1	B_SC3	SDF2L1
ARPC31	0.00878119	0.520911	0.821	0.833	1	B_SC3	ARPC3
LY6E	0.0089376	0.809514	0.471	0.411	1	B_SC3	LY6E
SAR1B	0.0090762	0.383711	0.286	0.202	1	B_SC3	SAR1B
SEC11C1	0.00971043	0.738265	0.521	0.509	1	B_SC3	SEC11C
CHCHD2	0.00983467	0.297103	0.871	0.839	1	B_SC3	CHCHD2
PSMB8	0.00999972	0.745156	0.521	0.45	1	B_SC3	PSMB8
GPNMB	9.7234e-29	0.636599	0.313	0.023	2.74978e-24	B_SC4	GPNMB
DENND2C	7.41456e-26	1.08041	0.277	0.022	2.09684e-21	B_SC4	DENND2C
KLF4	4.55708e-24	1.26853	0.313	0.034	1.28874e-19	B_SC4	KLF4
EGR1	4.60311e-24	1.36165	0.494	0.094	1.30176e-19	B_SC4	EGR1
KLF5	2.46366e-22	1.29002	0.361	0.053	6.96722e-18	B_SC4	KLF5
EFNA1	4.0364e-22	0.8787	0.253	0.022	1.14149e-17	B_SC4	EFNA1
ETS2	4.39439e-22	1.08389	0.325	0.042	1.24273e-17	B_SC4	ETS2
EMP1	9.35451e-22	1.3141	0.313	0.039	2.64545e-17	B_SC4	EMP1
PKP1	1.29061e-20	0.874519	0.253	0.024	3.64984e-16	B_SC4	PKP1
FOSL1	2.61638e-20	0.57958	0.289	0.035	7.39914e-16	B_SC4	FOSL1
HBEGF	1.07319e-19	0.92423	0.253	0.027	3.03499e-15	B_SC4	HBEGF
DSG3	1.21803e-19	0.832769	0.277	0.032	3.44459e-15	B_SC4	DSG3
DST	3.03664e-18	1.28804	0.253	0.028	8.58762e-14	B_SC4	DST
DSG1	3.3969e-18	1.20965	0.289	0.04	9.60644e-14	B_SC4	DSG1
NUPR1	2.16731e-17	0.635476	0.289	0.042	6.12915e-13	B_SC4	NUPR1
DSC3	1.21616e-16	1.48942	0.301	0.051	3.43929e-12	B_SC4	DSC3
S100A16	2.06219e-15	0.776467	0.289	0.05	5.83186e-11	B_SC4	S100A16
TACSTD2	6.80904e-15	2.47162	0.422	0.124	1.9256e-10	B_SC4	TACSTD2
CEBPB	7.71455e-15	1.01812	0.723	0.321	2.18168e-10	B_SC4	CEBPB
EMP2	1.45922e-14	0.671136	0.253	0.039	4.12668e-10	B_SC4	EMP2
LGALS7	1.73953e-14	1.14353	0.361	0.085	4.9194e-10	B_SC4	LGALS7
LY6D	1.32749e-13	1.50511	0.446	0.134	3.75415e-09	B_SC4	LY6D
RND3	2.09452e-13	0.992158	0.265	0.049	5.9233e-09	B_SC4	RND3
APOE	2.52759e-13	1.55934	0.337	0.082	7.14802e-09	B_SC4	APOE
SLC7A5	1.16369e-12	0.760074	0.566	0.217	3.29092e-08	B_SC4	SLC7A5
CCND1	1.57238e-12	0.621919	0.313	0.072	4.44669e-08	B_SC4	CCND1
LYAR	1.61244e-12	0.755462	0.47	0.161	4.55999e-08	B_SC4	LYAR
SERPINB5	1.76152e-12	1.13269	0.277	0.059	4.98159e-08	B_SC4	SERPINB5
DSP	2.17769e-12	2.28419	0.386	0.124	6.15851e-08	B_SC4	DSP
CLDN4	3.03003e-12	1.21813	0.325	0.085	8.56894e-08	B_SC4	CLDN4
TUBB4B	3.30783e-12	0.883471	0.867	0.56	9.35455e-08	B_SC4	TUBB4B
VEGFA	5.06421e-12	0.477871	0.289	0.062	1.43216e-07	B_SC4	VEGFA
LGALS7B	7.94916e-12	1.58585	0.301	0.073	2.24802e-07	B_SC4	LGALS7B
KRT5	1.35365e-11	2.27393	0.398	0.136	3.82813e-07	B_SC4	KRT5
MYC1	1.69302e-11	0.883938	0.771	0.397	4.78786e-07	B_SC4	MYC
CEBPD	4.12825e-11	0.850816	0.289	0.069	1.16747e-06	B_SC4	CEBPD
TUBB2A	4.42276e-11	1.07443	0.422	0.147	1.25076e-06	B_SC4	TUBB2A
MIR22HG	8.34252e-11	0.617416	0.458	0.165	2.35926e-06	B_SC4	MIR22HG
PNP	1.32786e-10	0.651262	0.41	0.138	3.7552e-06	B_SC4	PNP
JUP	1.38902e-10	0.787625	0.277	0.069	3.92815e-06	B_SC4	JUP
MAT2A	1.75003e-10	0.885908	0.795	0.482	4.94909e-06	B_SC4	MAT2A
ABHD5	1.93405e-10	0.650443	0.301	0.08	5.46951e-06	B_SC4	ABHD5
HNRNPAB	2.16225e-10	0.784085	0.843	0.561	6.11485e-06	B_SC4	HNRNPAB
GADD45A	3.58641e-10	0.631337	0.47	0.179	1.01424e-05	B_SC4	GADD45A
RPL13	6.20353e-10	0.455821	1	0.988	1.75436e-05	B_SC4	RPL13
ATF31	1.14347e-09	0.713252	0.53	0.219	3.23373e-05	B_SC4	ATF3
AQP3	1.9891e-09	1.73013	0.313	0.097	5.62518e-05	B_SC4	AQP3
LDHA1	2.86303e-09	0.701056	0.795	0.495	8.09665e-05	B_SC4	LDHA
RPL3	5.17875e-09	0.573059	0.988	0.954	0.000146455	B_SC4	RPL3
EGR3	6.41175e-09	0.507595	0.265	0.069	0.000181324	B_SC4	EGR3
RPL8	1.01359e-08	0.465012	0.988	0.943	0.000286642	B_SC4	RPL8
FXYD3	1.31862e-08	0.41345	0.265	0.073	0.000372907	B_SC4	FXYD3
TXN1	1.32952e-08	0.766518	0.928	0.788	0.00037599	B_SC4	TXN
ANXA1	1.71665e-08	1.20337	0.398	0.166	0.000485468	B_SC4	ANXA1
NDRG1	2.05944e-08	0.403733	0.277	0.078	0.000582409	B_SC4	NDRG1
NEAT1	2.42601e-08	0.676122	0.988	0.829	0.000686075	B_SC4	NEAT1
HSPA51	2.43944e-08	1.43561	0.807	0.528	0.000689873	B_SC4	HSPA5
S100A14	2.78058e-08	1.51435	0.337	0.131	0.000786347	B_SC4	S100A14
DSTN	3.41055e-08	0.842798	0.337	0.119	0.000964503	B_SC4	DSTN
RHOB	4.51646e-08	0.821895	0.506	0.231	0.00127725	B_SC4	RHOB
PA2G41	5.39003e-08	0.616736	0.771	0.486	0.0015243	B_SC4	PA2G4
AREG	5.98188e-08	1.1241	0.313	0.109	0.00169168	B_SC4	AREG
RPL14	6.48015e-08	0.419512	1	0.942	0.00183259	B_SC4	RPL14
SPTSSA	6.79535e-08	0.250065	0.289	0.09	0.00192172	B_SC4	SPTSSA
NME11	7.11931e-08	0.638317	0.639	0.351	0.00201334	B_SC4	NME1
NHP2	7.47242e-08	0.622834	0.602	0.331	0.0021132	B_SC4	NHP2
CD9	1.13339e-07	0.935954	0.301	0.105	0.00320524	B_SC4	CD9
EEF1B2	1.28316e-07	0.556668	0.952	0.892	0.00362878	B_SC4	EEF1B2
FOS1	1.31733e-07	1.18239	0.53	0.271	0.00372541	B_SC4	FOS
RPS3A	2.33433e-07	0.483932	0.988	0.947	0.0066015	B_SC4	RPS3A
POLD2	2.57872e-07	0.409486	0.301	0.107	0.00729262	B_SC4	POLD2
NCL2	3.08944e-07	0.599812	0.964	0.796	0.00873694	B_SC4	NCL
SRM1	3.57943e-07	0.485734	0.542	0.274	0.0101226	B_SC4	SRM
ATF5	3.80394e-07	0.792936	0.349	0.139	0.0107575	B_SC4	ATF5
YBX31	4.81844e-07	0.818442	0.59	0.359	0.0136265	B_SC4	YBX3
RPS8	5.91317e-07	0.390062	0.988	0.965	0.0167224	B_SC4	RPS8
TXNRD11	7.27778e-07	0.63551	0.747	0.474	0.0205816	B_SC4	TXNRD1
AC020916.1	7.43432e-07	0.311268	0.253	0.078	0.0210242	B_SC4	AC020916.1
PER2	7.84995e-07	0.362535	0.289	0.101	0.0221997	B_SC4	PER2
FOSB1	8.6351e-07	0.910877	0.386	0.178	0.0244201	B_SC4	FOSB
LYPD3	8.80394e-07	1.08981	0.265	0.097	0.0248975	B_SC4	LYPD3
RPS18	8.89264e-07	0.319774	1	0.984	0.0251484	B_SC4	RPS18
EIF5A1	8.97035e-07	0.685342	0.855	0.66	0.0253682	B_SC4	EIF5A
SPINT2	9.82855e-07	0.616594	0.373	0.155	0.0277952	B_SC4	SPINT2
PERP	9.95889e-07	1.95764	0.398	0.209	0.0281638	B_SC4	PERP
NAA20	1.03334e-06	0.37895	0.482	0.233	0.029223	B_SC4	NAA20
PAICS1	1.05009e-06	0.521234	0.446	0.205	0.0296966	B_SC4	PAICS
TPT1	1.23143e-06	0.343629	0.988	0.976	0.0348249	B_SC4	TPT1
KRT14	1.64637e-06	2.88063	0.506	0.298	0.0465593	B_SC4	KRT14
SFN	1.65503e-06	2.57189	0.554	0.409	0.0468041	B_SC4	SFN
RPS6	1.76927e-06	0.406372	1	0.96	0.050035	B_SC4	RPS6
MAFF	1.80528e-06	0.392547	0.301	0.111	0.0510533	B_SC4	MAFF
MIDN	1.83074e-06	0.621188	0.41	0.188	0.0517733	B_SC4	MIDN
C1QBP1	1.90861e-06	0.489245	0.783	0.501	0.0539754	B_SC4	C1QBP
TOB1	2.12909e-06	0.868244	0.253	0.09	0.0602107	B_SC4	TOB1
PMAIP11	2.46333e-06	0.542376	0.855	0.659	0.069663	B_SC4	PMAIP1
CEMIP2	2.47113e-06	0.352245	0.253	0.085	0.0698836	B_SC4	CEMIP2
RPS12	2.48059e-06	0.345159	0.988	0.977	0.070151	B_SC4	RPS12
PDCD51	2.65845e-06	0.435579	0.627	0.347	0.075181	B_SC4	PDCD5
RPL12	2.73471e-06	0.333332	0.988	0.946	0.0773375	B_SC4	RPL12
EEF2	2.80779e-06	0.456165	0.976	0.795	0.0794042	B_SC4	EEF2
SIRT1	2.87193e-06	0.335775	0.265	0.092	0.0812182	B_SC4	SIRT1
NOM1	3.24334e-06	0.372063	0.325	0.132	0.0917215	B_SC4	NOM1
NOLC1	4.021e-06	0.737968	0.566	0.336	0.113714	B_SC4	NOLC1
PUM31	4.21341e-06	0.748455	0.494	0.293	0.119155	B_SC4	PUM3
TUBA1C	4.2607e-06	0.576974	0.663	0.408	0.120493	B_SC4	TUBA1C
NPM11	4.63848e-06	0.481606	0.964	0.888	0.131176	B_SC4	NPM1
S100A2	4.76025e-06	1.73079	0.361	0.17	0.13462	B_SC4	S100A2
NFIC	5.07684e-06	0.494695	0.265	0.097	0.143573	B_SC4	NFIC
RPLP0	5.51931e-06	0.45791	0.988	0.897	0.156086	B_SC4	RPLP0
PHACTR4	5.9277e-06	0.590923	0.301	0.127	0.167635	B_SC4	PHACTR4
KLF3	5.99804e-06	0.547126	0.313	0.131	0.169625	B_SC4	KLF3
PPP1R14B1	6.18571e-06	0.600857	0.723	0.474	0.174932	B_SC4	PPP1R14B
SLC3A2	6.19069e-06	0.568928	0.88	0.683	0.175073	B_SC4	SLC3A2
IER3	6.35657e-06	2.07339	0.349	0.165	0.179764	B_SC4	IER3
RPL10A	6.52607e-06	0.345297	0.976	0.907	0.184557	B_SC4	RPL10A
RAP2B	7.20177e-06	0.642546	0.289	0.12	0.203666	B_SC4	RAP2B
SLC16A1	7.30616e-06	0.390407	0.289	0.115	0.206618	B_SC4	SLC16A1
PBX4	7.62603e-06	0.611381	0.542	0.316	0.215664	B_SC4	PBX4
ISCA1	9.47587e-06	0.499726	0.494	0.252	0.267978	B_SC4	ISCA1
NCOA7	9.82071e-06	0.661963	0.41	0.198	0.27773	B_SC4	NCOA7
MRPS7	1.00329e-05	0.34361	0.482	0.254	0.283729	B_SC4	MRPS7
SARS	1.08606e-05	0.413098	0.59	0.337	0.307137	B_SC4	SARS
CEBPG	1.10226e-05	0.39694	0.494	0.25	0.311718	B_SC4	CEBPG
TALDO11	1.12162e-05	0.641043	0.795	0.543	0.317193	B_SC4	TALDO1
ZNF770	1.29618e-05	0.47969	0.386	0.184	0.36656	B_SC4	ZNF770
C19orf48	1.55722e-05	0.565331	0.386	0.19	0.440381	B_SC4	C19orf48
SAV1	1.80489e-05	0.395359	0.458	0.233	0.510424	B_SC4	SAV1
MFSD2A1	1.83205e-05	0.410885	0.337	0.155	0.518103	B_SC4	MFSD2A
IFITM3	2.01766e-05	0.482962	0.289	0.121	0.570596	B_SC4	IFITM3
TRMT10C	2.23076e-05	0.428949	0.494	0.273	0.630859	B_SC4	TRMT10C
GNL3	2.23279e-05	0.509657	0.602	0.368	0.631433	B_SC4	GNL3
DDIT4	2.32359e-05	0.56584	0.639	0.394	0.657112	B_SC4	DDIT4
YBX11	2.41283e-05	0.440769	0.988	0.846	0.682348	B_SC4	YBX1
PPIA2	2.42686e-05	0.32892	0.952	0.896	0.686315	B_SC4	PPIA
GCLM	2.46102e-05	0.470768	0.446	0.229	0.695976	B_SC4	GCLM
RPLP11	2.50997e-05	0.273559	1	0.988	0.709819	B_SC4	RPLP1
APRT	2.54064e-05	0.456936	0.783	0.532	0.718492	B_SC4	APRT
MAP1LC3B	2.68594e-05	0.504979	0.747	0.547	0.759585	B_SC4	MAP1LC3B
KRT16	2.72483e-05	1.66496	0.289	0.132	0.770583	B_SC4	KRT16
CD55	2.78937e-05	0.593993	0.711	0.499	0.788833	B_SC4	CD55
AC005261.1	2.88047e-05	0.338347	0.289	0.121	0.814597	B_SC4	AC005261.1
EIF1AX	3.08065e-05	0.565714	0.867	0.605	0.871208	B_SC4	EIF1AX
TXLNG	3.16073e-05	0.447805	0.41	0.212	0.893854	B_SC4	TXLNG
KRT17	3.24568e-05	2.09149	0.422	0.233	0.917877	B_SC4	KRT17
EIF4A3	3.26805e-05	0.495826	0.542	0.329	0.924204	B_SC4	EIF4A3
WDR43	3.54366e-05	0.46802	0.578	0.352	1	B_SC4	WDR43
CIITA	4.01246e-05	0.444886	0.578	0.341	1	B_SC4	CIITA
RPS6KB2	4.02014e-05	0.364905	0.325	0.146	1	B_SC4	RPS6KB2
DDX18	4.03627e-05	0.355236	0.614	0.355	1	B_SC4	DDX18
PELP1	4.30444e-05	0.338013	0.265	0.112	1	B_SC4	PELP1
FLNA1	4.3659e-05	0.377568	0.687	0.432	1	B_SC4	FLNA
KPNB1	4.37043e-05	0.405616	0.627	0.418	1	B_SC4	KPNB1
IMPDH2	4.45589e-05	0.393576	0.373	0.178	1	B_SC4	IMPDH2
SMC5	4.53161e-05	0.374011	0.675	0.398	1	B_SC4	SMC5
RPF2	4.53488e-05	0.374318	0.386	0.192	1	B_SC4	RPF2
RPS5	4.54185e-05	0.314207	0.976	0.922	1	B_SC4	RPS5
MT-ATP61	4.75683e-05	0.828862	1	0.865	1	B_SC4	MT-ATP6
PPP1R15A1	4.76236e-05	0.389788	0.916	0.753	1	B_SC4	PPP1R15A
SRRT	5.06779e-05	0.445703	0.386	0.186	1	B_SC4	SRRT
CEBPZ1	5.07036e-05	0.494253	0.614	0.381	1	B_SC4	CEBPZ
TOB2	5.14436e-05	0.5294	0.325	0.152	1	B_SC4	TOB2
TVP23A	5.19794e-05	0.664472	0.289	0.132	1	B_SC4	TVP23A
EEF1A1	6.06207e-05	0.252995	1	0.985	1	B_SC4	EEF1A1
RACK1	6.07774e-05	0.272077	0.988	0.918	1	B_SC4	RACK1
SERTAD1	6.9817e-05	0.54514	0.373	0.19	1	B_SC4	SERTAD1
NDUFAF81	7.26506e-05	0.359341	0.554	0.323	1	B_SC4	NDUFAF8
XBP1	7.33693e-05	0.531503	0.627	0.412	1	B_SC4	XBP1
PRMT11	7.58905e-05	0.515162	0.783	0.541	1	B_SC4	PRMT1
CYCS	7.84965e-05	0.472038	0.795	0.653	1	B_SC4	CYCS
KPNA21	8.08448e-05	0.335017	0.578	0.341	1	B_SC4	KPNA2
TMEM141	8.20591e-05	0.258011	0.301	0.131	1	B_SC4	TMEM141
NXF1	8.33247e-05	0.310371	0.289	0.124	1	B_SC4	NXF1
ETF1	8.33752e-05	0.431864	0.602	0.385	1	B_SC4	ETF1
ZFP36	8.35813e-05	0.684439	0.807	0.663	1	B_SC4	ZFP36
GNAI3	9.00094e-05	0.458598	0.542	0.341	1	B_SC4	GNAI3
RHEB	9.88894e-05	0.508449	0.687	0.507	1	B_SC4	RHEB
HRAS	0.000104508	0.321251	0.265	0.115	1	B_SC4	HRAS
KRT1	0.000109503	1.69045	0.41	0.228	1	B_SC4	KRT1
TIPARP	0.000110915	0.989606	0.325	0.171	1	B_SC4	TIPARP
PRDX2	0.000113664	0.437081	0.289	0.135	1	B_SC4	PRDX2
EIF4A1	0.000117891	0.471907	0.747	0.52	1	B_SC4	EIF4A1
PHLDA2	0.000123267	1.13442	0.313	0.166	1	B_SC4	PHLDA2
UQCRC1	0.000127737	0.28986	0.289	0.13	1	B_SC4	UQCRC1
TFAM	0.000136906	0.263881	0.446	0.239	1	B_SC4	TFAM
RPL35A	0.000139711	0.253903	0.988	0.957	1	B_SC4	RPL35A
CHMP1B	0.000140843	0.463914	0.289	0.131	1	B_SC4	CHMP1B
ADIPOR1	0.000142456	0.328239	0.337	0.162	1	B_SC4	ADIPOR1
PAK1IP1	0.000150824	0.384575	0.313	0.15	1	B_SC4	PAK1IP1
CLTB	0.000156725	0.283051	0.458	0.251	1	B_SC4	CLTB
FTL	0.00015978	0.84864	0.976	0.96	1	B_SC4	FTL
IFRD1	0.000160821	0.520439	0.518	0.314	1	B_SC4	IFRD1
SNHG15	0.000165987	0.339949	0.783	0.578	1	B_SC4	SNHG15
ATP5MC1	0.000170569	0.345351	0.627	0.405	1	B_SC4	ATP5MC1
EBNA1BP2	0.000171261	0.310986	0.337	0.166	1	B_SC4	EBNA1BP2
EIF5B1	0.000175915	0.301561	0.759	0.517	1	B_SC4	EIF5B
RPL7A	0.000196415	0.290396	0.988	0.955	1	B_SC4	RPL7A
GPATCH4	0.000203817	0.527196	0.47	0.275	1	B_SC4	GPATCH4
BRIX1	0.000212355	0.31073	0.41	0.225	1	B_SC4	BRIX1
NOP16	0.0002238	0.34735	0.434	0.238	1	B_SC4	NOP16
NIP7	0.000225125	0.28964	0.434	0.228	1	B_SC4	NIP7
ZFAND5	0.000229585	0.329803	0.663	0.44	1	B_SC4	ZFAND5
RASSF1	0.000232431	0.342433	0.349	0.174	1	B_SC4	RASSF1
TPI11	0.00024691	0.32027	0.795	0.595	1	B_SC4	TPI1
RPS2	0.000259463	0.258685	0.988	0.97	1	B_SC4	RPS2
FNTA	0.000263617	0.429579	0.386	0.205	1	B_SC4	FNTA
GARS	0.000269416	0.542692	0.53	0.345	1	B_SC4	GARS
GRPEL1	0.000278162	0.410748	0.47	0.274	1	B_SC4	GRPEL1
MAP41	0.000293133	0.325784	0.53	0.325	1	B_SC4	MAP4
ZBTB7A	0.000295994	0.456058	0.506	0.31	1	B_SC4	ZBTB7A
WDR36	0.000298246	0.416908	0.337	0.175	1	B_SC4	WDR36
GMFB	0.000303393	0.326632	0.41	0.224	1	B_SC4	GMFB
WDR46	0.000304982	0.279401	0.386	0.215	1	B_SC4	WDR46
RPSA	0.000315997	0.298951	0.988	0.893	1	B_SC4	RPSA
CLIC4	0.000337901	0.385747	0.313	0.158	1	B_SC4	CLIC4
FAM241A	0.000339594	0.368929	0.277	0.131	1	B_SC4	FAM241A
RPL9	0.000342118	0.26185	0.988	0.951	1	B_SC4	RPL9
HOPX	0.000343723	0.508278	0.386	0.208	1	B_SC4	HOPX
SECISBP2	0.000345148	0.371945	0.41	0.228	1	B_SC4	SECISBP2
POLR2H	0.000346072	0.327702	0.361	0.192	1	B_SC4	POLR2H
DMKN	0.000356464	1.4896	0.41	0.256	1	B_SC4	DMKN
AC016831.1	0.000358101	0.286012	0.349	0.178	1	B_SC4	AC016831.1
PAWR	0.000364977	0.394896	0.458	0.254	1	B_SC4	PAWR
SLC38A2	0.000369347	0.606102	0.723	0.578	1	B_SC4	SLC38A2
MT-CO11	0.000370891	0.627908	0.988	0.906	1	B_SC4	MT-CO1
ARL4A	0.000372886	0.290866	0.422	0.227	1	B_SC4	ARL4A
BEX2	0.000376118	0.257006	0.289	0.138	1	B_SC4	BEX2
NR4A11	0.000381901	0.456738	0.651	0.445	1	B_SC4	NR4A1
KTN1	0.000385668	0.390986	0.759	0.57	1	B_SC4	KTN1
RORA	0.000392558	0.628029	0.289	0.151	1	B_SC4	RORA
MBP	0.000406647	0.284342	0.687	0.472	1	B_SC4	MBP
RSL1D11	0.000428053	0.50357	0.747	0.557	1	B_SC4	RSL1D1
DESI1	0.000430877	0.411199	0.482	0.304	1	B_SC4	DESI1
TOMM20	0.000430992	0.372223	0.843	0.649	1	B_SC4	TOMM20
SDAD1	0.000431225	0.29298	0.325	0.166	1	B_SC4	SDAD1
RPL41	0.00043261	0.287485	0.94	0.803	1	B_SC4	RPL4
RTN3	0.000449037	0.320458	0.253	0.115	1	B_SC4	RTN3
NAXE	0.000458936	0.30509	0.313	0.159	1	B_SC4	NAXE
PPA1	0.000478369	0.274535	0.663	0.449	1	B_SC4	PPA1
SLC1A5	0.000488009	0.285897	0.337	0.173	1	B_SC4	SLC1A5
TXNDC17	0.00048954	0.28435	0.458	0.278	1	B_SC4	TXNDC17
EIF3J	0.000498702	0.296972	0.602	0.372	1	B_SC4	EIF3J
METAP2	0.000503681	0.317059	0.506	0.298	1	B_SC4	METAP2
ATF4	0.000521041	0.387371	0.759	0.551	1	B_SC4	ATF4
EIF3B	0.000522174	0.288499	0.506	0.313	1	B_SC4	EIF3B
ACTN41	0.00053032	0.352053	0.434	0.265	1	B_SC4	ACTN4
RANBP1	0.000547951	0.421919	0.711	0.499	1	B_SC4	RANBP1
DKC1	0.000560116	0.296375	0.434	0.25	1	B_SC4	DKC1
AC016831.7	0.00056793	0.379457	0.434	0.25	1	B_SC4	AC016831.7
SBDS	0.000582402	0.377091	0.614	0.417	1	B_SC4	SBDS
ENO11	0.000585791	0.371102	0.843	0.622	1	B_SC4	ENO1
MANF	0.000594025	0.522468	0.458	0.289	1	B_SC4	MANF
SRSF2	0.000618098	0.30495	0.916	0.719	1	B_SC4	SRSF2
IER21	0.000623346	0.521627	0.795	0.661	1	B_SC4	IER2
CDK41	0.000652203	0.37083	0.458	0.267	1	B_SC4	CDK4
CBX5	0.000666549	0.313932	0.325	0.17	1	B_SC4	CBX5
MCRIP2	0.000695309	0.367569	0.301	0.158	1	B_SC4	MCRIP2
FBL	0.000707225	0.33145	0.482	0.294	1	B_SC4	FBL
SNRPB1	0.000716304	0.324658	0.831	0.646	1	B_SC4	SNRPB
ATP1A11	0.000731067	0.338038	0.566	0.379	1	B_SC4	ATP1A1
SPTAN1	0.000750138	0.366132	0.446	0.267	1	B_SC4	SPTAN1
GLTP	0.000759257	0.282552	0.289	0.147	1	B_SC4	GLTP
FTH11	0.000790923	0.388588	1	0.95	1	B_SC4	FTH1
RPS21	0.00079365	0.29234	0.988	0.911	1	B_SC4	RPS21
TICAM1	0.000800325	0.326408	0.253	0.121	1	B_SC4	TICAM1
RIF1	0.000806886	0.351264	0.422	0.258	1	B_SC4	RIF1
DEGS1	0.000807338	0.441063	0.458	0.282	1	B_SC4	DEGS1
ZFP36L11	0.000834894	0.305038	0.964	0.754	1	B_SC4	ZFP36L1
FABP5	0.000842267	0.434234	0.687	0.52	1	B_SC4	FABP5
JUNB1	0.000953558	0.33973	0.867	0.702	1	B_SC4	JUNB
CSNK1A1	0.000972452	0.359212	0.711	0.545	1	B_SC4	CSNK1A1
TMEM147	0.000975326	0.322116	0.361	0.211	1	B_SC4	TMEM147
RPL6	0.00099275	0.34106	1	0.907	1	B_SC4	RPL6
EIF61	0.000996153	0.435653	0.663	0.47	1	B_SC4	EIF6
TOMM401	0.00102229	0.417759	0.41	0.251	1	B_SC4	TOMM40
JPT1	0.00103012	0.337491	0.699	0.463	1	B_SC4	JPT1
METRNL	0.00103828	0.368411	0.422	0.248	1	B_SC4	METRNL
IARS	0.00104347	0.331791	0.482	0.309	1	B_SC4	IARS
BZW21	0.00110516	0.396407	0.446	0.282	1	B_SC4	BZW2
ATP2A2	0.00111695	0.309765	0.313	0.167	1	B_SC4	ATP2A2
NOP141	0.00113947	0.313025	0.398	0.233	1	B_SC4	NOP14
ZDHHC5	0.00116715	0.269472	0.373	0.215	1	B_SC4	ZDHHC5
DAAM1	0.00117527	0.639495	0.253	0.12	1	B_SC4	DAAM1
RPS4X	0.00122267	0.284803	0.976	0.969	1	B_SC4	RPS4X
ZPR1	0.00122489	0.30438	0.422	0.248	1	B_SC4	ZPR1
MT-ND41	0.00122542	0.442377	0.964	0.842	1	B_SC4	MT-ND4
GUK11	0.00122928	0.282711	0.819	0.634	1	B_SC4	GUK1
GADD45GIP1	0.00122966	0.428414	0.663	0.495	1	B_SC4	GADD45GIP1
CALM1	0.00128601	0.346869	0.831	0.709	1	B_SC4	CALM1
MT-CYB1	0.00130532	0.941669	0.892	0.784	1	B_SC4	MT-CYB
TOP1	0.00132846	0.555339	0.639	0.447	1	B_SC4	TOP1
INTS10	0.00135347	0.254651	0.265	0.131	1	B_SC4	INTS10
MT1X1	0.00136781	1.20429	0.337	0.206	1	B_SC4	MT1X
EIF2S1	0.00140734	0.351057	0.518	0.345	1	B_SC4	EIF2S1
SBNO1	0.00148098	0.337707	0.434	0.267	1	B_SC4	SBNO1
NOP56	0.00154527	0.44213	0.578	0.428	1	B_SC4	NOP56
YWHAH	0.00155897	0.41557	0.627	0.445	1	B_SC4	YWHAH
BAG1	0.00158079	0.282898	0.578	0.391	1	B_SC4	BAG1
ZNF331	0.00161319	0.25441	0.518	0.314	1	B_SC4	ZNF331
LARS	0.00168532	0.27793	0.494	0.302	1	B_SC4	LARS
RBM3	0.00169511	0.290517	0.819	0.66	1	B_SC4	RBM3
ILF2	0.00179974	0.297175	0.675	0.47	1	B_SC4	ILF2
NIFK	0.00180133	0.269064	0.602	0.401	1	B_SC4	NIFK
2022-06-01	0.00181083	0.302171	0.663	0.53	1	B_SC4	JUN
EPRS	0.00181382	0.320568	0.47	0.29	1	B_SC4	EPRS
MT-ND31	0.00182456	0.29939	0.916	0.816	1	B_SC4	MT-ND3
MRPS261	0.00188047	0.382214	0.337	0.19	1	B_SC4	MRPS26
NAA10	0.00189562	0.314106	0.398	0.238	1	B_SC4	NAA10
MT-ND11	0.00193682	0.793046	0.831	0.741	1	B_SC4	MT-ND1
MPLKIP1	0.001972	0.251801	0.494	0.308	1	B_SC4	MPLKIP
MT-CO31	0.00199657	0.913176	0.843	0.787	1	B_SC4	MT-CO3
RPL7	0.00201944	0.273397	0.928	0.784	1	B_SC4	RPL7
PDAP1	0.00205512	0.334866	0.482	0.305	1	B_SC4	PDAP1
ZFP36L21	0.00207428	0.528156	0.386	0.243	1	B_SC4	ZFP36L2
GRIPAP1	0.00208572	0.380798	0.422	0.259	1	B_SC4	GRIPAP1
SNRPD31	0.00214759	0.25203	0.602	0.405	1	B_SC4	SNRPD3
SNU13	0.00223007	0.287419	0.88	0.667	1	B_SC4	SNU13
EHD4	0.00226051	0.32474	0.253	0.13	1	B_SC4	EHD4
TMEM134	0.002515	0.265824	0.313	0.174	1	B_SC4	TMEM134
ANXA2	0.00252406	0.656687	0.651	0.528	1	B_SC4	ANXA2
ODC1	0.00254968	0.314846	0.687	0.522	1	B_SC4	ODC1
NELFCD	0.00263794	0.281312	0.361	0.209	1	B_SC4	NELFCD
BTG3	0.00274638	0.451366	0.53	0.391	1	B_SC4	BTG3
UTP6	0.00275951	0.299139	0.398	0.246	1	B_SC4	UTP6
RPL5	0.00288991	0.28486	0.988	0.922	1	B_SC4	RPL5
GPR65	0.00293678	0.52511	0.494	0.348	1	B_SC4	GPR65
H2AFZ	0.0029798	0.315093	0.819	0.691	1	B_SC4	H2AFZ
SYNCRIP	0.00298156	0.347788	0.578	0.406	1	B_SC4	SYNCRIP
MRPL32	0.00316784	0.291339	0.518	0.344	1	B_SC4	MRPL32
SLC25A33	0.00317534	0.301712	0.325	0.19	1	B_SC4	SLC25A33
ARID5B1	0.00318886	0.310168	0.843	0.702	1	B_SC4	ARID5B
PRRC2B	0.00322045	0.40185	0.434	0.281	1	B_SC4	PRRC2B
NR3C1	0.00324242	0.399341	0.518	0.34	1	B_SC4	NR3C1
YTHDF2	0.00326677	0.272318	0.47	0.3	1	B_SC4	YTHDF2
LONRF1	0.00332712	0.290649	0.277	0.14	1	B_SC4	LONRF1
CDK61	0.0034224	0.318879	0.313	0.182	1	B_SC4	CDK6
IFRD21	0.00350599	0.255872	0.313	0.184	1	B_SC4	IFRD2
PRNP	0.00359418	0.313569	0.434	0.274	1	B_SC4	PRNP
PIM3	0.00364512	0.329516	0.867	0.722	1	B_SC4	PIM3
PFDN2	0.00366965	0.373426	0.771	0.611	1	B_SC4	PFDN2
SURF4	0.00390141	0.380652	0.289	0.162	1	B_SC4	SURF4
MLF2	0.00392704	0.254121	0.494	0.318	1	B_SC4	MLF2
ESF1	0.00404405	0.361102	0.458	0.298	1	B_SC4	ESF1
AMD1	0.00413374	0.259564	0.578	0.393	1	B_SC4	AMD1
RTN4	0.00441052	0.476113	0.53	0.387	1	B_SC4	RTN4
ITM2B	0.00446285	0.434013	0.59	0.448	1	B_SC4	ITM2B
C9orf78	0.0044879	0.473653	0.554	0.421	1	B_SC4	C9orf78
MRTO41	0.00452179	0.269307	0.458	0.287	1	B_SC4	MRTO4
TPRKB	0.00457287	0.396845	0.265	0.151	1	B_SC4	TPRKB
MT-CO21	0.00458753	0.553675	0.988	0.891	1	B_SC4	MT-CO2
COMT1	0.00490839	0.288884	0.325	0.2	1	B_SC4	COMT
CHD1	0.00510901	0.252376	0.711	0.505	1	B_SC4	CHD1
DDIT31	0.00521469	0.2985	0.663	0.486	1	B_SC4	DDIT3
DUSP11	0.0053806	0.552856	0.506	0.339	1	B_SC4	DUSP1
PNO1	0.00543082	0.302993	0.386	0.242	1	B_SC4	PNO1
HMGA1	0.00554854	0.253188	0.614	0.432	1	B_SC4	HMGA1
FBXW7	0.00573833	0.413578	0.434	0.296	1	B_SC4	FBXW7
CDKN1A	0.00581329	0.540931	0.386	0.265	1	B_SC4	CDKN1A
RRP15	0.00582065	0.278314	0.301	0.178	1	B_SC4	RRP15
SF3A3	0.00590114	0.25043	0.386	0.233	1	B_SC4	SF3A3
NDUFAF3	0.00595973	0.349996	0.446	0.298	1	B_SC4	NDUFAF3
RPS16	0.00603477	0.265952	0.976	0.928	1	B_SC4	RPS16
RBM8A	0.00612312	0.270064	0.783	0.632	1	B_SC4	RBM8A
TUBA4A	0.00633194	0.276646	0.578	0.404	1	B_SC4	TUBA4A
SOD21	0.00653532	0.651107	0.361	0.231	1	B_SC4	SOD2
KRT101	0.00674898	1.42068	0.735	0.601	1	B_SC4	KRT10
CHCHD7	0.00716205	0.266054	0.361	0.225	1	B_SC4	CHCHD7
KRAS1	0.00724908	0.27267	0.687	0.491	1	B_SC4	KRAS
SSB	0.0072781	0.323562	0.566	0.399	1	B_SC4	SSB
SSSCA1	0.00729861	0.434281	0.337	0.227	1	B_SC4	SSSCA1
PSMB6	0.00742027	0.263641	0.675	0.497	1	B_SC4	PSMB6
DIMT11	0.00793145	0.297201	0.313	0.2	1	B_SC4	DIMT1
TEX9	0.00833442	0.263094	0.373	0.235	1	B_SC4	TEX9
CREM1	0.00881011	0.33986	0.759	0.626	1	B_SC4	CREM
TSPO1	0.0088898	0.293035	0.494	0.347	1	B_SC4	TSPO
ZNF5931	0.00893586	0.317179	0.422	0.286	1	B_SC4	ZNF593
HDGF	0.00897454	0.337783	0.542	0.377	1	B_SC4	HDGF

## Sheet: dermis
Supplementary Data10. Differentially Expressed Genes (DEGs) in each subcluster (epidermis：n=5, B_SC0-B_SC4；dermis: n= 7,B_ SC0-B_SC6) of B cells in the epidermis and dermis dataset with the cutoff by logFC≥0.25,Pvalue＜0.05. The P value was calculated in two-side Wilcoxon Rank Sum test
	p_val	avg_log2FC	pct.1	pct.2	p_val_adj	cluster	gene
MIR155HG	0	1.73387	0.834	0.397	0	B_SC0	MIR155HG
CCR7	0	1.43011	0.944	0.491	0	B_SC0	CCR7
ZBTB32	0	1.3048	0.532	0.121	0	B_SC0	ZBTB32
BCL2A1	0	1.29943	0.879	0.45	0	B_SC0	BCL2A1
SERPINB9	0	1.09049	0.813	0.404	0	B_SC0	SERPINB9
FNBP1	0	1.08439	0.933	0.576	0	B_SC0	FNBP1
NCL	0	1.07034	0.93	0.659	0	B_SC0	NCL
NPM1	0	1.02065	0.979	0.768	0	B_SC0	NPM1
NFKB1	0	0.99947	0.86	0.492	0	B_SC0	NFKB1
TRAF1	0	0.989261	0.563	0.189	0	B_SC0	TRAF1
TXN	0	0.988528	0.862	0.511	0	B_SC0	TXN
PRMT1	0	0.936977	0.767	0.384	0	B_SC0	PRMT1
SWAP70	0	0.931538	0.887	0.497	0	B_SC0	SWAP70
RHOG	0	0.921187	0.834	0.46	0	B_SC0	RHOG
SERBP1	0	0.919655	0.871	0.551	0	B_SC0	SERBP1
EIF5A	0	0.90496	0.817	0.473	0	B_SC0	EIF5A
PRDX1	0	0.891797	0.927	0.663	0	B_SC0	PRDX1
HLA-DQA1	0	0.879425	0.996	0.799	0	B_SC0	HLA-DQA1
RAN	0	0.876563	0.933	0.635	0	B_SC0	RAN
YBX1	0	0.82053	0.964	0.722	0	B_SC0	YBX1
TMSB4X	0	0.819759	0.999	0.963	0	B_SC0	TMSB4X
PTMA	0	0.69812	1	0.949	0	B_SC0	PTMA
RPS16	0	0.689865	0.998	0.919	0	B_SC0	RPS16
B2M	0	0.44322	1	0.993	0	B_SC0	B2M
HLA-A	1.29123e-303	0.587267	0.999	0.939	3.85831e-299	B_SC0	HLA-A
SINHCAF	9.39801e-301	0.871977	0.764	0.37	2.80822e-296	B_SC0	SINHCAF
CD58	2.45735e-293	0.943922	0.541	0.184	7.34281e-289	B_SC0	CD58
SET	5.47687e-291	0.793997	0.914	0.596	1.63654e-286	B_SC0	SET
CLEC2D	7.02778e-291	0.970342	0.856	0.48	2.09997e-286	B_SC0	CLEC2D
RILPL2	1.41453e-289	0.969734	0.749	0.375	4.22676e-285	B_SC0	RILPL2
CCDC50	1.32578e-288	1.0271	0.802	0.465	3.96156e-284	B_SC0	CCDC50
NAP1L1	4.39653e-283	0.799498	0.907	0.601	1.31373e-278	B_SC0	NAP1L1
DDX21	6.55937e-282	0.795058	0.911	0.601	1.96e-277	B_SC0	DDX21
GSPT1	8.42001e-282	0.913143	0.633	0.275	2.51598e-277	B_SC0	GSPT1
PA2G4	2.29151e-272	0.917048	0.653	0.303	6.84726e-268	B_SC0	PA2G4
BCL2	2.7996e-265	0.766651	0.872	0.534	8.36547e-261	B_SC0	BCL2
PPIA	2.1046e-264	0.687603	0.959	0.753	6.28876e-260	B_SC0	PPIA
MDFIC	4.91336e-263	0.909356	0.592	0.245	1.46816e-258	B_SC0	MDFIC
HLA-DRB5	3.86195e-262	0.750817	0.946	0.691	1.15399e-257	B_SC0	HLA-DRB5
PRELID1	6.71557e-261	0.837193	0.754	0.419	2.00668e-256	B_SC0	PRELID1
ZFP36L1	6.60486e-260	0.738928	0.973	0.717	1.9736e-255	B_SC0	ZFP36L1
CLECL1	3.00637e-259	0.82786	0.629	0.262	8.98333e-255	B_SC0	CLECL1
REL	4.19003e-257	0.653727	0.992	0.777	1.25202e-252	B_SC0	REL
HLA-DRB1	6.84206e-254	0.567965	0.999	0.889	2.04448e-249	B_SC0	HLA-DRB1
ENO1	3.85786e-253	0.85906	0.749	0.416	1.15277e-248	B_SC0	ENO1
RPL9	1.61475e-252	0.518371	0.998	0.914	4.82504e-248	B_SC0	RPL9
CHCHD2	5.82443e-247	0.683481	0.925	0.66	1.7404e-242	B_SC0	CHCHD2
HNRNPF	8.8368e-246	0.773985	0.733	0.388	2.64052e-241	B_SC0	HNRNPF
PSMA7	6.22673e-244	0.737953	0.814	0.496	1.86061e-239	B_SC0	PSMA7
STK4	1.90038e-243	0.691229	0.949	0.689	5.67853e-239	B_SC0	STK4
PPP1R14B	1.47084e-241	0.802346	0.623	0.288	4.395e-237	B_SC0	PPP1R14B
CD40	3.40526e-239	0.845922	0.807	0.478	1.01752e-234	B_SC0	CD40
IL2RA	4.20216e-239	0.941174	0.39	0.104	1.25565e-234	B_SC0	IL2RA
RPL14	5.55676e-239	0.5174	0.998	0.907	1.66042e-234	B_SC0	RPL14
HNRNPC	9.61033e-238	0.687007	0.939	0.676	2.87166e-233	B_SC0	HNRNPC
H3F3A	4.21748e-237	0.627176	0.99	0.849	1.26023e-232	B_SC0	H3F3A
HLA-DRA	1.38706e-235	0.53742	1	0.896	4.14466e-231	B_SC0	HLA-DRA
SYNGR2	8.69948e-235	0.688331	0.843	0.5	2.59949e-230	B_SC0	SYNGR2
CD83	2.08757e-233	0.685284	0.982	0.724	6.23788e-229	B_SC0	CD83
BASP1	5.38438e-233	0.763142	0.878	0.567	1.60891e-228	B_SC0	BASP1
DCTPP1	4.93205e-225	0.744431	0.455	0.155	1.47375e-220	B_SC0	DCTPP1
VDAC1	2.49652e-224	0.757247	0.625	0.295	7.45984e-220	B_SC0	VDAC1
RPS27A	2.72725e-223	0.47283	1	0.944	8.1493e-219	B_SC0	RPS27A
EIF5B	3.72414e-222	0.759485	0.728	0.394	1.11281e-217	B_SC0	EIF5B
NME1	1.5633e-219	0.845603	0.381	0.114	4.67129e-215	B_SC0	NME1
RPL5	1.36247e-218	0.539356	0.992	0.859	4.07118e-214	B_SC0	RPL5
OAZ1	2.20151e-218	0.551713	0.993	0.872	6.57834e-214	B_SC0	OAZ1
C1QBP	4.11859e-217	0.841663	0.564	0.262	1.23067e-212	B_SC0	C1QBP
EEF1A1	5.36634e-215	0.43133	1	0.976	1.60352e-210	B_SC0	EEF1A1
EIF2S2	8.75529e-213	0.72622	0.715	0.383	2.61617e-208	B_SC0	EIF2S2
GPATCH4	1.73645e-212	0.694388	0.371	0.103	5.18867e-208	B_SC0	GPATCH4
HNRNPAB	9.08094e-211	0.763448	0.671	0.352	2.71348e-206	B_SC0	HNRNPAB
MYL12B	1.60655e-210	0.65621	0.882	0.596	4.80054e-206	B_SC0	MYL12B
SRGN	3.32303e-210	0.660198	0.917	0.64	9.92955e-206	B_SC0	SRGN
RANBP1	4.15743e-210	0.761212	0.537	0.235	1.24228e-205	B_SC0	RANBP1
NOLC1	6.38771e-210	0.744826	0.413	0.134	1.90871e-205	B_SC0	NOLC1
SNRPB	2.77112e-209	0.647472	0.822	0.521	8.28037e-205	B_SC0	SNRPB
SAMSN1	2.46925e-208	0.83609	0.7	0.368	7.37838e-204	B_SC0	SAMSN1
MYC	2.30334e-203	0.918981	0.579	0.262	6.88262e-199	B_SC0	MYC
RPS7	2.02791e-201	0.468883	0.997	0.904	6.0596e-197	B_SC0	RPS7
RPL23	1.43931e-196	0.550608	0.984	0.834	4.30081e-192	B_SC0	RPL23
PIM3	2.63594e-196	0.6353	0.849	0.522	7.87645e-192	B_SC0	PIM3
PHF6	1.27974e-194	0.779496	0.6	0.284	3.82399e-190	B_SC0	PHF6
RPL23A	5.57442e-193	0.460558	0.998	0.916	1.66569e-188	B_SC0	RPL23A
PLEK	1.80806e-192	0.756059	0.704	0.382	5.40265e-188	B_SC0	PLEK
WDR43	1.07107e-190	0.704804	0.437	0.16	3.20046e-186	B_SC0	WDR43
BTF3	1.92078e-190	0.551826	0.952	0.739	5.73949e-186	B_SC0	BTF3
RPS6	1.64707e-188	0.457529	0.999	0.921	4.92161e-184	B_SC0	RPS6
RPL15	3.4619e-188	0.427153	1	0.927	1.03445e-183	B_SC0	RPL15
RAP1B	1.12036e-187	0.649342	0.84	0.547	3.34775e-183	B_SC0	RAP1B
LPCAT1	3.83291e-186	0.574637	0.407	0.136	1.14531e-181	B_SC0	LPCAT1
RPL7	4.15377e-186	0.557627	0.956	0.755	1.24119e-181	B_SC0	RPL7
SRSF9	1.33126e-185	0.62401	0.712	0.406	3.97795e-181	B_SC0	SRSF9
TPI1	1.3507e-185	0.621907	0.747	0.44	4.03604e-181	B_SC0	TPI1
CALM2	1.58883e-184	0.593364	0.871	0.586	4.74757e-180	B_SC0	CALM2
ATP6V0E1	2.17511e-184	0.581113	0.888	0.616	6.49944e-180	B_SC0	ATP6V0E1
RPL18	9.86377e-184	0.417398	0.999	0.932	2.94739e-179	B_SC0	RPL18
RPL21	2.19252e-183	0.454152	0.999	0.934	6.55147e-179	B_SC0	RPL21
MARCKS	5.19155e-183	1.017	0.776	0.515	1.55129e-178	B_SC0	MARCKS
RPS8	2.69436e-181	0.443886	0.999	0.935	8.05101e-177	B_SC0	RPS8
RPL24	1.11178e-180	0.438469	0.996	0.905	3.3221e-176	B_SC0	RPL24
RSL1D1	2.79725e-180	0.645691	0.661	0.364	8.35847e-176	B_SC0	RSL1D1
RPS3A	6.02896e-180	0.444692	0.997	0.917	1.80151e-175	B_SC0	RPS3A
MRTO4	3.23908e-178	0.600167	0.29	0.072	9.6787e-174	B_SC0	MRTO4
RAB8B	6.23489e-178	0.642949	0.757	0.447	1.86305e-173	B_SC0	RAB8B
ABCE1	1.35408e-176	0.599662	0.486	0.202	4.04611e-172	B_SC0	ABCE1
FAM49A	1.82505e-176	0.684793	0.635	0.332	5.45342e-172	B_SC0	FAM49A
TXNRD1	9.51244e-176	0.733722	0.475	0.2	2.84241e-171	B_SC0	TXNRD1
RACK1	1.12462e-174	0.45284	0.991	0.868	3.36046e-170	B_SC0	RACK1
LARP1	2.28039e-174	0.62408	0.492	0.21	6.81404e-170	B_SC0	LARP1
NOP16	8.56462e-174	0.557718	0.306	0.082	2.55919e-169	B_SC0	NOP16
HNRNPA3	1.16626e-173	0.555722	0.888	0.609	3.48489e-169	B_SC0	HNRNPA3
HLA-DQB1	2.27677e-172	0.530479	0.982	0.802	6.80321e-168	B_SC0	HLA-DQB1
HERPUD1	2.45331e-172	0.496134	0.954	0.727	7.33074e-168	B_SC0	HERPUD1
RPLP0	2.94825e-170	0.488854	0.982	0.845	8.80965e-166	B_SC0	RPLP0
COX17	1.17316e-169	0.666821	0.677	0.39	3.50553e-165	B_SC0	COX17
PAICS	2.77839e-169	0.560812	0.266	0.063	8.30211e-165	B_SC0	PAICS
FYTTD1	4.86857e-169	0.663799	0.583	0.291	1.45478e-164	B_SC0	FYTTD1
RPS3	1.04887e-168	0.433875	0.998	0.92	3.13414e-164	B_SC0	RPS3
BIRC3	3.31444e-167	0.775322	0.884	0.647	9.90389e-163	B_SC0	BIRC3
RPL4	9.83842e-167	0.538275	0.933	0.708	2.93982e-162	B_SC0	RPL4
RPL8	2.00764e-166	0.418505	0.998	0.928	5.99903e-162	B_SC0	RPL8
RPS13	1.81579e-165	0.432229	0.998	0.908	5.42578e-161	B_SC0	RPS13
SNRPD1	2.0961e-165	0.632349	0.542	0.266	6.26335e-161	B_SC0	SNRPD1
RPL27A	2.22977e-165	0.42782	0.999	0.926	6.66278e-161	B_SC0	RPL27A
FOXP1	2.63495e-165	0.713657	0.724	0.438	7.87349e-161	B_SC0	FOXP1
JAK1	1.79954e-164	0.57407	0.816	0.524	5.37719e-160	B_SC0	JAK1
ZNF706	5.78785e-164	0.564328	0.807	0.525	1.72947e-159	B_SC0	ZNF706
RPL7A	7.78147e-164	0.409098	0.998	0.925	2.32518e-159	B_SC0	RPL7A
RPS25	9.73068e-164	0.411679	0.998	0.921	2.90763e-159	B_SC0	RPS25
PPA1	1.43039e-163	0.644425	0.55	0.275	4.27414e-159	B_SC0	PPA1
RPS26	3.49972e-163	0.495913	0.864	0.61	1.04575e-158	B_SC0	RPS26
LCP1	3.10059e-162	0.613293	0.878	0.605	9.26489e-158	B_SC0	LCP1
CMTM6	2.10505e-161	0.588961	0.827	0.53	6.2901e-157	B_SC0	CMTM6
CCT5	1.12829e-160	0.571527	0.625	0.325	3.37145e-156	B_SC0	CCT5
NOP14	4.40172e-160	0.527912	0.291	0.081	1.31528e-155	B_SC0	NOP14
UBE2M	9.29333e-160	0.589663	0.522	0.25	2.77694e-155	B_SC0	UBE2M
ISCU	1.66621e-159	0.62182	0.704	0.423	4.97881e-155	B_SC0	ISCU
HLA-B	2.41681e-159	0.335496	1	0.965	7.22166e-155	B_SC0	HLA-B
MAT2A	7.10137e-159	0.614821	0.541	0.263	2.12196e-154	B_SC0	MAT2A
TUBB	9.57416e-159	0.538458	0.744	0.441	2.86085e-154	B_SC0	TUBB
RPS14	1.41884e-157	0.38701	1	0.951	4.23962e-153	B_SC0	RPS14
EIF6	1.6338e-157	0.584156	0.498	0.226	4.88197e-153	B_SC0	EIF6
RAD23A	4.81665e-157	0.591798	0.562	0.281	1.43926e-152	B_SC0	RAD23A
RBM17	7.73887e-157	0.617136	0.565	0.285	2.31245e-152	B_SC0	RBM17
FAM107B	1.87155e-156	0.604597	0.842	0.567	5.59238e-152	B_SC0	FAM107B
NIFK	3.58438e-156	0.594437	0.427	0.174	1.07105e-151	B_SC0	NIFK
NACA	7.28553e-156	0.405443	0.996	0.885	2.17699e-151	B_SC0	NACA
EIF3B	2.70099e-155	0.53902	0.362	0.127	8.07083e-151	B_SC0	EIF3B
SSB	4.71793e-155	0.607498	0.568	0.289	1.40977e-150	B_SC0	SSB
TPT1	2.32405e-154	0.335912	1	0.973	6.94448e-150	B_SC0	TPT1
SUMO2	2.6244e-153	0.502573	0.92	0.676	7.84198e-149	B_SC0	SUMO2
HNRNPK	5.05428e-153	0.508219	0.876	0.615	1.51027e-148	B_SC0	HNRNPK
SNU13	1.2671e-152	0.501744	0.82	0.549	3.78621e-148	B_SC0	SNU13
RPSA	1.2782e-152	0.456725	0.992	0.848	3.81938e-148	B_SC0	RPSA
JTB	1.33105e-151	0.588245	0.65	0.381	3.97731e-147	B_SC0	JTB
CD70	1.19546e-149	0.616106	0.714	0.409	3.57217e-145	B_SC0	CD70
EEF1B2	3.08347e-149	0.486923	0.974	0.818	9.2137e-145	B_SC0	EEF1B2
RPS2	5.67372e-149	0.385291	1	0.951	1.69536e-144	B_SC0	RPS2
ZFAS1	7.75429e-149	0.535179	0.965	0.769	2.31706e-144	B_SC0	ZFAS1
KYNU	1.32986e-148	0.632973	0.511	0.241	3.97374e-144	B_SC0	KYNU
SQSTM1	1.99691e-148	0.576953	0.917	0.694	5.96697e-144	B_SC0	SQSTM1
CYSTM1	3.54444e-148	0.562262	0.568	0.29	1.05912e-143	B_SC0	CYSTM1
GPX4	3.65262e-148	0.510533	0.877	0.621	1.09144e-143	B_SC0	GPX4
TOMM5	6.20106e-148	0.555092	0.385	0.151	1.85294e-143	B_SC0	TOMM5
HINT1	8.4722e-148	0.507094	0.88	0.648	2.53158e-143	B_SC0	HINT1
GNL3	1.21579e-147	0.5546	0.506	0.244	3.63291e-143	B_SC0	GNL3
PHB	1.3722e-147	0.581214	0.453	0.205	4.10029e-143	B_SC0	PHB
FABP5	1.58556e-147	0.722531	0.465	0.212	4.73782e-143	B_SC0	FABP5
CCT7	3.23554e-147	0.593268	0.465	0.212	9.66813e-143	B_SC0	CCT7
RPL13A	5.15904e-147	0.42489	0.998	0.915	1.54157e-142	B_SC0	RPL13A
TALDO1	5.27922e-147	0.751174	0.511	0.253	1.57748e-142	B_SC0	TALDO1
GADD45GIP1	6.53954e-147	0.54973	0.578	0.31	1.95408e-142	B_SC0	GADD45GIP1
SLC9B2	1.43845e-146	0.573956	0.26	0.069	4.29822e-142	B_SC0	SLC9B2
RPL36AL	3.50058e-146	0.452459	0.955	0.75	1.04601e-141	B_SC0	RPL36AL
DKC1	1.31476e-145	0.56852	0.337	0.117	3.92864e-141	B_SC0	DKC1
RPS11	2.05458e-145	0.405397	0.998	0.919	6.13928e-141	B_SC0	RPS11
CFLAR	4.00306e-145	0.663628	0.817	0.588	1.19616e-140	B_SC0	CFLAR
ILF2	5.24477e-145	0.55137	0.559	0.294	1.56719e-140	B_SC0	ILF2
EIF1AX	7.74175e-144	0.586327	0.705	0.441	2.31331e-139	B_SC0	EIF1AX
IRF4	9.319e-144	0.572973	0.552	0.283	2.78461e-139	B_SC0	IRF4
SRSF2	2.60565e-143	0.525451	0.819	0.56	7.78593e-139	B_SC0	SRSF2
ANKRD12	5.09339e-143	0.511485	0.926	0.692	1.52195e-138	B_SC0	ANKRD12
RPLP2	6.38708e-143	0.386777	0.997	0.925	1.90852e-138	B_SC0	RPLP2
HNRNPD	3.08765e-142	0.518433	0.69	0.412	9.22622e-138	B_SC0	HNRNPD
ZNF593	4.03196e-142	0.502377	0.323	0.111	1.20479e-137	B_SC0	ZNF593
CNBP	4.33565e-142	0.496573	0.817	0.537	1.29553e-137	B_SC0	CNBP
TCEA1	1.02884e-141	0.58857	0.682	0.406	3.07427e-137	B_SC0	TCEA1
IFRD2	3.7912e-141	0.492646	0.255	0.069	1.13285e-136	B_SC0	IFRD2
CD82	4.65331e-140	0.624049	0.513	0.251	1.39045e-135	B_SC0	CD82
PFN1	8.38146e-140	0.530366	0.904	0.679	2.50447e-135	B_SC0	PFN1
SELENOT	1.44367e-139	0.566877	0.581	0.32	4.31384e-135	B_SC0	SELENOT
NOL7	2.62788e-139	0.534255	0.632	0.367	7.85237e-135	B_SC0	NOL7
TEX9	3.61044e-139	0.67997	0.336	0.123	1.07883e-134	B_SC0	TEX9
UBALD2	4.14799e-139	0.556455	0.768	0.498	1.23946e-134	B_SC0	UBALD2
NHP2	2.01734e-138	0.575964	0.366	0.144	6.02803e-134	B_SC0	NHP2
NOP56	3.97531e-138	0.591246	0.509	0.254	1.18786e-133	B_SC0	NOP56
NDUFAF8	6.24638e-138	0.538594	0.407	0.176	1.86648e-133	B_SC0	NDUFAF8
FAU	9.81368e-137	0.352005	0.999	0.938	2.93242e-132	B_SC0	FAU
SARS	3.52953e-135	0.560234	0.438	0.202	1.05466e-130	B_SC0	SARS
XRCC5	3.98254e-135	0.517075	0.621	0.35	1.19002e-130	B_SC0	XRCC5
ATP1B3	1.89348e-134	0.581837	0.666	0.384	5.65789e-130	B_SC0	ATP1B3
PAK2	3.49391e-134	0.524428	0.63	0.354	1.04401e-129	B_SC0	PAK2
NDUFAF4	1.90524e-133	0.522805	0.358	0.138	5.69306e-129	B_SC0	NDUFAF4
RPL32	8.02305e-133	0.361257	0.999	0.962	2.39737e-128	B_SC0	RPL32
ABCF1	8.03001e-133	0.492519	0.573	0.302	2.39945e-128	B_SC0	ABCF1
RPS23	1.31539e-132	0.371359	0.999	0.951	3.93053e-128	B_SC0	RPS23
NFKB2	2.37449e-132	0.426984	0.729	0.439	7.09522e-128	B_SC0	NFKB2
JADE2	2.64598e-132	0.548813	0.406	0.174	7.90647e-128	B_SC0	JADE2
PUM3	3.33698e-132	0.522331	0.342	0.128	9.97123e-128	B_SC0	PUM3
UBXN1	3.95269e-132	0.461863	0.836	0.569	1.1811e-127	B_SC0	UBXN1
CCT6A	4.9464e-132	0.483271	0.635	0.359	1.47803e-127	B_SC0	CCT6A
NFE2L2	1.14184e-131	0.500879	0.715	0.43	3.41194e-127	B_SC0	NFE2L2
PPM1G	1.47514e-131	0.554177	0.484	0.241	4.40787e-127	B_SC0	PPM1G
ZC3H15	3.6221e-131	0.516176	0.611	0.337	1.08232e-126	B_SC0	ZC3H15
TARS	5.99533e-131	0.485826	0.49	0.237	1.79147e-126	B_SC0	TARS
PSMA3	1.96457e-130	0.496668	0.552	0.293	5.87032e-126	B_SC0	PSMA3
RPLP1	3.81462e-130	0.3413	1	0.978	1.13985e-125	B_SC0	RPLP1
RPS15A	1.84499e-129	0.361833	0.998	0.933	5.51302e-125	B_SC0	RPS15A
SRPK1	1.77492e-128	0.513048	0.424	0.187	5.30363e-124	B_SC0	SRPK1
RPL3	4.80315e-128	0.366021	0.997	0.926	1.43523e-123	B_SC0	RPL3
RPS20	5.34742e-128	0.427885	0.986	0.838	1.59786e-123	B_SC0	RPS20
RPL13	6.12222e-128	0.338299	0.999	0.973	1.82938e-123	B_SC0	RPL13
SERPINB1	2.02956e-127	0.553192	0.473	0.234	6.06452e-123	B_SC0	SERPINB1
RSL24D1	2.24768e-127	0.510743	0.696	0.434	6.71629e-123	B_SC0	RSL24D1
TOMM20	5.0957e-127	0.486532	0.774	0.521	1.52265e-122	B_SC0	TOMM20
RPL30	7.31138e-127	0.359117	1	0.958	2.18471e-122	B_SC0	RPL30
TOMM40	7.69442e-127	0.500552	0.278	0.091	2.29917e-122	B_SC0	TOMM40
SPIB	1.49263e-126	0.493231	0.601	0.322	4.46012e-122	B_SC0	SPIB
SUPT16H	2.65225e-126	0.497795	0.454	0.214	7.92518e-122	B_SC0	SUPT16H
RPS18	5.99223e-126	0.343909	1	0.971	1.79054e-121	B_SC0	RPS18
MBP	9.46878e-126	0.553509	0.572	0.311	2.82937e-121	B_SC0	MBP
GRPEL1	9.9842e-126	0.519204	0.371	0.157	2.98338e-121	B_SC0	GRPEL1
VASP	1.01126e-125	0.513433	0.559	0.299	3.02174e-121	B_SC0	VASP
NDUFV2	1.1626e-125	0.513768	0.738	0.477	3.47397e-121	B_SC0	NDUFV2
H2AFZ	1.86225e-125	0.512915	0.86	0.613	5.5646e-121	B_SC0	H2AFZ
RPL11	5.4235e-125	0.342716	1	0.956	1.6206e-120	B_SC0	RPL11
CD48	8.52318e-125	0.484766	0.907	0.649	2.54681e-120	B_SC0	CD48
SLC3A2	2.03311e-124	0.575574	0.714	0.459	6.07513e-120	B_SC0	SLC3A2
NOP10	2.0723e-124	0.521045	0.693	0.435	6.19224e-120	B_SC0	NOP10
ATP1A1	3.07801e-124	0.507379	0.548	0.291	9.19741e-120	B_SC0	ATP1A1
SNHG15	1.12815e-123	0.445098	0.666	0.396	3.37103e-119	B_SC0	SNHG15
ATP6V1F	2.34078e-123	0.484404	0.608	0.348	6.99448e-119	B_SC0	ATP6V1F
CCNI	3.89572e-123	0.45873	0.851	0.597	1.16408e-118	B_SC0	CCNI
ATP6V0B	6.52041e-123	0.461924	0.702	0.441	1.94836e-118	B_SC0	ATP6V0B
TRMT10C	2.70754e-122	0.477617	0.422	0.19	8.09039e-118	B_SC0	TRMT10C
ARID5B	5.49364e-122	0.432181	0.847	0.57	1.64155e-117	B_SC0	ARID5B
PSME2	8.45121e-121	0.466347	0.693	0.442	2.52531e-116	B_SC0	PSME2
SNRPG	1.83947e-120	0.472256	0.734	0.475	5.49652e-116	B_SC0	SNRPG
PTPN1	4.10077e-120	0.487048	0.636	0.371	1.22535e-115	B_SC0	PTPN1
CYTH1	4.1772e-120	0.467026	0.688	0.427	1.24819e-115	B_SC0	CYTH1
ARPC2	5.60309e-120	0.430543	0.921	0.696	1.67426e-115	B_SC0	ARPC2
PSMD11	1.10638e-119	0.500381	0.459	0.226	3.30596e-115	B_SC0	PSMD11
RPS12	1.20743e-119	0.351499	0.999	0.966	3.60792e-115	B_SC0	RPS12
SNRPA1	1.62038e-119	0.501808	0.464	0.228	4.84185e-115	B_SC0	SNRPA1
SLC38A1	2.90914e-119	0.465148	0.678	0.402	8.69281e-115	B_SC0	SLC38A1
RPL19	4.10597e-119	0.339542	0.999	0.95	1.22691e-114	B_SC0	RPL19
UBA2	4.80275e-119	0.451362	0.387	0.167	1.43511e-114	B_SC0	UBA2
SIPA1L1	1.24459e-118	0.421055	0.543	0.282	3.71895e-114	B_SC0	SIPA1L1
LDHA	1.52207e-118	0.519601	0.621	0.379	4.54811e-114	B_SC0	LDHA
CHMP4B	2.21522e-118	0.493511	0.421	0.197	6.61929e-114	B_SC0	CHMP4B
DENND4A	4.09268e-118	0.488393	0.589	0.332	1.22293e-113	B_SC0	DENND4A
GARS	4.53444e-118	0.527896	0.362	0.157	1.35494e-113	B_SC0	GARS
RPL18A	6.51384e-118	0.344511	0.999	0.949	1.9464e-113	B_SC0	RPL18A
MKNK2	1.27602e-117	0.632168	0.7	0.463	3.81287e-113	B_SC0	MKNK2
RPL7L1	2.37313e-117	0.477342	0.418	0.194	7.09114e-113	B_SC0	RPL7L1
MAP3K1	2.95805e-117	0.547314	0.49	0.255	8.83894e-113	B_SC0	MAP3K1
EIF3E	3.43717e-117	0.461114	0.782	0.523	1.02706e-112	B_SC0	EIF3E
BATF	1.32328e-114	0.542445	0.257	0.086	3.95411e-110	B_SC0	BATF
DHX9	2.94364e-114	0.497728	0.455	0.223	8.79589e-110	B_SC0	DHX9
CD86	4.4161e-114	0.674244	0.39	0.182	1.31957e-109	B_SC0	CD86
RPL36	2.38634e-113	0.34236	0.998	0.943	7.13064e-109	B_SC0	RPL36
SMAP2	2.51187e-113	0.446804	0.833	0.576	7.50572e-109	B_SC0	SMAP2
EMC6	4.48448e-113	0.450289	0.393	0.18	1.34001e-108	B_SC0	EMC6
RFTN1	5.88302e-113	0.499534	0.384	0.171	1.7579e-108	B_SC0	RFTN1
LDHB	1.01361e-112	0.55031	0.517	0.286	3.02876e-108	B_SC0	LDHB
MYL12A	1.12382e-112	0.45368	0.891	0.672	3.35808e-108	B_SC0	MYL12A
RPL35A	4.76109e-112	0.341204	0.999	0.922	1.42266e-107	B_SC0	RPL35A
SNRPE	5.43754e-112	0.469131	0.515	0.277	1.62479e-107	B_SC0	SNRPE
EIF2S1	7.61505e-112	0.420534	0.361	0.156	2.27545e-107	B_SC0	EIF2S1
PGK1	1.0364e-111	0.460547	0.675	0.422	3.09686e-107	B_SC0	PGK1
RIOK1	1.09398e-111	0.502201	0.304	0.116	3.26893e-107	B_SC0	RIOK1
LAMTOR5	1.20882e-111	0.434586	0.568	0.316	3.61207e-107	B_SC0	LAMTOR5
HNRNPR	3.44651e-111	0.481134	0.577	0.334	1.02985e-106	B_SC0	HNRNPR
NDUFAB1	5.29028e-111	0.427103	0.4	0.189	1.58079e-106	B_SC0	NDUFAB1
CCT3	8.97744e-111	0.441134	0.683	0.419	2.68255e-106	B_SC0	CCT3
SRM	1.05138e-110	0.51649	0.298	0.117	3.14163e-106	B_SC0	SRM
HMGA1	1.53667e-110	0.472367	0.482	0.252	4.59172e-106	B_SC0	HMGA1
ANP32A	1.5956e-110	0.470178	0.535	0.296	4.76781e-106	B_SC0	ANP32A
TMEM50A	7.64e-110	0.432537	0.604	0.358	2.28291e-105	B_SC0	TMEM50A
GTPBP4	8.75217e-110	0.46038	0.405	0.19	2.61524e-105	B_SC0	GTPBP4
ANXA7	9.26797e-110	0.462995	0.454	0.228	2.76936e-105	B_SC0	ANXA7
RPS10	2.95352e-109	0.397886	0.95	0.749	8.82542e-105	B_SC0	RPS10
NIN	4.54281e-109	0.583251	0.532	0.299	1.35744e-104	B_SC0	NIN
PSMB6	1.20921e-108	0.419171	0.515	0.283	3.61323e-104	B_SC0	PSMB6
RPL10	4.71056e-108	0.308743	1	0.974	1.40756e-103	B_SC0	RPL10
COA4	1.1032e-107	0.479162	0.324	0.135	3.29646e-103	B_SC0	COA4
CYCS	1.21988e-107	0.369115	0.752	0.501	3.64513e-103	B_SC0	CYCS
DNAJC8	1.58911e-107	0.430477	0.581	0.335	4.74841e-103	B_SC0	DNAJC8
DDX39A	1.60424e-107	0.445486	0.436	0.216	4.79363e-103	B_SC0	DDX39A
RPL27	2.31242e-107	0.367811	0.985	0.853	6.90973e-103	B_SC0	RPL27
PSMA5	3.78261e-107	0.46831	0.509	0.28	1.13028e-102	B_SC0	PSMA5
MRPL14	7.06737e-107	0.437233	0.419	0.203	2.1118e-102	B_SC0	MRPL14
IRF2BP2	7.83891e-107	0.437013	0.606	0.36	2.34235e-102	B_SC0	IRF2BP2
TUFM	8.32267e-107	0.447971	0.42	0.208	2.4869e-102	B_SC0	TUFM
STAT5A	8.5019e-107	0.49548	0.296	0.115	2.54045e-102	B_SC0	STAT5A
UBE2I	9.88703e-107	0.395331	0.665	0.406	2.95434e-102	B_SC0	UBE2I
XRCC6	1.42791e-106	0.452049	0.549	0.314	4.26673e-102	B_SC0	XRCC6
PFDN2	1.44143e-106	0.429873	0.683	0.436	4.30714e-102	B_SC0	PFDN2
DEK	2.40938e-106	0.424963	0.705	0.434	7.19948e-102	B_SC0	DEK
RPS5	2.82644e-106	0.353169	0.992	0.877	8.44569e-102	B_SC0	RPS5
PDCD5	9.08495e-106	0.46034	0.393	0.19	2.71467e-101	B_SC0	PDCD5
RPL38	2.06616e-105	0.353934	0.989	0.892	6.1739e-101	B_SC0	RPL38
PSMB2	2.15872e-105	0.419511	0.397	0.19	6.45046e-101	B_SC0	PSMB2
IKZF3	2.91435e-105	0.449432	0.593	0.343	8.70838e-101	B_SC0	IKZF3
LSM7	3.08739e-105	0.426794	0.655	0.408	9.22544e-101	B_SC0	LSM7
SLAMF7	4.39483e-105	0.750366	0.377	0.182	1.31322e-100	B_SC0	SLAMF7
RAPGEF1	4.92555e-105	0.408364	0.507	0.271	1.4718e-100	B_SC0	RAPGEF1
RRP1	7.99495e-105	0.423131	0.28	0.104	2.38897e-100	B_SC0	RRP1
MCRIP2	1.08829e-104	0.407556	0.255	0.089	3.25192e-100	B_SC0	MCRIP2
NDUFB8	1.29663e-104	0.483046	0.532	0.309	3.87445e-100	B_SC0	NDUFB8
DNAJA2	1.79437e-104	0.463565	0.542	0.306	5.36176e-100	B_SC0	DNAJA2
RNPS1	3.50133e-104	0.416426	0.529	0.291	1.04623e-99	B_SC0	RNPS1
PGAM1	3.56474e-104	0.451654	0.443	0.23	1.06518e-99	B_SC0	PGAM1
ACTR3	3.62371e-104	0.412497	0.737	0.476	1.0828e-99	B_SC0	ACTR3
PVT1	9.25515e-104	0.425727	0.289	0.11	2.76553e-99	B_SC0	PVT1
UBE2N	1.17715e-103	0.442734	0.583	0.341	3.51744e-99	B_SC0	UBE2N
MIF	1.41761e-103	0.4766	0.666	0.434	4.23597e-99	B_SC0	MIF
UQCRH	2.51475e-103	0.457079	0.807	0.573	7.51433e-99	B_SC0	UQCRH
RPL26	8.66348e-103	0.323111	0.999	0.921	2.58874e-98	B_SC0	RPL26
GTF3A	9.32275e-103	0.465162	0.506	0.282	2.78573e-98	B_SC0	GTF3A
SKP1	2.53366e-102	0.402864	0.779	0.539	7.57084e-98	B_SC0	SKP1
RAB3GAP2	2.71675e-102	0.476216	0.38	0.174	8.11793e-98	B_SC0	RAB3GAP2
TNIP2	3.52151e-102	0.468254	0.495	0.268	1.05226e-97	B_SC0	TNIP2
EIF3J	3.6578e-102	0.448228	0.474	0.255	1.09299e-97	B_SC0	EIF3J
SNRPD2	9.95586e-102	0.427478	0.659	0.421	2.97491e-97	B_SC0	SNRPD2
SIAH2	1.06179e-101	0.547846	0.496	0.278	3.17274e-97	B_SC0	SIAH2
BZW2	1.16564e-101	0.46096	0.276	0.106	3.48305e-97	B_SC0	BZW2
CDK4	1.33554e-101	0.424585	0.288	0.113	3.99074e-97	B_SC0	CDK4
RPL39	1.45319e-101	0.324099	0.999	0.952	4.34229e-97	B_SC0	RPL39
GHITM	3.48354e-101	0.453688	0.477	0.26	1.04092e-96	B_SC0	GHITM
PNO1	3.71688e-101	0.424289	0.273	0.103	1.11064e-96	B_SC0	PNO1
JPT1	6.24324e-101	0.51132	0.441	0.233	1.86554e-96	B_SC0	JPT1
FBL	7.71562e-101	0.456507	0.423	0.214	2.30551e-96	B_SC0	FBL
HUWE1	1.11581e-100	0.454677	0.493	0.268	3.33417e-96	B_SC0	HUWE1
NIP7	1.80886e-99	0.409915	0.275	0.104	5.40504e-95	B_SC0	NIP7
USP10	3.08146e-99	0.432784	0.381	0.18	9.20771e-95	B_SC0	USP10
SSSCA1	5.63612e-99	0.443296	0.346	0.156	1.68413e-94	B_SC0	SSSCA1
MFSD10	8.56265e-99	0.448096	0.387	0.184	2.55861e-94	B_SC0	MFSD10
EIF3A	1.0451e-98	0.421985	0.646	0.406	3.12287e-94	B_SC0	EIF3A
METTL8	1.05851e-98	0.598367	0.334	0.148	3.16294e-94	B_SC0	METTL8
YWHAE	1.64169e-98	0.385894	0.643	0.4	4.90554e-94	B_SC0	YWHAE
PSMD7	2.32336e-98	0.429204	0.488	0.271	6.94244e-94	B_SC0	PSMD7
UBE2G2	2.57719e-98	0.39167	0.347	0.153	7.7009e-94	B_SC0	UBE2G2
ZC3H8	2.76718e-98	0.431148	0.325	0.137	8.26862e-94	B_SC0	ZC3H8
ANP32B	3.66215e-98	0.422068	0.736	0.496	1.09429e-93	B_SC0	ANP32B
RPL35	5.42905e-98	0.322433	0.996	0.923	1.62225e-93	B_SC0	RPL35
ODC1	1.03773e-97	0.558889	0.518	0.303	3.10085e-93	B_SC0	ODC1
MORF4L1	1.43571e-97	0.376325	0.759	0.506	4.29003e-93	B_SC0	MORF4L1
MSN	2.64499e-97	0.430285	0.647	0.401	7.9035e-93	B_SC0	MSN
MRPL36	1.35476e-96	0.400763	0.288	0.118	4.04817e-92	B_SC0	MRPL36
EIF3I	1.68908e-96	0.42841	0.525	0.305	5.04715e-92	B_SC0	EIF3I
UQCRFS1	2.48196e-96	0.39347	0.415	0.208	7.41634e-92	B_SC0	UQCRFS1
UBA52	4.72139e-96	0.31914	0.991	0.884	1.4108e-91	B_SC0	UBA52
KDM6B	5.68792e-96	0.328013	0.691	0.426	1.69961e-91	B_SC0	KDM6B
RPS4X	6.62941e-96	0.301599	0.998	0.93	1.98093e-91	B_SC0	RPS4X
ANKRD11	1.12238e-95	0.342091	0.65	0.402	3.35377e-91	B_SC0	ANKRD11
PIKFYVE	2.05865e-95	0.434301	0.586	0.343	6.15146e-91	B_SC0	PIKFYVE
EEF2	4.15084e-95	0.404442	0.863	0.671	1.24031e-90	B_SC0	EEF2
PABPC1	1.32302e-94	0.354335	0.933	0.751	3.95333e-90	B_SC0	PABPC1
COX6A1	1.45544e-94	0.372817	0.735	0.505	4.34901e-90	B_SC0	COX6A1
PKM	1.71581e-94	0.339071	0.57	0.331	5.12701e-90	B_SC0	PKM
LYN	1.93791e-94	0.444738	0.656	0.417	5.79066e-90	B_SC0	LYN
NOB1	2.65777e-94	0.39558	0.269	0.104	7.94168e-90	B_SC0	NOB1
TRIR	6.92251e-94	0.392925	0.764	0.532	2.06851e-89	B_SC0	TRIR
ERH	1.60231e-93	0.416077	0.544	0.322	4.78786e-89	B_SC0	ERH
SNX8	2.36885e-93	0.431488	0.382	0.184	7.07835e-89	B_SC0	SNX8
SMS	8.9805e-93	0.454437	0.344	0.16	2.68346e-88	B_SC0	SMS
RRP7A	1.95149e-92	0.429689	0.314	0.137	5.83126e-88	B_SC0	RRP7A
NDE1	2.1392e-92	0.424794	0.37	0.176	6.39214e-88	B_SC0	NDE1
EMD	2.97561e-92	0.411383	0.452	0.242	8.89141e-88	B_SC0	EMD
ANP32E	3.19441e-92	0.399024	0.634	0.395	9.54522e-88	B_SC0	ANP32E
CAPRIN1	3.47959e-92	0.381638	0.405	0.203	1.03974e-87	B_SC0	CAPRIN1
RPL22L1	7.95281e-92	0.430483	0.721	0.494	2.37638e-87	B_SC0	RPL22L1
TXLNG	1.01454e-91	0.385823	0.317	0.136	3.03154e-87	B_SC0	TXLNG
NIPA2	1.06377e-91	0.415136	0.462	0.247	3.17864e-87	B_SC0	NIPA2
TUSC2	2.04924e-91	0.359263	0.284	0.116	6.12332e-87	B_SC0	TUSC2
FTL	2.7597e-91	0.376913	0.998	0.961	8.24626e-87	B_SC0	FTL
FAM96B	2.86322e-91	0.408826	0.467	0.256	8.55558e-87	B_SC0	FAM96B
TRAF4	1.39111e-90	0.397551	0.486	0.266	4.15676e-86	B_SC0	TRAF4
GART	1.68244e-90	0.353746	0.25	0.093	5.02729e-86	B_SC0	GART
FAS	2.28304e-90	0.501753	0.264	0.106	6.82195e-86	B_SC0	FAS
HLA-C	2.44835e-90	0.267996	0.997	0.943	7.31591e-86	B_SC0	HLA-C
EPRS	3.32587e-90	0.47075	0.343	0.165	9.93803e-86	B_SC0	EPRS
PARK7	4.49156e-90	0.424777	0.568	0.353	1.34212e-85	B_SC0	PARK7
EMP3	4.64823e-90	0.361648	0.89	0.671	1.38894e-85	B_SC0	EMP3
HLA-E	9.09231e-90	0.324607	0.988	0.869	2.71687e-85	B_SC0	HLA-E
BRIX1	1.57548e-89	0.34945	0.278	0.112	4.7077e-85	B_SC0	BRIX1
TFEC	2.66763e-89	0.811413	0.316	0.148	7.97116e-85	B_SC0	TFEC
RPS21	2.73938e-89	0.338107	0.992	0.882	8.18555e-85	B_SC0	RPS21
CREM	3.3129e-89	0.46044	0.702	0.463	9.89928e-85	B_SC0	CREM
SNRPD3	3.79266e-89	0.358938	0.451	0.243	1.13329e-84	B_SC0	SNRPD3
ATP5F1B	4.0524e-89	0.388843	0.605	0.382	1.2109e-84	B_SC0	ATP5F1B
IARS	4.77314e-89	0.386674	0.299	0.129	1.42626e-84	B_SC0	IARS
PSMB1	5.14538e-89	0.396433	0.635	0.413	1.53749e-84	B_SC0	PSMB1
MYCBP2	6.51022e-89	0.428083	0.678	0.449	1.94532e-84	B_SC0	MYCBP2
CCT8	7.53102e-89	0.374474	0.598	0.368	2.25034e-84	B_SC0	CCT8
CCT2	8.15332e-89	0.36732	0.602	0.365	2.43629e-84	B_SC0	CCT2
TNFRSF13B	1.03952e-88	0.51174	0.391	0.2	3.1062e-84	B_SC0	TNFRSF13B
MRPL17	1.04784e-88	0.33357	0.271	0.108	3.13106e-84	B_SC0	MRPL17
APOBEC3G	1.27658e-88	0.469829	0.444	0.24	3.81456e-84	B_SC0	APOBEC3G
SSU72	1.40909e-88	0.386652	0.473	0.262	4.21049e-84	B_SC0	SSU72
TNFRSF1B	1.57331e-88	0.274838	0.342	0.156	4.70121e-84	B_SC0	TNFRSF1B
SLC1A5	1.85663e-88	0.411049	0.266	0.109	5.54781e-84	B_SC0	SLC1A5
MRPL20	2.09502e-88	0.388064	0.441	0.241	6.26012e-84	B_SC0	MRPL20
NARS	2.62655e-88	0.421079	0.349	0.168	7.84841e-84	B_SC0	NARS
GPR65	2.8523e-88	0.38321	0.359	0.169	8.52295e-84	B_SC0	GPR65
PDCD2	3.44239e-88	0.394969	0.331	0.154	1.02862e-83	B_SC0	PDCD2
PRRC2C	9.1423e-88	0.318529	0.892	0.682	2.73181e-83	B_SC0	PRRC2C
TNIP1	1.00883e-87	0.409068	0.422	0.223	3.01447e-83	B_SC0	TNIP1
ANKRD33B	1.20807e-87	0.370815	0.388	0.19	3.60985e-83	B_SC0	ANKRD33B
SMARCC1	1.43914e-87	0.392789	0.418	0.216	4.30028e-83	B_SC0	SMARCC1
HSP90B1	1.44489e-87	0.30037	0.825	0.584	4.31746e-83	B_SC0	HSP90B1
RHOA	1.59339e-87	0.347789	0.806	0.575	4.76119e-83	B_SC0	RHOA
SRRM1	3.47524e-87	0.347721	0.774	0.533	1.03844e-82	B_SC0	SRRM1
HNRNPA1	4.50001e-87	0.367047	0.902	0.699	1.34465e-82	B_SC0	HNRNPA1
EBF1	1.06689e-86	0.402261	0.378	0.185	3.18798e-82	B_SC0	EBF1
CHD4	1.93309e-86	0.395423	0.593	0.365	5.77627e-82	B_SC0	CHD4
FAM208B	4.95523e-86	0.357883	0.34	0.156	1.48067e-81	B_SC0	FAM208B
DDX18	1.03255e-85	0.459785	0.552	0.344	3.08535e-81	B_SC0	DDX18
M6PR	1.31853e-85	0.380766	0.442	0.24	3.93989e-81	B_SC0	M6PR
TUBB4B	5.48859e-85	0.300415	0.666	0.428	1.64005e-80	B_SC0	TUBB4B
ARF6	7.05475e-85	0.380519	0.699	0.465	2.10803e-80	B_SC0	ARF6
ECE1	1.93306e-84	0.358009	0.292	0.126	5.77617e-80	B_SC0	ECE1
RAB10	4.93779e-84	0.325804	0.479	0.271	1.47546e-79	B_SC0	RAB10
ARPP19	6.30335e-84	0.389141	0.562	0.345	1.8835e-79	B_SC0	ARPP19
NUTF2	8.64476e-84	0.360505	0.273	0.116	2.58314e-79	B_SC0	NUTF2
HCST	9.35133e-84	0.525024	0.459	0.262	2.79427e-79	B_SC0	HCST
MANF	1.07497e-83	0.489217	0.399	0.213	3.21213e-79	B_SC0	MANF
RPL41	1.42462e-83	0.272452	1	0.978	4.2569e-79	B_SC0	RPL41
RPS15	3.84232e-83	0.270704	0.999	0.953	1.14812e-78	B_SC0	RPS15
RPS28	5.94567e-82	0.281375	0.997	0.951	1.77663e-77	B_SC0	RPS28
LPXN	1.46758e-81	0.386736	0.482	0.277	4.38526e-77	B_SC0	LPXN
RPS19	2.02167e-81	0.273289	0.999	0.962	6.04096e-77	B_SC0	RPS19
TAGLN2	3.84268e-81	0.332904	0.783	0.545	1.14823e-76	B_SC0	TAGLN2
G3BP1	4.96774e-81	0.334327	0.559	0.337	1.48441e-76	B_SC0	G3BP1
IFNGR2	6.03968e-81	0.400909	0.541	0.326	1.80472e-76	B_SC0	IFNGR2
MRPS12	8.46386e-81	0.360962	0.316	0.149	2.52909e-76	B_SC0	MRPS12
RPS29	1.01052e-80	0.298054	0.997	0.954	3.01954e-76	B_SC0	RPS29
MAFG	1.18665e-80	0.384108	0.45	0.248	3.54582e-76	B_SC0	MAFG
KPNB1	1.52177e-80	0.411992	0.507	0.301	4.5472e-76	B_SC0	KPNB1
YDJC	1.93373e-80	0.367582	0.289	0.126	5.77817e-76	B_SC0	YDJC
WDR46	2.01256e-80	0.340715	0.256	0.104	6.01375e-76	B_SC0	WDR46
PSMC4	2.34631e-80	0.353975	0.386	0.203	7.01101e-76	B_SC0	PSMC4
PARP1	2.50261e-80	0.373114	0.53	0.313	7.47806e-76	B_SC0	PARP1
CEBPZ	3.32828e-80	0.368249	0.503	0.291	9.94523e-76	B_SC0	CEBPZ
C19orf53	3.37187e-80	0.322287	0.626	0.399	1.00755e-75	B_SC0	C19orf53
GABARAPL2	5.27997e-80	0.42462	0.659	0.44	1.57771e-75	B_SC0	GABARAPL2
FKBP2	8.05812e-80	0.275925	0.495	0.277	2.40785e-75	B_SC0	FKBP2
POMP	8.42382e-80	0.34029	0.631	0.413	2.51712e-75	B_SC0	POMP
RNF126	1.99268e-79	0.346124	0.349	0.174	5.95433e-75	B_SC0	RNF126
YARS	2.3574e-79	0.371353	0.277	0.121	7.04415e-75	B_SC0	YARS
MRPL32	3.52752e-79	0.375737	0.366	0.188	1.05406e-74	B_SC0	MRPL32
ID3	4.06831e-79	0.267082	0.684	0.448	1.21565e-74	B_SC0	ID3
PLEKHG1	4.37543e-79	0.355214	0.368	0.18	1.30742e-74	B_SC0	PLEKHG1
HDGF	7.75224e-79	0.358486	0.457	0.259	2.31645e-74	B_SC0	HDGF
RPL29	1.24267e-78	0.263008	0.997	0.935	3.71321e-74	B_SC0	RPL29
ELOA	2.06489e-78	0.3397	0.307	0.141	6.17011e-74	B_SC0	ELOA
TNFAIP8	3.73102e-78	0.347347	0.813	0.592	1.11486e-73	B_SC0	TNFAIP8
LDLRAD4	3.79604e-78	0.39346	0.251	0.104	1.13429e-73	B_SC0	LDLRAD4
GAPDH	3.91624e-78	0.284961	0.885	0.693	1.17021e-73	B_SC0	GAPDH
NCBP2	9.63935e-78	0.374276	0.386	0.202	2.88033e-73	B_SC0	NCBP2
SSBP1	1.77263e-77	0.371329	0.474	0.279	5.29679e-73	B_SC0	SSBP1
RPL34	2.34055e-77	0.276823	0.999	0.955	6.99378e-73	B_SC0	RPL34
CD80	4.41966e-77	0.370236	0.297	0.135	1.32064e-72	B_SC0	CD80
GPSM3	4.55818e-77	0.401161	0.705	0.495	1.36203e-72	B_SC0	GPSM3
GPR183	1.14266e-76	0.29228	0.731	0.493	3.41437e-72	B_SC0	GPR183
RPL10A	1.16607e-76	0.288454	0.984	0.866	3.48433e-72	B_SC0	RPL10A
ORAI1	1.29125e-76	0.377307	0.414	0.223	3.85838e-72	B_SC0	ORAI1
PRELID3B	2.12424e-76	0.365287	0.356	0.181	6.34743e-72	B_SC0	PRELID3B
PRKX	2.41148e-76	0.3804	0.332	0.162	7.20573e-72	B_SC0	PRKX
SRSF5	2.7453e-76	0.312134	0.814	0.599	8.20323e-72	B_SC0	SRSF5
EZR	3.20993e-76	0.349447	0.914	0.698	9.59159e-72	B_SC0	EZR
CDC123	3.3604e-76	0.326524	0.295	0.135	1.00412e-71	B_SC0	CDC123
RPS24	6.84139e-76	0.252703	0.998	0.943	2.04428e-71	B_SC0	RPS24
IMP4	7.44334e-76	0.337286	0.283	0.128	2.22414e-71	B_SC0	IMP4
SAFB	1.03001e-75	0.317746	0.418	0.226	3.07776e-71	B_SC0	SAFB
PITPNB	1.03999e-75	0.343484	0.411	0.222	3.10759e-71	B_SC0	PITPNB
IL2RG	1.77404e-75	0.348072	0.569	0.36	5.30102e-71	B_SC0	IL2RG
GUK1	1.99116e-75	0.336072	0.704	0.486	5.94979e-71	B_SC0	GUK1
ARPC3	2.25404e-75	0.299274	0.887	0.677	6.7353e-71	B_SC0	ARPC3
CCND2	3.55678e-75	0.416699	0.463	0.274	1.0628e-70	B_SC0	CCND2
SLIRP	4.56269e-75	0.335713	0.366	0.194	1.36338e-70	B_SC0	SLIRP
PDCD4	5.35276e-75	0.378263	0.537	0.328	1.59946e-70	B_SC0	PDCD4
MARS	6.77343e-75	0.343219	0.275	0.123	2.02397e-70	B_SC0	MARS
CLIC1	7.55413e-75	0.313642	0.924	0.739	2.25725e-70	B_SC0	CLIC1
RPL28	9.13752e-75	0.258744	0.999	0.968	2.73038e-70	B_SC0	RPL28
WNK1	1.58236e-74	0.367283	0.451	0.257	4.72825e-70	B_SC0	WNK1
GLA	2.27471e-74	0.443549	0.436	0.245	6.79705e-70	B_SC0	GLA
HTRA2	4.24137e-74	0.348466	0.259	0.112	1.26736e-69	B_SC0	HTRA2
PRDX6	4.93749e-74	0.362159	0.527	0.326	1.47537e-69	B_SC0	PRDX6
PRDM2	6.51505e-74	0.28886	0.782	0.545	1.94676e-69	B_SC0	PRDM2
SRFBP1	8.59e-74	0.32118	0.254	0.108	2.56678e-69	B_SC0	SRFBP1
USP12	1.49711e-73	0.355971	0.487	0.287	4.47352e-69	B_SC0	USP12
MINOS1	3.43106e-73	0.354959	0.341	0.174	1.02523e-68	B_SC0	MINOS1
LITAF	3.62437e-73	0.339451	0.6	0.381	1.083e-68	B_SC0	LITAF
BACH1	3.68265e-73	0.329248	0.54	0.331	1.10041e-68	B_SC0	BACH1
STX4	4.84123e-73	0.306058	0.374	0.196	1.44661e-68	B_SC0	STX4
RPL31	6.76994e-73	0.304225	0.938	0.765	2.02293e-68	B_SC0	RPL31
ARHGAP25	7.66115e-73	0.374423	0.464	0.267	2.28923e-68	B_SC0	ARHGAP25
IMP3	1.05271e-72	0.31766	0.377	0.197	3.14561e-68	B_SC0	IMP3
PDCD6	1.78305e-72	0.348843	0.395	0.217	5.32792e-68	B_SC0	PDCD6
CDC42	2.15354e-72	0.324561	0.842	0.627	6.43501e-68	B_SC0	CDC42
SRSF10	2.21818e-72	0.300156	0.695	0.467	6.62816e-68	B_SC0	SRSF10
MRPS6	2.28467e-72	0.386524	0.491	0.295	6.82681e-68	B_SC0	MRPS6
PSMA2	2.43954e-72	0.364036	0.391	0.218	7.28958e-68	B_SC0	PSMA2
ESF1	2.66439e-72	0.364267	0.285	0.132	7.96147e-68	B_SC0	ESF1
RPS27	3.76266e-72	0.26729	1	0.977	1.12432e-67	B_SC0	RPS27
UBR4	4.03828e-72	0.299967	0.325	0.159	1.20668e-67	B_SC0	UBR4
PSMA4	4.13741e-72	0.319663	0.461	0.267	1.2363e-67	B_SC0	PSMA4
PWP1	4.20696e-72	0.330382	0.289	0.134	1.25708e-67	B_SC0	PWP1
POLR2K	6.60032e-72	0.35329	0.442	0.256	1.97224e-67	B_SC0	POLR2K
ADRM1	7.26219e-72	0.33124	0.427	0.243	2.17001e-67	B_SC0	ADRM1
SYNCRIP	1.53104e-71	0.329637	0.412	0.231	4.57491e-67	B_SC0	SYNCRIP
AKIRIN1	1.85943e-71	0.328523	0.534	0.327	5.55617e-67	B_SC0	AKIRIN1
GNG7	2.10758e-71	0.418489	0.435	0.253	6.29766e-67	B_SC0	GNG7
YWHAB	2.27085e-71	0.357693	0.755	0.555	6.78551e-67	B_SC0	YWHAB
CAPZA1	2.47207e-71	0.321721	0.608	0.392	7.3868e-67	B_SC0	CAPZA1
2022-09-07	3.8175e-71	0.32691	0.74	0.507	1.14071e-66	B_SC0	2022-09-07
KTN1	3.96028e-71	0.326786	0.663	0.451	1.18337e-66	B_SC0	KTN1
DNAJC2	4.37422e-71	0.362019	0.309	0.151	1.30706e-66	B_SC0	DNAJC2
PCNP	5.94535e-71	0.331947	0.495	0.297	1.77653e-66	B_SC0	PCNP
HNRNPM	7.43139e-71	0.327331	0.623	0.415	2.22057e-66	B_SC0	HNRNPM
RBX1	1.11553e-70	0.280906	0.578	0.371	3.33331e-66	B_SC0	RBX1
AK6	1.48827e-70	0.321752	0.284	0.132	4.44711e-66	B_SC0	AK6
MAGOH	1.64375e-70	0.336035	0.453	0.266	4.9117e-66	B_SC0	MAGOH
C11orf58	1.88447e-70	0.299571	0.671	0.45	5.63099e-66	B_SC0	C11orf58
SUPT5H	2.37241e-70	0.309854	0.406	0.225	7.08899e-66	B_SC0	SUPT5H
RPL6	2.77322e-70	0.276002	0.981	0.887	8.28667e-66	B_SC0	RPL6
BID	3.69727e-70	0.286512	0.385	0.207	1.10478e-65	B_SC0	BID
CCDC12	9.74152e-70	0.293167	0.424	0.237	2.91086e-65	B_SC0	CCDC12
BUD31	9.96526e-70	0.34169	0.561	0.358	2.97772e-65	B_SC0	BUD31
DCAF13	3.10282e-69	0.288651	0.26	0.115	9.27153e-65	B_SC0	DCAF13
NFKBID	5.04337e-69	0.325626	0.691	0.474	1.50701e-64	B_SC0	NFKBID
PAPOLA	5.79577e-69	0.319973	0.674	0.461	1.73183e-64	B_SC0	PAPOLA
HPRT1	7.89113e-69	0.352964	0.261	0.118	2.35795e-64	B_SC0	HPRT1
WDR74	9.12294e-69	0.27341	0.3	0.145	2.72603e-64	B_SC0	WDR74
STARD7	1.13185e-68	0.358091	0.386	0.216	3.38207e-64	B_SC0	STARD7
CFL1	1.22857e-68	0.276812	0.884	0.697	3.6711e-64	B_SC0	CFL1
AGO2	3.36071e-68	0.294557	0.385	0.208	1.00421e-63	B_SC0	AGO2
PSMD4	4.27584e-68	0.351264	0.351	0.188	1.27766e-63	B_SC0	PSMD4
CDV3	6.03344e-68	0.321019	0.697	0.495	1.80285e-63	B_SC0	CDV3
NASP	1.03628e-67	0.283741	0.615	0.397	3.0965e-63	B_SC0	NASP
NDUFS6	1.92885e-67	0.312799	0.458	0.274	5.76359e-63	B_SC0	NDUFS6
COX7B	5.00173e-67	0.307454	0.67	0.461	1.49457e-62	B_SC0	COX7B
CYLD	1.18567e-66	0.353745	0.659	0.452	3.54291e-62	B_SC0	CYLD
CD44	1.31353e-66	0.260864	0.8	0.592	3.92497e-62	B_SC0	CD44
CREB1	1.57051e-66	0.312254	0.361	0.194	4.69284e-62	B_SC0	CREB1
TIMM13	1.57699e-66	0.297729	0.299	0.148	4.7122e-62	B_SC0	TIMM13
PSMD8	5.30706e-66	0.281681	0.533	0.343	1.5858e-61	B_SC0	PSMD8
GNL1	5.75479e-66	0.301302	0.365	0.196	1.71959e-61	B_SC0	GNL1
RPS17	5.80165e-66	0.354779	0.601	0.403	1.73359e-61	B_SC0	RPS17
LARS	7.03852e-66	0.339741	0.296	0.146	2.10318e-61	B_SC0	LARS
STAG2	1.37308e-65	0.316437	0.522	0.323	4.10291e-61	B_SC0	STAG2
NFE2L1	1.71018e-65	0.28451	0.258	0.118	5.11017e-61	B_SC0	NFE2L1
EIF4G1	2.25753e-65	0.31825	0.269	0.129	6.74571e-61	B_SC0	EIF4G1
COX7C	4.8824e-65	0.29977	0.898	0.715	1.45891e-60	B_SC0	COX7C
PEA15	7.3712e-65	0.290086	0.554	0.348	2.20259e-60	B_SC0	PEA15
TSSC4	7.38111e-65	0.271842	0.279	0.133	2.20555e-60	B_SC0	TSSC4
TOMM22	9.04998e-65	0.308634	0.349	0.188	2.70422e-60	B_SC0	TOMM22
ADGRE5	9.72796e-65	0.374178	0.44	0.265	2.90681e-60	B_SC0	ADGRE5
SNX9	1.9181e-64	0.276922	0.431	0.247	5.73147e-60	B_SC0	SNX9
HNRNPH3	2.02564e-64	0.273233	0.715	0.504	6.0528e-60	B_SC0	HNRNPH3
BAX	2.33518e-64	0.351107	0.416	0.242	6.97776e-60	B_SC0	BAX
TRAF3	2.59932e-64	0.301712	0.377	0.207	7.76703e-60	B_SC0	TRAF3
HNRNPDL	3.53289e-64	0.283131	0.836	0.639	1.05566e-59	B_SC0	HNRNPDL
SMC5	8.53331e-64	0.3534	0.434	0.255	2.54984e-59	B_SC0	SMC5
PSMC5	1.18886e-63	0.286196	0.368	0.204	3.55244e-59	B_SC0	PSMC5
RAB21	2.26034e-63	0.289579	0.654	0.441	6.75411e-59	B_SC0	RAB21
XRN2	3.16029e-63	0.313648	0.396	0.226	9.44325e-59	B_SC0	XRN2
LSM14A	4.43489e-63	0.30346	0.426	0.247	1.32519e-58	B_SC0	LSM14A
TUBA4A	8.1785e-63	0.309559	0.566	0.364	2.44382e-58	B_SC0	TUBA4A
KIAA1551	9.37778e-63	0.364242	0.611	0.411	2.80218e-58	B_SC0	KIAA1551
TMEM147	9.65105e-63	0.291502	0.288	0.144	2.88383e-58	B_SC0	TMEM147
FBXW11	1.22311e-62	0.306282	0.405	0.23	3.65477e-58	B_SC0	FBXW11
COX7A2	1.32225e-62	0.304692	0.699	0.501	3.95102e-58	B_SC0	COX7A2
ZBTB24	1.36869e-62	0.302345	0.355	0.19	4.08979e-58	B_SC0	ZBTB24
GLRX3	1.64628e-62	0.287308	0.251	0.117	4.91926e-58	B_SC0	GLRX3
GRK3	1.77022e-62	0.304521	0.352	0.188	5.2896e-58	B_SC0	GRK3
BTG1	2.01162e-62	0.265162	0.984	0.863	6.01092e-58	B_SC0	BTG1
ZFAND6	2.05326e-62	0.322031	0.501	0.313	6.13534e-58	B_SC0	ZFAND6
ARHGDIA	4.13038e-62	0.313802	0.481	0.301	1.2342e-57	B_SC0	ARHGDIA
VDAC2	5.45942e-62	0.301959	0.502	0.319	1.63133e-57	B_SC0	VDAC2
TFAM	5.91913e-62	0.292892	0.28	0.137	1.7687e-57	B_SC0	TFAM
EIF3M	9.60669e-62	0.331807	0.477	0.298	2.87058e-57	B_SC0	EIF3M
NUP62	3.09422e-61	0.259719	0.371	0.207	9.24583e-57	B_SC0	NUP62
VPS13A	4.8984e-61	0.271851	0.291	0.143	1.46369e-56	B_SC0	VPS13A
PAWR	9.41712e-61	0.284715	0.353	0.187	2.81393e-56	B_SC0	PAWR
TGIF1	1.17425e-60	0.339726	0.369	0.206	3.50878e-56	B_SC0	TGIF1
YWHAZ	2.94599e-60	0.288162	0.88	0.684	8.80293e-56	B_SC0	YWHAZ
TKT	3.09843e-60	0.311024	0.338	0.188	9.25843e-56	B_SC0	TKT
UBE2L3	3.13639e-60	0.283743	0.449	0.272	9.37186e-56	B_SC0	UBE2L3
EPB41L4A-AS1	4.4906e-60	0.308343	0.526	0.333	1.34184e-55	B_SC0	EPB41L4A-AS1
CAST	4.6032e-60	0.262039	0.657	0.449	1.37548e-55	B_SC0	CAST
RAD21	6.03392e-60	0.29232	0.481	0.296	1.803e-55	B_SC0	RAD21
KRAS	1.1552e-59	0.321775	0.475	0.294	3.45185e-55	B_SC0	KRAS
NXT1	3.14136e-59	0.290957	0.414	0.245	9.38669e-55	B_SC0	NXT1
LLPH	3.79227e-59	0.265266	0.277	0.137	1.13317e-54	B_SC0	LLPH
ZPR1	4.41505e-59	0.276711	0.265	0.129	1.31926e-54	B_SC0	ZPR1
TXNL1	9.53649e-59	0.277023	0.451	0.279	2.8496e-54	B_SC0	TXNL1
ANAPC16	9.7884e-59	0.301451	0.573	0.386	2.92487e-54	B_SC0	ANAPC16
STRAP	1.57695e-58	0.299314	0.453	0.276	4.7121e-54	B_SC0	STRAP
IPO7	2.04648e-58	0.289171	0.325	0.175	6.1151e-54	B_SC0	IPO7
MAP4K4	2.07188e-58	0.277754	0.613	0.408	6.19098e-54	B_SC0	MAP4K4
EIF3D	2.55854e-58	0.287758	0.439	0.268	7.64516e-54	B_SC0	EIF3D
MTHFD2	3.06834e-58	0.296076	0.301	0.158	9.16851e-54	B_SC0	MTHFD2
ATP5MD	4.03905e-58	0.271468	0.523	0.342	1.20691e-53	B_SC0	ATP5MD
AMD1	6.4542e-58	0.252647	0.557	0.361	1.92858e-53	B_SC0	AMD1
POLE3	7.34838e-58	0.277346	0.284	0.145	2.19577e-53	B_SC0	POLE3
PFDN6	1.80931e-57	0.262341	0.254	0.123	5.4064e-53	B_SC0	PFDN6
DDX46	1.81087e-57	0.268048	0.469	0.29	5.41106e-53	B_SC0	DDX46
TIMM10	1.90498e-57	0.276208	0.286	0.147	5.69228e-53	B_SC0	TIMM10
DARS	3.21527e-57	0.312611	0.365	0.208	9.60756e-53	B_SC0	DARS
FERMT3	3.24514e-57	0.306258	0.346	0.194	9.69679e-53	B_SC0	FERMT3
RAB9A	5.04617e-57	0.376419	0.386	0.23	1.50785e-52	B_SC0	RAB9A
PABPN1	1.04868e-56	0.256829	0.463	0.284	3.13356e-52	B_SC0	PABPN1
AAED1	1.15387e-56	0.276981	0.265	0.131	3.44789e-52	B_SC0	AAED1
HVCN1	1.31722e-56	0.351847	0.47	0.293	3.93597e-52	B_SC0	HVCN1
TM2D3	2.79638e-56	0.282643	0.287	0.147	8.35586e-52	B_SC0	TM2D3
FAM3C	4.20161e-56	0.277363	0.652	0.453	1.25548e-51	B_SC0	FAM3C
RTCB	4.88323e-56	0.267488	0.358	0.201	1.45916e-51	B_SC0	RTCB
TLN1	5.53415e-56	0.290017	0.464	0.287	1.65366e-51	B_SC0	TLN1
CELF1	5.73279e-56	0.250899	0.398	0.231	1.71302e-51	B_SC0	CELF1
EIF4B	6.37002e-56	0.268691	0.543	0.36	1.90342e-51	B_SC0	EIF4B
AP1S3	6.51013e-56	0.292162	0.35	0.194	1.94529e-51	B_SC0	AP1S3
ACP1	6.58875e-56	0.283992	0.32	0.176	1.96878e-51	B_SC0	ACP1
MPHOSPH10	8.15346e-56	0.278644	0.301	0.159	2.43633e-51	B_SC0	MPHOSPH10
CNIH1	1.11096e-55	0.298756	0.262	0.13	3.31966e-51	B_SC0	CNIH1
MTMR4	1.13795e-55	0.281109	0.292	0.15	3.40029e-51	B_SC0	MTMR4
EPS15	1.34516e-55	0.292864	0.402	0.238	4.01948e-51	B_SC0	EPS15
ZNFX1	1.36596e-55	0.267512	0.303	0.159	4.08162e-51	B_SC0	ZNFX1
BAZ1A	1.39281e-55	0.285237	0.661	0.464	4.16186e-51	B_SC0	BAZ1A
TES	1.45925e-55	0.353708	0.323	0.181	4.3604e-51	B_SC0	TES
RAD23B	1.70051e-55	0.272744	0.336	0.187	5.0813e-51	B_SC0	RAD23B
CPNE1	2.40053e-55	0.272913	0.318	0.172	7.17302e-51	B_SC0	CPNE1
SFT2D1	2.90691e-55	0.340335	0.371	0.22	8.68615e-51	B_SC0	SFT2D1
RPA2	4.02797e-55	0.270966	0.268	0.134	1.2036e-50	B_SC0	RPA2
TRAPPC4	7.11385e-55	0.256792	0.282	0.144	2.12569e-50	B_SC0	TRAPPC4
NSD3	1.14938e-54	0.27626	0.775	0.569	3.43445e-50	B_SC0	NSD3
ARPC5L	1.26778e-54	0.260778	0.585	0.391	3.78825e-50	B_SC0	ARPC5L
PAIP2	1.75688e-54	0.253444	0.549	0.363	5.24973e-50	B_SC0	PAIP2
GTF3C6	1.77063e-54	0.255773	0.282	0.147	5.29082e-50	B_SC0	GTF3C6
GNG2	3.24452e-54	0.356883	0.353	0.204	9.69495e-50	B_SC0	GNG2
PSMB3	3.99334e-54	0.264333	0.437	0.275	1.19325e-49	B_SC0	PSMB3
MRPS7	5.01178e-54	0.28599	0.27	0.139	1.49757e-49	B_SC0	MRPS7
SLAMF1	5.79554e-54	0.38787	0.398	0.239	1.73176e-49	B_SC0	SLAMF1
NAA50	8.53926e-54	0.259528	0.45	0.279	2.55162e-49	B_SC0	NAA50
LINC01857	1.0429e-53	0.392203	0.347	0.196	3.11628e-49	B_SC0	LINC01857
RRAS2	1.27703e-53	0.291884	0.355	0.198	3.8159e-49	B_SC0	RRAS2
NAP1L4	1.29388e-53	0.258042	0.366	0.212	3.86625e-49	B_SC0	NAP1L4
PSMB4	2.63103e-53	0.293528	0.371	0.222	7.86178e-49	B_SC0	PSMB4
RPS19BP1	3.03377e-53	0.299702	0.505	0.337	9.06521e-49	B_SC0	RPS19BP1
RTRAF	6.1394e-53	0.264333	0.488	0.313	1.83451e-48	B_SC0	RTRAF
SH3KBP1	6.16616e-53	0.338409	0.387	0.235	1.84251e-48	B_SC0	SH3KBP1
NFAT5	1.32611e-52	0.262182	0.541	0.36	3.96256e-48	B_SC0	NFAT5
SF3B6	1.53368e-52	0.28199	0.499	0.33	4.5828e-48	B_SC0	SF3B6
PSMA1	1.55814e-52	0.270982	0.406	0.246	4.65587e-48	B_SC0	PSMA1
SUB1	1.60469e-52	0.27947	0.864	0.68	4.79496e-48	B_SC0	SUB1
PTP4A2	2.00375e-52	0.30014	0.637	0.455	5.98741e-48	B_SC0	PTP4A2
EIF3K	4.56456e-52	0.258442	0.716	0.527	1.36394e-47	B_SC0	EIF3K
PPP4C	8.1536e-52	0.253451	0.363	0.21	2.43638e-47	B_SC0	PPP4C
COX4I1	2.87714e-51	0.254666	0.903	0.736	8.59719e-47	B_SC0	COX4I1
NOC3L	3.91823e-51	0.253296	0.289	0.152	1.17081e-46	B_SC0	NOC3L
SS18L2	4.26155e-51	0.265957	0.375	0.223	1.27339e-46	B_SC0	SS18L2
SOD1	5.97019e-51	0.253727	0.777	0.6	1.78395e-46	B_SC0	SOD1
YY1	5.98736e-51	0.262153	0.637	0.446	1.78908e-46	B_SC0	YY1
MEF2C	7.87094e-51	0.382856	0.747	0.596	2.35192e-46	B_SC0	MEF2C
PDAP1	9.03394e-51	0.259386	0.312	0.176	2.69943e-46	B_SC0	PDAP1
CDC42SE2	1.04585e-50	0.265504	0.643	0.447	3.12509e-46	B_SC0	CDC42SE2
SNN	2.52129e-50	0.293151	0.404	0.243	7.53386e-46	B_SC0	SNN
COBLL1	2.96577e-50	0.461124	0.459	0.307	8.86202e-46	B_SC0	COBLL1
LY9	3.72997e-50	0.33971	0.563	0.393	1.11455e-45	B_SC0	LY9
DIAPH1	4.25572e-50	0.273415	0.355	0.209	1.27165e-45	B_SC0	DIAPH1
SNRPF	6.0553e-50	0.259534	0.399	0.245	1.80938e-45	B_SC0	SNRPF
CYC1	6.79927e-50	0.257204	0.284	0.156	2.03169e-45	B_SC0	CYC1
TXNL4A	1.92324e-49	0.254075	0.33	0.193	5.74684e-45	B_SC0	TXNL4A
RASSF1	2.21822e-49	0.251907	0.273	0.144	6.62827e-45	B_SC0	RASSF1
BUD23	2.93524e-49	0.266403	0.36	0.219	8.7708e-45	B_SC0	BUD23
SRI	3.2495e-49	0.290282	0.327	0.19	9.70985e-45	B_SC0	SRI
APEX1	3.50465e-49	0.255789	0.37	0.221	1.04722e-44	B_SC0	APEX1
PHB2	6.55978e-49	0.25641	0.403	0.249	1.96013e-44	B_SC0	PHB2
WSB1	6.86191e-49	0.270557	0.738	0.549	2.05041e-44	B_SC0	WSB1
CIITA	1.60486e-48	0.312673	0.307	0.174	4.79547e-44	B_SC0	CIITA
RAP1A	5.49433e-48	0.276611	0.514	0.348	1.64176e-43	B_SC0	RAP1A
WARS	5.9096e-48	0.261406	0.278	0.151	1.76585e-43	B_SC0	WARS
EMC7	6.90272e-48	0.255848	0.321	0.187	2.0626e-43	B_SC0	EMC7
OTUD4	7.84756e-48	0.254409	0.256	0.134	2.34493e-43	B_SC0	OTUD4
SEMA7A	9.91712e-48	0.257351	0.273	0.144	2.96334e-43	B_SC0	SEMA7A
MYO1C	1.05205e-47	0.259848	0.278	0.151	3.14363e-43	B_SC0	MYO1C
MRPS34	1.19923e-47	0.264824	0.332	0.197	3.58341e-43	B_SC0	MRPS34
IK	2.33476e-47	0.267339	0.474	0.311	6.9765e-43	B_SC0	IK
ZMAT2	4.41914e-47	0.252827	0.287	0.159	1.32048e-42	B_SC0	ZMAT2
APRT	6.76325e-47	0.268404	0.52	0.36	2.02093e-42	B_SC0	APRT
UBE2A	3.653e-46	0.251083	0.6	0.421	1.09155e-41	B_SC0	UBE2A
PSMD13	1.24244e-45	0.256081	0.312	0.181	3.71254e-41	B_SC0	PSMD13
TAF9	3.13972e-45	0.259726	0.257	0.139	9.38178e-41	B_SC0	TAF9
PDIA6	2.07061e-44	0.266044	0.51	0.352	6.18719e-40	B_SC0	PDIA6
SPTBN1	2.76779e-43	0.315551	0.308	0.182	8.27043e-39	B_SC0	SPTBN1
RAB29	3.00296e-42	0.255138	0.315	0.186	8.97313e-38	B_SC0	RAB29
KDM4B	2.30991e-41	0.26136	0.297	0.172	6.90224e-37	B_SC0	KDM4B
DDT	3.20824e-41	0.26404	0.448	0.302	9.58655e-37	B_SC0	DDT
TIFA	4.70137e-41	0.313773	0.428	0.285	1.40482e-36	B_SC0	TIFA
PCGF5	5.85367e-37	0.252669	0.326	0.205	1.74914e-32	B_SC0	PCGF5
GYPC	5.08882e-33	0.297434	0.34	0.23	1.52059e-28	B_SC0	GYPC
CPNE3	4.22659e-28	0.256806	0.306	0.202	1.26295e-23	B_SC0	CPNE3
HSPA5	7.96813e-25	0.336215	0.508	0.383	2.38096e-20	B_SC0	HSPA5
ZBTB38	5.54861e-19	0.295501	0.293	0.217	1.65798e-14	B_SC0	ZBTB38
HLA-DQA2	9.13204e-15	0.298991	0.402	0.347	2.72874e-10	B_SC0	HLA-DQA2
MT-CO1	2.26922e-104	0.755599	0.984	0.926	6.78066e-100	B_SC1	MT-CO1
MS4A1	2.46533e-96	0.561715	0.936	0.746	7.36667e-92	B_SC1	MS4A1
CD37	2.01812e-89	0.502807	0.916	0.815	6.03033e-85	B_SC1	CD37
MT-CO3	3.79103e-85	0.820182	0.937	0.872	1.1328e-80	B_SC1	MT-CO3
LINC00926	1.40197e-84	0.72094	0.579	0.373	4.18922e-80	B_SC1	LINC00926
MT-ATP6	3.78707e-82	0.758622	0.953	0.901	1.13161e-77	B_SC1	MT-ATP6
CXCR4	2.07709e-77	0.631936	0.781	0.618	6.20654e-73	B_SC1	CXCR4
ADAM28	1.82845e-76	0.777405	0.496	0.312	5.4636e-72	B_SC1	ADAM28
MT-CO2	5.71393e-76	0.62712	0.973	0.918	1.70738e-71	B_SC1	MT-CO2
RPL131	6.24304e-72	0.311565	0.98	0.983	1.86548e-67	B_SC1	RPL13
CD79A	1.67474e-71	0.605314	0.716	0.566	5.00428e-67	B_SC1	CD79A
MT-ND4	8.56449e-70	0.742944	0.928	0.877	2.55915e-65	B_SC1	MT-ND4
MT-ND3	1.35038e-69	0.63995	0.926	0.848	4.03506e-65	B_SC1	MT-ND3
RPS231	3.31044e-69	0.324524	0.967	0.969	9.89192e-65	B_SC1	RPS23
RPS271	2.649e-67	0.330988	0.982	0.986	7.91548e-63	B_SC1	RPS27
RPL301	6.73773e-67	0.305236	0.968	0.974	2.0133e-62	B_SC1	RPL30
LAPTM5	2.60138e-63	0.516402	0.801	0.688	7.7732e-59	B_SC1	LAPTM5
PNISR	6.62004e-63	0.511179	0.814	0.699	1.97814e-58	B_SC1	PNISR
LTB	2.28418e-61	0.557939	0.725	0.566	6.82535e-57	B_SC1	LTB
RPL321	9.15536e-59	0.281079	0.969	0.977	2.73571e-54	B_SC1	RPL32
SMAP21	1.8855e-57	0.546381	0.758	0.647	5.63407e-53	B_SC1	SMAP2
RPS191	1.42352e-56	0.29424	0.971	0.977	4.25361e-52	B_SC1	RPS19
RPL18A1	2.49513e-56	0.294076	0.959	0.969	7.4557e-52	B_SC1	RPL18A
RPL341	6.82995e-56	0.274631	0.961	0.973	2.04086e-51	B_SC1	RPL34
RPL191	4.90996e-55	0.270239	0.958	0.971	1.46714e-50	B_SC1	RPL19
BANK1	9.88941e-54	0.523993	0.712	0.575	2.95505e-49	B_SC1	BANK1
RPS121	3.14886e-53	0.287378	0.972	0.98	9.40909e-49	B_SC1	RPS12
RPS27A1	3.8279e-52	0.277551	0.958	0.965	1.14381e-47	B_SC1	RPS27A
FCRL3	3.98894e-51	0.691571	0.288	0.152	1.19194e-46	B_SC1	FCRL3
TNFRSF13C	1.45952e-50	0.623344	0.472	0.327	4.3612e-46	B_SC1	TNFRSF13C
RPS22	1.76558e-49	0.261427	0.963	0.97	5.27574e-45	B_SC1	RPS2
MT-CYB	1.74952e-48	0.677359	0.872	0.815	5.22775e-44	B_SC1	MT-CYB
MT-ND1	2.20278e-48	0.644439	0.929	0.885	6.58214e-44	B_SC1	MT-ND1
MT-ND2	2.23965e-47	0.57742	0.918	0.87	6.69231e-43	B_SC1	MT-ND2
CYTIP	2.4559e-47	0.486618	0.692	0.576	7.33849e-43	B_SC1	CYTIP
ZFP36L11	1.13989e-46	0.459222	0.875	0.794	3.40611e-42	B_SC1	ZFP36L1
RPS111	2.7792e-46	0.281289	0.947	0.948	8.30454e-42	B_SC1	RPS11
RALGPS2	2.90737e-46	0.61464	0.423	0.282	8.68752e-42	B_SC1	RALGPS2
TUT4	3.36255e-46	0.558837	0.542	0.411	1.00476e-41	B_SC1	TUT4
NSD31	6.11008e-46	0.493492	0.726	0.623	1.82575e-41	B_SC1	NSD3
HIST1H1E	7.51359e-46	0.628655	0.312	0.182	2.24514e-41	B_SC1	HIST1H1E
EZR1	8.33721e-45	0.429206	0.83	0.763	2.49124e-40	B_SC1	EZR
FOXP11	1.83465e-44	0.501484	0.66	0.512	5.48213e-40	B_SC1	FOXP1
SARAF	3.87549e-44	0.524053	0.665	0.574	1.15803e-39	B_SC1	SARAF
GCC2	9.81723e-43	0.57576	0.561	0.439	2.93349e-38	B_SC1	GCC2
RPL37	3.16274e-42	0.25688	0.962	0.971	9.4506e-38	B_SC1	RPL37
SMCHD1	9.29224e-41	0.476657	0.659	0.565	2.77661e-36	B_SC1	SMCHD1
RPS81	1.36513e-39	0.253468	0.958	0.958	4.07914e-35	B_SC1	RPS8
RPLP21	1.72522e-38	0.250349	0.948	0.952	5.15513e-34	B_SC1	RPLP2
CHPT1	3.0164e-36	0.501566	0.317	0.201	9.01331e-32	B_SC1	CHPT1
KLF2	1.18664e-35	0.584001	0.462	0.337	3.5458e-31	B_SC1	KLF2
STK17A	2.27879e-35	0.427518	0.584	0.464	6.80926e-31	B_SC1	STK17A
PARP14	2.76325e-35	0.396975	0.754	0.658	8.25687e-31	B_SC1	PARP14
HLA-DMB	4.48261e-34	0.476708	0.447	0.326	1.33945e-29	B_SC1	HLA-DMB
PTPRC	9.50116e-34	0.418814	0.667	0.573	2.83904e-29	B_SC1	PTPRC
RPSA1	1.05377e-33	0.282092	0.914	0.896	3.14877e-29	B_SC1	RPSA
FAM3C1	1.41019e-32	0.566032	0.594	0.508	4.21378e-28	B_SC1	FAM3C
LUC7L3	1.80459e-32	0.439003	0.631	0.538	5.39229e-28	B_SC1	LUC7L3
CDC42SE21	1.25708e-31	0.416888	0.592	0.499	3.75628e-27	B_SC1	CDC42SE2
BCL11A	1.43085e-31	0.475416	0.378	0.265	4.27553e-27	B_SC1	BCL11A
RPL22	1.61274e-30	0.261802	0.904	0.906	4.81903e-26	B_SC1	RPL22
LIMD2	2.15219e-30	0.455708	0.512	0.407	6.43096e-26	B_SC1	LIMD2
SNX2	2.62754e-30	0.4296	0.445	0.335	7.85136e-26	B_SC1	SNX2
RERE	1.26633e-29	0.499206	0.323	0.221	3.78392e-25	B_SC1	RERE
DDX17	7.71616e-29	0.402346	0.673	0.601	2.30567e-24	B_SC1	DDX17
ATM	2.27166e-28	0.465275	0.406	0.303	6.78794e-24	B_SC1	ATM
MALAT1	2.38999e-28	0.250215	0.999	0.988	7.14154e-24	B_SC1	MALAT1
PRDM21	2.92158e-28	0.372853	0.701	0.613	8.72996e-24	B_SC1	PRDM2
EEF1D	1.06832e-27	0.288019	0.853	0.837	3.19225e-23	B_SC1	EEF1D
SELL	2.33116e-27	0.429213	0.306	0.203	6.96573e-23	B_SC1	SELL
COX4I11	4.32693e-27	0.313609	0.812	0.793	1.29293e-22	B_SC1	COX4I1
VAMP2	1.28972e-26	0.44372	0.483	0.4	3.8538e-22	B_SC1	VAMP2
STK41	3.63513e-26	0.297426	0.847	0.767	1.08621e-21	B_SC1	STK4
CLEC2D1	5.34849e-25	0.315245	0.706	0.594	1.59818e-20	B_SC1	CLEC2D
MEF2C1	6.95436e-25	0.358954	0.724	0.632	2.07803e-20	B_SC1	MEF2C
CD79B	2.07731e-24	0.458406	0.387	0.276	6.20722e-20	B_SC1	CD79B
TSC22D3	5.24373e-24	0.427105	0.484	0.394	1.56688e-19	B_SC1	TSC22D3
1971-09-01	8.36272e-24	0.330492	0.649	0.577	2.49887e-19	B_SC1	2022-09-07
HIST1H1C	1.00663e-23	0.395245	0.271	0.181	3.00791e-19	B_SC1	HIST1H1C
RPL231	1.30058e-23	0.25014	0.891	0.888	3.88626e-19	B_SC1	RPL23
RCSD1	1.34677e-23	0.424687	0.252	0.166	4.02428e-19	B_SC1	RCSD1
CSNK1G3	3.43078e-23	0.395928	0.388	0.298	1.02515e-18	B_SC1	CSNK1G3
MT-ND5	3.70132e-23	0.596983	0.755	0.716	1.10599e-18	B_SC1	MT-ND5
FCMR	5.87122e-23	0.421107	0.375	0.282	1.75438e-18	B_SC1	FCMR
KMT2E	6.61262e-23	0.311469	0.742	0.686	1.97592e-18	B_SC1	KMT2E
PDE7A	7.15701e-23	0.403751	0.345	0.253	2.13859e-18	B_SC1	PDE7A
ZNF292	5.55441e-22	0.430845	0.457	0.373	1.65971e-17	B_SC1	ZNF292
RHOH	8.61182e-22	0.29291	0.587	0.497	2.5733e-17	B_SC1	RHOH
MBD4	1.00323e-21	0.427975	0.388	0.305	2.99774e-17	B_SC1	MBD4
ST6GAL1	2.29213e-21	0.44379	0.393	0.31	6.84911e-17	B_SC1	ST6GAL1
NOP53	2.74622e-21	0.290464	0.748	0.721	8.20597e-17	B_SC1	NOP53
ANKRD111	4.94257e-21	0.416973	0.553	0.476	1.47689e-16	B_SC1	ANKRD11
LRMP	7.85501e-21	0.476363	0.32	0.232	2.34715e-16	B_SC1	LRMP
MTRNR2L12	1.01997e-20	0.3868	0.916	0.889	3.04777e-16	B_SC1	MTRNR2L12
HIST1H4C	1.07613e-20	0.463761	0.461	0.384	3.21559e-16	B_SC1	HIST1H4C
RIPOR2	1.39261e-20	0.443831	0.355	0.267	4.16127e-16	B_SC1	RIPOR2
PRRC2C1	1.88831e-20	0.300593	0.8	0.748	5.64245e-16	B_SC1	PRRC2C
SLC38A11	2.07149e-20	0.397546	0.558	0.488	6.18983e-16	B_SC1	SLC38A1
SYNGR21	4.85767e-20	0.301453	0.683	0.61	1.45152e-15	B_SC1	SYNGR2
KMT2A	8.35407e-20	0.31788	0.524	0.442	2.49628e-15	B_SC1	KMT2A
PDCD41	1.1258e-19	0.401454	0.46	0.389	3.36402e-15	B_SC1	PDCD4
N4BP2L2	2.37383e-19	0.338649	0.638	0.582	7.09323e-15	B_SC1	N4BP2L2
SP140	3.3791e-19	0.323681	0.388	0.301	1.00971e-14	B_SC1	SP140
EBLN3P	7.8107e-19	0.406414	0.321	0.245	2.33392e-14	B_SC1	EBLN3P
GNG71	1.16352e-18	0.382976	0.386	0.303	3.4767e-14	B_SC1	GNG7
CD22	1.96959e-18	0.479357	0.315	0.234	5.88532e-14	B_SC1	CD22
ATF7IP	3.16791e-18	0.431776	0.493	0.417	9.46605e-14	B_SC1	ATF7IP
ARID5B1	3.54318e-18	0.286661	0.726	0.656	1.05874e-13	B_SC1	ARID5B
TRIM38	4.32027e-18	0.280094	0.432	0.344	1.29094e-13	B_SC1	TRIM38
YPEL3	4.38198e-18	0.324268	0.31	0.23	1.30938e-13	B_SC1	YPEL3
TAF1D	4.94997e-18	0.264495	0.755	0.7	1.4791e-13	B_SC1	TAF1D
HMGN1	1.09277e-17	0.298458	0.666	0.628	3.2653e-13	B_SC1	HMGN1
MIS18BP1	1.2036e-17	0.375938	0.315	0.235	3.59648e-13	B_SC1	MIS18BP1
TMEM123	1.54155e-17	0.428005	0.538	0.489	4.6063e-13	B_SC1	TMEM123
JAK11	1.65529e-17	0.287848	0.673	0.619	4.94617e-13	B_SC1	JAK1
CPNE31	1.70438e-17	0.389428	0.301	0.225	5.09287e-13	B_SC1	CPNE3
RSRP1	2.38177e-17	0.285812	0.626	0.573	7.11698e-13	B_SC1	RSRP1
PRKD3	2.82931e-17	0.397293	0.33	0.259	8.45427e-13	B_SC1	PRKD3
LYST	2.99728e-17	0.402322	0.348	0.273	8.95618e-13	B_SC1	LYST
FMNL1	4.55373e-17	0.397448	0.449	0.389	1.3607e-12	B_SC1	FMNL1
AC004687.1	5.06268e-17	0.371753	0.298	0.224	1.51278e-12	B_SC1	AC004687.1
ITSN2	5.92068e-17	0.314435	0.56	0.498	1.76916e-12	B_SC1	ITSN2
VPS13C	6.47597e-17	0.364915	0.396	0.322	1.93508e-12	B_SC1	VPS13C
AES	1.75937e-16	0.330553	0.374	0.306	5.25719e-12	B_SC1	AES
HMGB2	2.02918e-16	0.390088	0.364	0.293	6.06339e-12	B_SC1	HMGB2
MT-ND4L	5.34386e-16	0.505497	0.548	0.51	1.5968e-11	B_SC1	MT-ND4L
HVCN11	1.3163e-15	0.303058	0.423	0.34	3.93324e-11	B_SC1	HVCN1
TMEM156	1.64788e-15	0.309228	0.347	0.271	4.92403e-11	B_SC1	TMEM156
LNPEP	1.65608e-15	0.361387	0.282	0.212	4.94854e-11	B_SC1	LNPEP
ARGLU1	2.00839e-15	0.319414	0.631	0.586	6.00128e-11	B_SC1	ARGLU1
OGA	2.22304e-15	0.381685	0.374	0.307	6.64266e-11	B_SC1	OGA
CENPC	3.55247e-15	0.336557	0.3	0.231	1.06151e-10	B_SC1	CENPC
SCAF11	3.6521e-15	0.322286	0.574	0.529	1.09128e-10	B_SC1	SCAF11
TNRC6B	4.1792e-15	0.330536	0.448	0.382	1.24879e-10	B_SC1	TNRC6B
MORC3	1.10775e-14	0.332268	0.336	0.264	3.31007e-10	B_SC1	MORC3
SIPA1L11	1.13187e-14	0.386993	0.428	0.363	3.38214e-10	B_SC1	SIPA1L1
CD52	1.21004e-14	0.274164	0.6	0.522	3.61573e-10	B_SC1	CD52
HMGN2	1.41042e-14	0.371071	0.501	0.455	4.21447e-10	B_SC1	HMGN2
KTN11	1.47246e-14	0.310487	0.571	0.517	4.39987e-10	B_SC1	KTN1
EVI2B	2.11166e-14	0.311683	0.417	0.355	6.30985e-10	B_SC1	EVI2B
ZCCHC7	6.8125e-14	0.368214	0.255	0.193	2.03564e-09	B_SC1	ZCCHC7
TTC3	8.395e-14	0.336037	0.327	0.265	2.50851e-09	B_SC1	TTC3
ANKRD44	1.29686e-13	0.386302	0.357	0.297	3.87515e-09	B_SC1	ANKRD44
NKTR	1.60435e-13	0.317163	0.411	0.35	4.79396e-09	B_SC1	NKTR
SRRM2	2.12865e-13	0.256954	0.72	0.695	6.36061e-09	B_SC1	SRRM2
CCNI1	4.20694e-13	0.265665	0.705	0.685	1.25708e-08	B_SC1	CCNI
SP100	5.21199e-13	0.276908	0.554	0.512	1.55739e-08	B_SC1	SP100
MTSS1	7.52172e-13	0.3321	0.27	0.207	2.24757e-08	B_SC1	MTSS1
ACAP1	8.701e-13	0.337842	0.382	0.321	2.59995e-08	B_SC1	ACAP1
HLA-DMA	1.06639e-12	0.250317	0.66	0.612	3.18648e-08	B_SC1	HLA-DMA
CDKN1B	1.50418e-12	0.271885	0.366	0.308	4.49463e-08	B_SC1	CDKN1B
TCF4	4.19011e-12	0.319804	0.556	0.507	1.25205e-07	B_SC1	TCF4
UTRN	4.22808e-12	0.313331	0.327	0.267	1.26339e-07	B_SC1	UTRN
MAP4K41	7.91799e-12	0.271453	0.527	0.471	2.36598e-07	B_SC1	MAP4K4
SNHG7	1.2129e-11	0.251373	0.52	0.477	3.62427e-07	B_SC1	SNHG7
STX7	1.3161e-11	0.261536	0.354	0.291	3.93262e-07	B_SC1	STX7
RUBCNL	1.3503e-11	0.274309	0.315	0.253	4.03484e-07	B_SC1	RUBCNL
ATRX	1.8939e-11	0.316319	0.511	0.469	5.65916e-07	B_SC1	ATRX
PHF3	1.91604e-11	0.309778	0.35	0.295	5.72531e-07	B_SC1	PHF3
2022-03-09	1.95933e-11	0.281505	0.31	0.254	5.85467e-07	B_SC1	2022-03-09
MPHOSPH8	2.11022e-11	0.323301	0.397	0.347	6.30554e-07	B_SC1	MPHOSPH8
APPL1	3.22509e-11	0.302931	0.258	0.203	9.63689e-07	B_SC1	APPL1
PPDPF	3.48725e-11	0.333952	0.499	0.468	1.04203e-06	B_SC1	PPDPF
TCEA11	7.24916e-11	0.260782	0.539	0.498	2.16612e-06	B_SC1	TCEA1
SEC62	7.61366e-11	0.30128	0.557	0.531	2.27504e-06	B_SC1	SEC62
MDM4	7.74245e-11	0.358975	0.368	0.321	2.31352e-06	B_SC1	MDM4
RPA3	8.45479e-11	0.293309	0.289	0.237	2.52637e-06	B_SC1	RPA3
CD55	1.05608e-10	0.275554	0.521	0.48	3.15568e-06	B_SC1	CD55
CLEC2B	1.08059e-10	0.354971	0.285	0.227	3.2289e-06	B_SC1	CLEC2B
PHF20	1.35232e-10	0.297468	0.499	0.453	4.04087e-06	B_SC1	PHF20
PJA2	1.41034e-10	0.280684	0.37	0.322	4.21422e-06	B_SC1	PJA2
AC025164.1	1.59192e-10	0.317417	0.252	0.2	4.75682e-06	B_SC1	AC025164.1
PAK21	2.92429e-10	0.260728	0.49	0.445	8.73808e-06	B_SC1	PAK2
NFKBID1	3.04758e-10	0.291789	0.592	0.543	9.10647e-06	B_SC1	NFKBID
LY91	3.23363e-10	0.303503	0.505	0.442	9.66242e-06	B_SC1	LY9
ITGA4	3.79279e-10	0.265113	0.291	0.235	1.13332e-05	B_SC1	ITGA4
POU2F2	4.19236e-10	0.339665	0.471	0.432	1.25272e-05	B_SC1	POU2F2
GGA2	4.48321e-10	0.279012	0.25	0.198	1.33963e-05	B_SC1	GGA2
ANKRD13A	5.70466e-10	0.278025	0.343	0.295	1.70461e-05	B_SC1	ANKRD13A
USP15	6.43584e-10	0.262839	0.502	0.461	1.92309e-05	B_SC1	USP15
PLCG2	8.06389e-10	0.363321	0.643	0.607	2.40957e-05	B_SC1	PLCG2
NFKB21	1.26957e-09	0.289093	0.57	0.538	3.79361e-05	B_SC1	NFKB2
SMIM14	1.40219e-09	0.255113	0.355	0.298	4.18988e-05	B_SC1	SMIM14
PLEKHG11	2.2309e-09	0.27246	0.289	0.238	6.66615e-05	B_SC1	PLEKHG1
RNF213	2.38381e-09	0.309552	0.414	0.369	7.12305e-05	B_SC1	RNF213
BRAF	2.98928e-09	0.278097	0.322	0.275	8.93228e-05	B_SC1	BRAF
DAPP1	3.48333e-09	0.278429	0.423	0.373	0.000104085	B_SC1	DAPP1
SNX91	5.12704e-09	0.311132	0.348	0.305	0.000153201	B_SC1	SNX9
SELENOH	6.98897e-09	0.283607	0.486	0.461	0.000208837	B_SC1	SELENOH
PIK3CA	7.5151e-09	0.28845	0.258	0.21	0.000224559	B_SC1	PIK3CA
YBX3	8.6205e-09	0.318653	0.366	0.316	0.000257589	B_SC1	YBX3
ASH1L	1.13395e-08	0.278915	0.454	0.423	0.000338837	B_SC1	ASH1L
SRSF4	1.19913e-08	0.261403	0.389	0.354	0.000358311	B_SC1	SRSF4
PRKAR1A	1.42122e-08	0.289062	0.272	0.231	0.000424675	B_SC1	PRKAR1A
BOD1L1	1.44638e-08	0.320661	0.418	0.384	0.000432192	B_SC1	BOD1L1
IFI44L	1.45832e-08	0.274879	0.496	0.45	0.000435759	B_SC1	IFI44L
IKZF1	1.53266e-08	0.280976	0.451	0.406	0.000457973	B_SC1	IKZF1
ZFC3H1	2.1831e-08	0.288076	0.322	0.284	0.000652333	B_SC1	ZFC3H1
RICTOR	3.52588e-08	0.281648	0.252	0.208	0.00105357	B_SC1	RICTOR
TRIM22	4.77658e-08	0.314664	0.448	0.411	0.00142729	B_SC1	TRIM22
TUBA4A1	5.67519e-08	0.278415	0.461	0.432	0.0016958	B_SC1	TUBA4A
LMBRD1	5.85025e-08	0.262206	0.28	0.239	0.00174811	B_SC1	LMBRD1
STAG21	6.02685e-08	0.257854	0.423	0.389	0.00180088	B_SC1	STAG2
ZBTB241	6.14135e-08	0.26249	0.282	0.242	0.0018351	B_SC1	ZBTB24
PHACTR1	6.1665e-08	0.342627	0.462	0.417	0.00184261	B_SC1	PHACTR1
ARID1B	6.41213e-08	0.282678	0.446	0.414	0.00191601	B_SC1	ARID1B
RUBCN	1.11974e-07	0.284902	0.258	0.217	0.00334588	B_SC1	RUBCN
AGO21	1.12319e-07	0.295485	0.306	0.264	0.00335619	B_SC1	AGO2
EHMT1	6.59718e-07	0.308649	0.326	0.291	0.019713	B_SC1	EHMT1
RBM6	8.65911e-07	0.269093	0.313	0.282	0.0258743	B_SC1	RBM6
BPTF	1.04179e-06	0.269424	0.349	0.318	0.0311298	B_SC1	BPTF
FCRL5	1.42338e-06	0.382679	0.308	0.27	0.042532	B_SC1	FCRL5
HP1BP3	2.87128e-06	0.274819	0.387	0.367	0.0857966	B_SC1	HP1BP3
RBM26	3.20917e-06	0.269911	0.321	0.292	0.0958932	B_SC1	RBM26
TMC6	4.77116e-06	0.262039	0.285	0.251	0.142567	B_SC1	TMC6
ZRANB2	6.73916e-06	0.288529	0.415	0.396	0.201373	B_SC1	ZRANB2
UPF2	9.92576e-06	0.277834	0.446	0.424	0.296592	B_SC1	UPF2
UVRAG	1.26881e-05	0.256172	0.348	0.323	0.379133	B_SC1	UVRAG
BBX	1.977e-05	0.25027	0.324	0.295	0.590747	B_SC1	BBX
EML4	2.00899e-05	0.260623	0.363	0.336	0.600307	B_SC1	EML4
ORMDL1	2.51303e-05	0.265747	0.324	0.304	0.750919	B_SC1	ORMDL1
BDP1	2.61351e-05	0.271973	0.331	0.304	0.780944	B_SC1	BDP1
YWHAH	8.28579e-05	0.258825	0.35	0.325	1	B_SC1	YWHAH
AKAP9	0.000158247	0.292875	0.343	0.327	1	B_SC1	AKAP9
NCOR1	0.000226932	0.250368	0.316	0.298	1	B_SC1	NCOR1
CXCL8	0	3.91852	0.379	0.055	0	B_SC2	CXCL8
LYZ	0	2.72765	0.305	0.026	0	B_SC2	LYZ
TYROBP	0	2.27471	0.379	0.031	0	B_SC2	TYROBP
FCER1G	0	2.0034	0.3	0.013	0	B_SC2	FCER1G
ANXA1	2.1273e-299	2.50477	0.423	0.09	6.35659e-295	B_SC2	ANXA1
AIF1	1.48488e-289	1.53338	0.292	0.033	4.43696e-285	B_SC2	AIF1
PLAUR	2.65821e-280	1.89213	0.286	0.032	7.94299e-276	B_SC2	PLAUR
FCGR2A	8.20611e-265	1.35367	0.25	0.023	2.45207e-260	B_SC2	FCGR2A
CTSB	2.31995e-244	1.94989	0.344	0.066	6.93225e-240	B_SC2	CTSB
IER3	3.57129e-228	2.13741	0.442	0.128	1.06714e-223	B_SC2	IER3
CXCL2	2.39612e-225	2.1375	0.273	0.041	7.15984e-221	B_SC2	CXCL2
ARL4C	5.72767e-210	1.45112	0.358	0.083	1.71148e-205	B_SC2	ARL4C
CST3	3.86552e-207	3.19543	0.578	0.285	1.15506e-202	B_SC2	CST3
S100A4	1.29807e-202	2.27295	0.625	0.328	3.87875e-198	B_SC2	S100A4
ID2	7.37933e-188	1.3888	0.313	0.071	2.20502e-183	B_SC2	ID2
LMNA	8.9704e-179	1.7865	0.513	0.222	2.68045e-174	B_SC2	LMNA
GSN	1.69172e-175	1.41091	0.32	0.08	5.05504e-171	B_SC2	GSN
CD68	1.60881e-173	1.21297	0.275	0.057	4.80728e-169	B_SC2	CD68
AHR	3.00338e-172	1.14746	0.289	0.064	8.97439e-168	B_SC2	AHR
ACTB	1.24112e-171	1.4204	0.907	0.808	3.70861e-167	B_SC2	ACTB
HSPA1A	1.66915e-165	1.07278	0.922	0.784	4.9876e-161	B_SC2	HSPA1A
CEBPD	7.22685e-162	1.48699	0.301	0.077	2.15945e-157	B_SC2	CEBPD
FTH1	1.59287e-161	1.92109	0.984	0.966	4.75966e-157	B_SC2	FTH1
FCGRT	9.6277e-157	1.12719	0.284	0.069	2.87685e-152	B_SC2	FCGRT
S100A6	3.23936e-153	2.05116	0.767	0.59	9.67954e-149	B_SC2	S100A6
SOD2	8.34142e-153	2.33686	0.527	0.265	2.4925e-148	B_SC2	SOD2
VIM	2.86468e-147	1.76071	0.905	0.856	8.55994e-143	B_SC2	VIM
S100A11	7.83594e-145	1.70182	0.604	0.364	2.34146e-140	B_SC2	S100A11
TMSB10	3.61816e-143	0.922366	0.972	0.951	1.08114e-138	B_SC2	TMSB10
FGL2	4.66284e-143	1.20795	0.271	0.067	1.3933e-138	B_SC2	FGL2
GLUL	1.3743e-142	1.26839	0.26	0.062	4.10654e-138	B_SC2	GLUL
PTMS	3.29463e-136	0.985535	0.292	0.08	9.8447e-132	B_SC2	PTMS
DUSP1	5.01557e-134	1.22287	0.639	0.366	1.4987e-129	B_SC2	DUSP1
HSPA1B	6.972e-134	1.01164	0.753	0.502	2.0833e-129	B_SC2	HSPA1B
CTSD	4.8152e-129	1.76153	0.274	0.078	1.43883e-124	B_SC2	CTSD
CCL3	5.84839e-125	1.6086	0.265	0.072	1.74756e-120	B_SC2	CCL3
S100A10	6.93373e-118	1.76493	0.658	0.474	2.07187e-113	B_SC2	S100A10
DNAJB1	4.62695e-116	0.808352	0.772	0.524	1.38258e-111	B_SC2	DNAJB1
ACTG1	8.57151e-116	1.26554	0.74	0.585	2.56125e-111	B_SC2	ACTG1
SGK1	9.03643e-116	1.47838	0.404	0.175	2.70017e-111	B_SC2	SGK1
TIMP1	2.07068e-115	1.47183	0.367	0.146	6.18741e-111	B_SC2	TIMP1
SOCS3	2.76665e-114	1.12118	0.399	0.169	8.26702e-110	B_SC2	SOCS3
LGALS3	1.27956e-113	1.541	0.451	0.226	3.82347e-109	B_SC2	LGALS3
ANXA2	1.43182e-109	1.52748	0.522	0.313	4.27843e-105	B_SC2	ANXA2
RGCC	2.45766e-109	1.45229	0.289	0.098	7.34373e-105	B_SC2	RGCC
IFITM3	9.58056e-109	1.46652	0.447	0.217	2.86277e-104	B_SC2	IFITM3
CSTB	8.84973e-101	1.56598	0.469	0.256	2.64439e-96	B_SC2	CSTB
FOSB	3.07904e-98	1.06889	0.459	0.226	9.20049e-94	B_SC2	FOSB
NR4A3	1.62856e-96	0.892578	0.253	0.081	4.86631e-92	B_SC2	NR4A3
ATF3	1.67994e-93	1.14572	0.399	0.187	5.01983e-89	B_SC2	ATF3
FOS	7.10706e-92	1.60808	0.484	0.26	2.12366e-87	B_SC2	FOS
MT2A	8.12188e-92	1.71224	0.474	0.258	2.4269e-87	B_SC2	MT2A
SH3BGRL3	2.40379e-91	1.0697	0.708	0.569	7.18275e-87	B_SC2	SH3BGRL3
ITGB2	5.19831e-86	0.815012	0.25	0.086	1.55331e-81	B_SC2	ITGB2
PSAP	2.93562e-83	1.4775	0.475	0.286	8.77194e-79	B_SC2	PSAP
SERTAD1	3.82533e-81	0.873585	0.317	0.135	1.14305e-76	B_SC2	SERTAD1
UBC	2.64859e-80	0.402101	0.963	0.932	7.91427e-76	B_SC2	UBC
GLIPR1	3.29465e-80	0.804763	0.265	0.101	9.84473e-76	B_SC2	GLIPR1
TIPARP	1.94338e-78	0.715179	0.258	0.094	5.80702e-74	B_SC2	TIPARP
HSPA6	3.89243e-78	0.809755	0.517	0.298	1.1631e-73	B_SC2	HSPA6
CDKN1A	4.25159e-78	0.818635	0.473	0.266	1.27042e-73	B_SC2	CDKN1A
APOE	9.23487e-78	2.40491	0.31	0.139	2.75947e-73	B_SC2	APOE
FOSL2	8.75327e-76	0.809503	0.257	0.097	2.61557e-71	B_SC2	FOSL2
BHLHE40	4.56499e-74	0.803053	0.305	0.131	1.36407e-69	B_SC2	BHLHE40
CHMP1B	1.05329e-71	0.900705	0.297	0.128	3.14733e-67	B_SC2	CHMP1B
CEBPB	4.78277e-71	1.36492	0.444	0.263	1.42914e-66	B_SC2	CEBPB
EGR1	7.45017e-71	0.875193	0.255	0.099	2.22618e-66	B_SC2	EGR1
NAMPT	2.15821e-67	1.03473	0.585	0.441	6.44895e-63	B_SC2	NAMPT
GRN	1.0959e-66	1.17176	0.382	0.21	3.27467e-62	B_SC2	GRN
CCDC88A	2.95275e-66	0.644184	0.28	0.119	8.8231e-62	B_SC2	CCDC88A
PPP1R15A	2.66656e-64	0.582377	0.825	0.757	7.96794e-60	B_SC2	PPP1R15A
CFD	5.65365e-64	1.15767	0.35	0.178	1.68937e-59	B_SC2	CFD
FTL1	1.30701e-63	0.970686	0.981	0.973	3.90547e-59	B_SC2	FTL
ANXA5	2.1124e-63	1.1845	0.526	0.379	6.31205e-59	B_SC2	ANXA5
AHNAK	1.18968e-62	0.846341	0.485	0.304	3.55489e-58	B_SC2	AHNAK
BAG3	8.6629e-62	0.661092	0.366	0.181	2.58856e-57	B_SC2	BAG3
IGFBP7	6.0341e-60	1.13322	0.262	0.116	1.80305e-55	B_SC2	IGFBP7
UBB	1.02271e-58	0.502009	0.863	0.8	3.05595e-54	B_SC2	UBB
CTSC	1.07368e-58	0.74248	0.263	0.115	3.20827e-54	B_SC2	CTSC
DUSP5	1.93696e-58	0.737427	0.299	0.142	5.78783e-54	B_SC2	DUSP5
HSPH1	2.87042e-58	0.510027	0.78	0.613	8.57709e-54	B_SC2	HSPH1
LIMS1	7.85474e-58	0.786791	0.268	0.122	2.34708e-53	B_SC2	LIMS1
SERPINH1	1.55938e-57	0.800567	0.266	0.117	4.65958e-53	B_SC2	SERPINH1
METRNL	1.90835e-57	0.794897	0.258	0.114	5.70235e-53	B_SC2	METRNL
TSPO	4.15675e-57	0.897916	0.363	0.204	1.24208e-52	B_SC2	TSPO
GADD45B	1.59117e-56	0.772355	0.715	0.573	4.75457e-52	B_SC2	GADD45B
IFI30	5.5896e-56	0.693533	0.296	0.142	1.67023e-51	B_SC2	IFI30
JUNB	2.14927e-55	0.811347	0.802	0.761	6.42225e-51	B_SC2	JUNB
JUN	3.75457e-54	0.512853	0.723	0.567	1.1219e-49	B_SC2	JUN
MGST3	6.37582e-54	0.683136	0.284	0.136	1.90516e-49	B_SC2	MGST3
INSIG1	9.26518e-54	1.04979	0.353	0.195	2.76853e-49	B_SC2	INSIG1
RGS1	1.03249e-52	0.953753	0.288	0.14	3.08517e-48	B_SC2	RGS1
NFKBIA	1.48508e-52	0.774472	0.861	0.849	4.43757e-48	B_SC2	NFKBIA
CAPG	1.02244e-51	0.78818	0.344	0.19	3.05514e-47	B_SC2	CAPG
SAT1	1.66248e-51	0.887591	0.894	0.856	4.96766e-47	B_SC2	SAT1
CD74	5.81367e-51	0.565323	0.974	0.963	1.73718e-46	B_SC2	CD74
ZFP36	7.964e-51	1.04476	0.689	0.616	2.37972e-46	B_SC2	ZFP36
ITM2B	9.87509e-51	0.835305	0.59	0.462	2.95078e-46	B_SC2	ITM2B
BRI3	5.50251e-50	0.911361	0.496	0.36	1.6442e-45	B_SC2	BRI3
SLC2A3	8.31581e-49	0.666278	0.45	0.281	2.48485e-44	B_SC2	SLC2A3
CD63	1.50058e-47	0.923579	0.692	0.621	4.48387e-43	B_SC2	CD63
COL1A1	3.01634e-47	2.00287	0.267	0.138	9.01312e-43	B_SC2	COL1A1
ZFAND5	3.37695e-47	0.735218	0.463	0.314	1.00907e-42	B_SC2	ZFAND5
IFI27	2.79627e-46	1.39039	0.444	0.31	8.35552e-42	B_SC2	IFI27
CSRNP1	1.54638e-45	0.570853	0.304	0.16	4.62074e-41	B_SC2	CSRNP1
NEAT1	3.15628e-45	0.807353	0.867	0.835	9.43129e-41	B_SC2	NEAT1
HSPA8	5.99796e-45	0.505774	0.832	0.784	1.79225e-40	B_SC2	HSPA8
KLF10	1.34029e-44	0.684235	0.328	0.185	4.00492e-40	B_SC2	KLF10
RASGEF1B	1.93125e-43	0.617662	0.356	0.206	5.77078e-39	B_SC2	RASGEF1B
H3F3B	5.71495e-43	0.473779	0.916	0.927	1.70768e-38	B_SC2	H3F3B
ICAM1	5.98903e-43	0.833743	0.301	0.167	1.78958e-38	B_SC2	ICAM1
MAP2K3	4.46893e-42	0.795737	0.419	0.278	1.33536e-37	B_SC2	MAP2K3
H2AFY	3.38748e-41	0.654141	0.268	0.141	1.01221e-36	B_SC2	H2AFY
DNAJA1	3.52203e-40	0.503126	0.804	0.777	1.05242e-35	B_SC2	DNAJA1
DCN	4.79409e-40	1.21744	0.33	0.198	1.43252e-35	B_SC2	DCN
MIDN	4.80025e-40	0.548841	0.358	0.212	1.43436e-35	B_SC2	MIDN
SLC38A2	6.07154e-40	0.678292	0.636	0.543	1.81424e-35	B_SC2	SLC38A2
MGAT1	7.44229e-40	0.724192	0.269	0.147	2.22383e-35	B_SC2	MGAT1
ATP13A3	3.871e-39	0.77888	0.29	0.162	1.15669e-34	B_SC2	ATP13A3
CRIP1	7.23281e-39	0.746509	0.478	0.349	2.16124e-34	B_SC2	CRIP1
KLF6	7.25672e-39	0.604566	0.787	0.736	2.16838e-34	B_SC2	KLF6
ZFAND2A	1.88826e-38	0.531754	0.457	0.3	5.64232e-34	B_SC2	ZFAND2A
TNFAIP3	2.58768e-38	0.803968	0.603	0.504	7.73223e-34	B_SC2	TNFAIP3
RTN4	2.07519e-37	0.697384	0.476	0.351	6.20088e-33	B_SC2	RTN4
DYNLL1	3.47506e-37	0.656124	0.582	0.478	1.03838e-32	B_SC2	DYNLL1
WTAP	7.8305e-37	0.871303	0.536	0.405	2.33983e-32	B_SC2	WTAP
CD99	5.63725e-36	0.719856	0.454	0.325	1.68447e-31	B_SC2	CD99
APLP2	8.29266e-36	0.583117	0.261	0.14	2.47793e-31	B_SC2	APLP2
TUBA1A	8.31972e-36	0.612094	0.468	0.327	2.48602e-31	B_SC2	TUBA1A
RHOB	4.17295e-34	0.69515	0.256	0.142	1.24692e-29	B_SC2	RHOB
SPI1	4.63011e-34	0.54562	0.299	0.172	1.38352e-29	B_SC2	SPI1
NPC2	6.52419e-34	0.711089	0.376	0.247	1.94949e-29	B_SC2	NPC2
EIF4A3	7.20187e-34	0.726997	0.393	0.266	2.15199e-29	B_SC2	EIF4A3
HMOX1	1.73664e-33	0.647305	0.255	0.14	5.18925e-29	B_SC2	HMOX1
ARL6IP1	1.60646e-32	0.560219	0.383	0.254	4.80026e-28	B_SC2	ARL6IP1
HLA-DPA1	1.83094e-32	0.680222	0.874	0.867	5.47102e-28	B_SC2	HLA-DPA1
RGS2	3.97877e-32	0.793725	0.389	0.267	1.1889e-27	B_SC2	RGS2
GNAI2	1.02172e-31	0.612906	0.498	0.388	3.05301e-27	B_SC2	GNAI2
SDCBP	1.17838e-31	0.752634	0.523	0.426	3.52111e-27	B_SC2	SDCBP
DYNC1H1	2.19984e-31	0.605378	0.355	0.23	6.57333e-27	B_SC2	DYNC1H1
ZFP36L2	4.99206e-31	0.586948	0.476	0.358	1.49168e-26	B_SC2	ZFP36L2
IL10RA	5.36243e-31	0.474009	0.264	0.148	1.60235e-26	B_SC2	IL10RA
RGS10	1.27649e-30	0.555482	0.317	0.197	3.81429e-26	B_SC2	RGS10
CLEC2B1	1.90772e-30	0.64584	0.34	0.218	5.70046e-26	B_SC2	CLEC2B
GLRX	8.11874e-30	0.613124	0.268	0.157	2.42596e-25	B_SC2	GLRX
CTNNB1	2.9012e-29	0.618276	0.313	0.196	8.66906e-25	B_SC2	CTNNB1
AP1S2	7.62232e-29	0.409931	0.256	0.145	2.27763e-24	B_SC2	AP1S2
NINJ1	7.70011e-29	0.838701	0.33	0.224	2.30087e-24	B_SC2	NINJ1
HEXIM1	9.65192e-29	0.330852	0.25	0.14	2.88409e-24	B_SC2	HEXIM1
PLSCR1	1.41552e-28	0.463842	0.289	0.172	4.22972e-24	B_SC2	PLSCR1
CTSZ	3.764e-28	0.635889	0.634	0.569	1.12472e-23	B_SC2	CTSZ
GPR1831	3.62909e-27	0.834968	0.622	0.57	1.08441e-22	B_SC2	GPR183
GAPDH1	5.07203e-27	0.584375	0.783	0.758	1.51557e-22	B_SC2	GAPDH
RNASEK	1.82738e-26	0.498471	0.315	0.208	5.4604e-22	B_SC2	RNASEK
DBI	8.2471e-26	0.635723	0.531	0.445	2.46432e-21	B_SC2	DBI
LGALS1	1.52177e-25	0.50491	0.817	0.78	4.54721e-21	B_SC2	LGALS1
NR4A1	3.41527e-25	0.636585	0.572	0.488	1.02052e-20	B_SC2	NR4A1
LSP1	9.13489e-25	0.451204	0.324	0.213	2.7296e-20	B_SC2	LSP1
PICALM	1.1311e-24	0.382895	0.257	0.152	3.37984e-20	B_SC2	PICALM
PPP1R18	1.61738e-24	0.449664	0.393	0.269	4.8329e-20	B_SC2	PPP1R18
SRGN1	4.12458e-24	0.593415	0.746	0.739	1.23246e-19	B_SC2	SRGN
DNAJA4	4.31213e-24	0.565777	0.281	0.177	1.28851e-19	B_SC2	DNAJA4
INTS6	4.7262e-24	0.463299	0.4	0.286	1.41223e-19	B_SC2	INTS6
C16orf72	6.71558e-24	0.478915	0.269	0.168	2.00668e-19	B_SC2	C16orf72
EIF4A1	7.36318e-24	0.793926	0.483	0.407	2.20019e-19	B_SC2	EIF4A1
EFHD2	1.3303e-23	0.538241	0.336	0.235	3.97508e-19	B_SC2	EFHD2
VMP1	1.53034e-23	0.607725	0.419	0.314	4.57281e-19	B_SC2	VMP1
JMJD1C	1.58919e-23	0.516322	0.507	0.406	4.74865e-19	B_SC2	JMJD1C
LAPTM4A	1.87138e-23	0.593054	0.424	0.321	5.59187e-19	B_SC2	LAPTM4A
PLIN2	3.99257e-23	0.861708	0.325	0.229	1.19302e-18	B_SC2	PLIN2
CPEB4	1.184e-22	0.452353	0.345	0.233	3.53791e-18	B_SC2	CPEB4
SRSF3	1.31895e-22	0.557838	0.598	0.538	3.94114e-18	B_SC2	SRSF3
DNAJB6	7.49932e-22	0.305867	0.678	0.594	2.24087e-17	B_SC2	DNAJB6
ZC3H12A	8.45603e-22	0.463456	0.386	0.276	2.52675e-17	B_SC2	ZC3H12A
PPIF	3.2684e-21	0.717687	0.266	0.178	9.76631e-17	B_SC2	PPIF
RAC1	4.7925e-21	0.614274	0.518	0.455	1.43205e-16	B_SC2	RAC1
NEU1	5.08004e-21	0.374579	0.287	0.187	1.51797e-16	B_SC2	NEU1
IQGAP1	8.09093e-21	0.449781	0.48	0.38	2.41765e-16	B_SC2	IQGAP1
AFF4	8.766e-21	0.380812	0.394	0.28	2.61937e-16	B_SC2	AFF4
LY6E	1.82317e-20	0.614414	0.562	0.483	5.44782e-16	B_SC2	LY6E
ZEB2	2.28907e-20	0.513007	0.402	0.303	6.83998e-16	B_SC2	ZEB2
NR4A2	2.80892e-20	0.840784	0.525	0.468	8.39334e-16	B_SC2	NR4A2
ARL4A	3.33094e-20	0.488264	0.275	0.181	9.95317e-16	B_SC2	ARL4A
FLNA	6.31863e-20	0.57217	0.388	0.287	1.88807e-15	B_SC2	FLNA
UBE2S	6.62013e-20	0.458009	0.386	0.29	1.97816e-15	B_SC2	UBE2S
GSTP1	8.50772e-20	0.538764	0.465	0.372	2.54219e-15	B_SC2	GSTP1
DNAJB4	1.62489e-19	0.451108	0.324	0.227	4.85534e-15	B_SC2	DNAJB4
CD441	2.24517e-19	0.557424	0.687	0.663	6.70881e-15	B_SC2	CD44
PRNP	2.30398e-19	0.475946	0.332	0.232	6.88452e-15	B_SC2	PRNP
TPM4	2.51974e-19	0.568672	0.469	0.386	7.52924e-15	B_SC2	TPM4
CFL11	3.69038e-19	0.37842	0.789	0.759	1.10272e-14	B_SC2	CFL1
BNIP3L	3.84902e-19	0.545241	0.297	0.201	1.15013e-14	B_SC2	BNIP3L
SPAG9	6.01567e-19	0.536786	0.454	0.368	1.79754e-14	B_SC2	SPAG9
PLEKHB2	7.27745e-19	0.477585	0.33	0.236	2.17457e-14	B_SC2	PLEKHB2
ISG15	9.88443e-19	0.668777	0.645	0.588	2.95357e-14	B_SC2	ISG15
PPP1R10	1.64747e-18	0.441984	0.398	0.306	4.9228e-14	B_SC2	PPP1R10
MAP1LC3B	2.98147e-18	0.521089	0.567	0.507	8.90892e-14	B_SC2	MAP1LC3B
TYMP	3.19862e-18	0.481792	0.521	0.437	9.55778e-14	B_SC2	TYMP
AP2S1	3.4622e-18	0.497156	0.3	0.208	1.03454e-13	B_SC2	AP2S1
GNA13	4.28163e-18	0.457182	0.361	0.268	1.27939e-13	B_SC2	GNA13
PPP1CB	5.88559e-18	0.493784	0.383	0.293	1.75867e-13	B_SC2	PPP1CB
MCL1	1.98641e-17	0.425144	0.602	0.538	5.93559e-13	B_SC2	MCL1
COTL1	4.86268e-17	0.409223	0.536	0.457	1.45302e-12	B_SC2	COTL1
EIF4G2	4.88299e-17	0.443407	0.586	0.517	1.45908e-12	B_SC2	EIF4G2
HLA-DPB1	6.298e-17	0.518902	0.888	0.874	1.88191e-12	B_SC2	HLA-DPB1
TUBA1C	7.9919e-17	0.51532	0.375	0.288	2.38806e-12	B_SC2	TUBA1C
SEC11A	6.74417e-16	0.407559	0.368	0.28	2.01523e-11	B_SC2	SEC11A
YBX31	1.0571e-15	0.442296	0.401	0.31	3.15871e-11	B_SC2	YBX3
MYL6	1.74893e-15	0.344225	0.835	0.832	5.22598e-11	B_SC2	MYL6
ARRDC3	2.12873e-15	0.413807	0.261	0.181	6.36084e-11	B_SC2	ARRDC3
PNRC1	4.44536e-15	0.336693	0.792	0.794	1.32832e-10	B_SC2	PNRC1
CKS2	8.61051e-15	0.543023	0.437	0.376	2.57291e-10	B_SC2	CKS2
ZC3HAV1	8.89837e-15	0.37068	0.376	0.286	2.65892e-10	B_SC2	ZC3HAV1
CALM1	1.14477e-14	0.34299	0.726	0.706	3.42069e-10	B_SC2	CALM1
ARL8B	1.42016e-14	0.465547	0.289	0.213	4.24359e-10	B_SC2	ARL8B
IFRD1	1.48027e-14	0.382692	0.404	0.321	4.4232e-10	B_SC2	IFRD1
ZNF331	1.99671e-14	0.49691	0.336	0.252	5.96636e-10	B_SC2	ZNF331
GNG5	2.62998e-14	0.537612	0.509	0.467	7.85865e-10	B_SC2	GNG5
TNF	2.8477e-14	0.547428	0.372	0.292	8.50922e-10	B_SC2	TNF
TOB2	2.85041e-14	0.305739	0.259	0.179	8.5173e-10	B_SC2	TOB2
ANXA11	3.12653e-14	0.365255	0.256	0.178	9.34239e-10	B_SC2	ANXA11
PPP1R15B	3.86385e-14	0.372342	0.366	0.279	1.15456e-09	B_SC2	PPP1R15B
RBPJ	4.02993e-14	0.37231	0.3	0.223	1.20418e-09	B_SC2	RBPJ
RAB7A	4.29785e-14	0.470159	0.377	0.301	1.28424e-09	B_SC2	RAB7A
ATP5F1E	5.31709e-14	0.277372	0.877	0.883	1.5888e-09	B_SC2	ATP5F1E
SSR3	8.24748e-14	0.287913	0.313	0.225	2.46443e-09	B_SC2	SSR3
CLK1	8.92492e-14	0.295972	0.549	0.468	2.66686e-09	B_SC2	CLK1
STX11	1.66753e-13	0.385884	0.286	0.21	4.98275e-09	B_SC2	STX11
WDR26	2.77387e-13	0.31398	0.3	0.215	8.28859e-09	B_SC2	WDR26
LAMTOR4	1.14201e-12	0.3513	0.377	0.291	3.41245e-08	B_SC2	LAMTOR4
HCST1	1.31778e-12	0.304773	0.408	0.318	3.93766e-08	B_SC2	HCST
SH3BGRL	1.56763e-12	0.367179	0.427	0.349	4.68423e-08	B_SC2	SH3BGRL
CAPZB	2.27468e-12	0.441019	0.368	0.29	6.79697e-08	B_SC2	CAPZB
PNPLA8	3.11159e-12	0.338774	0.317	0.237	9.29776e-08	B_SC2	PNPLA8
RAB1A	8.41962e-12	0.323991	0.252	0.18	2.51587e-07	B_SC2	RAB1A
CTSS	9.0568e-12	0.478222	0.571	0.528	2.70626e-07	B_SC2	CTSS
GMFG	1.31954e-11	0.315323	0.307	0.23	3.94292e-07	B_SC2	GMFG
RNH1	1.44086e-11	0.389661	0.374	0.303	4.30543e-07	B_SC2	RNH1
LITAF1	1.99909e-11	0.467014	0.502	0.451	5.97348e-07	B_SC2	LITAF
EID1	2.54247e-11	0.314432	0.311	0.234	7.59715e-07	B_SC2	EID1
DDX3X	4.42865e-11	0.332035	0.684	0.663	1.32333e-06	B_SC2	DDX3X
RAB5C	8.63058e-11	0.398432	0.29	0.219	2.5789e-06	B_SC2	RAB5C
HLA-DMA1	2.32584e-10	0.354883	0.629	0.62	6.94985e-06	B_SC2	HLA-DMA
DRAP1	3.01102e-10	0.315967	0.471	0.404	8.99723e-06	B_SC2	DRAP1
HSPA51	3.16199e-10	0.282245	0.476	0.418	9.44833e-06	B_SC2	HSPA5
IFITM2	3.22678e-10	0.36582	0.516	0.453	9.64194e-06	B_SC2	IFITM2
MRPL18	5.24385e-10	0.378223	0.469	0.412	1.56692e-05	B_SC2	MRPL18
CTSH	7.0823e-10	0.354458	0.41	0.351	2.11626e-05	B_SC2	CTSH
FABP51	9.37978e-10	0.533097	0.357	0.293	2.80277e-05	B_SC2	FABP5
CELF2	1.03073e-09	0.257187	0.313	0.24	3.07991e-05	B_SC2	CELF2
YME1L1	1.0368e-09	0.303488	0.414	0.341	3.09806e-05	B_SC2	YME1L1
NDFIP1	1.79583e-09	0.26677	0.251	0.186	5.36612e-05	B_SC2	NDFIP1
HNRNPH1	1.84444e-09	0.34455	0.596	0.572	5.51136e-05	B_SC2	HNRNPH1
CALR	1.90042e-09	0.383754	0.588	0.562	5.67865e-05	B_SC2	CALR
BRD2	2.92245e-09	0.418047	0.545	0.518	8.73257e-05	B_SC2	BRD2
ATOX1	3.07679e-09	0.450022	0.258	0.2	9.19376e-05	B_SC2	ATOX1
PABPC4	3.13201e-09	0.354995	0.288	0.225	9.35875e-05	B_SC2	PABPC4
NDUFB1	3.42793e-09	0.351894	0.26	0.199	0.00010243	B_SC2	NDUFB1
SEM1	4.79635e-09	0.328392	0.353	0.284	0.00014332	B_SC2	SEM1
ATP5PD	7.60116e-09	0.30636	0.3	0.232	0.00022713	B_SC2	ATP5PD
IER2	9.94506e-09	0.461205	0.68	0.68	0.000297168	B_SC2	IER2
DDIT4	1.42963e-08	0.516073	0.427	0.378	0.000427189	B_SC2	DDIT4
C9orf16	1.43849e-08	0.337112	0.341	0.28	0.000429834	B_SC2	C9orf16
PLEKHO1	1.94603e-08	0.289255	0.391	0.325	0.000581493	B_SC2	PLEKHO1
POLR2L	2.05421e-08	0.451726	0.386	0.328	0.000613818	B_SC2	POLR2L
BLOC1S1	3.03656e-08	0.290539	0.27	0.209	0.000907354	B_SC2	BLOC1S1
CD81	6.24957e-08	0.522887	0.504	0.461	0.00186743	B_SC2	CD81
YPEL5	6.89143e-08	0.29538	0.442	0.385	0.00205923	B_SC2	YPEL5
TNFRSF1B1	7.21404e-08	0.502512	0.27	0.214	0.00215563	B_SC2	TNFRSF1B
MACF1	7.57842e-08	0.263381	0.276	0.216	0.00226451	B_SC2	MACF1
TRA2B	1.161e-07	0.254253	0.61	0.566	0.00346918	B_SC2	TRA2B
ARHGDIB	1.22356e-07	0.314792	0.433	0.38	0.00365612	B_SC2	ARHGDIB
STAT1	2.63173e-07	0.263838	0.275	0.218	0.00786386	B_SC2	STAT1
MALT1	4.59392e-07	0.268022	0.286	0.231	0.0137271	B_SC2	MALT1
ARIH1	4.97411e-07	0.280803	0.331	0.271	0.0148631	B_SC2	ARIH1
RHEB	5.4715e-07	0.382685	0.431	0.389	0.0163494	B_SC2	RHEB
B4GALT1	7.1917e-07	0.323043	0.341	0.29	0.0214895	B_SC2	B4GALT1
LDHA1	7.22934e-07	0.38085	0.501	0.46	0.021602	B_SC2	LDHA
CCNL1	7.26016e-07	0.251716	0.631	0.624	0.0216941	B_SC2	CCNL1
GSTO1	1.23822e-06	0.405992	0.321	0.272	0.0369993	B_SC2	GSTO1
FUS	1.36305e-06	0.292219	0.596	0.59	0.0407293	B_SC2	FUS
MAP3K8	1.5269e-06	0.312581	0.427	0.38	0.0456254	B_SC2	MAP3K8
SYAP1	1.9574e-06	0.263707	0.272	0.217	0.0584891	B_SC2	SYAP1
GNB2	2.56837e-06	0.276095	0.33	0.279	0.0767454	B_SC2	GNB2
GLA1	3.74013e-06	0.2958	0.353	0.306	0.111759	B_SC2	GLA
MAPKAPK2	4.02529e-06	0.28093	0.26	0.211	0.12028	B_SC2	MAPKAPK2
IVNS1ABP	4.34692e-06	0.258374	0.266	0.216	0.12989	B_SC2	IVNS1ABP
SAP18	4.94149e-06	0.310957	0.566	0.557	0.147657	B_SC2	SAP18
C6orf62	6.11025e-06	0.27913	0.323	0.271	0.182581	B_SC2	C6orf62
MX1	1.09993e-05	0.252088	0.311	0.262	0.328672	B_SC2	MX1
IRF1	1.12798e-05	0.309775	0.452	0.408	0.337052	B_SC2	IRF1
COX8A	1.16846e-05	0.287457	0.443	0.402	0.349147	B_SC2	COX8A
ATP1B31	1.61682e-05	0.354025	0.507	0.482	0.483122	B_SC2	ATP1B3
RBM3	1.6962e-05	0.266309	0.511	0.481	0.506841	B_SC2	RBM3
ETF1	1.86588e-05	0.256213	0.347	0.296	0.557542	B_SC2	ETF1
CAPZA2	3.66145e-05	0.265592	0.266	0.219	1	B_SC2	CAPZA2
ARPC5	4.1785e-05	0.341415	0.484	0.469	1	B_SC2	ARPC5
SEC61G	4.2873e-05	0.354287	0.395	0.355	1	B_SC2	SEC61G
PEBP1	4.46635e-05	0.270235	0.334	0.286	1	B_SC2	PEBP1
PKM1	4.46871e-05	0.311772	0.446	0.412	1	B_SC2	PKM
ARF4	0.000235221	0.264086	0.399	0.366	1	B_SC2	ARF4
TUBB4B1	0.000276789	0.250224	0.524	0.512	1	B_SC2	TUBB4B
CLTA	0.000717715	0.271881	0.371	0.332	1	B_SC2	CLTA
TXN1	0.00159514	0.676486	0.632	0.639	1	B_SC2	TXN
CANX	0.00203362	0.295113	0.336	0.31	1	B_SC2	CANX
COX6B1	0.00373242	0.260038	0.521	0.509	1	B_SC2	COX6B1
NDUFA4	0.00475098	0.258148	0.484	0.474	1	B_SC2	NDUFA4
CD521	0.00587647	0.32794	0.529	0.54	1	B_SC2	CD52
MTRNR2L8	0.00919477	0.262182	0.473	0.461	1	B_SC2	MTRNR2L8
IER5	0	2.23816	0.939	0.73	0	B_SC3	IER5
DNAJB11	0	2.08061	0.95	0.496	0	B_SC3	DNAJB1
CACYBP	0	2.06856	0.899	0.484	0	B_SC3	CACYBP
HSP90AA1	0	2.0565	0.994	0.953	0	B_SC3	HSP90AA1
HSPA1A1	0	1.87507	0.986	0.775	0	B_SC3	HSPA1A
HSPH11	0	1.81818	0.936	0.587	0	B_SC3	HSPH1
HSPA1B1	0	1.817	0.945	0.471	0	B_SC3	HSPA1B
HSPB1	0	1.80602	0.93	0.693	0	B_SC3	HSPB1
UBC1	0	1.73106	0.992	0.927	0	B_SC3	UBC
DEDD2	0	1.71955	0.722	0.197	0	B_SC3	DEDD2
HSPE1	0	1.66968	0.971	0.826	0	B_SC3	HSPE1
DNAJA11	0	1.58657	0.94	0.752	0	B_SC3	DNAJA1
BAG31	0	1.57784	0.596	0.142	0	B_SC3	BAG3
UBB1	1.4164e-293	1.30019	0.951	0.785	4.23235e-289	B_SC3	UBB
HSPA81	1.73116e-290	1.35326	0.948	0.763	5.17287e-286	B_SC3	HSPA8
CHORDC1	3.06589e-282	1.6035	0.817	0.472	9.16119e-278	B_SC3	CHORDC1
HSPD1	1.75608e-280	1.53748	0.948	0.845	5.24733e-276	B_SC3	HSPD1
TXNIP	3.3105e-260	1.70599	0.787	0.411	9.89209e-256	B_SC3	TXNIP
HSP90AB1	1.14109e-254	1.16445	0.985	0.941	3.40969e-250	B_SC3	HSP90AB1
ZFAND2A1	1.17662e-251	1.59132	0.648	0.267	3.51586e-247	B_SC3	ZFAND2A
CD79B1	3.08853e-250	1.29643	0.634	0.236	9.22883e-246	B_SC3	CD79B
AHSA1	6.49487e-237	1.30802	0.764	0.42	1.94073e-232	B_SC3	AHSA1
CLK11	7.35845e-227	1.28779	0.763	0.43	2.19878e-222	B_SC3	CLK1
CGAS	2.78272e-226	1.41466	0.579	0.23	8.31504e-222	B_SC3	CGAS
HSPA61	8.3203e-215	2.08978	0.636	0.28	2.48619e-210	B_SC3	HSPA6
DNAJB61	9.75105e-215	1.3317	0.815	0.571	2.91371e-210	B_SC3	DNAJB6
MRPL181	4.44003e-203	1.29059	0.693	0.372	1.32673e-198	B_SC3	MRPL18
RHEBL1	1.28612e-176	0.914193	0.288	0.059	3.84305e-172	B_SC3	RHEBL1
GPBP1	3.57205e-176	0.986043	0.905	0.758	1.06736e-171	B_SC3	GPBP1
PPP1R15A1	4.96659e-175	1.0051	0.909	0.742	1.48407e-170	B_SC3	PPP1R15A
FKBP4	1.15845e-171	1.43096	0.758	0.527	3.46155e-167	B_SC3	FKBP4
HSPA4	9.84808e-168	1.19349	0.68	0.395	2.9427e-163	B_SC3	HSPA4
STIP1	3.9058e-159	1.08848	0.633	0.345	1.16709e-154	B_SC3	STIP1
2022-06-01	5.93431e-155	1.08523	0.82	0.552	1.77323e-150	B_SC3	JUN
SLC5A3	6.48084e-155	1.10836	0.52	0.224	1.93654e-150	B_SC3	SLC5A3
TAF7	4.93843e-150	1.04426	0.752	0.506	1.47565e-145	B_SC3	TAF7
TCP1	2.35791e-147	0.981538	0.728	0.469	7.04566e-143	B_SC3	TCP1
DNAJB41	2.48487e-144	0.905953	0.487	0.198	7.42503e-140	B_SC3	DNAJB4
AZIN1	1.09567e-141	1.02258	0.534	0.257	3.27396e-137	B_SC3	AZIN1
TRIM26	1.88684e-138	0.982357	0.402	0.151	5.63806e-134	B_SC3	TRIM26
ZC3HAV11	1.26151e-137	1.04798	0.539	0.258	3.76953e-133	B_SC3	ZC3HAV1
CCT4	6.23877e-136	1.0123	0.697	0.46	1.86421e-131	B_SC3	CCT4
SP110	9.47466e-136	0.93817	0.58	0.292	2.83112e-131	B_SC3	SP110
ST13	2.21755e-135	0.948721	0.803	0.632	6.62625e-131	B_SC3	ST13
ABHD3	5.70009e-132	0.875563	0.494	0.216	1.70324e-127	B_SC3	ABHD3
TRA2B1	1.18778e-127	0.958735	0.754	0.54	3.54921e-123	B_SC3	TRA2B
MS4A11	3.42555e-125	0.668752	0.96	0.752	1.02359e-120	B_SC3	MS4A1
XAF1	1.11645e-124	0.862859	0.578	0.293	3.33606e-120	B_SC3	XAF1
NKRF	3.77092e-113	0.870177	0.309	0.102	1.12679e-108	B_SC3	NKRF
SNX3	1.22795e-111	0.916005	0.737	0.544	3.66923e-107	B_SC3	SNX3
IER5L	3.57673e-110	0.793062	0.268	0.076	1.06876e-105	B_SC3	IER5L
IFI44L1	8.30044e-107	0.843441	0.667	0.421	2.48026e-102	B_SC3	IFI44L
DUSP11	4.202e-103	0.998227	0.634	0.372	1.2556e-98	B_SC3	DUSP1
MALAT11	5.08529e-101	0.338539	1	0.989	1.51953e-96	B_SC3	MALAT1
MOB4	8.41988e-101	1.014	0.456	0.233	2.51594e-96	B_SC3	MOB4
TNFSF9	1.08069e-100	1.10815	0.394	0.175	3.22921e-96	B_SC3	TNFSF9
NR4A11	2.82352e-100	0.844928	0.694	0.467	8.43695e-96	B_SC3	NR4A1
HIBCH	1.61211e-98	0.728199	0.32	0.119	4.81714e-94	B_SC3	HIBCH
CD69	1.30716e-95	0.95313	0.797	0.613	3.90591e-91	B_SC3	CD69
PTGES3	1.74242e-95	1.03809	0.823	0.758	5.20654e-91	B_SC3	PTGES3
PPM1K	1.68204e-93	0.912788	0.468	0.243	5.0261e-89	B_SC3	PPM1K
CD24	7.57494e-92	0.83132	0.375	0.162	2.26347e-87	B_SC3	CD24
STK17A1	1.19361e-91	0.853215	0.666	0.455	3.56661e-87	B_SC3	STK17A
TUBA1A1	5.18945e-90	0.909008	0.548	0.315	1.55066e-85	B_SC3	TUBA1A
HERC5	5.54981e-90	0.716426	0.289	0.103	1.65834e-85	B_SC3	HERC5
KBTBD8	9.55762e-89	0.754205	0.347	0.147	2.85591e-84	B_SC3	KBTBD8
DNAJA41	2.04118e-88	0.871346	0.37	0.162	6.09925e-84	B_SC3	DNAJA4
CD371	2.8875e-88	0.54397	0.952	0.814	8.62814e-84	B_SC3	CD37
IDI1	8.35199e-88	0.809745	0.596	0.385	2.49566e-83	B_SC3	IDI1
EIF2AK2	1.38397e-87	0.739675	0.486	0.262	4.13545e-83	B_SC3	EIF2AK2
SERPINH11	1.86199e-87	0.853767	0.302	0.113	5.56382e-83	B_SC3	SERPINH1
CD522	2.58733e-86	0.784907	0.703	0.507	7.73119e-82	B_SC3	CD52
RBM39	5.05479e-83	0.604452	0.859	0.751	1.51042e-78	B_SC3	RBM39
COPA	4.16597e-82	0.801559	0.511	0.307	1.24483e-77	B_SC3	COPA
BCAS2	8.64959e-81	1.12758	0.515	0.323	2.58458e-76	B_SC3	BCAS2
LRIF1	6.49274e-80	0.782857	0.379	0.183	1.9401e-75	B_SC3	LRIF1
TRIM221	1.52362e-78	0.66205	0.601	0.384	4.55272e-74	B_SC3	TRIM22
RUNX3	5.71595e-78	0.914062	0.569	0.383	1.70798e-73	B_SC3	RUNX3
MX11	6.40707e-77	0.761422	0.447	0.237	1.9145e-72	B_SC3	MX1
FXR1	2.00007e-75	0.738678	0.594	0.407	5.97641e-71	B_SC3	FXR1
USPL1	6.70751e-75	0.734836	0.33	0.148	2.00427e-70	B_SC3	USPL1
JUND	2.15479e-73	0.624624	0.942	0.882	6.43871e-69	B_SC3	JUND
PPP1R2	1.1346e-70	0.802764	0.619	0.453	3.39029e-66	B_SC3	PPP1R2
ACBD3	1.45865e-70	0.804104	0.495	0.318	4.35859e-66	B_SC3	ACBD3
RSBN1L	2.25663e-69	0.783984	0.521	0.341	6.74302e-65	B_SC3	RSBN1L
CYSLTR1	3.46997e-68	0.655125	0.3	0.131	1.03686e-63	B_SC3	CYSLTR1
EIF5	4.23011e-68	0.658855	0.784	0.671	1.264e-63	B_SC3	EIF5
STAT11	8.50263e-68	0.714993	0.387	0.198	2.54067e-63	B_SC3	STAT1
TSEN34	2.03413e-65	0.644505	0.272	0.116	6.0782e-61	B_SC3	TSEN34
C17orf67	5.69447e-65	0.530796	0.258	0.104	1.70156e-60	B_SC3	C17orf67
ZCCHC10	1.27468e-64	0.691441	0.336	0.165	3.80887e-60	B_SC3	ZCCHC10
EPSTI1	4.92892e-64	0.647464	0.455	0.261	1.47281e-59	B_SC3	EPSTI1
PLAC8	1.98026e-62	0.637317	0.274	0.116	5.91722e-58	B_SC3	PLAC8
SAMD9L	4.72075e-61	0.68996	0.296	0.134	1.41061e-56	B_SC3	SAMD9L
LYL1	8.01634e-59	0.583713	0.263	0.113	2.39536e-54	B_SC3	LYL1
CDC42EP3	1.19719e-57	0.950582	0.475	0.315	3.57732e-53	B_SC3	CDC42EP3
COTL11	2.22236e-56	0.569834	0.614	0.444	6.64062e-52	B_SC3	COTL1
MBOAT7	1.07906e-55	0.587951	0.251	0.109	3.22433e-51	B_SC3	MBOAT7
NECAP2	3.52688e-54	0.6906	0.469	0.312	1.05387e-49	B_SC3	NECAP2
BTG3	3.87984e-54	0.721165	0.49	0.329	1.15933e-49	B_SC3	BTG3
HNRNPU	1.5841e-53	0.492513	0.855	0.771	4.73346e-49	B_SC3	HNRNPU
2022-03-01	1.95923e-53	0.554786	0.308	0.151	5.85438e-49	B_SC3	2022-03-01
DDIT41	2.07741e-53	0.811262	0.533	0.359	6.2075e-49	B_SC3	DDIT4
IFI44	2.28057e-53	0.539346	0.288	0.137	6.81456e-49	B_SC3	IFI44
MUM1	3.32969e-53	0.531481	0.259	0.115	9.94944e-49	B_SC3	MUM1
SOD11	6.11703e-53	0.625685	0.761	0.646	1.82783e-48	B_SC3	SOD1
MTRNR2L121	9.6514e-53	0.371367	0.949	0.884	2.88393e-48	B_SC3	MTRNR2L12
DNAJC7	2.59207e-52	0.622275	0.551	0.403	7.74536e-48	B_SC3	DNAJC7
TRIM381	5.78667e-52	0.682759	0.508	0.334	1.72912e-47	B_SC3	TRIM38
JMJD1C1	1.2191e-51	0.565348	0.572	0.396	3.64279e-47	B_SC3	JMJD1C
JMJD6	1.46952e-51	0.611295	0.371	0.214	4.39106e-47	B_SC3	JMJD6
LGALS11	6.06484e-50	0.49819	0.856	0.773	1.81223e-45	B_SC3	LGALS1
ELF1	1.99869e-49	0.610948	0.73	0.618	5.9723e-45	B_SC3	ELF1
SESN3	8.60995e-49	0.610931	0.402	0.238	2.57274e-44	B_SC3	SESN3
NUDT4	1.21825e-48	0.759574	0.399	0.248	3.64024e-44	B_SC3	NUDT4
SRSF31	7.89203e-48	0.554699	0.666	0.527	2.35822e-43	B_SC3	SRSF3
TSPYL2	1.05969e-47	0.614163	0.496	0.34	3.16645e-43	B_SC3	TSPYL2
MX2	1.23914e-46	0.502895	0.269	0.131	3.70268e-42	B_SC3	MX2
NUDC	1.33762e-46	0.701495	0.638	0.536	3.99694e-42	B_SC3	NUDC
PMAIP1	7.83378e-46	0.584205	0.704	0.588	2.34081e-41	B_SC3	PMAIP1
EMB	7.01312e-45	0.495341	0.286	0.148	2.09559e-40	B_SC3	EMB
EAF2	3.50198e-44	0.554268	0.293	0.155	1.04643e-39	B_SC3	EAF2
RSRC2	3.79643e-44	0.55766	0.673	0.565	1.13441e-39	B_SC3	RSRC2
PLEKHF2	4.30316e-44	0.579128	0.381	0.236	1.28583e-39	B_SC3	PLEKHF2
IRF8	7.54035e-44	0.573535	0.641	0.505	2.25313e-39	B_SC3	IRF8
CDKN2D	9.6284e-44	0.599313	0.418	0.261	2.87706e-39	B_SC3	CDKN2D
RAC2	3.38726e-43	0.527435	0.572	0.436	1.01215e-38	B_SC3	RAC2
CWF19L2	7.79187e-43	0.537194	0.337	0.192	2.32829e-38	B_SC3	CWF19L2
CKS21	2.70235e-42	0.630966	0.509	0.364	8.0749e-38	B_SC3	CKS2
TRA2A	6.13308e-42	0.556475	0.475	0.331	1.83263e-37	B_SC3	TRA2A
LBH	6.5172e-42	0.487636	0.252	0.122	1.9474e-37	B_SC3	LBH
PLSCR11	6.92963e-42	0.515759	0.311	0.171	2.07064e-37	B_SC3	PLSCR1
SH3BP5	1.01144e-40	0.595139	0.487	0.341	3.0223e-36	B_SC3	SH3BP5
CD53	1.58595e-40	0.510853	0.633	0.509	4.73898e-36	B_SC3	CD53
RAB11FIP1	6.6892e-40	0.600116	0.616	0.478	1.9988e-35	B_SC3	RAB11FIP1
UBE2H	8.2111e-40	0.583806	0.447	0.314	2.45356e-35	B_SC3	UBE2H
FCHSD2	1.07669e-39	0.450546	0.345	0.203	3.21726e-35	B_SC3	FCHSD2
BANK11	1.27115e-39	0.324715	0.754	0.574	3.79833e-35	B_SC3	BANK1
LTB1	9.95186e-39	0.481755	0.729	0.574	2.97371e-34	B_SC3	LTB
RNF2131	2.19462e-38	0.416331	0.502	0.355	6.55773e-34	B_SC3	RNF213
ARHGDIB1	2.20193e-38	0.420707	0.518	0.365	6.57958e-34	B_SC3	ARHGDIB
LY6E1	3.68121e-38	0.463853	0.612	0.475	1.09998e-33	B_SC3	LY6E
SNAP23	7.84891e-38	0.612128	0.564	0.434	2.34533e-33	B_SC3	SNAP23
ANKRD37	1.20878e-37	0.626751	0.347	0.214	3.61195e-33	B_SC3	ANKRD37
ACTG11	1.93686e-37	0.413293	0.701	0.595	5.78753e-33	B_SC3	ACTG1
SLBP	4.96476e-37	0.645943	0.387	0.26	1.48352e-32	B_SC3	SLBP
HSH2D	7.87615e-37	0.46779	0.284	0.159	2.35347e-32	B_SC3	HSH2D
CREBRF	1.32133e-36	0.522845	0.536	0.402	3.94827e-32	B_SC3	CREBRF
ZC3H12A1	3.18023e-36	0.627323	0.405	0.275	9.50284e-32	B_SC3	ZC3H12A
SP1401	3.80807e-36	0.44939	0.442	0.295	1.13789e-31	B_SC3	SP140
TMEM1561	4.41721e-36	0.499864	0.406	0.264	1.31991e-31	B_SC3	TMEM156
MTCH1	1.01479e-35	0.508277	0.508	0.382	3.0323e-31	B_SC3	MTCH1
TERF2IP	3.2833e-35	0.492246	0.596	0.493	9.81084e-31	B_SC3	TERF2IP
PPP1R181	6.00279e-35	0.629759	0.401	0.27	1.79369e-30	B_SC3	PPP1R18
SLC2A31	6.89779e-35	0.468502	0.428	0.288	2.06113e-30	B_SC3	SLC2A3
C3orf38	2.38688e-34	0.486972	0.256	0.142	7.13224e-30	B_SC3	C3orf38
CIRBP	3.52409e-34	0.375631	0.696	0.591	1.05303e-29	B_SC3	CIRBP
SELENOW	3.91415e-34	0.58514	0.44	0.314	1.16959e-29	B_SC3	SELENOW
AIM2	5.6233e-34	0.488329	0.327	0.199	1.6803e-29	B_SC3	AIM2
IFITM1	2.15174e-33	0.511191	0.407	0.272	6.42962e-29	B_SC3	IFITM1
RALGPS21	3.83945e-33	0.414128	0.429	0.288	1.14727e-28	B_SC3	RALGPS2
BST2	6.51023e-33	0.442324	0.661	0.563	1.94532e-28	B_SC3	BST2
ZNF394	1.2806e-32	0.41506	0.304	0.184	3.82657e-28	B_SC3	ZNF394
MRPL44	2.47498e-32	0.499547	0.349	0.222	7.39549e-28	B_SC3	MRPL44
DOCK8	3.29168e-32	0.444646	0.32	0.197	9.83586e-28	B_SC3	DOCK8
RNASET2	6.33308e-32	0.408013	0.527	0.4	1.89239e-27	B_SC3	RNASET2
RIPK2	4.24078e-31	0.595796	0.386	0.269	1.26719e-26	B_SC3	RIPK2
TMEM154	9.01988e-31	0.380581	0.263	0.148	2.69523e-26	B_SC3	TMEM154
DYNLL11	2.81357e-30	0.583443	0.577	0.481	8.40722e-26	B_SC3	DYNLL1
NUFIP2	3.94974e-30	0.470113	0.531	0.42	1.18022e-25	B_SC3	NUFIP2
ITGA41	4.8524e-30	0.462632	0.351	0.227	1.44995e-25	B_SC3	ITGA4
GADD45B1	8.90592e-30	0.615938	0.693	0.58	2.66118e-25	B_SC3	GADD45B
TMEM243	2.10319e-29	0.500944	0.52	0.416	6.28454e-25	B_SC3	TMEM243
STX71	2.71824e-29	0.501268	0.407	0.284	8.12237e-25	B_SC3	STX7
PDLIM1	8.8919e-29	0.36455	0.257	0.148	2.65699e-24	B_SC3	PDLIM1
HIKESHI	2.94203e-28	0.419004	0.269	0.162	8.79109e-24	B_SC3	HIKESHI
DNTTIP2	3.84804e-28	0.509178	0.511	0.41	1.14983e-23	B_SC3	DNTTIP2
HBP1	4.51571e-28	0.430711	0.367	0.251	1.34934e-23	B_SC3	HBP1
OTUD1	5.20286e-28	0.511448	0.341	0.23	1.55467e-23	B_SC3	OTUD1
LIMD21	8.68255e-28	0.400258	0.52	0.411	2.59443e-23	B_SC3	LIMD2
NCF1	9.18927e-28	0.342662	0.26	0.151	2.74585e-23	B_SC3	NCF1
CCNL11	2.22249e-27	0.436952	0.685	0.614	6.64101e-23	B_SC3	CCNL1
BTN2A2	4.72612e-27	0.420115	0.365	0.248	1.41221e-22	B_SC3	BTN2A2
LAT2	9.65482e-27	0.45981	0.413	0.297	2.88496e-22	B_SC3	LAT2
COQ10B	1.05317e-26	0.424745	0.296	0.19	3.14697e-22	B_SC3	COQ10B
NFKBIE	1.68277e-26	0.473208	0.439	0.329	5.02828e-22	B_SC3	NFKBIE
ACAP11	4.50294e-26	0.3733	0.431	0.315	1.34552e-21	B_SC3	ACAP1
TSC22D31	5.78415e-26	0.569342	0.505	0.395	1.72836e-21	B_SC3	TSC22D3
MBNL2	8.82484e-26	0.458252	0.34	0.23	2.63695e-21	B_SC3	MBNL2
IFI301	1.0002e-25	0.371224	0.257	0.152	2.98869e-21	B_SC3	IFI30
SBDS	1.29105e-25	0.448963	0.448	0.343	3.85779e-21	B_SC3	SBDS
YPEL51	1.36715e-25	0.414354	0.488	0.378	4.08519e-21	B_SC3	YPEL5
MIR29B2CHG	2.3439e-25	0.465692	0.311	0.207	7.00382e-21	B_SC3	MIR29B2CHG
RIPOR21	2.71208e-25	0.362464	0.385	0.266	8.10396e-21	B_SC3	RIPOR2
H3F3B1	6.72046e-25	0.273534	0.957	0.919	2.00814e-20	B_SC3	H3F3B
NT5C3A	1.32576e-24	0.490479	0.337	0.232	3.96149e-20	B_SC3	NT5C3A
NEU11	1.45734e-24	0.433132	0.291	0.188	4.35469e-20	B_SC3	NEU1
MTPN	1.58391e-24	0.449401	0.627	0.559	4.73288e-20	B_SC3	MTPN
CASP4	3.49293e-24	0.349486	0.309	0.203	1.04372e-19	B_SC3	CASP4
XIST	4.24664e-24	0.315721	0.635	0.534	1.26894e-19	B_SC3	XIST
EIF4A2	4.3054e-24	0.322956	0.809	0.74	1.2865e-19	B_SC3	EIF4A2
NOP58	4.40536e-24	0.450134	0.479	0.383	1.31637e-19	B_SC3	NOP58
KDM5A	4.43471e-24	0.432842	0.365	0.261	1.32514e-19	B_SC3	KDM5A
GSTK1	4.67867e-24	0.435187	0.363	0.263	1.39803e-19	B_SC3	GSTK1
MTRNR2L81	1.31063e-23	0.2991	0.556	0.446	3.91629e-19	B_SC3	MTRNR2L8
U62317.5	1.50075e-23	0.399003	0.294	0.188	4.48439e-19	B_SC3	U62317.5
LSM2	2.20295e-23	0.455228	0.31	0.214	6.58264e-19	B_SC3	LSM2
SELL1	1.62019e-22	0.398324	0.314	0.207	4.84128e-18	B_SC3	SELL
PELI1	2.12883e-22	0.482343	0.444	0.346	6.36116e-18	B_SC3	PELI1
ZNF106	4.77275e-22	0.482297	0.306	0.207	1.42614e-17	B_SC3	ZNF106
IRF7	5.2729e-22	0.342584	0.4	0.299	1.57559e-17	B_SC3	IRF7
BCL10	5.69297e-22	0.436982	0.308	0.212	1.70112e-17	B_SC3	BCL10
MIDN1	1.1921e-21	0.421923	0.321	0.221	3.56213e-17	B_SC3	MIDN
CD701	1.75792e-21	0.438777	0.604	0.504	5.25285e-17	B_SC3	CD70
PKIG	2.68536e-21	0.341254	0.441	0.329	8.02412e-17	B_SC3	PKIG
IRF11	8.67348e-21	0.352056	0.5	0.4	2.59172e-16	B_SC3	IRF1
PAG1	9.78144e-21	0.398935	0.287	0.192	2.92279e-16	B_SC3	PAG1
LNPEP1	1.15695e-20	0.387808	0.308	0.211	3.4571e-16	B_SC3	LNPEP
MOB1A	1.78377e-20	0.316198	0.62	0.534	5.33008e-16	B_SC3	MOB1A
LRRFIP1	2.07967e-20	0.422724	0.606	0.53	6.21425e-16	B_SC3	LRRFIP1
KCNN4	2.24964e-20	0.40672	0.279	0.188	6.72214e-16	B_SC3	KCNN4
KMT2E1	4.38139e-20	0.328254	0.729	0.691	1.3092e-15	B_SC3	KMT2E
KLF61	5.75592e-20	0.489339	0.769	0.74	1.71993e-15	B_SC3	KLF6
EIF2AK3	1.72367e-19	0.412886	0.336	0.242	5.15048e-15	B_SC3	EIF2AK3
TNF1	6.04491e-19	0.523745	0.393	0.29	1.80628e-14	B_SC3	TNF
RAB30	7.03239e-19	0.390318	0.296	0.205	2.10135e-14	B_SC3	RAB30
SMCHD11	7.45107e-19	0.282611	0.656	0.57	2.22645e-14	B_SC3	SMCHD1
SETX	8.91018e-19	0.326486	0.356	0.262	2.66245e-14	B_SC3	SETX
TNFAIP81	1.73429e-18	0.349232	0.739	0.66	5.18223e-14	B_SC3	TNFAIP8
STAP1	1.77773e-18	0.299547	0.253	0.164	5.31204e-14	B_SC3	STAP1
PNRC11	2.33017e-18	0.268168	0.848	0.784	6.96278e-14	B_SC3	PNRC1
RGS21	2.60467e-18	0.26326	0.375	0.272	7.78301e-14	B_SC3	RGS2
MFAP1	6.0075e-18	0.382521	0.254	0.174	1.7951e-13	B_SC3	MFAP1
MORF4L2	7.38075e-18	0.368739	0.423	0.342	2.20544e-13	B_SC3	MORF4L2
RASSF5	1.28837e-17	0.346847	0.316	0.23	3.84977e-13	B_SC3	RASSF5
RICTOR1	1.50116e-17	0.347206	0.289	0.203	4.4856e-13	B_SC3	RICTOR
ARHGAP15	1.65956e-17	0.299684	0.263	0.175	4.95893e-13	B_SC3	ARHGAP15
KLHL24	2.89572e-17	0.293925	0.275	0.187	8.6527e-13	B_SC3	KLHL24
OSER1	5.35604e-17	0.343017	0.35	0.265	1.60044e-12	B_SC3	OSER1
SNHG8	5.38353e-17	0.315145	0.689	0.632	1.60865e-12	B_SC3	SNHG8
RASGEF1B1	5.99037e-17	0.300203	0.311	0.218	1.78998e-12	B_SC3	RASGEF1B
MCL11	6.40942e-17	0.299509	0.608	0.539	1.9152e-12	B_SC3	MCL1
BLNK	1.12189e-16	0.30699	0.287	0.202	3.35231e-12	B_SC3	BLNK
DGKD	1.36139e-16	0.307267	0.259	0.176	4.06796e-12	B_SC3	DGKD
PRR13	2.31597e-16	0.34244	0.507	0.439	6.92036e-12	B_SC3	PRR13
ID31	2.70273e-16	0.68776	0.587	0.524	8.07604e-12	B_SC3	ID3
UTRN1	2.98612e-16	0.302733	0.357	0.264	8.92283e-12	B_SC3	UTRN
ARPC5L1	7.25904e-16	0.389562	0.511	0.452	2.16907e-11	B_SC3	ARPC5L
STK17B	1.06961e-15	0.317473	0.572	0.507	3.19611e-11	B_SC3	STK17B
CNN2	1.3165e-15	0.309537	0.353	0.265	3.93382e-11	B_SC3	CNN2
DDX3X1	1.35572e-15	0.325393	0.701	0.66	4.05103e-11	B_SC3	DDX3X
RABGAP1L	1.89038e-15	0.330983	0.334	0.253	5.64864e-11	B_SC3	RABGAP1L
CCT31	1.97168e-15	0.304715	0.574	0.503	5.89159e-11	B_SC3	CCT3
RASGRP1	2.08392e-15	0.40029	0.259	0.181	6.22697e-11	B_SC3	RASGRP1
SNX21	2.71204e-15	0.32117	0.424	0.345	8.10384e-11	B_SC3	SNX2
UBE2S1	3.36664e-15	0.473709	0.369	0.295	1.00599e-10	B_SC3	UBE2S
ARIH11	8.70404e-15	0.324981	0.347	0.269	2.60085e-10	B_SC3	ARIH1
CHMP5	9.45788e-15	0.315448	0.286	0.212	2.82611e-10	B_SC3	CHMP5
OTULIN	9.74125e-15	0.349257	0.357	0.277	2.91078e-10	B_SC3	OTULIN
IKZF11	2.01959e-14	0.273124	0.488	0.402	6.03475e-10	B_SC3	IKZF1
C1orf52	2.90887e-14	0.294473	0.279	0.204	8.692e-10	B_SC3	C1orf52
DMXL1	3.30859e-14	0.260497	0.25	0.175	9.8864e-10	B_SC3	DMXL1
NT5C	4.77109e-14	0.280378	0.356	0.276	1.42565e-09	B_SC3	NT5C
RHOH1	5.48877e-14	0.353585	0.567	0.505	1.6401e-09	B_SC3	RHOH
CDKN1A1	5.57406e-14	0.281026	0.373	0.288	1.66558e-09	B_SC3	CDKN1A
SMIM141	6.26008e-14	0.399288	0.379	0.296	1.87057e-09	B_SC3	SMIM14
DUSP2	6.34207e-14	0.422122	0.679	0.626	1.89507e-09	B_SC3	DUSP2
DDIT3	7.53652e-14	0.302005	0.459	0.382	2.25199e-09	B_SC3	DDIT3
ZBTB20	7.74425e-14	0.331187	0.486	0.404	2.31406e-09	B_SC3	ZBTB20
HLA-DMB1	1.18439e-13	0.277584	0.42	0.337	3.53907e-09	B_SC3	HLA-DMB
EWSR1	1.23339e-13	0.277741	0.317	0.242	3.6855e-09	B_SC3	EWSR1
TAOK3	1.43936e-13	0.345509	0.316	0.24	4.30095e-09	B_SC3	TAOK3
ASXL1	1.45949e-13	0.409793	0.411	0.346	4.36109e-09	B_SC3	ASXL1
EIF1B	2.04898e-13	0.304391	0.58	0.526	6.12256e-09	B_SC3	EIF1B
DRAM2	2.74978e-13	0.269561	0.306	0.231	8.21663e-09	B_SC3	DRAM2
SFPQ	3.91428e-13	0.259237	0.643	0.588	1.16963e-08	B_SC3	SFPQ
IER21	6.77359e-13	0.287714	0.722	0.673	2.02402e-08	B_SC3	IER2
SNHG71	7.54091e-13	0.320394	0.537	0.476	2.2533e-08	B_SC3	SNHG7
CNOT6L	8.57235e-13	0.291074	0.31	0.238	2.5615e-08	B_SC3	CNOT6L
BANF1	1.2696e-12	0.318688	0.339	0.274	3.79369e-08	B_SC3	BANF1
ZBTB381	1.56437e-12	0.345155	0.309	0.232	4.67449e-08	B_SC3	ZBTB38
PPP3CA	1.74662e-12	0.292107	0.251	0.181	5.21909e-08	B_SC3	PPP3CA
2022-09-06	3.02052e-12	0.281813	0.445	0.379	9.02562e-08	B_SC3	2022-09-06
ARL6IP5	3.98767e-12	0.473634	0.558	0.505	1.19156e-07	B_SC3	ARL6IP5
CCDC59	4.99935e-12	0.332556	0.383	0.318	1.49386e-07	B_SC3	CCDC59
ANXA6	5.35311e-12	0.267834	0.328	0.257	1.59956e-07	B_SC3	ANXA6
LMO4	7.70316e-12	0.36195	0.335	0.268	2.30178e-07	B_SC3	LMO4
ELOVL5	8.07075e-12	0.255643	0.41	0.342	2.41162e-07	B_SC3	ELOVL5
REX1BD	8.60609e-12	0.266831	0.251	0.186	2.57159e-07	B_SC3	REX1BD
BBX1	1.0555e-11	0.262037	0.363	0.29	3.15393e-07	B_SC3	BBX
RBMX	1.44125e-11	0.294073	0.443	0.387	4.30661e-07	B_SC3	RBMX
HECA	1.61102e-11	0.26539	0.251	0.187	4.81388e-07	B_SC3	HECA
ERP29	2.39483e-11	0.257138	0.533	0.495	7.15599e-07	B_SC3	ERP29
MORC31	2.53634e-11	0.305403	0.332	0.269	7.57883e-07	B_SC3	MORC3
ITSN21	2.83495e-11	0.289563	0.551	0.503	8.4711e-07	B_SC3	ITSN2
PTPN6	4.75338e-11	0.250349	0.369	0.301	1.42036e-06	B_SC3	PTPN6
KLF21	5.17866e-11	0.285909	0.426	0.35	1.54744e-06	B_SC3	KLF2
TMPO	5.40459e-11	0.319284	0.355	0.294	1.61495e-06	B_SC3	TMPO
FGFR1OP2	5.47182e-11	0.326552	0.463	0.408	1.63504e-06	B_SC3	FGFR1OP2
ZNF326	1.04339e-10	0.272431	0.253	0.19	3.11776e-06	B_SC3	ZNF326
PSMB9	1.19733e-10	0.260431	0.528	0.483	3.57773e-06	B_SC3	PSMB9
UBE2B	1.51313e-10	0.277034	0.615	0.58	4.5214e-06	B_SC3	UBE2B
ATP6V0A1	1.87262e-10	0.339552	0.304	0.246	5.59559e-06	B_SC3	ATP6V0A1
IFITM21	6.29716e-10	0.321915	0.51	0.455	1.88165e-05	B_SC3	IFITM2
HSBP1	6.45183e-10	0.28464	0.335	0.284	1.92787e-05	B_SC3	HSBP1
CORO1A	1.23119e-09	0.260506	0.546	0.494	3.67891e-05	B_SC3	CORO1A
TACC1	1.68642e-09	0.276219	0.34	0.279	5.03918e-05	B_SC3	TACC1
RBM8A	2.21367e-09	0.278828	0.604	0.581	6.61466e-05	B_SC3	RBM8A
PCSK7	2.88736e-09	0.299172	0.34	0.285	8.62771e-05	B_SC3	PCSK7
SLU7	3.21123e-09	0.279073	0.253	0.2	9.59547e-05	B_SC3	SLU7
NRBF2	4.22366e-09	0.29483	0.273	0.219	0.000126207	B_SC3	NRBF2
UBE2A1	1.48852e-08	0.31356	0.51	0.481	0.000444783	B_SC3	UBE2A
GOLGB1	3.15147e-08	0.305802	0.432	0.387	0.00094169	B_SC3	GOLGB1
EVL	3.7933e-08	0.253359	0.253	0.2	0.00113348	B_SC3	EVL
HNRNPM1	3.92386e-08	0.255458	0.525	0.484	0.00117249	B_SC3	HNRNPM
DDAH2	7.44224e-08	0.264552	0.355	0.303	0.00222382	B_SC3	DDAH2
CIR1	1.53742e-07	0.270343	0.279	0.231	0.00459396	B_SC3	CIR1
TIFA1	1.94836e-07	0.278607	0.379	0.329	0.0058219	B_SC3	TIFA
SUGT1	7.22624e-07	0.256602	0.293	0.248	0.0215927	B_SC3	SUGT1
ITGB1	8.94145e-07	0.315101	0.424	0.395	0.0267179	B_SC3	ITGB1
ZNF3311	3.71414e-06	0.267	0.306	0.259	0.110982	B_SC3	ZNF331
PRNP1	7.01523e-05	0.276971	0.275	0.245	1	B_SC3	PRNP
TAGAP	8.23516e-05	0.280189	0.398	0.374	1	B_SC3	TAGAP
JCHAIN	0	3.99535	0.764	0.099	0	B_SC4	JCHAIN
MZB1	0	3.14701	0.973	0.08	0	B_SC4	MZB1
DERL3	0	1.83336	0.759	0.035	0	B_SC4	DERL3
TRIB1	0	1.33102	0.599	0.052	0	B_SC4	TRIB1
LAG3	0	1.15853	0.433	0.023	0	B_SC4	LAG3
CD38	0	1.15761	0.552	0.025	0	B_SC4	CD38
JSRP1	0	1.08729	0.502	0.025	0	B_SC4	JSRP1
TNFRSF17	0	0.927123	0.446	0.024	0	B_SC4	TNFRSF17
TXNDC5	0	0.863603	0.345	0.016	0	B_SC4	TXNDC5
NUCB2	0	0.784468	0.5	0.038	0	B_SC4	NUCB2
SDC1	0	0.742747	0.365	0.006	0	B_SC4	SDC1
CHPF	0	0.502293	0.379	0.013	0	B_SC4	CHPF
LINC02362	0	0.392504	0.251	0.004	0	B_SC4	LINC02362
PRDM1	2.29618e-300	1.11496	0.549	0.052	6.86123e-296	B_SC4	PRDM1
TENT5C	1.35561e-299	1.22514	0.692	0.086	4.05071e-295	B_SC4	TENT5C
ERN1	6.07699e-298	1.48203	0.623	0.069	1.81586e-293	B_SC4	ERN1
FKBP11	2.46581e-294	1.71959	0.825	0.148	7.36808e-290	B_SC4	FKBP11
SPAG4	1.98015e-278	0.462042	0.32	0.016	5.91688e-274	B_SC4	SPAG4
CREB3L2	1.7244e-266	0.609271	0.399	0.029	5.15269e-262	B_SC4	CREB3L2
PDIA4	2.95278e-255	0.817873	0.51	0.052	8.82321e-251	B_SC4	PDIA4
MEI1	7.61534e-254	0.459319	0.33	0.019	2.27554e-249	B_SC4	MEI1
RRBP1	3.07568e-251	1.18091	0.709	0.107	9.19043e-247	B_SC4	RRBP1
SEL1L	2.7833e-231	1.17846	0.692	0.113	8.31678e-227	B_SC4	SEL1L
SSR4	4.41178e-223	2.74471	0.975	0.581	1.31828e-218	B_SC4	SSR4
PDK1	4.17671e-220	1.0695	0.48	0.054	1.24804e-215	B_SC4	PDK1
FNDC3B	5.47546e-213	0.754411	0.48	0.056	1.63612e-208	B_SC4	FNDC3B
ITM2C	5.53509e-210	1.42828	0.791	0.171	1.65394e-205	B_SC4	ITM2C
SELENOS	1.73577e-206	1.28648	0.808	0.18	5.18666e-202	B_SC4	SELENOS
IFI27L1	1.28403e-204	0.43754	0.3	0.021	3.83681e-200	B_SC4	IFI27L1
LAX1	2.39758e-204	0.669547	0.369	0.034	7.1642e-200	B_SC4	LAX1
RGS11	9.74547e-204	2.01816	0.714	0.141	2.91205e-199	B_SC4	RGS1
CD27	1.47864e-200	1.2219	0.714	0.138	4.41833e-196	B_SC4	CD27
ERLEC1	9.05349e-200	0.809833	0.638	0.103	2.70527e-195	B_SC4	ERLEC1
XBP1	3.27281e-195	2.22638	0.953	0.366	9.77949e-191	B_SC4	XBP1
CITED2	1.53422e-194	1.17273	0.53	0.077	4.5844e-190	B_SC4	CITED2
MIR4435-2HG	1.0817e-192	1.1601	0.372	0.037	3.23223e-188	B_SC4	MIR4435-2HG
MANEA	1.03279e-188	0.449759	0.288	0.021	3.08608e-184	B_SC4	MANEA
ANKRD28	1.03969e-188	1.05261	0.591	0.096	3.1067e-184	B_SC4	ANKRD28
HM13	2.44491e-187	0.958414	0.687	0.127	7.30563e-183	B_SC4	HM13
PRDX4	6.65422e-187	1.32094	0.714	0.158	1.98835e-182	B_SC4	PRDX4
SIL1	9.80358e-182	0.416748	0.369	0.038	2.92941e-177	B_SC4	SIL1
ADA2	2.97638e-181	0.504552	0.429	0.051	8.89373e-177	B_SC4	ADA2
ARSA	9.00724e-169	0.409884	0.337	0.034	2.69145e-164	B_SC4	ARSA
SSR31	7.61155e-167	1.12991	0.805	0.215	2.27441e-162	B_SC4	SSR3
SDF2L1	1.11452e-159	1.01117	0.741	0.175	3.33031e-155	B_SC4	SDF2L1
PECAM1	3.9662e-157	0.393722	0.273	0.023	1.18514e-152	B_SC4	PECAM1
HYI	6.16035e-157	0.285108	0.256	0.02	1.84077e-152	B_SC4	HYI
H1FX	1.56741e-155	1.67721	0.771	0.206	4.68357e-151	B_SC4	H1FX
IFI6	4.35393e-155	2.01204	0.892	0.369	1.301e-150	B_SC4	IFI6
HDLBP	5.29784e-154	0.69977	0.616	0.118	1.58305e-149	B_SC4	HDLBP
IGHG4	3.70721e-150	3.78584	0.707	0.218	1.10775e-145	B_SC4	IGHG4
SEC11C	4.01713e-150	1.54005	0.865	0.348	1.20036e-145	B_SC4	SEC11C
DNAJB9	2.07362e-148	0.860328	0.66	0.144	6.19618e-144	B_SC4	DNAJB9
IFI35	3.50572e-147	0.707656	0.564	0.105	1.04754e-142	B_SC4	IFI35
SLC44A1	4.31415e-147	0.382443	0.328	0.037	1.28911e-142	B_SC4	SLC44A1
SEC61A1	2.86681e-138	0.546337	0.453	0.073	8.56631e-134	B_SC4	SEC61A1
TRAM2	8.32916e-138	0.471511	0.268	0.026	2.48884e-133	B_SC4	TRAM2
CCDC167	4.34841e-136	0.48734	0.387	0.055	1.29935e-131	B_SC4	CCDC167
PGM3	1.24123e-135	0.311729	0.308	0.035	3.70893e-131	B_SC4	PGM3
SLC1A4	7.4907e-131	0.372423	0.276	0.029	2.2383e-126	B_SC4	SLC1A4
TXNDC15	5.37015e-130	0.461208	0.426	0.068	1.60465e-125	B_SC4	TXNDC15
SPCS3	1.856e-127	0.999059	0.803	0.242	5.54593e-123	B_SC4	SPCS3
ZBP1	6.80036e-124	0.628209	0.401	0.064	2.03202e-119	B_SC4	ZBP1
ST6GALNAC4	5.5778e-122	0.469999	0.463	0.083	1.6667e-117	B_SC4	ST6GALNAC4
ICAM2	4.7986e-121	0.316658	0.369	0.055	1.43387e-116	B_SC4	ICAM2
IGHG1	9.98193e-119	3.72007	0.7	0.252	2.9827e-114	B_SC4	IGHG1
FOS1	3.08784e-118	1.66561	0.778	0.277	9.22679e-114	B_SC4	FOS
SLC38A10	3.06141e-115	0.417379	0.328	0.047	9.1478e-111	B_SC4	SLC38A10
IFI271	4.55079e-115	1.76007	0.798	0.312	1.35982e-110	B_SC4	IFI27
CYTOR	2.88376e-114	1.61873	0.658	0.186	8.61696e-110	B_SC4	CYTOR
GLCCI1	3.11272e-114	0.548769	0.303	0.041	9.30113e-110	B_SC4	GLCCI1
TXNDC11	3.32904e-112	0.681073	0.515	0.109	9.94751e-108	B_SC4	TXNDC11
P4HB	3.15169e-111	0.589216	0.665	0.17	9.41755e-107	B_SC4	P4HB
MYDGF	6.78897e-110	0.848267	0.702	0.202	2.02861e-105	B_SC4	MYDGF
CRELD2	4.91362e-109	0.547079	0.559	0.126	1.46824e-104	B_SC4	CRELD2
TECR	9.57817e-108	0.605157	0.584	0.139	2.86205e-103	B_SC4	TECR
CCDC88A1	6.97017e-106	0.730655	0.552	0.129	2.08276e-101	B_SC4	CCDC88A
FNDC3A	2.69903e-104	0.622099	0.552	0.129	8.06498e-100	B_SC4	FNDC3A
POU2AF1	2.35832e-103	0.645604	0.51	0.114	7.0469e-99	B_SC4	POU2AF1
SEC24A	5.35757e-103	0.464153	0.399	0.074	1.6009e-98	B_SC4	SEC24A
CCPG1	9.74324e-102	0.484868	0.473	0.099	2.91138e-97	B_SC4	CCPG1
GAS6	2.37832e-100	0.282401	0.254	0.032	7.10667e-96	B_SC4	GAS6
IGLL5	4.00462e-99	3.3744	0.264	0.036	1.19662e-94	B_SC4	IGLL5
IFI27L2	3.33815e-98	0.521568	0.525	0.123	9.97472e-94	B_SC4	IFI27L2
ERGIC3	7.95435e-97	0.353831	0.443	0.091	2.37684e-92	B_SC4	ERGIC3
EIF2AK4	1.92605e-95	0.297627	0.33	0.055	5.75522e-91	B_SC4	EIF2AK4
Z93930.2	2.52207e-95	0.508745	0.276	0.041	7.53621e-91	B_SC4	Z93930.2
HSP90B11	8.27676e-95	1.31204	0.941	0.659	2.47318e-90	B_SC4	HSP90B1
FKBP21	7.74298e-94	1.08603	0.83	0.335	2.31368e-89	B_SC4	FKBP2
PHPT1	8.05111e-93	0.570508	0.687	0.2	2.40575e-88	B_SC4	PHPT1
TPST2	1.29994e-92	0.329331	0.298	0.047	3.88434e-88	B_SC4	TPST2
TMEM238	4.74176e-92	0.384518	0.33	0.057	1.41689e-87	B_SC4	TMEM238
TMED10	1.91206e-91	0.529549	0.665	0.189	5.71344e-87	B_SC4	TMED10
SEC24D	3.57537e-89	0.526312	0.342	0.064	1.06836e-84	B_SC4	SEC24D
CHST2	4.39487e-89	0.403554	0.288	0.047	1.31323e-84	B_SC4	CHST2
ECI1	1.41226e-86	0.269504	0.345	0.064	4.21998e-82	B_SC4	ECI1
DNAJC1	3.09356e-86	0.400422	0.532	0.132	9.24386e-82	B_SC4	DNAJC1
IGHG3	6.21099e-86	4.44994	0.586	0.211	1.85591e-81	B_SC4	IGHG3
RPN2	4.05471e-85	0.530668	0.618	0.176	1.21159e-80	B_SC4	RPN2
ALG5	1.80488e-84	0.264818	0.382	0.077	5.39317e-80	B_SC4	ALG5
HINT2	3.55739e-84	0.257653	0.278	0.045	1.06298e-79	B_SC4	HINT2
CASP3	2.85568e-83	0.35436	0.382	0.079	8.53306e-79	B_SC4	CASP3
NDUFB7	5.33584e-82	0.454114	0.606	0.17	1.5944e-77	B_SC4	NDUFB7
DNAJC3	3.28407e-81	0.432672	0.48	0.12	9.81312e-77	B_SC4	DNAJC3
CLPTM1L	5.35695e-81	0.498181	0.517	0.134	1.60071e-76	B_SC4	CLPTM1L
GSTP11	9.72971e-80	0.88229	0.837	0.368	2.90734e-75	B_SC4	GSTP1
2022-06-02	1.62281e-78	1.79672	0.931	0.579	4.84912e-74	B_SC4	JUN
GLRX1	7.87467e-78	0.561654	0.562	0.159	2.35303e-73	B_SC4	GLRX
TNFSF10	1.18951e-76	0.551075	0.404	0.095	3.55436e-72	B_SC4	TNFSF10
GADD45A	2.04613e-75	1.12055	0.527	0.153	6.11403e-71	B_SC4	GADD45A
FAM214A	3.49288e-75	0.472225	0.436	0.107	1.04371e-70	B_SC4	FAM214A
DUSP51	1.61455e-74	0.824776	0.522	0.154	4.82442e-70	B_SC4	DUSP5
CCDC69	2.09049e-74	0.294816	0.266	0.046	6.24658e-70	B_SC4	CCDC69
SYNE2	2.14388e-73	0.590065	0.458	0.12	6.40612e-69	B_SC4	SYNE2
ATOX11	2.69358e-73	0.424004	0.626	0.192	8.04869e-69	B_SC4	ATOX1
ISG151	5.30438e-73	1.58008	0.914	0.584	1.585e-68	B_SC4	ISG15
MSI2	1.56433e-72	0.469075	0.436	0.11	4.67436e-68	B_SC4	MSI2
PRDX2	2.34339e-72	0.254759	0.451	0.112	7.00227e-68	B_SC4	PRDX2
OSTC	2.69131e-72	0.463799	0.584	0.175	8.04189e-68	B_SC4	OSTC
TMEM258	7.87549e-71	0.847602	0.8	0.352	2.35328e-66	B_SC4	TMEM258
APOL6	9.53825e-71	0.432848	0.377	0.088	2.85012e-66	B_SC4	APOL6
SRPRB	1.59443e-70	0.322546	0.421	0.103	4.76433e-66	B_SC4	SRPRB
MX12	1.0074e-69	0.732498	0.702	0.251	3.01021e-65	B_SC4	MX1
ELL2	1.79558e-69	0.650941	0.643	0.213	5.36537e-65	B_SC4	ELL2
PPIB	3.9589e-69	0.926121	0.845	0.442	1.18296e-64	B_SC4	PPIB
LARP1B	1.9056e-68	0.275875	0.268	0.05	5.69412e-64	B_SC4	LARP1B
RHOB1	5.88753e-68	0.690391	0.498	0.146	1.75925e-63	B_SC4	RHOB
LMAN2	1.40676e-67	0.501682	0.591	0.189	4.20354e-63	B_SC4	LMAN2
SAR1B	1.42317e-67	0.351597	0.5	0.14	4.25259e-63	B_SC4	SAR1B
MLEC	4.34089e-67	0.28348	0.372	0.088	1.2971e-62	B_SC4	MLEC
OS9	7.17543e-67	0.335315	0.446	0.119	2.14409e-62	B_SC4	OS9
KRTCAP2	1.09179e-66	0.531503	0.631	0.21	3.26238e-62	B_SC4	KRTCAP2
RABAC1	1.12595e-66	0.740478	0.786	0.334	3.36444e-62	B_SC4	RABAC1
HMCES	1.35985e-65	0.332931	0.36	0.085	4.06337e-61	B_SC4	HMCES
MANF1	3.84624e-65	0.619176	0.702	0.262	1.1493e-60	B_SC4	MANF
HSPA13	2.01306e-64	0.266627	0.382	0.093	6.01522e-60	B_SC4	HSPA13
CPEB41	4.32317e-64	0.705155	0.655	0.234	1.29181e-59	B_SC4	CPEB4
CALU	9.19759e-64	0.267928	0.406	0.104	2.74833e-59	B_SC4	CALU
IFIT1	4.37454e-63	0.367032	0.342	0.081	1.30716e-58	B_SC4	IFIT1
GALNT2	2.2537e-61	0.311531	0.387	0.099	6.73429e-57	B_SC4	GALNT2
MAN1A1	2.40481e-61	0.357465	0.421	0.114	7.18581e-57	B_SC4	MAN1A1
IFITM11	1.92935e-60	0.737743	0.702	0.275	5.76508e-56	B_SC4	IFITM1
SLAMF71	5.96196e-60	0.468864	0.66	0.234	1.78149e-55	B_SC4	SLAMF7
SEC14L1	2.32734e-59	0.435209	0.586	0.194	6.95434e-55	B_SC4	SEC14L1
LMAN1	1.8964e-58	0.546599	0.687	0.257	5.66664e-54	B_SC4	LMAN1
KDELR1	2.01073e-58	0.366668	0.606	0.204	6.00827e-54	B_SC4	KDELR1
TRAM1	4.28391e-58	0.597474	0.707	0.272	1.28007e-53	B_SC4	TRAM1
UBE2J1	6.56837e-58	0.382935	0.594	0.196	1.96269e-53	B_SC4	UBE2J1
ODF3B	4.28227e-57	0.272461	0.387	0.103	1.27959e-52	B_SC4	ODF3B
BHLHE41	7.7802e-57	0.382398	0.389	0.106	2.3248e-52	B_SC4	BHLHE41
BTG2	9.9551e-57	1.27847	0.862	0.478	2.97468e-52	B_SC4	BTG2
HSPA52	3.20641e-55	0.630136	0.852	0.409	9.58106e-51	B_SC4	HSPA5
USP18	5.02718e-55	0.270565	0.298	0.07	1.50217e-50	B_SC4	USP18
PSAP1	8.942e-55	0.32095	0.744	0.299	2.67196e-50	B_SC4	PSAP
LAP3	1.79328e-54	0.312281	0.473	0.147	5.35851e-50	B_SC4	LAP3
RAD9A	2.80826e-54	0.339437	0.278	0.064	8.39136e-50	B_SC4	RAD9A
NPC21	6.59002e-54	0.456455	0.67	0.251	1.96916e-49	B_SC4	NPC2
U62317.51	8.13983e-54	0.390616	0.557	0.188	2.43226e-49	B_SC4	U62317.5
PIM1	1.61312e-52	0.374892	0.335	0.089	4.82017e-48	B_SC4	PIM1
FOSB1	1.75092e-52	0.904774	0.616	0.251	5.23194e-48	B_SC4	FOSB
SPCS1	1.9567e-52	0.750835	0.796	0.405	5.84682e-48	B_SC4	SPCS1
NUCB1	2.3898e-52	0.333567	0.397	0.116	7.14097e-48	B_SC4	NUCB1
RPN1	3.93678e-52	0.265398	0.429	0.127	1.17635e-47	B_SC4	RPN1
UNC93B1	4.15632e-51	0.25876	0.379	0.107	1.24195e-46	B_SC4	UNC93B1
IGKC	5.48888e-51	3.64214	0.862	0.684	1.64013e-46	B_SC4	IGKC
KDELR2	3.88484e-50	0.322285	0.554	0.19	1.16083e-45	B_SC4	KDELR2
RSAD2	1.25846e-48	0.273808	0.3	0.077	3.76041e-44	B_SC4	RSAD2
SEC61B	1.7078e-48	0.680864	0.857	0.546	5.10308e-44	B_SC4	SEC61B
SELENOM	2.70547e-48	0.267931	0.498	0.164	8.08421e-44	B_SC4	SELENOM
HIST1H2AC	4.94049e-48	0.28069	0.318	0.086	1.47627e-43	B_SC4	HIST1H2AC
TMED9	1.00415e-47	0.503963	0.653	0.263	3.0005e-43	B_SC4	TMED9
C12orf45	5.51883e-47	0.419067	0.342	0.097	1.64908e-42	B_SC4	C12orf45
SPCS2	1.00177e-45	0.665744	0.869	0.547	2.99337e-41	B_SC4	SPCS2
CDK2AP2	3.16105e-45	0.314533	0.49	0.167	9.44552e-41	B_SC4	CDK2AP2
TP53INP1	5.48982e-45	0.465613	0.367	0.114	1.64041e-40	B_SC4	TP53INP1
SPATS2	7.08555e-45	0.258564	0.426	0.136	2.11723e-40	B_SC4	SPATS2
ICAM3	3.4362e-44	0.296068	0.547	0.198	1.02677e-39	B_SC4	ICAM3
BSG	5.47055e-44	0.307705	0.589	0.218	1.63466e-39	B_SC4	BSG
EAF21	1.6196e-43	0.377536	0.468	0.164	4.83952e-39	B_SC4	EAF2
DDOST	4.84688e-43	0.261961	0.47	0.161	1.4483e-38	B_SC4	DDOST
HERPUD11	8.08783e-43	0.907968	0.966	0.803	2.41672e-38	B_SC4	HERPUD1
HSH2D1	1.36648e-42	0.342663	0.478	0.166	4.08319e-38	B_SC4	HSH2D
DUSP12	2.31976e-41	0.747616	0.754	0.398	6.93167e-37	B_SC4	DUSP1
ARFGAP3	3.66434e-41	0.283467	0.5	0.181	1.09494e-36	B_SC4	ARFGAP3
SEC61G1	2.52876e-40	0.476125	0.724	0.346	7.55619e-36	B_SC4	SEC61G
FBXW7	3.29292e-40	0.510181	0.539	0.213	9.83959e-36	B_SC4	FBXW7
HSPA1B2	1.34369e-39	1.04473	0.862	0.531	4.01507e-35	B_SC4	HSPA1B
RAB301	1.99998e-38	0.407236	0.525	0.206	5.97614e-34	B_SC4	RAB30
TYMP1	1.14054e-36	0.561492	0.82	0.435	3.40805e-32	B_SC4	TYMP
TMEM59	3.26036e-35	0.443661	0.724	0.366	9.74228e-31	B_SC4	TMEM59
STAT12	7.18311e-32	0.314396	0.51	0.215	2.14638e-27	B_SC4	STAT1
RGS22	6.70277e-31	1.0886	0.562	0.276	2.00286e-26	B_SC4	RGS2
DNAJB12	3.84396e-30	0.901715	0.852	0.554	1.14861e-25	B_SC4	DNAJB1
IGLC3	1.08924e-29	3.99718	0.495	0.267	3.25477e-25	B_SC4	IGLC3
COPE	8.15122e-29	0.38274	0.729	0.367	2.43567e-24	B_SC4	COPE
NDUFA3	1.6577e-28	0.25634	0.49	0.208	4.95336e-24	B_SC4	NDUFA3
IGLC2	6.29792e-27	3.9977	0.608	0.39	1.88188e-22	B_SC4	IGLC2
CDKN1A2	1.7879e-26	0.421878	0.599	0.288	5.34242e-22	B_SC4	CDKN1A
CDK6	2.87768e-26	0.258143	0.261	0.09	8.59878e-22	B_SC4	CDK6
IGHG2	3.27949e-26	4.21633	0.342	0.153	9.79944e-22	B_SC4	IGHG2
ZFP36L21	4.55101e-26	0.908907	0.685	0.364	1.35989e-21	B_SC4	ZFP36L2
AHNAK1	7.52161e-25	0.276396	0.645	0.322	2.24753e-20	B_SC4	AHNAK
HIST1H1C1	1.23445e-24	0.49958	0.424	0.189	3.68865e-20	B_SC4	HIST1H1C
RPS27L	2.57779e-24	0.289099	0.697	0.358	7.7027e-20	B_SC4	RPS27L
DDIT42	2.06836e-23	0.787251	0.65	0.374	6.18047e-19	B_SC4	DDIT4
MCL12	1.08834e-21	0.474408	0.86	0.536	3.25206e-17	B_SC4	MCL1
FAM30A	3.67635e-21	0.296615	0.333	0.143	1.09853e-16	B_SC4	FAM30A
ATF5	8.03636e-21	0.341718	0.276	0.111	2.40134e-16	B_SC4	ATF5
FGL21	3.87472e-20	0.478803	0.251	0.096	1.1578e-15	B_SC4	FGL2
SGK11	8.15003e-20	0.258979	0.433	0.205	2.43531e-15	B_SC4	SGK1
ISG20	1.28143e-18	0.370281	0.887	0.645	3.82905e-14	B_SC4	ISG20
IFIT3	2.36828e-18	0.322775	0.268	0.111	7.07667e-14	B_SC4	IFIT3
HSPA1A2	4.39456e-18	0.674162	0.941	0.802	1.31314e-13	B_SC4	HSPA1A
ATF31	1.3413e-17	0.405779	0.419	0.215	4.00793e-13	B_SC4	ATF3
HSPA62	3.45438e-16	0.954106	0.539	0.327	1.0322e-11	B_SC4	HSPA6
PPP1R15A2	4.32893e-16	1.07325	0.911	0.762	1.29353e-11	B_SC4	PPP1R15A
TSC22D32	4.51367e-16	0.341057	0.675	0.4	1.34873e-11	B_SC4	TSC22D3
IGHA1	1.14583e-14	4.2044	0.448	0.282	3.42387e-10	B_SC4	IGHA1
UBC2	2.35564e-14	0.500651	0.99	0.935	7.03889e-10	B_SC4	UBC
CYBA	6.11087e-14	0.372548	0.938	0.837	1.82599e-09	B_SC4	CYBA
XIST1	8.9391e-10	0.646993	0.744	0.541	2.67109e-05	B_SC4	XIST
BCAS21	1.3502e-08	0.383478	0.537	0.345	0.000403452	B_SC4	BCAS2
DNAJB42	1.50369e-07	0.264464	0.389	0.237	0.00449318	B_SC4	DNAJB4
ZFAND2A2	3.10264e-06	0.51066	0.48	0.32	0.0927099	B_SC4	ZFAND2A
IGHM	7.65494e-05	3.85531	0.441	0.38	1	B_SC4	IGHM
CD79A1	0.00108124	0.280939	0.766	0.588	1	B_SC4	CD79A
MZB11	0	2.72634	0.742	0.095	0	B_SC5	MZB1
JCHAIN1	1.07534e-218	4.13418	0.645	0.108	3.21322e-214	B_SC5	JCHAIN
DERL31	1.09605e-210	1.99828	0.463	0.051	3.27511e-206	B_SC5	DERL3
SSR41	1.03566e-158	2.84516	0.918	0.586	3.09466e-154	B_SC5	SSR4
FKBP111	1.53224e-121	2.03459	0.595	0.162	4.57848e-117	B_SC5	FKBP11
IGHG41	1.20964e-114	4.47076	0.648	0.224	3.61452e-110	B_SC5	IGHG4
PRDX41	2.77623e-104	1.65491	0.578	0.167	8.29565e-100	B_SC5	PRDX4
IFI61	1.70484e-97	2.22769	0.765	0.378	5.09425e-93	B_SC5	IFI6
IGHG11	2.49766e-89	4.91338	0.628	0.258	7.46326e-85	B_SC5	IGHG1
IFI272	1.40467e-82	1.82116	0.716	0.319	4.19729e-78	B_SC5	IFI27
ITM2C1	5.41071e-77	1.60274	0.54	0.185	1.61677e-72	B_SC5	ITM2C
SEC11C1	3.25479e-58	1.67694	0.636	0.36	9.72565e-54	B_SC5	SEC11C
ISG152	6.19658e-48	1.29183	0.806	0.59	1.8516e-43	B_SC5	ISG15
XBP11	1.62113e-46	1.49284	0.633	0.382	4.84409e-42	B_SC5	XBP1
IGKC1	1.00174e-40	4.36816	0.768	0.689	2.9933e-36	B_SC5	IGKC
IGHG31	1.03502e-37	3.61588	0.455	0.219	3.09273e-33	B_SC5	IGHG3
CD271	2.29773e-23	0.968036	0.34	0.156	6.86584e-19	B_SC5	CD27
IFI351	5.07879e-23	0.933268	0.287	0.118	1.51759e-18	B_SC5	IFI35
MYDGF1	1.09319e-22	0.975148	0.405	0.216	3.26655e-18	B_SC5	MYDGF
SSR32	2.7408e-16	0.921969	0.39	0.234	8.18977e-12	B_SC5	SSR3
TMEM2581	3.19708e-16	0.949268	0.504	0.366	9.55319e-12	B_SC5	TMEM258
S100A61	8.49774e-15	0.651982	0.71	0.617	2.53921e-10	B_SC5	S100A6
FKBP22	4.37556e-14	0.940319	0.478	0.351	1.30746e-09	B_SC5	FKBP2
PHPT11	9.39438e-14	0.761647	0.361	0.215	2.80713e-09	B_SC5	PHPT1
SDF2L11	3.10922e-13	0.885976	0.328	0.194	9.29065e-09	B_SC5	SDF2L1
GSTP12	5.53116e-13	0.801527	0.516	0.383	1.65277e-08	B_SC5	GSTP1
SPCS11	4.09426e-12	0.907929	0.528	0.418	1.22341e-07	B_SC5	SPCS1
TIMP11	7.71111e-10	0.763194	0.293	0.18	2.30416e-05	B_SC5	TIMP1
RABAC11	2.31778e-09	0.774152	0.449	0.35	6.92575e-05	B_SC5	RABAC1
IGLC21	1.20526e-07	4.62825	0.449	0.397	0.00360143	B_SC5	IGLC2
SPCS31	3.07837e-07	0.747291	0.355	0.263	0.00919847	B_SC5	SPCS3
KRTCAP21	5.00114e-07	0.732901	0.314	0.225	0.0149439	B_SC5	KRTCAP2
IGLC31	8.93824e-07	4.38704	0.352	0.274	0.0267084	B_SC5	IGLC3
NDUFB71	2.60934e-06	0.595877	0.273	0.186	0.0779696	B_SC5	NDUFB7
PPIB1	1.07151e-05	0.7002	0.499	0.458	0.320179	B_SC5	PPIB
IFITM12	2.60308e-05	0.603302	0.361	0.291	0.777825	B_SC5	IFITM1
SELENOS1	3.06244e-05	0.514003	0.279	0.204	0.915087	B_SC5	SELENOS
DCD	9.89492e-05	0.795798	0.276	0.211	1	B_SC5	DCD
HSP90B12	0.000108881	0.579006	0.663	0.672	1	B_SC5	HSP90B1
LMAN21	0.000207829	0.603641	0.267	0.204	1	B_SC5	LMAN2
SPCS21	0.000592257	0.611005	0.545	0.562	1	B_SC5	SPCS2
CFD1	0.00244175	0.746669	0.255	0.206	1	B_SC5	CFD
DCN1	0.00391876	0.741617	0.261	0.219	1	B_SC5	DCN
ATOX12	0.00441139	0.482919	0.255	0.208	1	B_SC5	ATOX1
CYBA1	0.00922765	0.30031	0.777	0.844	1	B_SC5	CYBA
IGHM1	0.0095262	3.5098	0.279	0.386	1	B_SC5	IGHM
MALAT12	2.50207e-87	1.14898	1	0.99	7.47644e-83	B_SC6	MALAT1
PLCG21	1.7188e-63	2.81804	0.785	0.609	5.13593e-59	B_SC6	PLCG2
2022-06-03	9.03191e-37	1.84655	0.755	0.59	2.69883e-32	B_SC6	JUN
PPP1R15A3	9.74106e-28	1.43355	0.777	0.768	2.91072e-23	B_SC6	PPP1R15A
FOS2	4.17824e-25	1.86542	0.498	0.293	1.2485e-20	B_SC6	FOS
MTRNR2L122	3.04467e-24	1.23864	0.815	0.897	9.09777e-20	B_SC6	MTRNR2L12
HSPA1B3	8.2475e-22	1.72039	0.687	0.541	2.46444e-17	B_SC6	HSPA1B
HNRNPU1	4.40588e-19	1.4438	0.717	0.786	1.31652e-14	B_SC6	HNRNPU
FOSB2	5.09367e-19	1.78913	0.43	0.262	1.52204e-14	B_SC6	FOSB
HEXIM11	2.47238e-18	1.88358	0.313	0.154	7.38771e-14	B_SC6	HEXIM1
IER31	3.70605e-17	1.83211	0.343	0.178	1.1074e-12	B_SC6	IER3
DNAJB13	4.03683e-17	1.10829	0.691	0.563	1.20625e-12	B_SC6	DNAJB1
NEAT11	8.41424e-17	1.4402	0.774	0.843	2.51426e-12	B_SC6	NEAT1
GADD45B2	2.93383e-15	1.52888	0.638	0.597	8.76657e-11	B_SC6	GADD45B
TRA2B2	5.00428e-14	1.51872	0.581	0.574	1.49533e-09	B_SC6	TRA2B
HSPA1A3	2.24357e-13	1.16903	0.804	0.808	6.70402e-09	B_SC6	HSPA1A
INTS61	8.5623e-12	1.52541	0.404	0.303	2.5585e-07	B_SC6	INTS6
CCNL12	1.20661e-11	1.34152	0.581	0.626	3.60548e-07	B_SC6	CCNL1
JUNB1	2.45283e-11	1.2024	0.706	0.769	7.32929e-07	B_SC6	JUNB
IER22	7.52966e-11	1.38872	0.619	0.682	2.24994e-06	B_SC6	IER2
SLC38A21	1.39001e-10	1.34076	0.547	0.559	4.1535e-06	B_SC6	SLC38A2
IFI302	5.49463e-10	1.41875	0.275	0.165	1.64185e-05	B_SC6	IFI30
PPP1R101	1.54143e-09	1.52904	0.396	0.32	4.60596e-05	B_SC6	PPP1R10
HSPB11	4.69817e-09	1.13944	0.687	0.732	0.000140386	B_SC6	HSPB1
RNF2132	6.58175e-09	1.5737	0.43	0.377	0.000196669	B_SC6	RNF213
DUSP13	8.56329e-09	1.1988	0.479	0.411	0.00025588	B_SC6	DUSP1
TLE4	1.65343e-08	1.3225	0.332	0.243	0.000494063	B_SC6	TLE4
ID32	6.10888e-08	0.409544	0.275	0.541	0.00182539	B_SC6	ID3
DDX3X2	7.4325e-08	1.0873	0.577	0.669	0.00222091	B_SC6	DDX3X
TTN	7.68929e-08	1.76361	0.272	0.181	0.00229764	B_SC6	TTN
FUS1	7.7038e-08	1.21557	0.532	0.593	0.00230197	B_SC6	FUS
HSPA63	8.06061e-08	1.22689	0.434	0.333	0.00240859	B_SC6	HSPA6
IER51	1.73384e-07	1.06497	0.668	0.766	0.00518089	B_SC6	IER5
NR4A12	2.34777e-07	1.11847	0.509	0.502	0.00701538	B_SC6	NR4A1
H3F3B2	2.63505e-07	0.714335	0.808	0.928	0.0078738	B_SC6	H3F3B
DDIT31	3.28482e-07	0.257773	0.185	0.4	0.00981537	B_SC6	DDIT3
HNRNPH11	5.85703e-07	0.95983	0.532	0.577	0.0175014	B_SC6	HNRNPH1
GNAI21	7.21007e-07	0.254584	0.196	0.413	0.0215444	B_SC6	GNAI2
TNF2	9.90922e-07	1.90099	0.366	0.304	0.0296097	B_SC6	TNF
HSPH12	1.76401e-06	1.04045	0.645	0.642	0.0527104	B_SC6	HSPH1
SLC20A1	2.34586e-06	1.40666	0.268	0.194	0.0700965	B_SC6	SLC20A1
YPEL52	2.80856e-06	0.253095	0.196	0.401	0.0839227	B_SC6	YPEL5
DYNLL12	3.76841e-06	0.309871	0.26	0.503	0.112604	B_SC6	DYNLL1
YME1L11	3.98152e-06	1.39141	0.381	0.353	0.118972	B_SC6	YME1L1
XIST2	4.20141e-06	1.03556	0.517	0.551	0.125542	B_SC6	XIST
IRF41	5.05787e-06	0.323438	0.185	0.386	0.151134	B_SC6	IRF4
BCL21	5.07783e-06	0.267118	0.362	0.665	0.151731	B_SC6	BCL2
ZFP361	6.31669e-06	1.06298	0.558	0.631	0.188749	B_SC6	ZFP36
CNOT4	1.02197e-05	0.27144	0.117	0.267	0.305375	B_SC6	CNOT4
EIF4G21	1.16976e-05	0.278412	0.279	0.536	0.349535	B_SC6	EIF4G2
LUC7L31	1.47433e-05	0.253023	0.302	0.564	0.440545	B_SC6	LUC7L3
JUND1	1.48513e-05	0.511265	0.777	0.895	0.443772	B_SC6	JUND
AFTPH	1.54465e-05	0.252202	0.192	0.386	0.461556	B_SC6	AFTPH
TGFB1	1.68064e-05	0.383727	0.196	0.392	0.502193	B_SC6	TGFB1
THUMPD3-AS1	1.83305e-05	0.358254	0.143	0.302	0.547733	B_SC6	THUMPD3-AS1
HSPA53	2.41171e-05	0.304241	0.23	0.434	0.720642	B_SC6	HSPA5
DENND4A1	2.42314e-05	0.322795	0.223	0.431	0.724058	B_SC6	DENND4A
TSPYL21	2.59236e-05	1.62777	0.381	0.364	0.774622	B_SC6	TSPYL2
TGOLN2	3.16367e-05	0.277352	0.166	0.336	0.945338	B_SC6	TGOLN2
IKZF12	3.16724e-05	0.445701	0.215	0.421	0.946402	B_SC6	IKZF1
PCM1	4.11423e-05	0.30474	0.189	0.369	1	B_SC6	PCM1
RAPGEF11	6.50844e-05	0.442838	0.185	0.362	1	B_SC6	RAPGEF1
MAP3K81	7.13818e-05	0.29387	0.208	0.393	1	B_SC6	MAP3K8
TTC31	7.30304e-05	0.277516	0.14	0.281	1	B_SC6	TTC3
ITSN22	8.78146e-05	0.454256	0.275	0.517	1	B_SC6	ITSN2
CUL3	9.15644e-05	0.258864	0.125	0.26	1	B_SC6	CUL3
BCL11A1	9.68401e-05	0.294583	0.147	0.291	1	B_SC6	BCL11A
TMEM259	0.00010446	0.284404	0.166	0.328	1	B_SC6	TMEM259
MBNL21	0.000111025	0.368272	0.121	0.251	1	B_SC6	MBNL2
CSNK1A1	0.000115669	0.376707	0.245	0.453	1	B_SC6	CSNK1A1
STX41	0.000119676	0.32152	0.132	0.264	1	B_SC6	STX4
NOP581	0.000119989	0.36472	0.223	0.403	1	B_SC6	NOP58
ABI1	0.000124032	0.316418	0.155	0.303	1	B_SC6	ABI1
DDX461	0.000143274	0.382696	0.189	0.36	1	B_SC6	DDX46
ZRANB21	0.000154825	0.391704	0.215	0.405	1	B_SC6	ZRANB2
ARL6IP11	0.000160934	0.25354	0.143	0.28	1	B_SC6	ARL6IP1
AFF41	0.000166108	1.11852	0.328	0.299	1	B_SC6	AFF4
SGK12	0.000179587	1.28595	0.272	0.213	1	B_SC6	SGK1
CHD1	0.000192347	0.275628	0.272	0.486	1	B_SC6	CHD1
KIAA15511	0.000208199	0.322037	0.279	0.489	1	B_SC6	KIAA1551
RBM33	0.000219452	0.302204	0.14	0.276	1	B_SC6	RBM33
SYF2	0.000226753	0.382616	0.26	0.479	1	B_SC6	SYF2
ST8SIA4	0.000227927	0.311157	0.151	0.292	1	B_SC6	ST8SIA4
IRF12	0.000230726	1.07634	0.408	0.416	1	B_SC6	IRF1
SAT11	0.00026166	1.19354	0.74	0.866	1	B_SC6	SAT1
BDP11	0.000262097	0.48218	0.166	0.314	1	B_SC6	BDP1
CNOT1	0.000266097	0.329938	0.155	0.298	1	B_SC6	CNOT1
GRASP	0.000289415	0.387413	0.151	0.289	1	B_SC6	GRASP
ZFP36L22	0.000290074	1.11107	0.385	0.378	1	B_SC6	ZFP36L2
BANK12	0.000306379	0.466318	0.336	0.61	1	B_SC6	BANK1
TUBB4B2	0.000307914	0.421804	0.287	0.521	1	B_SC6	TUBB4B
IRF81	0.000312611	0.28446	0.306	0.533	1	B_SC6	IRF8
ELOVL51	0.000319339	0.341113	0.192	0.357	1	B_SC6	ELOVL5
JMJD1C2	0.000332394	1.08593	0.408	0.424	1	B_SC6	JMJD1C
BTG21	0.000385657	1.15626	0.445	0.496	1	B_SC6	BTG2
BOD1L11	0.000390946	0.366399	0.219	0.396	1	B_SC6	BOD1L1
HCLS1	0.000410931	0.270765	0.192	0.357	1	B_SC6	HCLS1
SF3B1	0.000422932	0.287875	0.336	0.596	1	B_SC6	SF3B1
MPHOSPH81	0.000442399	0.433669	0.196	0.362	1	B_SC6	MPHOSPH8
SMARCA5	0.000446252	0.340705	0.189	0.344	1	B_SC6	SMARCA5
SRSF11	0.000448833	0.436903	0.279	0.493	1	B_SC6	SRSF11
DUSP21	0.000502471	0.352171	0.404	0.641	1	B_SC6	DUSP2
RSRP11	0.000555357	1.0731	0.491	0.587	1	B_SC6	RSRP1
UBC3	0.000556907	0.350534	0.819	0.941	1	B_SC6	UBC
RNMT	0.000584432	0.290285	0.219	0.388	1	B_SC6	RNMT
NGLY1	0.000630587	0.439014	0.151	0.287	1	B_SC6	NGLY1
PNN	0.00065976	0.329398	0.328	0.575	1	B_SC6	PNN
EIF2AK31	0.000703918	0.35139	0.14	0.26	1	B_SC6	EIF2AK3
MED13	0.000735207	0.266085	0.14	0.263	1	B_SC6	MED13
CD221	0.000766184	0.27271	0.136	0.253	1	B_SC6	CD22
TUBA1B	0.000772838	0.305993	0.426	0.728	1	B_SC6	TUBA1B
FMNL11	0.000780339	0.348429	0.226	0.407	1	B_SC6	FMNL1
GTF2I	0.000868744	0.330328	0.136	0.256	1	B_SC6	GTF2I
PAFAH1B1	0.000939723	0.308418	0.215	0.384	1	B_SC6	PAFAH1B1
KANSL1	0.00100445	0.325864	0.158	0.288	1	B_SC6	KANSL1
PPP1R12A	0.00102543	0.376793	0.162	0.291	1	B_SC6	PPP1R12A
UVRAG1	0.00104163	0.300289	0.185	0.333	1	B_SC6	UVRAG
TNFAIP31	0.00117055	0.298727	0.309	0.527	1	B_SC6	TNFAIP3
YBX32	0.00117335	0.489131	0.192	0.33	1	B_SC6	YBX3
STK17B1	0.0011973	0.364893	0.306	0.523	1	B_SC6	STK17B
NFKBIA1	0.0013304	0.54726	0.732	0.854	1	B_SC6	NFKBIA
SQSTM11	0.00144234	0.25452	0.494	0.783	1	B_SC6	SQSTM1
RUBCNL1	0.00148392	0.378978	0.147	0.269	1	B_SC6	RUBCNL
PJA21	0.00171801	0.417859	0.189	0.336	1	B_SC6	PJA2
ITGA42	0.00177392	0.272162	0.14	0.25	1	B_SC6	ITGA4
HLA-DMB2	0.00178555	0.286306	0.208	0.354	1	B_SC6	HLA-DMB
XPO1	0.00214591	0.364886	0.192	0.339	1	B_SC6	XPO1
RTN41	0.00227371	0.347012	0.223	0.377	1	B_SC6	RTN4
LYST1	0.00239002	0.360145	0.166	0.292	1	B_SC6	LYST
CEBPB1	0.00241083	0.396135	0.174	0.298	1	B_SC6	CEBPB
NAMPT1	0.00263266	0.537949	0.279	0.471	1	B_SC6	NAMPT
USP34	0.00265512	0.379296	0.189	0.327	1	B_SC6	USP34
RBM25	0.00269704	0.297509	0.362	0.613	1	B_SC6	RBM25
DAZAP2	0.00271946	0.367265	0.257	0.443	1	B_SC6	DAZAP2
MORF4L21	0.00325032	0.29084	0.211	0.359	1	B_SC6	MORF4L2
SETD5	0.00326001	0.324184	0.155	0.272	1	B_SC6	SETD5
MTRNR2L82	0.00329391	1.13331	0.415	0.465	1	B_SC6	MTRNR2L8
GNA131	0.003429	0.305964	0.166	0.288	1	B_SC6	GNA13
NUP621	0.00345113	0.330115	0.155	0.27	1	B_SC6	NUP62
CEP350	0.00353453	0.356186	0.166	0.285	1	B_SC6	CEP350
SRRM21	0.00399513	0.379447	0.426	0.708	1	B_SC6	SRRM2
TUT41	0.00409309	0.585473	0.257	0.443	1	B_SC6	TUT4
UBE2S2	0.00454649	0.31846	0.185	0.31	1	B_SC6	UBE2S
LPIN1	0.00480765	0.350528	0.151	0.261	1	B_SC6	LPIN1
ARID5A	0.00485601	0.354379	0.151	0.257	1	B_SC6	ARID5A
IQGAP11	0.0052243	0.394529	0.238	0.402	1	B_SC6	IQGAP1
LRMP1	0.00523375	0.308288	0.147	0.253	1	B_SC6	LRMP
TCF41	0.00567613	0.402211	0.325	0.522	1	B_SC6	TCF4
PNPLA81	0.00569915	0.469911	0.147	0.253	1	B_SC6	PNPLA8
SAFB2	0.00589527	0.35881	0.151	0.258	1	B_SC6	SAFB2
HSPA9	0.0062285	0.363296	0.272	0.452	1	B_SC6	HSPA9
[truncated: 12 more rows]
