# Supplementary material for: Single-cell sequencing shows cellular heterogeneity of cutaneous lesions in lupus erythematosus
Source: Nat Commun. 2022 Dec 5;13:7489. doi: 10.1038/s41467-022-35209-1 (PMC9722937; doi:10.1038/s41467-022-35209-1)
Supplement: Supplementary file 14 — Supplementary Data 11 [file 41467_2022_35209_MOESM14_ESM.xlsx]

## Sheet: epidermis
Supplementary Data11. Differentially Expressed Genes (DEGs) in each subcluster (epidermis：n=6, SC0-SC5；dermis: n= 7, SC0-SC6) of Mac/DC cells in the epidermis and dermis dataset with the cutoff by logFC≥0.25,Pvalue＜0.05. The P value was calculated in two-side Wilcoxon Rank Sum test
	p_val	avg_log2FC	pct.1	pct.2	p_val_adj	cluster	gene
CXCL8	0	2.37646	0.864	0.343	0	M_SC0	CXCL8
SOD2	0	2.20851	0.937	0.567	0	M_SC0	SOD2
IL1B	0	2.20266	0.7	0.229	0	M_SC0	IL1B
G0S2	0	2.1891	0.805	0.283	0	M_SC0	G0S2
C15orf48	0	1.98935	0.982	0.576	0	M_SC0	C15orf48
CXCL2	0	1.90268	0.619	0.14	0	M_SC0	CXCL2
INHBA	0	1.89514	0.452	0.055	0	M_SC0	INHBA
IL1RN	0	1.78178	0.756	0.177	0	M_SC0	IL1RN
MT2A	0	1.72788	0.811	0.346	0	M_SC0	MT2A
OLR1	0	1.64114	0.523	0.047	0	M_SC0	OLR1
LGALS3	0	1.62166	0.939	0.457	0	M_SC0	LGALS3
SAMSN1	0	1.54414	0.708	0.175	0	M_SC0	SAMSN1
BCL2A1	0	1.46143	0.944	0.561	0	M_SC0	BCL2A1
C5AR1	0	1.38173	0.417	0.016	0	M_SC0	C5AR1
TNFAIP3	0	1.34085	0.901	0.482	0	M_SC0	TNFAIP3
MARCKS	0	1.33226	0.895	0.385	0	M_SC0	MARCKS
PLAUR	0	1.31217	0.892	0.504	0	M_SC0	PLAUR
FTH1	0	1.2386	0.998	0.946	0	M_SC0	FTH1
NFKBIA	0	1.23614	0.985	0.739	0	M_SC0	NFKBIA
MS4A7	0	1.21443	0.766	0.269	0	M_SC0	MS4A7
FCGR2A	0	1.17	0.73	0.172	0	M_SC0	FCGR2A
PNRC1	0	1.16928	0.975	0.729	0	M_SC0	PNRC1
LITAF	0	1.12577	0.944	0.542	0	M_SC0	LITAF
TNFAIP2	0	1.11082	0.791	0.274	0	M_SC0	TNFAIP2
NAMPT	0	1.05038	0.985	0.693	0	M_SC0	NAMPT
KYNU	0	0.980493	0.768	0.311	0	M_SC0	KYNU
LIMS1	0	0.923337	0.878	0.432	0	M_SC0	LIMS1
VEGFA	0	0.916492	0.845	0.255	0	M_SC0	VEGFA
FPR3	0	0.874999	0.681	0.134	0	M_SC0	FPR3
STX11	0	0.861597	0.859	0.418	0	M_SC0	STX11
SERPINA1	0	0.858662	0.547	0.05	0	M_SC0	SERPINA1
NRP2	0	0.85438	0.66	0.147	0	M_SC0	NRP2
CARD16	0	0.821374	0.734	0.27	0	M_SC0	CARD16
CASP1	0	0.709377	0.711	0.211	0	M_SC0	CASP1
IER3	9.94766e-302	1.47221	0.881	0.467	2.8132e-297	M_SC0	IER3
CEBPB	4.6391e-300	1.38623	0.666	0.228	1.31194e-295	M_SC0	CEBPB
LILRB2	4.42963e-297	0.701322	0.453	0.063	1.2527e-292	M_SC0	LILRB2
CTSL	2.09395e-296	1.41454	0.469	0.069	5.92169e-292	M_SC0	CTSL
C1QB	1.1861e-293	1.2544	0.57	0.128	3.3543e-289	M_SC0	C1QB
DOK2	2.00477e-292	0.870964	0.643	0.2	5.6695e-288	M_SC0	DOK2
ATP1B1	2.30577e-292	0.890595	0.824	0.342	6.52071e-288	M_SC0	ATP1B1
SLC15A3	7.34803e-291	0.546658	0.459	0.069	2.07802e-286	M_SC0	SLC15A3
TNFRSF1B	7.18352e-289	0.889407	0.732	0.296	2.0315e-284	M_SC0	TNFRSF1B
PILRA	1.17924e-284	0.615674	0.436	0.057	3.3349e-280	M_SC0	PILRA
GBP1	1.7243e-284	1.00084	0.598	0.157	4.87632e-280	M_SC0	GBP1
NFE2L2	3.66745e-284	0.872404	0.939	0.573	1.03715e-279	M_SC0	NFE2L2
MGAT1	7.38623e-283	0.768618	0.83	0.407	2.08882e-278	M_SC0	MGAT1
CREB5	2.08264e-281	0.787558	0.562	0.139	5.8897e-277	M_SC0	CREB5
LAT2	4.37574e-280	0.691877	0.581	0.158	1.23746e-275	M_SC0	LAT2
GK	2.58514e-277	0.756572	0.679	0.241	7.31079e-273	M_SC0	GK
CSTB	8.63906e-275	0.923499	0.961	0.59	2.44313e-270	M_SC0	CSTB
ITGAX	1.53489e-271	0.543217	0.42	0.055	4.34067e-267	M_SC0	ITGAX
NECTIN2	9.25976e-271	0.660728	0.79	0.358	2.61866e-266	M_SC0	NECTIN2
CD81	3.31971e-270	0.749674	0.863	0.465	9.38815e-266	M_SC0	CD81
OTUD1	3.53016e-270	0.913754	0.629	0.21	9.9833e-266	M_SC0	OTUD1
DRAM1	9.69185e-270	0.733664	0.531	0.137	2.74086e-265	M_SC0	DRAM1
MAFF	6.72851e-265	0.797922	0.793	0.333	1.90282e-260	M_SC0	MAFF
LCP2	2.16305e-264	0.741476	0.505	0.116	6.11709e-260	M_SC0	LCP2
UPP1	1.54863e-263	0.789568	0.681	0.245	4.37952e-259	M_SC0	UPP1
TNFAIP8	4.97676e-262	0.945759	0.883	0.51	1.40743e-257	M_SC0	TNFAIP8
SDCBP	5.2098e-262	0.875049	0.922	0.542	1.47333e-257	M_SC0	SDCBP
ARL8B	9.90798e-262	0.765773	0.83	0.439	2.80198e-257	M_SC0	ARL8B
CD86	4.93967e-260	0.875648	0.861	0.433	1.39694e-255	M_SC0	CD86
IL7R	1.3944e-259	0.876044	0.617	0.181	3.94336e-255	M_SC0	IL7R
ARRB2	7.22976e-259	0.5454	0.607	0.195	2.04458e-254	M_SC0	ARRB2
C1QC	9.67574e-259	0.965317	0.548	0.135	2.7363e-254	M_SC0	C1QC
GSTO1	1.35037e-258	0.657547	0.838	0.448	3.81883e-254	M_SC0	GSTO1
ANXA5	1.50264e-257	0.851531	0.966	0.668	4.24945e-253	M_SC0	ANXA5
EREG	2.85211e-257	2.22775	0.364	0.041	8.06578e-253	M_SC0	EREG
CCL3L1	6.17461e-257	2.70056	0.539	0.157	1.74618e-252	M_SC0	CCL3L1
ATP13A3	8.93625e-257	0.813183	0.642	0.234	2.52717e-252	M_SC0	ATP13A3
SDS	1.67974e-254	1.2828	0.44	0.079	4.75031e-250	M_SC0	SDS
CD40	7.44148e-254	1.25572	0.853	0.474	2.10445e-249	M_SC0	CD40
ZEB2	5.7189e-249	0.548507	0.75	0.301	1.6173e-244	M_SC0	ZEB2
EHD1	8.10544e-249	0.65306	0.48	0.108	2.29222e-244	M_SC0	EHD1
RHOG	2.14891e-248	0.615026	0.86	0.464	6.07712e-244	M_SC0	RHOG
CALHM6	7.32117e-248	1.06111	0.659	0.25	2.07043e-243	M_SC0	CALHM6
GLA	1.51418e-246	1.09486	0.848	0.462	4.2821e-242	M_SC0	GLA
ASAH1	2.47743e-246	0.706478	0.675	0.266	7.00618e-242	M_SC0	ASAH1
PSAP	1.85387e-245	0.785493	0.853	0.478	5.24274e-241	M_SC0	PSAP
SIRPA	3.27896e-245	0.522648	0.561	0.16	9.2729e-241	M_SC0	SIRPA
FCGR3A	1.72706e-244	0.700762	0.373	0.04	4.88414e-240	M_SC0	FCGR3A
CD63	2.60614e-240	0.737162	0.978	0.699	7.37017e-236	M_SC0	CD63
MMP9	1.28693e-239	1.1564	0.572	0.179	3.63944e-235	M_SC0	MMP9
NFKBIZ	5.29322e-238	0.778394	0.835	0.449	1.49692e-233	M_SC0	NFKBIZ
SQOR	1.69235e-237	0.508752	0.543	0.163	4.78598e-233	M_SC0	SQOR
SLC43A2	4.3884e-236	0.529886	0.484	0.119	1.24104e-231	M_SC0	SLC43A2
CD44	1.72499e-235	0.83486	0.898	0.533	4.87827e-231	M_SC0	CD44
GBP2	4.50625e-235	0.60106	0.454	0.099	1.27437e-230	M_SC0	GBP2
ATP1B3	4.61216e-235	1.01983	0.926	0.586	1.30432e-230	M_SC0	ATP1B3
ABHD12	4.71845e-235	0.474079	0.527	0.152	1.33438e-230	M_SC0	ABHD12
C1QA	6.87501e-235	1.08913	0.467	0.098	1.94425e-230	M_SC0	C1QA
ABCA1	4.02627e-232	0.693116	0.49	0.122	1.13863e-227	M_SC0	ABCA1
LGALS3BP	5.84019e-232	0.461673	0.506	0.131	1.6516e-227	M_SC0	LGALS3BP
TYROBP	6.07805e-232	0.68076	0.983	0.791	1.71887e-227	M_SC0	TYROBP
IFNGR2	1.93704e-231	0.644044	0.763	0.372	5.47794e-227	M_SC0	IFNGR2
TIMP1	4.72391e-231	1.18457	0.825	0.403	1.33592e-226	M_SC0	TIMP1
RASSF4	1.82734e-229	0.564905	0.516	0.138	5.16773e-225	M_SC0	RASSF4
CD80	4.02386e-229	0.691735	0.629	0.231	1.13795e-224	M_SC0	CD80
CXCL3	5.62946e-229	1.62348	0.419	0.083	1.59201e-224	M_SC0	CXCL3
ETS2	1.48353e-228	0.727206	0.589	0.207	4.19542e-224	M_SC0	ETS2
MMP19	3.94369e-228	0.811535	0.28	0.012	1.11528e-223	M_SC0	MMP19
S100A11	1.17571e-227	0.504665	0.986	0.809	3.32491e-223	M_SC0	S100A11
BNIP3L	2.38262e-225	1.09548	0.74	0.358	6.73806e-221	M_SC0	BNIP3L
WTAP	9.05521e-225	0.941619	0.81	0.475	2.56081e-220	M_SC0	WTAP
P2RX7	3.81055e-224	0.447197	0.365	0.052	1.07762e-219	M_SC0	P2RX7
RIPK2	1.11897e-223	0.723177	0.748	0.344	3.16444e-219	M_SC0	RIPK2
PRDM1	1.94826e-223	0.865938	0.514	0.148	5.50967e-219	M_SC0	PRDM1
BIRC3	4.37688e-223	0.966132	0.848	0.45	1.23778e-218	M_SC0	BIRC3
CREG1	1.23796e-222	0.6604	0.499	0.143	3.50096e-218	M_SC0	CREG1
CD274	1.38145e-220	0.690234	0.43	0.094	3.90674e-216	M_SC0	CD274
SAT1	1.9624e-220	0.759881	0.995	0.885	5.54967e-216	M_SC0	SAT1
CLEC10A	3.43766e-220	0.684708	0.433	0.089	9.7217e-216	M_SC0	CLEC10A
SNAI1	1.25653e-219	0.701201	0.449	0.106	3.55345e-215	M_SC0	SNAI1
STAT5A	1.30788e-219	0.61337	0.579	0.205	3.69868e-215	M_SC0	STAT5A
PPP1R15B	1.56844e-219	0.649714	0.762	0.387	4.43556e-215	M_SC0	PPP1R15B
CCL3	1.45979e-217	2.4038	0.561	0.206	4.12829e-213	M_SC0	CCL3
SRGN	1.594e-217	0.767463	0.981	0.73	4.50783e-213	M_SC0	SRGN
LGALS2	2.83327e-217	0.474665	0.796	0.339	8.01249e-213	M_SC0	LGALS2
FCER1G	4.09659e-217	0.746724	0.872	0.535	1.15852e-212	M_SC0	FCER1G
TRAF1	8.59484e-217	0.582443	0.792	0.403	2.43062e-212	M_SC0	TRAF1
BRI3	9.38194e-217	0.537923	0.946	0.658	2.65321e-212	M_SC0	BRI3
CXCL11	8.22155e-216	0.626978	0.414	0.076	2.32506e-211	M_SC0	CXCL11
INSIG1	2.8944e-215	0.868958	0.776	0.362	8.18535e-211	M_SC0	INSIG1
NFKB1	4.36262e-215	0.769293	0.928	0.605	1.23375e-210	M_SC0	NFKB1
CCRL2	3.02677e-213	0.663576	0.4	0.083	8.55971e-209	M_SC0	CCRL2
NINJ1	6.2742e-213	0.860636	0.921	0.594	1.77434e-208	M_SC0	NINJ1
PEA15	6.60036e-212	0.51022	0.859	0.483	1.86658e-207	M_SC0	PEA15
ICAM1	7.50968e-212	0.945893	0.639	0.264	2.12374e-207	M_SC0	ICAM1
SOCS3	9.31218e-212	0.857931	0.82	0.444	2.63348e-207	M_SC0	SOCS3
EPB41L3	2.43773e-211	0.55234	0.581	0.209	6.89391e-207	M_SC0	EPB41L3
LAMP3	1.347e-210	0.75473	0.547	0.176	3.80933e-206	M_SC0	LAMP3
EMILIN2	2.54843e-210	0.439442	0.605	0.232	7.20695e-206	M_SC0	EMILIN2
TGIF1	7.40601e-210	0.62549	0.6	0.227	2.09442e-205	M_SC0	TGIF1
BTG1	9.47919e-209	0.9927	0.954	0.709	2.68072e-204	M_SC0	BTG1
ALAS1	6.15011e-208	0.75083	0.472	0.132	1.73925e-203	M_SC0	ALAS1
ADGRE2	7.0929e-208	0.439997	0.329	0.043	2.00587e-203	M_SC0	ADGRE2
ANKRD22	1.1824e-206	0.493843	0.342	0.047	3.34384e-202	M_SC0	ANKRD22
PLIN2	2.77804e-206	0.964787	0.474	0.138	7.8563e-202	M_SC0	PLIN2
IL4I1	4.05083e-206	0.571693	0.796	0.378	1.14557e-201	M_SC0	IL4I1
TPRA1	6.32777e-204	0.602676	0.586	0.209	1.78949e-199	M_SC0	TPRA1
ZFYVE16	4.94935e-202	0.676591	0.56	0.207	1.39968e-197	M_SC0	ZFYVE16
PIM1	9.6053e-202	0.641502	0.426	0.104	2.71638e-197	M_SC0	PIM1
RASSF3	8.39306e-201	0.517938	0.499	0.155	2.37356e-196	M_SC0	RASSF3
TNFSF13B	1.49104e-200	0.736632	0.733	0.362	4.21665e-196	M_SC0	TNFSF13B
TTYH3	1.9759e-200	0.468031	0.407	0.092	5.58786e-196	M_SC0	TTYH3
EFHD2	2.22202e-200	0.476056	0.871	0.522	6.28388e-196	M_SC0	EFHD2
MSR1	3.30951e-200	0.461727	0.311	0.034	9.3593e-196	M_SC0	MSR1
GRINA	3.1632e-199	0.480292	0.699	0.318	8.94554e-195	M_SC0	GRINA
CTSH	1.0207e-198	0.455344	0.895	0.486	2.88654e-194	M_SC0	CTSH
CFLAR	3.40563e-198	0.710906	0.972	0.676	9.63112e-194	M_SC0	CFLAR
CCR7	1.25499e-197	1.07543	0.771	0.418	3.54911e-193	M_SC0	CCR7
GPX4	1.8334e-196	0.629278	0.97	0.745	5.18485e-192	M_SC0	GPX4
CEBPD	2.24404e-195	0.863007	0.731	0.351	6.34614e-191	M_SC0	CEBPD
IDO1	6.67225e-195	1.44875	0.65	0.29	1.88691e-190	M_SC0	IDO1
PLXDC2	1.74787e-194	0.399595	0.388	0.081	4.94296e-190	M_SC0	PLXDC2
ADA2	2.16905e-194	0.444105	0.523	0.172	6.13407e-190	M_SC0	ADA2
CAPG	2.22864e-193	0.481881	0.918	0.602	6.3026e-189	M_SC0	CAPG
GNS	1.07776e-192	0.418198	0.419	0.104	3.04791e-188	M_SC0	GNS
RNF19B	1.68615e-192	0.511848	0.447	0.126	4.76843e-188	M_SC0	RNF19B
TMEM123	2.49468e-192	0.673543	0.824	0.467	7.05495e-188	M_SC0	TMEM123
LACTB	1.36611e-191	0.458263	0.708	0.337	3.86337e-187	M_SC0	LACTB
PTPN1	5.87181e-191	0.699208	0.722	0.37	1.66055e-186	M_SC0	PTPN1
BASP1	6.66725e-191	0.860062	0.869	0.497	1.8855e-186	M_SC0	BASP1
MSN	1.24551e-190	0.469488	0.814	0.437	3.5223e-186	M_SC0	MSN
RGS1	8.55211e-190	0.889239	0.951	0.689	2.41854e-185	M_SC0	RGS1
YBX3	2.1047e-186	0.615246	0.796	0.403	5.95209e-182	M_SC0	YBX3
CTSB	3.95735e-186	0.654003	0.796	0.421	1.11914e-181	M_SC0	CTSB
TMEM176B	5.98793e-186	0.582819	0.297	0.036	1.69339e-181	M_SC0	TMEM176B
GLS	9.8134e-186	0.556859	0.889	0.533	2.77523e-181	M_SC0	GLS
RAP1B	5.46413e-185	0.692778	0.918	0.634	1.54526e-180	M_SC0	RAP1B
FNDC3B	1.23115e-184	0.492544	0.493	0.164	3.4817e-180	M_SC0	FNDC3B
LGALS1	1.52873e-183	0.59941	0.988	0.807	4.32325e-179	M_SC0	LGALS1
RHOQ	5.95196e-183	0.483622	0.506	0.171	1.68321e-178	M_SC0	RHOQ
CHST7	3.33349e-182	0.595075	0.386	0.093	9.4271e-178	M_SC0	CHST7
CD68	3.49561e-182	0.615362	0.77	0.429	9.88558e-178	M_SC0	CD68
NBN	4.44881e-182	0.595121	0.491	0.169	1.25812e-177	M_SC0	NBN
ANXA2	9.18916e-182	0.554835	0.977	0.686	2.5987e-177	M_SC0	ANXA2
PDXK	9.71713e-181	0.441389	0.763	0.396	2.748e-176	M_SC0	PDXK
DSE	3.37881e-180	0.586405	0.749	0.381	9.55527e-176	M_SC0	DSE
FAM49A	1.06599e-178	0.599483	0.824	0.455	3.01462e-174	M_SC0	FAM49A
IL6	1.6088e-178	1.10607	0.319	0.055	4.54969e-174	M_SC0	IL6
TNFRSF14	7.56109e-177	0.390971	0.64	0.286	2.13828e-172	M_SC0	TNFRSF14
CCL4L2	1.22458e-176	1.96819	0.53	0.206	3.46311e-172	M_SC0	CCL4L2
EVA1B	6.30589e-176	0.338299	0.375	0.087	1.7833e-171	M_SC0	EVA1B
GBP4	6.86424e-176	0.482013	0.366	0.077	1.94121e-171	M_SC0	GBP4
NLRP3	9.75941e-176	0.641854	0.291	0.041	2.75996e-171	M_SC0	NLRP3
TSPAN33	1.20604e-174	0.438474	0.627	0.275	3.41068e-170	M_SC0	TSPAN33
SLC7A7	2.70405e-174	0.349427	0.276	0.033	7.64705e-170	M_SC0	SLC7A7
ATP6V1B2	3.62975e-174	0.559361	0.596	0.255	1.02649e-169	M_SC0	ATP6V1B2
SEMA6B	5.14957e-174	0.417832	0.269	0.031	1.4563e-169	M_SC0	SEMA6B
OGFRL1	5.41992e-172	0.683714	0.697	0.336	1.53275e-167	M_SC0	OGFRL1
ACOT9	8.5916e-172	0.470381	0.646	0.297	2.4297e-167	M_SC0	ACOT9
MIR155HG	1.23284e-171	0.691158	0.779	0.416	3.48648e-167	M_SC0	MIR155HG
EBI3	1.36118e-171	0.801056	0.297	0.048	3.8494e-167	M_SC0	EBI3
TYMP	2.59001e-171	0.514989	0.967	0.707	7.32454e-167	M_SC0	TYMP
CXCL9	5.36008e-171	0.95356	0.554	0.204	1.51583e-166	M_SC0	CXCL9
IFI6	5.57128e-171	0.485199	0.859	0.527	1.57556e-166	M_SC0	IFI6
RALA	2.48078e-170	0.670854	0.904	0.58	7.01564e-166	M_SC0	RALA
TTYH2	2.08983e-168	0.540974	0.542	0.217	5.91003e-164	M_SC0	TTYH2
ATP6V1F	3.02763e-167	0.472148	0.93	0.652	8.56213e-163	M_SC0	ATP6V1F
ID2	3.22863e-166	0.67705	0.871	0.528	9.13055e-162	M_SC0	ID2
ADAM8	4.34091e-166	0.355317	0.616	0.273	1.22761e-161	M_SC0	ADAM8
ABL2	6.70748e-166	0.462778	0.577	0.232	1.89688e-161	M_SC0	ABL2
RNF130	1.58912e-165	0.351867	0.587	0.239	4.49404e-161	M_SC0	RNF130
SERPING1	3.92583e-164	0.428979	0.46	0.151	1.11022e-159	M_SC0	SERPING1
SNN	1.06229e-163	0.500277	0.585	0.248	3.00416e-159	M_SC0	SNN
GPR183	1.13701e-163	0.620497	0.974	0.684	3.21548e-159	M_SC0	GPR183
VSIR	2.72277e-163	0.430094	0.446	0.143	7.7e-159	M_SC0	VSIR
AGAP3	4.08277e-163	0.306824	0.427	0.125	1.15461e-158	M_SC0	AGAP3
GPR137B	1.20406e-162	0.536058	0.754	0.386	3.40508e-158	M_SC0	GPR137B
PABPC4	1.68464e-162	0.416425	0.69	0.36	4.76417e-158	M_SC0	PABPC4
ITGB8	4.44528e-162	0.619619	0.264	0.036	1.25712e-157	M_SC0	ITGB8
NFIL3	5.21409e-162	0.550566	0.46	0.158	1.47454e-157	M_SC0	NFIL3
HCST	6.12765e-162	0.442957	0.779	0.436	1.7329e-157	M_SC0	HCST
GRN	7.25939e-162	0.420125	0.863	0.56	2.05295e-157	M_SC0	GRN
ATP6V1C1	2.04488e-161	0.410633	0.511	0.198	5.78291e-157	M_SC0	ATP6V1C1
P2RX4	2.57096e-161	0.319385	0.33	0.07	7.27069e-157	M_SC0	P2RX4
RILPL2	8.17888e-161	0.625026	0.702	0.363	2.31299e-156	M_SC0	RILPL2
CUL1	1.38118e-160	0.494259	0.51	0.203	3.90599e-156	M_SC0	CUL1
RAB20	2.56645e-160	0.453091	0.268	0.038	7.25792e-156	M_SC0	RAB20
CCL4	3.47177e-160	2.05088	0.536	0.231	9.81815e-156	M_SC0	CCL4
FLNA	5.03838e-160	0.270171	0.741	0.384	1.42485e-155	M_SC0	FLNA
FOSL2	1.25153e-158	0.514172	0.758	0.405	3.53932e-154	M_SC0	FOSL2
GLUL	1.5534e-158	0.73595	0.689	0.338	4.39301e-154	M_SC0	GLUL
HES4	3.47641e-158	0.700033	0.809	0.483	9.83128e-154	M_SC0	HES4
IL10RA	4.39018e-158	0.450494	0.654	0.309	1.24154e-153	M_SC0	IL10RA
FMNL2	7.40612e-158	0.331291	0.416	0.125	2.09445e-153	M_SC0	FMNL2
RIT1	2.09378e-157	0.532487	0.661	0.33	5.92121e-153	M_SC0	RIT1
DYNLT1	3.27919e-157	0.413341	0.699	0.364	9.27355e-153	M_SC0	DYNLT1
USP12	4.98127e-157	0.614836	0.752	0.42	1.4087e-152	M_SC0	USP12
GPR132	1.48332e-156	0.442908	0.495	0.186	4.19482e-152	M_SC0	GPR132
CXCL10	3.32599e-156	0.895837	0.555	0.221	9.4059e-152	M_SC0	CXCL10
GBP5	2.3577e-155	0.528693	0.268	0.038	6.66757e-151	M_SC0	GBP5
MAFB	2.19999e-153	0.466371	0.375	0.095	6.22156e-149	M_SC0	MAFB
CLEC7A	3.51434e-153	0.412625	0.703	0.341	9.93856e-149	M_SC0	CLEC7A
CXCR4	1.36402e-152	0.38311	0.822	0.46	3.85745e-148	M_SC0	CXCR4
OASL	6.02831e-152	0.465834	0.394	0.113	1.70481e-147	M_SC0	OASL
SPHK1	7.13169e-152	0.33584	0.496	0.186	2.01684e-147	M_SC0	SPHK1
MXD1	1.15878e-150	0.63853	0.785	0.442	3.27702e-146	M_SC0	MXD1
APOBEC3A	1.47507e-150	0.863942	0.474	0.168	4.17149e-146	M_SC0	APOBEC3A
ZFAND5	1.69251e-150	0.715738	0.857	0.543	4.78641e-146	M_SC0	ZFAND5
IRAK2	2.83516e-150	0.420402	0.407	0.125	8.01782e-146	M_SC0	IRAK2
DUSP1	4.73164e-150	0.92878	0.949	0.65	1.33811e-145	M_SC0	DUSP1
IRF1	8.63749e-150	0.733603	0.732	0.414	2.44268e-145	M_SC0	IRF1
PIM3	1.03231e-149	0.561035	0.935	0.636	2.91936e-145	M_SC0	PIM3
LYZ	2.45476e-149	0.449948	0.885	0.448	6.94206e-145	M_SC0	LYZ
MAP2K3	3.47552e-149	0.443517	0.793	0.44	9.82877e-145	M_SC0	MAP2K3
CD14	9.39299e-149	0.547307	0.27	0.042	2.65634e-144	M_SC0	CD14
DOCK4	1.59025e-148	0.257321	0.397	0.109	4.49722e-144	M_SC0	DOCK4
THAP2	1.69321e-148	0.678266	0.494	0.197	4.7884e-144	M_SC0	THAP2
LAIR1	1.91145e-148	0.390012	0.33	0.077	5.40558e-144	M_SC0	LAIR1
PTGS2	2.34198e-148	0.980779	0.398	0.123	6.62313e-144	M_SC0	PTGS2
SWAP70	2.48199e-148	0.411071	0.58	0.255	7.01905e-144	M_SC0	SWAP70
RBM47	2.8555e-148	0.443725	0.537	0.223	8.07535e-144	M_SC0	RBM47
ANPEP	3.37617e-148	0.368486	0.364	0.097	9.54782e-144	M_SC0	ANPEP
GRAMD1A	3.54661e-148	0.529729	0.476	0.187	1.00298e-143	M_SC0	GRAMD1A
GRB2	6.93042e-147	0.550711	0.898	0.608	1.95992e-142	M_SC0	GRB2
SERPINB1	1.08468e-146	0.758503	0.896	0.549	3.06748e-142	M_SC0	SERPINB1
SLC31A2	1.51399e-146	0.2766	0.489	0.184	4.28156e-142	M_SC0	SLC31A2
RAB13	2.01807e-145	0.359991	0.443	0.158	5.70711e-141	M_SC0	RAB13
IL13RA1	2.06471e-145	0.312988	0.52	0.204	5.839e-141	M_SC0	IL13RA1
CEP170	2.74317e-145	0.392365	0.55	0.235	7.75768e-141	M_SC0	CEP170
GM2A	3.02143e-145	0.467184	0.4	0.129	8.54461e-141	M_SC0	GM2A
FNIP2	7.13281e-145	0.52655	0.733	0.392	2.01716e-140	M_SC0	FNIP2
ACTN1	1.2933e-144	0.330857	0.369	0.102	3.65745e-140	M_SC0	ACTN1
STX4	1.9958e-144	0.29658	0.63	0.307	5.64411e-140	M_SC0	STX4
CYTOR	4.36659e-144	0.543487	0.571	0.265	1.23487e-139	M_SC0	CYTOR
IFI30	6.60054e-144	0.749875	0.906	0.591	1.86663e-139	M_SC0	IFI30
BCL2	1.32426e-143	0.347408	0.609	0.284	3.74501e-139	M_SC0	BCL2
RAB8A	2.64737e-143	0.288819	0.738	0.412	7.48675e-139	M_SC0	RAB8A
SLC6A6	1.69551e-142	0.465035	0.463	0.17	4.79489e-138	M_SC0	SLC6A6
SLC16A10	7.15045e-142	0.41574	0.285	0.057	2.02215e-137	M_SC0	SLC16A10
PHLDA2	1.05447e-141	0.528386	0.782	0.442	2.98205e-137	M_SC0	PHLDA2
CAMK1	3.23754e-141	0.270598	0.322	0.073	9.15578e-137	M_SC0	CAMK1
VAMP5	4.58697e-141	0.360392	0.544	0.235	1.2972e-136	M_SC0	VAMP5
BIRC2	7.42928e-141	0.394351	0.641	0.321	2.101e-136	M_SC0	BIRC2
CTNNB1	1.12232e-140	0.517831	0.701	0.378	3.17391e-136	M_SC0	CTNNB1
CSF2RA	1.51395e-140	0.436949	0.681	0.344	4.28146e-136	M_SC0	CSF2RA
ZNF267	3.03722e-140	0.340032	0.775	0.431	8.58926e-136	M_SC0	ZNF267
PHACTR4	1.64827e-139	0.518807	0.513	0.22	4.6613e-135	M_SC0	PHACTR4
MFSD12	2.45324e-139	0.648614	0.591	0.296	6.93775e-135	M_SC0	MFSD12
NEURL3	2.58075e-139	0.446055	0.368	0.105	7.29837e-135	M_SC0	NEURL3
RNF144B	3.22465e-139	0.398812	0.533	0.226	9.11931e-135	M_SC0	RNF144B
NUB1	4.21306e-139	0.626632	0.706	0.412	1.19145e-134	M_SC0	NUB1
CAPZB	5.8627e-139	0.289655	0.874	0.566	1.65797e-134	M_SC0	CAPZB
ARHGAP10	7.24847e-139	0.324646	0.386	0.119	2.04987e-134	M_SC0	ARHGAP10
SGPL1	2.41381e-138	0.296801	0.308	0.072	6.82625e-134	M_SC0	SGPL1
TANK	4.9651e-138	0.440132	0.824	0.504	1.40413e-133	M_SC0	TANK
ZFP36L1	5.4182e-137	0.649872	0.824	0.497	1.53227e-132	M_SC0	ZFP36L1
GPCPD1	1.89726e-136	0.429077	0.484	0.203	5.36544e-132	M_SC0	GPCPD1
ASAP1	2.75597e-135	0.38753	0.641	0.315	7.79388e-131	M_SC0	ASAP1
BCAT1	4.58808e-135	0.490178	0.601	0.291	1.29751e-130	M_SC0	BCAT1
N4BP1	1.49319e-134	0.399507	0.617	0.302	4.22275e-130	M_SC0	N4BP1
SERPINB9	1.64126e-134	0.496444	0.939	0.597	4.64149e-130	M_SC0	SERPINB9
TSPO	4.91698e-134	0.267173	0.823	0.446	1.39052e-129	M_SC0	TSPO
FCGR2B	2.81419e-133	0.334186	0.38	0.111	7.95852e-129	M_SC0	FCGR2B
ATP6AP1	3.07207e-133	0.324503	0.541	0.247	8.68781e-129	M_SC0	ATP6AP1
AVPI1	6.3931e-133	0.399653	0.452	0.167	1.80797e-128	M_SC0	AVPI1
GNA13	1.36528e-132	0.433532	0.886	0.554	3.86102e-128	M_SC0	GNA13
SH3BP5	1.61318e-132	0.476994	0.612	0.298	4.56208e-128	M_SC0	SH3BP5
ITM2B	1.97935e-132	0.344774	0.939	0.696	5.5976e-128	M_SC0	ITM2B
MTHFD2	1.00282e-131	0.413325	0.679	0.359	2.83598e-127	M_SC0	MTHFD2
RNF13	4.14641e-131	0.423807	0.574	0.281	1.17261e-126	M_SC0	RNF13
FOXN3	1.01113e-130	0.36962	0.546	0.253	2.85948e-126	M_SC0	FOXN3
G3BP1	1.79446e-130	0.452336	0.714	0.405	5.07472e-126	M_SC0	G3BP1
CDC42EP2	3.48875e-130	0.407812	0.301	0.074	9.86618e-126	M_SC0	CDC42EP2
PCBP1	3.81469e-130	0.40532	0.94	0.644	1.07879e-125	M_SC0	PCBP1
FYB1	1.39786e-129	0.433782	0.49	0.202	3.95314e-125	M_SC0	FYB1
EMP3	2.71968e-129	0.507466	0.94	0.667	7.69124e-125	M_SC0	EMP3
PDE4B	5.74945e-129	0.447985	0.768	0.439	1.62595e-124	M_SC0	PDE4B
ITGB2	9.89849e-129	0.371164	0.653	0.331	2.79929e-124	M_SC0	ITGB2
RAB31	1.0243e-128	0.270593	0.476	0.19	2.89672e-124	M_SC0	RAB31
JAK1	3.40755e-128	0.412607	0.761	0.45	9.63656e-124	M_SC0	JAK1
CST7	4.67962e-128	0.774993	0.686	0.377	1.3234e-123	M_SC0	CST7
REL	7.41631e-128	0.570007	0.958	0.704	2.09733e-123	M_SC0	REL
CYTH1	9.22349e-128	0.333966	0.688	0.372	2.6084e-123	M_SC0	CYTH1
MANBA	9.76724e-128	0.317269	0.469	0.19	2.76217e-123	M_SC0	MANBA
ZC3H12A	2.01649e-127	0.366087	0.66	0.337	5.70265e-123	M_SC0	ZC3H12A
MYO1G	7.86254e-127	0.369168	0.576	0.278	2.22353e-122	M_SC0	MYO1G
NCOA4	2.45631e-126	0.376745	0.549	0.263	6.94646e-122	M_SC0	NCOA4
CD58	9.67826e-126	0.307698	0.733	0.39	2.73701e-121	M_SC0	CD58
SLC25A19	1.15403e-125	0.526603	0.514	0.237	3.26358e-121	M_SC0	SLC25A19
RDX	7.45442e-125	0.511272	0.462	0.194	2.10811e-120	M_SC0	RDX
MSANTD3	6.17899e-124	0.351616	0.277	0.063	1.74742e-119	M_SC0	MSANTD3
ACP5	7.44418e-124	0.524646	0.26	0.054	2.10521e-119	M_SC0	ACP5
ATOX1	1.71313e-123	0.402564	0.833	0.542	4.84474e-119	M_SC0	ATOX1
GADD45G	2.09583e-123	0.422839	0.319	0.084	5.927e-119	M_SC0	GADD45G
ITGAV	2.52097e-123	0.322527	0.357	0.112	7.12931e-119	M_SC0	ITGAV
FABP5	4.40482e-122	0.816887	0.857	0.594	1.24568e-117	M_SC0	FABP5
OAZ1	4.63005e-122	0.378092	0.992	0.871	1.30938e-117	M_SC0	OAZ1
IFITM3	9.73393e-122	0.32736	0.93	0.654	2.75276e-117	M_SC0	IFITM3
TWISTNB	2.85372e-121	0.835152	0.636	0.35	8.07033e-117	M_SC0	TWISTNB
CASP4	3.29562e-121	0.253162	0.525	0.236	9.32e-117	M_SC0	CASP4
CIB1	3.4437e-121	0.320911	0.792	0.472	9.73879e-117	M_SC0	CIB1
MIR181A1HG	3.04385e-120	0.320429	0.439	0.171	8.608e-116	M_SC0	MIR181A1HG
CTSA	1.61269e-118	0.295448	0.339	0.107	4.56068e-114	M_SC0	CTSA
RPS27L	7.9508e-118	0.447865	0.77	0.478	2.24849e-113	M_SC0	RPS27L
TAGAP	6.2355e-117	0.585432	0.418	0.164	1.7634e-112	M_SC0	TAGAP
GPR35	9.80909e-117	0.439899	0.43	0.171	2.77401e-112	M_SC0	GPR35
TRIP10	3.03707e-116	0.321593	0.519	0.237	8.58885e-112	M_SC0	TRIP10
TGFBI	3.33548e-116	0.301003	0.604	0.311	9.43273e-112	M_SC0	TGFBI
LAMP2	5.35393e-116	0.326829	0.675	0.387	1.51409e-111	M_SC0	LAMP2
PPFIA1	8.62542e-116	0.278623	0.404	0.153	2.43927e-111	M_SC0	PPFIA1
ETV3	9.26935e-116	0.399812	0.821	0.506	2.62137e-111	M_SC0	ETV3
ARID5B	1.34646e-115	0.467007	0.419	0.165	3.80778e-111	M_SC0	ARID5B
TNIP1	2.19314e-115	0.430671	0.552	0.28	6.20221e-111	M_SC0	TNIP1
PPIF	5.75014e-115	0.299808	0.818	0.47	1.62614e-110	M_SC0	PPIF
RAB9A	6.05616e-115	0.567991	0.695	0.409	1.71268e-110	M_SC0	RAB9A
B4GALT5	6.48824e-115	0.332832	0.418	0.165	1.83487e-110	M_SC0	B4GALT5
NFKBIE	7.28112e-115	0.379671	0.653	0.353	2.0591e-110	M_SC0	NFKBIE
PTPRC	9.39481e-115	0.312482	0.864	0.573	2.65685e-110	M_SC0	PTPRC
CTSZ	3.15178e-114	0.49139	0.97	0.739	8.91323e-110	M_SC0	CTSZ
PDE4DIP	4.31416e-114	0.40834	0.687	0.384	1.22004e-109	M_SC0	PDE4DIP
FGL2	4.36906e-114	0.385449	0.622	0.314	1.23557e-109	M_SC0	FGL2
ABI1	7.72009e-114	0.300679	0.604	0.321	2.18324e-109	M_SC0	ABI1
TIMP2	2.1157e-113	0.343691	0.446	0.19	5.98319e-109	M_SC0	TIMP2
SLC39A8	1.86133e-112	0.360339	0.27	0.068	5.26385e-108	M_SC0	SLC39A8
HLA-DRA	2.12632e-112	0.444623	0.999	0.938	6.01323e-108	M_SC0	HLA-DRA
ENG	4.73221e-112	0.258526	0.369	0.129	1.33827e-107	M_SC0	ENG
KLF6	5.04677e-112	0.702988	0.927	0.683	1.42723e-107	M_SC0	KLF6
RP2	7.0293e-112	0.318424	0.55	0.275	1.98789e-107	M_SC0	RP2
ARL4A	2.42564e-111	0.440095	0.616	0.324	6.85971e-107	M_SC0	ARL4A
HEXB	1.20138e-110	0.285806	0.459	0.2	3.39751e-106	M_SC0	HEXB
PLEKHB2	3.10619e-110	0.367959	0.712	0.414	8.78431e-106	M_SC0	PLEKHB2
ELF1	3.20348e-110	0.357674	0.787	0.489	9.05945e-106	M_SC0	ELF1
CAPN2	3.54231e-110	0.31072	0.534	0.263	1.00177e-105	M_SC0	CAPN2
WIPF1	6.69891e-110	0.268781	0.575	0.291	1.89445e-105	M_SC0	WIPF1
SDC4	9.35226e-110	0.299655	0.351	0.12	2.64482e-105	M_SC0	SDC4
IFIH1	1.05338e-109	0.319326	0.57	0.294	2.97897e-105	M_SC0	IFIH1
NAPA	1.60642e-109	0.290528	0.773	0.481	4.54294e-105	M_SC0	NAPA
IL15	2.28641e-109	0.280118	0.26	0.064	6.46597e-105	M_SC0	IL15
ANXA4	4.61619e-109	0.255612	0.433	0.181	1.30546e-104	M_SC0	ANXA4
FTL	6.48084e-109	0.485637	0.995	0.935	1.83278e-104	M_SC0	FTL
GPSM3	6.72662e-109	0.273553	0.757	0.463	1.90229e-104	M_SC0	GPSM3
NPC2	1.48029e-108	0.290438	0.815	0.534	4.18627e-104	M_SC0	NPC2
ATF6	1.98851e-108	0.27837	0.496	0.229	5.6235e-104	M_SC0	ATF6
SLC43A3	2.57091e-108	0.282796	0.457	0.193	7.27052e-104	M_SC0	SLC43A3
PLEK	9.75634e-108	0.532737	0.93	0.64	2.75909e-103	M_SC0	PLEK
ST8SIA4	1.89615e-107	0.415994	0.73	0.434	5.36231e-103	M_SC0	ST8SIA4
ATP2B1	3.05015e-107	0.486724	0.554	0.289	8.62583e-103	M_SC0	ATP2B1
TNFRSF9	3.32948e-107	0.368163	0.337	0.109	9.41576e-103	M_SC0	TNFRSF9
CCL22	4.49342e-107	1.16388	0.274	0.075	1.27074e-102	M_SC0	CCL22
AC100810.1	7.85226e-107	0.252808	0.285	0.08	2.22062e-102	M_SC0	AC100810.1
SNHG15	1.44387e-106	0.411621	0.866	0.555	4.08326e-102	M_SC0	SNHG15
CD72	1.9459e-106	0.296176	0.298	0.089	5.50301e-102	M_SC0	CD72
KMO	4.42911e-106	0.342083	0.322	0.103	1.25255e-101	M_SC0	KMO
ADA	1.05456e-105	0.619938	0.378	0.15	2.98228e-101	M_SC0	ADA
ARL5B	1.36605e-105	0.488957	0.769	0.48	3.86319e-101	M_SC0	ARL5B
RAB10	5.64432e-105	0.404484	0.828	0.537	1.59621e-100	M_SC0	RAB10
CD9	5.95652e-105	0.426895	0.711	0.42	1.6845e-100	M_SC0	CD9
REV3L	1.21267e-104	0.489829	0.572	0.309	3.42943e-100	M_SC0	REV3L
PLSCR1	6.6801e-104	0.30965	0.823	0.529	1.88913e-99	M_SC0	PLSCR1
HIF1A	9.09454e-104	0.363143	0.628	0.357	2.57194e-99	M_SC0	HIF1A
RSAD2	1.87904e-103	0.723888	0.475	0.217	5.31393e-99	M_SC0	RSAD2
HLA-DRB1	2.33737e-103	0.422058	0.998	0.928	6.61009e-99	M_SC0	HLA-DRB1
BCL3	3.96248e-103	0.292879	0.528	0.26	1.12059e-98	M_SC0	BCL3
RAB1A	5.56228e-103	0.266361	0.657	0.368	1.57301e-98	M_SC0	RAB1A
PPP1R18	2.98073e-102	0.27027	0.705	0.405	8.42951e-98	M_SC0	PPP1R18
SMIM3	4.00871e-102	0.33303	0.396	0.155	1.13366e-97	M_SC0	SMIM3
HBEGF	7.79357e-102	0.490901	0.283	0.085	2.20402e-97	M_SC0	HBEGF
EPSTI1	2.00898e-101	0.258351	0.759	0.476	5.68141e-97	M_SC0	EPSTI1
CCND2	4.86442e-101	0.259805	0.509	0.227	1.37566e-96	M_SC0	CCND2
LAPTM5	2.03712e-100	0.345309	0.864	0.618	5.76098e-96	M_SC0	LAPTM5
LDHA	2.59749e-100	0.424187	0.929	0.679	7.34569e-96	M_SC0	LDHA
TVP23A	3.29372e-100	0.414121	0.387	0.157	9.31463e-96	M_SC0	TVP23A
MARCKSL1	3.78529e-100	0.55394	0.798	0.5	1.07048e-95	M_SC0	MARCKSL1
CMIP	4.02139e-100	0.323505	0.498	0.242	1.13725e-95	M_SC0	CMIP
ALCAM	4.95814e-100	0.333639	0.698	0.406	1.40216e-95	M_SC0	ALCAM
TUBA1C	8.58296e-100	0.314918	0.783	0.493	2.42726e-95	M_SC0	TUBA1C
ANXA1	1.67838e-99	0.411585	0.921	0.589	4.74645e-95	M_SC0	ANXA1
ARHGEF2	1.94279e-98	0.258567	0.458	0.21	5.4942e-94	M_SC0	ARHGEF2
MPP1	2.90349e-98	0.273027	0.276	0.083	8.21107e-94	M_SC0	MPP1
ERGIC1	2.06309e-97	0.269771	0.42	0.185	5.83442e-93	M_SC0	ERGIC1
PTTG1	2.26712e-97	0.470862	0.628	0.362	6.4114e-93	M_SC0	PTTG1
TPM4	3.3392e-97	0.402934	0.873	0.607	9.44327e-93	M_SC0	TPM4
ACSL1	4.02729e-97	0.361196	0.41	0.177	1.13892e-92	M_SC0	ACSL1
MAP2K1	5.12389e-97	0.328273	0.545	0.287	1.44904e-92	M_SC0	MAP2K1
ATP6V1G1	7.40934e-97	0.390651	0.897	0.637	2.09536e-92	M_SC0	ATP6V1G1
UBE2B	1.42818e-96	0.332695	0.885	0.599	4.0389e-92	M_SC0	UBE2B
VDAC1	1.87781e-96	0.269168	0.807	0.522	5.31044e-92	M_SC0	VDAC1
RAB7A	2.78618e-96	0.273413	0.842	0.531	7.87933e-92	M_SC0	RAB7A
ARPC5	2.96791e-96	0.256318	0.906	0.645	8.39324e-92	M_SC0	ARPC5
FOXO3	6.49019e-96	0.28343	0.309	0.102	1.83542e-91	M_SC0	FOXO3
ARRDC3	7.07766e-96	0.308539	0.453	0.209	2.00156e-91	M_SC0	ARRDC3
AGPS	7.91724e-96	0.308264	0.351	0.135	2.239e-91	M_SC0	AGPS
TNFRSF1A	1.14989e-95	0.279055	0.451	0.207	3.2519e-91	M_SC0	TNFRSF1A
METRNL	3.73089e-95	0.3934	0.764	0.459	1.0551e-90	M_SC0	METRNL
MAP3K8	8.71459e-95	0.390271	0.759	0.476	2.46449e-90	M_SC0	MAP3K8
GPAT3	5.71513e-94	0.820169	0.443	0.211	1.61624e-89	M_SC0	GPAT3
RASGRP3	8.1031e-94	0.353819	0.385	0.162	2.29156e-89	M_SC0	RASGRP3
RNF114	1.39325e-93	0.288089	0.719	0.445	3.9401e-89	M_SC0	RNF114
CMTM6	4.22545e-93	0.399787	0.921	0.624	1.19496e-88	M_SC0	CMTM6
DDIT3	8.32608e-93	0.29845	0.639	0.355	2.35461e-88	M_SC0	DDIT3
YWHAQ	1.39643e-92	0.475927	0.752	0.474	3.94911e-88	M_SC0	YWHAQ
CD84	3.16949e-92	0.289657	0.333	0.126	8.96333e-88	M_SC0	CD84
CSGALNACT2	4.67856e-92	0.289572	0.5	0.249	1.3231e-87	M_SC0	CSGALNACT2
COTL1	1.01577e-91	0.262019	0.93	0.57	2.8726e-87	M_SC0	COTL1
AXL	1.35769e-91	0.259486	0.64	0.351	3.83954e-87	M_SC0	AXL
SATB1	4.54759e-91	0.340569	0.397	0.17	1.28606e-86	M_SC0	SATB1
UBE2D3	5.32798e-91	0.336461	0.964	0.721	1.50675e-86	M_SC0	UBE2D3
UBE2R2	5.49156e-91	0.262489	0.613	0.34	1.55301e-86	M_SC0	UBE2R2
FNBP1	5.55854e-91	0.371988	0.776	0.493	1.57196e-86	M_SC0	FNBP1
CALM1	1.91077e-90	0.414471	0.928	0.686	5.40365e-86	M_SC0	CALM1
LYN	1.91139e-90	0.276015	0.791	0.509	5.40542e-86	M_SC0	LYN
LRRFIP2	3.17044e-90	0.372764	0.65	0.386	8.96599e-86	M_SC0	LRRFIP2
CUTA	3.42198e-90	0.316958	0.56	0.309	9.67735e-86	M_SC0	CUTA
LYST	1.03633e-89	0.538771	0.457	0.231	2.93075e-85	M_SC0	LYST
CYP2S1	1.24109e-89	0.288825	0.413	0.182	3.50981e-85	M_SC0	CYP2S1
CLIC2	2.32494e-89	0.271156	0.623	0.336	6.57494e-85	M_SC0	CLIC2
TNIP2	5.05262e-89	0.260279	0.606	0.336	1.42888e-84	M_SC0	TNIP2
EDEM1	7.24305e-89	0.271705	0.797	0.509	2.04834e-84	M_SC0	EDEM1
AL139246.5	2.44149e-88	0.337458	0.29	0.097	6.90452e-84	M_SC0	AL139246.5
CTSS	5.57638e-88	0.339607	0.902	0.676	1.577e-83	M_SC0	CTSS
APOC1	8.38365e-88	0.597634	0.289	0.1	2.37089e-83	M_SC0	APOC1
CTSD	2.35743e-87	0.725802	0.538	0.316	6.66682e-83	M_SC0	CTSD
ATP6V0B	2.52479e-87	0.272887	0.927	0.67	7.14011e-83	M_SC0	ATP6V0B
CD48	2.91851e-87	0.291047	0.667	0.38	8.25356e-83	M_SC0	CD48
RAPGEF2	3.23614e-87	0.348664	0.356	0.145	9.15182e-83	M_SC0	RAPGEF2
GAPDH	3.247e-87	0.294148	0.988	0.837	9.18252e-83	M_SC0	GAPDH
NANS	4.01199e-87	0.255247	0.569	0.303	1.13459e-82	M_SC0	NANS
MAP3K1	1.00477e-86	0.328508	0.412	0.189	2.84148e-82	M_SC0	MAP3K1
CLEC5A	3.17106e-86	0.271557	0.287	0.093	8.96777e-82	M_SC0	CLEC5A
SGK1	6.9348e-85	0.453921	0.727	0.439	1.96116e-80	M_SC0	SGK1
DUSP2	5.06298e-84	0.619543	0.842	0.591	1.43181e-79	M_SC0	DUSP2
A2M	9.74561e-84	0.444421	0.266	0.09	2.75606e-79	M_SC0	A2M
WARS	1.62182e-83	0.262067	0.633	0.357	4.58649e-79	M_SC0	WARS
UBE2D1	1.81024e-83	0.279336	0.452	0.221	5.11936e-79	M_SC0	UBE2D1
CD83	4.65586e-82	0.375906	0.988	0.754	1.31668e-77	M_SC0	CD83
CHMP1B	3.79748e-81	0.325346	0.791	0.521	1.07393e-76	M_SC0	CHMP1B
RASGEF1B	1.90941e-79	0.399194	0.764	0.498	5.3998e-75	M_SC0	RASGEF1B
CDKN1A	2.27281e-79	0.269345	0.897	0.594	6.42752e-75	M_SC0	CDKN1A
ARHGAP21	1.01106e-78	0.256228	0.36	0.159	2.85929e-74	M_SC0	ARHGAP21
CCL20	3.08049e-78	1.67283	0.275	0.104	8.71163e-74	M_SC0	CCL20
JARID2	1.20631e-77	0.268919	0.636	0.385	3.41143e-73	M_SC0	JARID2
SERINC5	2.29221e-77	0.259633	0.317	0.129	6.48238e-73	M_SC0	SERINC5
ZNF706	3.97419e-77	0.273782	0.846	0.588	1.1239e-72	M_SC0	ZNF706
MAFG	4.01634e-77	0.257291	0.598	0.343	1.13582e-72	M_SC0	MAFG
STK4	8.22835e-77	0.395006	0.827	0.576	2.32698e-72	M_SC0	STK4
PRNP	2.65298e-76	0.311618	0.462	0.239	7.50263e-72	M_SC0	PRNP
CYBB	1.21655e-75	0.26436	0.502	0.265	3.44041e-71	M_SC0	CYBB
VAPA	1.34113e-75	0.254522	0.793	0.554	3.79272e-71	M_SC0	VAPA
GPR157	2.02139e-75	0.435007	0.482	0.258	5.71649e-71	M_SC0	GPR157
GLIPR1	2.08089e-75	0.476608	0.575	0.336	5.88476e-71	M_SC0	GLIPR1
SLC25A37	4.40748e-75	0.263957	0.29	0.11	1.24644e-70	M_SC0	SLC25A37
HOTAIRM1	6.35492e-75	0.259529	0.289	0.111	1.79717e-70	M_SC0	HOTAIRM1
ISG20	1.78254e-74	0.33474	0.866	0.614	5.04103e-70	M_SC0	ISG20
H3F3A	1.90171e-74	0.347338	0.991	0.839	5.37803e-70	M_SC0	H3F3A
HLA-DQA1	2.99657e-74	0.330968	0.991	0.876	8.47429e-70	M_SC0	HLA-DQA1
TXNRD1	1.66299e-73	0.683967	0.604	0.38	4.70294e-69	M_SC0	TXNRD1
HLA-A	3.86602e-73	0.316274	0.991	0.854	1.09331e-68	M_SC0	HLA-A
FAS	4.00508e-73	0.284147	0.383	0.18	1.13264e-68	M_SC0	FAS
CDC42	6.78409e-73	0.255595	0.964	0.748	1.91854e-68	M_SC0	CDC42
PAFAH1B2	7.10608e-71	0.266404	0.498	0.278	2.0096e-66	M_SC0	PAFAH1B2
ISG15	8.44843e-71	0.53232	0.935	0.807	2.38922e-66	M_SC0	ISG15
CXXC5	1.08984e-70	0.282802	0.392	0.186	3.08206e-66	M_SC0	CXXC5
SNX9	5.85984e-70	0.28491	0.627	0.388	1.65716e-65	M_SC0	SNX9
TNFRSF4	1.28456e-69	0.446532	0.396	0.197	3.63274e-65	M_SC0	TNFRSF4
PALM2-AKAP2	3.34519e-69	0.291026	0.306	0.128	9.46021e-65	M_SC0	PALM2-AKAP2
HLA-DPA1	1.0837e-68	0.256469	0.993	0.881	3.06469e-64	M_SC0	HLA-DPA1
OSER1	2.87928e-68	0.257083	0.713	0.466	8.14261e-64	M_SC0	OSER1
CHMP4B	7.66913e-67	0.250253	0.605	0.38	2.16883e-62	M_SC0	CHMP4B
RAB21	1.88092e-66	0.282412	0.789	0.536	5.31923e-62	M_SC0	RAB21
SMAP2	2.55422e-66	0.319689	0.67	0.432	7.22333e-62	M_SC0	SMAP2
HLA-DMA	2.55839e-66	0.263195	0.963	0.73	7.23514e-62	M_SC0	HLA-DMA
KLF10	2.10545e-65	0.345076	0.533	0.314	5.9542e-61	M_SC0	KLF10
SNX10	7.35252e-65	0.25779	0.381	0.19	2.07929e-60	M_SC0	SNX10
HMG20B	1.56383e-64	0.28972	0.432	0.235	4.42252e-60	M_SC0	HMG20B
RHOB	1.95133e-64	0.364456	0.371	0.183	5.51837e-60	M_SC0	RHOB
EPOP	4.42598e-64	0.25216	0.285	0.118	1.25167e-59	M_SC0	EPOP
GABARAPL1	1.33524e-63	0.262405	0.524	0.306	3.77605e-59	M_SC0	GABARAPL1
MID1IP1	1.42917e-63	0.296122	0.305	0.13	4.04168e-59	M_SC0	MID1IP1
CSRP2	1.25727e-62	0.526187	0.381	0.195	3.55556e-58	M_SC0	CSRP2
NRIP1	1.79622e-62	0.251487	0.387	0.193	5.0797e-58	M_SC0	NRIP1
YWHAZ	1.12156e-61	0.258608	0.917	0.684	3.17178e-57	M_SC0	YWHAZ
HLA-DRB5	1.16815e-61	0.428953	0.837	0.714	3.30354e-57	M_SC0	HLA-DRB5
PPA1	1.31321e-61	0.385847	0.816	0.6	3.71376e-57	M_SC0	PPA1
ELL2	1.51083e-61	0.272936	0.5	0.285	4.27262e-57	M_SC0	ELL2
TALDO1	3.65799e-61	0.255308	0.793	0.548	1.03448e-56	M_SC0	TALDO1
PLEKHA5	1.73371e-60	0.654598	0.331	0.165	4.90294e-56	M_SC0	PLEKHA5
PLAU	5.9216e-60	0.293879	0.271	0.113	1.67463e-55	M_SC0	PLAU
TNFRSF18	1.81051e-57	0.305943	0.364	0.188	5.12012e-53	M_SC0	TNFRSF18
ID3	1.90735e-56	0.378018	0.29	0.127	5.39399e-52	M_SC0	ID3
RHOF	1.27089e-55	0.27035	0.638	0.433	3.59407e-51	M_SC0	RHOF
MAP4K4	2.27727e-55	0.47138	0.616	0.43	6.44011e-51	M_SC0	MAP4K4
PHLDA1	2.73541e-55	0.270364	0.357	0.181	7.73573e-51	M_SC0	PHLDA1
VIM	8.83384e-55	0.289517	0.996	0.914	2.49821e-50	M_SC0	VIM
FSCN1	1.17693e-52	0.364364	0.478	0.28	3.32836e-48	M_SC0	FSCN1
HLA-E	4.11753e-52	0.266563	0.961	0.779	1.16444e-47	M_SC0	HLA-E
NR4A2	7.8659e-51	0.396065	0.715	0.486	2.22448e-46	M_SC0	NR4A2
POGLUT1	2.00253e-50	0.391729	0.398	0.232	5.66316e-46	M_SC0	POGLUT1
TSC22D1	1.12675e-47	0.363115	0.319	0.165	3.18646e-43	M_SC0	TSC22D1
RAB8B	4.35159e-47	0.324312	0.756	0.549	1.23063e-42	M_SC0	RAB8B
CYTIP	2.12319e-44	0.32543	0.727	0.535	6.00437e-40	M_SC0	CYTIP
APOE	1.53179e-41	1.0378	0.291	0.157	4.33189e-37	M_SC0	APOE
NAF1	4.11561e-36	0.357892	0.335	0.199	1.1639e-31	M_SC0	NAF1
GCLM	4.26169e-33	0.357807	0.313	0.186	1.20521e-28	M_SC0	GCLM
CKB	5.94102e-28	0.417981	0.338	0.211	1.68012e-23	M_SC0	CKB
AFF4	5.1161e-111	0.339052	0.169	0.629	1.44683e-106	M_SC1	AFF4
SRRM2	2.0067e-108	0.334883	0.249	0.785	5.67495e-104	M_SC1	SRRM2
ANKRD11	3.73713e-102	0.323876	0.166	0.596	1.05686e-97	M_SC1	ANKRD11
RRBP1	1.62055e-101	0.325423	0.172	0.615	4.5829e-97	M_SC1	RRBP1
SF3B6	4.38872e-98	0.267818	0.222	0.709	1.24113e-93	M_SC1	SF3B6
BRD2	9.48578e-96	0.395665	0.246	0.75	2.68258e-91	M_SC1	BRD2
NUFIP2	1.60434e-95	0.351643	0.151	0.556	4.53707e-91	M_SC1	NUFIP2
NSA2	4.65216e-95	0.28591	0.194	0.641	1.31563e-90	M_SC1	NSA2
SON	2.78271e-94	0.388761	0.283	0.818	7.86949e-90	M_SC1	SON
YME1L1	4.02555e-93	0.488726	0.199	0.64	1.13843e-88	M_SC1	YME1L1
ATP5F1C	5.01522e-93	0.297188	0.222	0.701	1.4183e-88	M_SC1	ATP5F1C
NOP10	5.10935e-93	0.255231	0.227	0.7	1.44492e-88	M_SC1	NOP10
RSRP1	2.70451e-91	0.339569	0.238	0.73	7.64836e-87	M_SC1	RSRP1
TGFB1	5.40839e-91	0.333092	0.185	0.606	1.52949e-86	M_SC1	TGFB1
N4BP2L2	1.14021e-90	0.270579	0.192	0.622	3.22453e-86	M_SC1	N4BP2L2
CCNL1	7.95397e-90	0.362878	0.289	0.813	2.24938e-85	M_SC1	CCNL1
TBCA	1.94157e-89	0.321149	0.238	0.723	5.49075e-85	M_SC1	TBCA
SRA1	2.24723e-89	0.275042	0.132	0.505	6.35515e-85	M_SC1	SRA1
STAT3	1.91504e-88	0.305157	0.164	0.567	5.41573e-84	M_SC1	STAT3
MYO9B	3.86569e-88	0.286947	0.107	0.456	1.09322e-83	M_SC1	MYO9B
XIST	7.92481e-88	0.311737	0.219	0.666	2.24114e-83	M_SC1	XIST
HNRNPAB	1.04616e-87	0.289769	0.143	0.523	2.95855e-83	M_SC1	HNRNPAB
DPP7	3.98599e-87	0.28912	0.173	0.581	1.12724e-82	M_SC1	DPP7
UPF2	1.59249e-86	0.296504	0.13	0.494	4.50356e-82	M_SC1	UPF2
PSMA4	3.66963e-85	0.290773	0.239	0.715	1.03777e-80	M_SC1	PSMA4
KMT2C	5.25809e-85	0.326818	0.132	0.494	1.48699e-80	M_SC1	KMT2C
PSMB3	5.84707e-85	0.287247	0.273	0.788	1.65355e-80	M_SC1	PSMB3
CBX3	8.03462e-84	0.27374	0.197	0.621	2.27219e-79	M_SC1	CBX3
SNRPD1	1.74303e-83	0.25437	0.166	0.554	4.9293e-79	M_SC1	SNRPD1
DNAJB4	2.07845e-83	0.392575	0.212	0.64	5.87786e-79	M_SC1	DNAJB4
TCF25	7.42234e-83	0.495746	0.214	0.653	2.09904e-78	M_SC1	TCF25
ILF3	7.49904e-83	0.408854	0.148	0.526	2.12073e-78	M_SC1	ILF3
DYNC1H1	1.17687e-82	0.408427	0.182	0.579	3.32819e-78	M_SC1	DYNC1H1
YTHDC1	2.75113e-82	0.276603	0.121	0.468	7.78018e-78	M_SC1	YTHDC1
ERH	3.66197e-82	0.372225	0.223	0.67	1.03561e-77	M_SC1	ERH
CDC37	6.00619e-82	0.370494	0.316	0.826	1.69855e-77	M_SC1	CDC37
LUC7L3	9.10357e-82	0.253842	0.116	0.458	2.57449e-77	M_SC1	LUC7L3
NRDC	1.78514e-81	0.27711	0.135	0.493	5.04836e-77	M_SC1	NRDC
NDUFA11	2.29523e-81	0.344058	0.194	0.606	6.49091e-77	M_SC1	NDUFA11
C6orf62	3.47661e-81	0.27349	0.196	0.608	9.83185e-77	M_SC1	C6orf62
FLNA1	7.93073e-81	0.414347	0.207	0.622	2.24281e-76	M_SC1	FLNA
ATF5	2.60654e-80	0.250523	0.229	0.666	7.3713e-76	M_SC1	ATF5
AHNAK	5.99467e-80	0.344171	0.222	0.645	1.69529e-75	M_SC1	AHNAK
MRPL20	2.33758e-79	0.268295	0.163	0.542	6.61067e-75	M_SC1	MRPL20
AKR1A1	4.62562e-79	0.295005	0.207	0.624	1.30813e-74	M_SC1	AKR1A1
NDUFA12	5.05449e-79	0.293467	0.205	0.624	1.42941e-74	M_SC1	NDUFA12
ATP5F1D	6.8145e-79	0.331745	0.279	0.776	1.92714e-74	M_SC1	ATP5F1D
CHMP2A	7.34381e-79	0.260051	0.171	0.552	2.07683e-74	M_SC1	CHMP2A
CD164	1.17346e-78	0.28583	0.238	0.69	3.31855e-74	M_SC1	CD164
SRP9	3.84347e-78	0.33626	0.183	0.579	1.08693e-73	M_SC1	SRP9
ROMO1	4.52739e-78	0.300261	0.157	0.529	1.28035e-73	M_SC1	ROMO1
SMG1	1.42029e-77	0.467447	0.213	0.638	4.01658e-73	M_SC1	SMG1
NPC21	6.16698e-77	0.25637	0.277	0.752	1.74402e-72	M_SC1	NPC2
PRDX5	6.56009e-77	0.32926	0.18	0.571	1.85519e-72	M_SC1	PRDX5
CLTB	8.85711e-77	0.285542	0.17	0.549	2.50479e-72	M_SC1	CLTB
REEP5	2.03542e-76	0.279598	0.205	0.616	5.75617e-72	M_SC1	REEP5
USP15	2.1886e-76	0.467372	0.193	0.599	6.18936e-72	M_SC1	USP15
SNRPF	3.0446e-76	0.359996	0.186	0.578	8.61013e-72	M_SC1	SNRPF
MZT2B	3.08059e-76	0.317117	0.228	0.66	8.71192e-72	M_SC1	MZT2B
NDUFA2	5.3105e-76	0.327648	0.17	0.544	1.50181e-71	M_SC1	NDUFA2
COX6C	2.38813e-75	0.29042	0.294	0.794	6.75362e-71	M_SC1	COX6C
NDUFB10	3.52984e-75	0.343888	0.188	0.578	9.98239e-71	M_SC1	NDUFB10
APRT	3.60093e-75	0.293414	0.254	0.714	1.01834e-70	M_SC1	APRT
SNRNP70	4.618e-75	0.282291	0.132	0.472	1.30597e-70	M_SC1	SNRNP70
COPS9	5.72177e-75	0.295634	0.158	0.525	1.61812e-70	M_SC1	COPS9
ATP5PO	6.50039e-75	0.370448	0.178	0.564	1.83831e-70	M_SC1	ATP5PO
LGALS9	6.55943e-75	0.292645	0.238	0.683	1.85501e-70	M_SC1	LGALS9
COX14	9.4744e-75	0.262657	0.14	0.483	2.67936e-70	M_SC1	COX14
VPS13C	1.14418e-74	0.387354	0.141	0.485	3.23574e-70	M_SC1	VPS13C
SNHG12	1.29487e-74	0.306243	0.126	0.457	3.6619e-70	M_SC1	SNHG12
PURB	1.90296e-74	0.285732	0.094	0.395	5.38158e-70	M_SC1	PURB
ARGLU1	2.44364e-74	0.49466	0.221	0.641	6.91061e-70	M_SC1	ARGLU1
ARPC4	5.33431e-74	0.386266	0.231	0.664	1.50854e-69	M_SC1	ARPC4
GADD45GIP1	6.37303e-74	0.250288	0.166	0.532	1.80229e-69	M_SC1	GADD45GIP1
MACF1	1.09886e-73	0.328384	0.126	0.451	3.10758e-69	M_SC1	MACF1
NDUFB8	1.50822e-73	0.401816	0.221	0.643	4.26525e-69	M_SC1	NDUFB8
TRMT112	1.77208e-73	0.372939	0.247	0.699	5.01146e-69	M_SC1	TRMT112
MBNL1	1.81061e-73	0.32051	0.243	0.677	5.12041e-69	M_SC1	MBNL1
COX7B	3.29686e-73	0.299192	0.311	0.822	9.32352e-69	M_SC1	COX7B
UFC1	3.86003e-73	0.362397	0.164	0.527	1.09162e-68	M_SC1	UFC1
TIMM13	8.17094e-73	0.280465	0.135	0.468	2.31074e-68	M_SC1	TIMM13
MRPS21	2.65595e-72	0.383077	0.17	0.537	7.51101e-68	M_SC1	MRPS21
PSME1	3.27298e-72	0.280366	0.308	0.812	9.25599e-68	M_SC1	PSME1
MED29	4.2609e-72	0.351086	0.104	0.41	1.20498e-67	M_SC1	MED29
RNMT	5.19512e-72	0.370935	0.136	0.47	1.46918e-67	M_SC1	RNMT
KRTCAP2	5.74163e-72	0.319026	0.201	0.594	1.62373e-67	M_SC1	KRTCAP2
TRA2B	1.25511e-71	0.526017	0.267	0.733	3.54946e-67	M_SC1	TRA2B
DYNLRB1	1.30597e-71	0.416071	0.2	0.596	3.69327e-67	M_SC1	DYNLRB1
SNRPD2	1.74266e-71	0.359126	0.248	0.688	4.92826e-67	M_SC1	SNRPD2
SEM1	2.08925e-71	0.349829	0.257	0.72	5.90839e-67	M_SC1	SEM1
ADAR	4.56796e-71	0.265293	0.14	0.47	1.29182e-66	M_SC1	ADAR
FIS1	1.6155e-70	0.27808	0.138	0.469	4.56863e-66	M_SC1	FIS1
PET100	2.22379e-70	0.301499	0.155	0.501	6.28888e-66	M_SC1	PET100
MRPL41	1.05069e-69	0.359751	0.171	0.535	2.97135e-65	M_SC1	MRPL41
RPS17	1.17093e-69	0.317783	0.258	0.701	3.31138e-65	M_SC1	RPS17
USP36	1.5339e-69	0.282105	0.081	0.357	4.33788e-65	M_SC1	USP36
RBPJ	2.00134e-69	0.254614	0.17	0.524	5.65979e-65	M_SC1	RBPJ
SNX2	1.48214e-68	0.292113	0.132	0.452	4.19148e-64	M_SC1	SNX2
NDUFB1	1.71822e-68	0.401543	0.171	0.531	4.85913e-64	M_SC1	NDUFB1
ATP5PD	4.21125e-68	0.364198	0.225	0.64	1.19094e-63	M_SC1	ATP5PD
BANF1	4.70291e-68	0.335014	0.177	0.537	1.32998e-63	M_SC1	BANF1
DPYSL2	4.92605e-68	0.256225	0.216	0.608	1.39309e-63	M_SC1	DPYSL2
GSTK1	5.47566e-68	0.394685	0.208	0.598	1.54852e-63	M_SC1	GSTK1
ANAPC11	6.84862e-68	0.341022	0.137	0.456	1.93679e-63	M_SC1	ANAPC11
ATP5MPL	9.99623e-68	0.383973	0.211	0.607	2.82693e-63	M_SC1	ATP5MPL
VPS29	1.24795e-67	0.39039	0.279	0.757	3.52921e-63	M_SC1	VPS29
TMEM259	1.33859e-67	0.269646	0.103	0.392	3.78553e-63	M_SC1	TMEM259
POLR2A	2.59139e-67	0.392944	0.104	0.394	7.32845e-63	M_SC1	POLR2A
RPL31	3.15946e-67	0.369161	0.281	0.741	8.93496e-63	M_SC1	RPL31
DNAJC15	3.62649e-67	0.374544	0.171	0.522	1.02557e-62	M_SC1	DNAJC15
RANBP1	1.58199e-66	0.312217	0.181	0.542	4.47388e-62	M_SC1	RANBP1
CALM3	1.58437e-66	0.340544	0.174	0.531	4.48061e-62	M_SC1	CALM3
SUMO3	2.14751e-66	0.359092	0.171	0.525	6.07314e-62	M_SC1	SUMO3
MDH2	2.76931e-66	0.313097	0.156	0.491	7.8316e-62	M_SC1	MDH2
CDK12	3.54692e-66	0.267916	0.102	0.388	1.00307e-61	M_SC1	CDK12
ZRANB2	3.74403e-66	0.304253	0.104	0.394	1.05881e-61	M_SC1	ZRANB2
MEF2A	9.46282e-66	0.468075	0.224	0.625	2.67608e-61	M_SC1	MEF2A
AC020656.1	1.49028e-65	0.355175	0.119	0.413	4.2145e-61	M_SC1	AC020656.1
NENF	1.82794e-65	0.283457	0.115	0.412	5.16943e-61	M_SC1	NENF
TGFBI1	2.07275e-65	0.300789	0.166	0.507	5.86173e-61	M_SC1	TGFBI
C9orf16	2.41686e-65	0.421404	0.216	0.61	6.83489e-61	M_SC1	C9orf16
HSPB11	3.0157e-65	0.272683	0.128	0.434	8.5284e-61	M_SC1	HSPB11
TRAPPC1	4.03013e-65	0.308632	0.16	0.497	1.13972e-60	M_SC1	TRAPPC1
SNRPE	5.74924e-65	0.321238	0.147	0.47	1.62589e-60	M_SC1	SNRPE
ENY2	9.92451e-65	0.314582	0.325	0.833	2.80665e-60	M_SC1	ENY2
C1QBP	1.20977e-64	0.364561	0.189	0.552	3.42123e-60	M_SC1	C1QBP
BTG2	1.4552e-64	0.455764	0.238	0.628	4.1153e-60	M_SC1	BTG2
TMEM14B	1.71071e-64	0.322543	0.161	0.499	4.83788e-60	M_SC1	TMEM14B
AKAP9	1.95008e-64	0.33523	0.103	0.383	5.51483e-60	M_SC1	AKAP9
COX5A	2.54049e-64	0.448116	0.28	0.727	7.18449e-60	M_SC1	COX5A
PARP14	2.97576e-64	0.712526	0.267	0.702	8.41546e-60	M_SC1	PARP14
UQCRQ	4.36617e-64	0.442583	0.211	0.599	1.23475e-59	M_SC1	UQCRQ
TRIM22	9.18604e-64	0.355918	0.216	0.599	2.59781e-59	M_SC1	TRIM22
TOMM7	2.04215e-63	0.329874	0.311	0.8	5.77521e-59	M_SC1	TOMM7
NDUFS5	2.12682e-63	0.406161	0.266	0.7	6.01464e-59	M_SC1	NDUFS5
FUS	2.16749e-63	0.511424	0.283	0.742	6.12966e-59	M_SC1	FUS
UCP2	2.45343e-63	0.293373	0.194	0.55	6.93829e-59	M_SC1	UCP2
C4orf3	2.4848e-63	0.355254	0.224	0.618	7.027e-59	M_SC1	C4orf3
GLIPR2	3.96867e-63	0.288573	0.191	0.543	1.12234e-58	M_SC1	GLIPR2
LSM5	4.77841e-63	0.304495	0.146	0.466	1.35133e-58	M_SC1	LSM5
RBM5	5.54775e-63	0.312589	0.104	0.386	1.5689e-58	M_SC1	RBM5
AIMP1	6.53006e-63	0.252324	0.104	0.384	1.8467e-58	M_SC1	AIMP1
COX8A	7.07198e-63	0.306603	0.332	0.838	1.99996e-58	M_SC1	COX8A
NDUFA1	7.47277e-63	0.409082	0.265	0.71	2.1133e-58	M_SC1	NDUFA1
ZFC3H1	1.73847e-62	0.466616	0.122	0.42	4.91641e-58	M_SC1	ZFC3H1
TMBIM4	2.4239e-62	0.312838	0.157	0.483	6.8548e-58	M_SC1	TMBIM4
LAMTOR4	2.69915e-62	0.451131	0.221	0.614	7.63319e-58	M_SC1	LAMTOR4
COMMD6	3.87605e-62	0.387775	0.305	0.778	1.09615e-57	M_SC1	COMMD6
NUTF2	3.94529e-62	0.266442	0.114	0.4	1.11573e-57	M_SC1	NUTF2
DBNL	4.6458e-62	0.308041	0.141	0.451	1.31383e-57	M_SC1	DBNL
PHPT1	8.13563e-62	0.405687	0.208	0.585	2.30076e-57	M_SC1	PHPT1
MGST3	2.1503e-61	0.348843	0.198	0.556	6.08104e-57	M_SC1	MGST3
MRPL54	2.41359e-61	0.336992	0.122	0.414	6.82562e-57	M_SC1	MRPL54
STAT2	4.43935e-61	0.326323	0.118	0.404	1.25545e-56	M_SC1	STAT2
ZNHIT1	1.57826e-60	0.3701	0.152	0.467	4.46331e-56	M_SC1	ZNHIT1
MRPL52	1.90707e-60	0.360509	0.14	0.445	5.39318e-56	M_SC1	MRPL52
SETX	3.04439e-60	0.290763	0.126	0.416	8.60954e-56	M_SC1	SETX
DDX39B	4.00052e-60	0.256822	0.144	0.448	1.13135e-55	M_SC1	DDX39B
TMEM160	1.1828e-59	0.331153	0.114	0.395	3.34496e-55	M_SC1	TMEM160
PPT1	1.44011e-59	0.298316	0.182	0.517	4.07264e-55	M_SC1	PPT1
XAF1	1.94333e-59	0.395037	0.182	0.523	5.49573e-55	M_SC1	XAF1
TXN2	2.65548e-59	0.293794	0.114	0.392	7.50969e-55	M_SC1	TXN2
PEBP1	2.75544e-59	0.324528	0.216	0.584	7.79238e-55	M_SC1	PEBP1
RB1	2.97183e-59	0.348102	0.161	0.478	8.40434e-55	M_SC1	RB1
STMP1	4.62374e-59	0.309851	0.13	0.421	1.30759e-54	M_SC1	STMP1
REX1BD	1.61505e-58	0.341417	0.155	0.468	4.56737e-54	M_SC1	REX1BD
HNRNPU	2.26744e-58	0.554715	0.419	0.928	6.41232e-54	M_SC1	HNRNPU
PRMT2	2.47733e-58	0.317281	0.147	0.452	7.0059e-54	M_SC1	PRMT2
ACIN1	4.5009e-58	0.286251	0.089	0.344	1.27285e-53	M_SC1	ACIN1
SSB	4.80519e-58	0.406686	0.208	0.572	1.35891e-53	M_SC1	SSB
CAPZA2	1.0496e-57	0.426157	0.225	0.609	2.96826e-53	M_SC1	CAPZA2
SP100	1.41329e-57	0.254372	0.141	0.434	3.99678e-53	M_SC1	SP100
SCP2	1.61389e-57	0.263815	0.145	0.444	4.56409e-53	M_SC1	SCP2
LSM3	1.88879e-57	0.376549	0.165	0.485	5.3415e-53	M_SC1	LSM3
POLR2J	2.19226e-57	0.296534	0.118	0.393	6.19971e-53	M_SC1	POLR2J
FKBP1A	2.7989e-57	0.428814	0.259	0.675	7.9153e-53	M_SC1	FKBP1A
ATP5MC1	6.52159e-57	0.309951	0.154	0.462	1.84431e-52	M_SC1	ATP5MC1
SLIRP	9.99592e-57	0.333303	0.121	0.398	2.82685e-52	M_SC1	SLIRP
PHB	1.13023e-56	0.352042	0.163	0.479	3.1963e-52	M_SC1	PHB
GTF2I	1.22616e-56	0.401127	0.133	0.42	3.46759e-52	M_SC1	GTF2I
POLR2L	2.13707e-56	0.467615	0.233	0.611	6.04362e-52	M_SC1	POLR2L
NAA10	2.66879e-56	0.288896	0.097	0.351	7.54733e-52	M_SC1	NAA10
TMEM230	3.01233e-56	0.288016	0.132	0.415	8.51888e-52	M_SC1	TMEM230
DYNC1I2	3.91858e-56	0.263183	0.099	0.355	1.10818e-51	M_SC1	DYNC1I2
IDH2	4.38824e-56	0.311812	0.155	0.458	1.241e-51	M_SC1	IDH2
IFITM1	4.41081e-56	0.410046	0.194	0.529	1.24738e-51	M_SC1	IFITM1
MPHOSPH8	1.73454e-55	0.324474	0.082	0.32	4.90528e-51	M_SC1	MPHOSPH8
PAXX	2.29583e-55	0.308229	0.129	0.403	6.49261e-51	M_SC1	PAXX
SMCO4	3.07466e-55	0.28098	0.122	0.394	8.69515e-51	M_SC1	SMCO4
NEDD8	5.86718e-55	0.515629	0.258	0.674	1.65924e-50	M_SC1	NEDD8
PDAP1	1.14799e-54	0.306032	0.109	0.371	3.24652e-50	M_SC1	PDAP1
STXBP2	1.18795e-54	0.267507	0.097	0.346	3.35952e-50	M_SC1	STXBP2
ARL6IP4	1.23238e-54	0.51608	0.269	0.69	3.48516e-50	M_SC1	ARL6IP4
COPZ1	2.52983e-54	0.282309	0.104	0.358	7.15436e-50	M_SC1	COPZ1
UBE2E2	2.63614e-54	0.257603	0.12	0.384	7.455e-50	M_SC1	UBE2E2
TSPYL2	3.12446e-54	0.752982	0.167	0.481	8.83597e-50	M_SC1	TSPYL2
NDUFS8	3.15623e-54	0.30642	0.117	0.382	8.92581e-50	M_SC1	NDUFS8
TMEM219	4.6322e-54	0.49569	0.175	0.494	1.30999e-49	M_SC1	TMEM219
SH3BGRL	8.19181e-54	0.488181	0.308	0.766	2.31664e-49	M_SC1	SH3BGRL
CSNK1G2	1.71153e-53	0.44678	0.14	0.424	4.84021e-49	M_SC1	CSNK1G2
LSM4	2.20958e-53	0.326084	0.127	0.398	6.2487e-49	M_SC1	LSM4
ZNF638	3.08498e-53	0.387837	0.106	0.358	8.72434e-49	M_SC1	ZNF638
ARHGAP45	3.51153e-53	0.262064	0.089	0.327	9.93062e-49	M_SC1	ARHGAP45
NDUFA13	4.69703e-53	0.46997	0.271	0.688	1.32832e-48	M_SC1	NDUFA13
ENO1	6.22788e-53	0.277403	0.371	0.871	1.76124e-48	M_SC1	ENO1
C4orf48	1.61169e-52	0.503765	0.141	0.427	4.55787e-48	M_SC1	C4orf48
NMT1	1.71668e-52	0.312245	0.098	0.342	4.85478e-48	M_SC1	NMT1
LSP1	1.84326e-52	0.358596	0.302	0.717	5.21274e-48	M_SC1	LSP1
SLC12A7	3.29074e-52	0.351182	0.079	0.306	9.30622e-48	M_SC1	SLC12A7
BDP1	4.12743e-52	0.415035	0.103	0.352	1.16724e-47	M_SC1	BDP1
VAMP3	8.17567e-52	0.3036	0.115	0.371	2.31208e-47	M_SC1	VAMP3
ARID5A	1.01674e-51	0.535149	0.133	0.405	2.87534e-47	M_SC1	ARID5A
PTPN6	1.0316e-51	0.317469	0.156	0.445	2.91736e-47	M_SC1	PTPN6
ECH1	1.27386e-51	0.310843	0.102	0.346	3.60248e-47	M_SC1	ECH1
CHMP4A	1.38839e-51	0.362468	0.153	0.443	3.92637e-47	M_SC1	CHMP4A
LIMD2	1.53426e-51	0.301132	0.135	0.407	4.33888e-47	M_SC1	LIMD2
RNASET2	2.40762e-51	0.387701	0.241	0.604	6.80875e-47	M_SC1	RNASET2
GRN1	4.88931e-51	0.471804	0.325	0.784	1.3827e-46	M_SC1	GRN
ERO1B	5.32996e-51	0.262962	0.06	0.267	1.50731e-46	M_SC1	ERO1B
TMEM14C	6.70358e-51	0.469002	0.22	0.57	1.89577e-46	M_SC1	TMEM14C
RBBP4	6.81293e-51	0.43848	0.121	0.382	1.9267e-46	M_SC1	RBBP4
EML4	7.03938e-51	0.333394	0.096	0.332	1.99074e-46	M_SC1	EML4
BAZ2B	1.14473e-50	0.390819	0.098	0.339	3.23729e-46	M_SC1	BAZ2B
NDUFAB1	1.34933e-50	0.480178	0.18	0.491	3.81591e-46	M_SC1	NDUFAB1
NDUFA4	2.08015e-50	0.290489	0.369	0.868	5.88267e-46	M_SC1	NDUFA4
ETFB	2.20027e-50	0.351986	0.13	0.396	6.22237e-46	M_SC1	ETFB
PRPF4B	2.20468e-50	0.59028	0.154	0.444	6.23483e-46	M_SC1	PRPF4B
CENPC	1.02924e-49	0.35018	0.073	0.288	2.91068e-45	M_SC1	CENPC
NCKAP1L	1.15291e-49	0.425799	0.124	0.381	3.26044e-45	M_SC1	NCKAP1L
GTF3A	1.19892e-49	0.407017	0.135	0.401	3.39055e-45	M_SC1	GTF3A
AMD1	1.68654e-49	0.694746	0.262	0.647	4.76952e-45	M_SC1	AMD1
SNRPC	1.72449e-49	0.27363	0.088	0.314	4.87687e-45	M_SC1	SNRPC
ATP5MC3	2.03115e-49	0.373061	0.347	0.824	5.7441e-45	M_SC1	ATP5MC3
GMFG	2.90853e-49	0.546058	0.22	0.568	8.22531e-45	M_SC1	GMFG
CTSB1	3.60044e-49	0.256405	0.289	0.657	1.0182e-44	M_SC1	CTSB
SAMD9L	5.13332e-49	0.366985	0.177	0.475	1.4517e-44	M_SC1	SAMD9L
C18orf32	6.93258e-49	0.367267	0.17	0.463	1.96053e-44	M_SC1	C18orf32
CSK	9.74016e-49	0.283249	0.108	0.35	2.75452e-44	M_SC1	CSK
BLOC1S1	1.49868e-48	0.579126	0.255	0.638	4.23827e-44	M_SC1	BLOC1S1
IGSF6	2.06556e-48	0.269046	0.163	0.446	5.84141e-44	M_SC1	IGSF6
PSMB8	2.58053e-48	0.483214	0.263	0.652	7.29773e-44	M_SC1	PSMB8
JPT1	5.47093e-48	0.372964	0.291	0.685	1.54718e-43	M_SC1	JPT1
NT5C3A	5.59195e-48	0.378693	0.205	0.528	1.5814e-43	M_SC1	NT5C3A
SP110	5.85867e-48	0.405854	0.159	0.44	1.65683e-43	M_SC1	SP110
VTI1B	8.43309e-48	0.259211	0.086	0.306	2.38488e-43	M_SC1	VTI1B
LAMTOR2	9.34422e-48	0.407291	0.171	0.465	2.64255e-43	M_SC1	LAMTOR2
IL1R2	1.08441e-47	0.336312	0.065	0.264	3.06671e-43	M_SC1	IL1R2
NDUFB3	1.47014e-47	0.496322	0.182	0.487	4.15756e-43	M_SC1	NDUFB3
RBM6	5.92642e-47	0.321145	0.084	0.298	1.67599e-42	M_SC1	RBM6
PSAP1	1.35545e-46	0.420645	0.319	0.721	3.83321e-42	M_SC1	PSAP
ZCRB1	1.48766e-46	0.286761	0.105	0.336	4.20711e-42	M_SC1	ZCRB1
ABRACL	2.00373e-46	0.305887	0.127	0.375	5.66656e-42	M_SC1	ABRACL
PER1	2.0752e-46	0.304875	0.084	0.296	5.86868e-42	M_SC1	PER1
LGALS3BP1	2.67239e-46	0.254894	0.108	0.338	7.55752e-42	M_SC1	LGALS3BP
NDUFC2	2.9088e-46	0.427853	0.196	0.506	8.22609e-42	M_SC1	NDUFC2
GPS2	3.89475e-46	0.308382	0.079	0.29	1.10144e-41	M_SC1	GPS2
PKIB	4.04699e-46	0.306913	0.19	0.486	1.14449e-41	M_SC1	PKIB
TXNDC17	4.84672e-46	0.502589	0.174	0.466	1.37065e-41	M_SC1	TXNDC17
COX5B	6.00031e-46	0.301579	0.361	0.846	1.69689e-41	M_SC1	COX5B
PFKL	1.07524e-45	0.372791	0.116	0.353	3.04079e-41	M_SC1	PFKL
SLC8B1	2.68167e-45	0.521261	0.093	0.314	7.58376e-41	M_SC1	SLC8B1
TOMM5	2.70783e-45	0.293188	0.118	0.353	7.65774e-41	M_SC1	TOMM5
HIGD1A	3.05009e-45	0.348487	0.111	0.345	8.62566e-41	M_SC1	HIGD1A
SSBP1	5.30519e-45	0.551487	0.215	0.545	1.50031e-40	M_SC1	SSBP1
NDUFB2	5.45669e-45	0.589288	0.305	0.732	1.54315e-40	M_SC1	NDUFB2
SLC38A2	6.24836e-45	0.731407	0.336	0.787	1.76704e-40	M_SC1	SLC38A2
MFSD1	1.025e-44	0.330333	0.129	0.371	2.89869e-40	M_SC1	MFSD1
GSDMD	1.04142e-44	0.305782	0.097	0.316	2.94513e-40	M_SC1	GSDMD
ATRAID	1.49102e-44	0.310088	0.113	0.344	4.2166e-40	M_SC1	ATRAID
SEPHS2	1.66098e-44	0.36185	0.078	0.282	4.69726e-40	M_SC1	SEPHS2
HMGN3	1.72022e-44	0.444269	0.195	0.498	4.86479e-40	M_SC1	HMGN3
CCNL2	3.07143e-44	0.295011	0.078	0.28	8.68599e-40	M_SC1	CCNL2
UTP6	3.31503e-44	0.25362	0.085	0.291	9.37491e-40	M_SC1	UTP6
NMI	7.53324e-44	0.421984	0.167	0.444	2.1304e-39	M_SC1	NMI
FCGRT	1.20528e-43	0.411595	0.247	0.593	3.40854e-39	M_SC1	FCGRT
SCO2	1.71136e-43	0.310265	0.111	0.333	4.83973e-39	M_SC1	SCO2
MRPL57	1.82364e-43	0.452265	0.144	0.401	5.15725e-39	M_SC1	MRPL57
TMA7	2.2217e-43	0.419065	0.368	0.857	6.28297e-39	M_SC1	TMA7
RAB32	3.95922e-43	0.446983	0.196	0.493	1.11967e-38	M_SC1	RAB32
PARP9	4.14439e-43	0.269157	0.092	0.3	1.17203e-38	M_SC1	PARP9
ATP5MC2	4.319e-43	0.252755	0.384	0.88	1.22141e-38	M_SC1	ATP5MC2
HMGN2	5.90177e-43	0.531766	0.352	0.808	1.66902e-38	M_SC1	HMGN2
UQCR11	7.64549e-43	0.565632	0.299	0.72	2.16215e-38	M_SC1	UQCR11
MED15	8.81289e-43	0.27601	0.074	0.268	2.49229e-38	M_SC1	MED15
AKT1S1	8.83819e-43	0.332948	0.068	0.258	2.49944e-38	M_SC1	AKT1S1
PRELID1	1.04762e-42	0.501122	0.324	0.753	2.96266e-38	M_SC1	PRELID1
NHP2	1.65324e-42	0.341968	0.1	0.315	4.67537e-38	M_SC1	NHP2
LGALS21	2.32038e-42	0.423913	0.265	0.604	6.56204e-38	M_SC1	LGALS2
NT5C	3.1055e-42	0.427063	0.13	0.368	8.78235e-38	M_SC1	NT5C
CENPX	3.17668e-42	0.2825	0.093	0.301	8.98364e-38	M_SC1	CENPX
HCK	3.36972e-42	0.478948	0.167	0.438	9.52958e-38	M_SC1	HCK
NKTR	3.82763e-42	0.394841	0.13	0.366	1.08245e-37	M_SC1	NKTR
SAMD9	4.50045e-42	0.343593	0.166	0.431	1.27273e-37	M_SC1	SAMD9
DCXR	8.14184e-42	0.421001	0.146	0.401	2.30251e-37	M_SC1	DCXR
ARFGEF1	9.04721e-42	0.279207	0.074	0.266	2.55855e-37	M_SC1	ARFGEF1
LSM2	9.44871e-42	0.340495	0.106	0.325	2.6721e-37	M_SC1	LSM2
PKM	1.30374e-41	0.257141	0.371	0.827	3.68697e-37	M_SC1	PKM
POMP	2.51515e-41	0.359948	0.401	0.897	7.11285e-37	M_SC1	POMP
IGFLR1	2.84605e-41	0.379363	0.207	0.506	8.04863e-37	M_SC1	IGFLR1
LSM10	3.09947e-41	0.352648	0.105	0.32	8.7653e-37	M_SC1	LSM10
NAGK	4.90009e-41	0.481871	0.164	0.43	1.38575e-36	M_SC1	NAGK
TIMM8B	5.20259e-41	0.38174	0.124	0.356	1.47129e-36	M_SC1	TIMM8B
CYBC1	6.81345e-41	0.254476	0.082	0.277	1.92684e-36	M_SC1	CYBC1
ATP5MF	7.35884e-41	0.698915	0.306	0.726	2.08108e-36	M_SC1	ATP5MF
PDGFB	1.00442e-40	0.592231	0.104	0.313	2.84051e-36	M_SC1	PDGFB
MRPS34	1.42183e-40	0.277846	0.092	0.293	4.02094e-36	M_SC1	MRPS34
SRSF1	1.45372e-40	0.294883	0.071	0.256	4.11111e-36	M_SC1	SRSF1
SRGAP2	1.55887e-40	0.317382	0.077	0.266	4.4085e-36	M_SC1	SRGAP2
LSM6	2.28103e-40	0.447853	0.13	0.362	6.45076e-36	M_SC1	LSM6
ATP5MD	2.55939e-40	0.572922	0.321	0.748	7.23795e-36	M_SC1	ATP5MD
NDUFC1	2.56959e-40	0.347766	0.107	0.32	7.2668e-36	M_SC1	NDUFC1
MICAL1	3.01197e-40	0.603797	0.122	0.351	8.51784e-36	M_SC1	MICAL1
RNASE6	4.14111e-40	0.331392	0.142	0.381	1.17111e-35	M_SC1	RNASE6
DRAP1	6.88689e-40	0.432226	0.355	0.824	1.94761e-35	M_SC1	DRAP1
MIS18BP1	8.29875e-40	0.522402	0.132	0.362	2.34689e-35	M_SC1	MIS18BP1
SERPING11	1.51951e-39	0.294917	0.114	0.327	4.29718e-35	M_SC1	SERPING1
JAK2	3.93041e-39	0.261626	0.082	0.27	1.11152e-34	M_SC1	JAK2
CCDC85B	5.74224e-39	0.492804	0.191	0.471	1.62391e-34	M_SC1	CCDC85B
IL18	1.06356e-38	0.426334	0.164	0.421	3.00775e-34	M_SC1	IL18
IFI27L2	1.47064e-38	0.419199	0.127	0.349	4.15897e-34	M_SC1	IFI27L2
NUDT1	1.53327e-38	0.500935	0.166	0.419	4.33608e-34	M_SC1	NUDT1
MAN2B1	1.8021e-38	0.499425	0.172	0.428	5.09634e-34	M_SC1	MAN2B1
SOCS1	3.29046e-38	0.399498	0.15	0.386	9.30541e-34	M_SC1	SOCS1
ECHS1	4.30198e-38	0.257822	0.099	0.299	1.2166e-33	M_SC1	ECHS1
PPP1R10	5.6339e-38	1.01756	0.249	0.589	1.59327e-33	M_SC1	PPP1R10
CIAO2B	5.9368e-38	0.358357	0.169	0.417	1.67893e-33	M_SC1	CIAO2B
SFN	7.24758e-38	0.893363	0.224	0.542	2.04961e-33	M_SC1	SFN
CTSD1	7.93523e-38	0.519764	0.199	0.466	2.24408e-33	M_SC1	CTSD
TRAPPC2L	1.18186e-37	0.255831	0.075	0.254	3.3423e-33	M_SC1	TRAPPC2L
PLEC	2.053e-37	0.746315	0.152	0.396	5.80588e-33	M_SC1	PLEC
C12orf57	3.21536e-37	0.393562	0.107	0.309	9.09303e-33	M_SC1	C12orf57
ZNF385A	5.69699e-37	0.250574	0.08	0.26	1.61111e-32	M_SC1	ZNF385A
ATP5PF	6.06337e-37	0.668125	0.311	0.723	1.71472e-32	M_SC1	ATP5PF
NDRG1	6.1869e-37	0.313644	0.081	0.262	1.74966e-32	M_SC1	NDRG1
EIF2AK2	6.52646e-37	0.486008	0.202	0.484	1.84568e-32	M_SC1	EIF2AK2
IFITM2	7.34614e-37	0.58087	0.327	0.73	2.07749e-32	M_SC1	IFITM2
INTS6	8.6943e-37	0.751666	0.182	0.447	2.45875e-32	M_SC1	INTS6
CTSH1	9.01207e-37	0.344982	0.334	0.745	2.54861e-32	M_SC1	CTSH
OTUD6B-AS1	1.14067e-36	0.432018	0.091	0.28	3.22581e-32	M_SC1	OTUD6B-AS1
SPG21	1.74622e-36	0.308294	0.093	0.282	4.9383e-32	M_SC1	SPG21
EHBP1L1	2.36347e-36	0.521481	0.108	0.31	6.68391e-32	M_SC1	EHBP1L1
C1orf162	2.52918e-36	0.478949	0.171	0.424	7.15252e-32	M_SC1	C1orf162
UBL5	3.74174e-36	0.372299	0.388	0.867	1.05816e-31	M_SC1	UBL5
NME1	7.00481e-36	0.289478	0.096	0.286	1.98096e-31	M_SC1	NME1
IFI44	7.24811e-36	0.559469	0.213	0.501	2.04977e-31	M_SC1	IFI44
NDUFA3	8.12758e-36	0.483131	0.154	0.393	2.29848e-31	M_SC1	NDUFA3
CNPY3	1.15555e-35	0.3185	0.109	0.308	3.26791e-31	M_SC1	CNPY3
UGP2	1.2857e-35	0.737045	0.16	0.403	3.63597e-31	M_SC1	UGP2
ELMO1	1.33156e-35	0.336996	0.097	0.286	3.76565e-31	M_SC1	ELMO1
PSMB10	2.25105e-35	0.456012	0.163	0.407	6.36596e-31	M_SC1	PSMB10
CTNNBIP1	2.28523e-35	0.481567	0.125	0.338	6.46264e-31	M_SC1	CTNNBIP1
CORO1A	2.64805e-35	0.514542	0.309	0.695	7.48868e-31	M_SC1	CORO1A
PARVG	2.80905e-35	0.352971	0.096	0.282	7.94399e-31	M_SC1	PARVG
COPS6	4.07802e-35	0.264095	0.085	0.266	1.15326e-30	M_SC1	COPS6
STAT1	5.63447e-35	0.460754	0.296	0.654	1.59343e-30	M_SC1	STAT1
JOSD2	8.90581e-35	0.334582	0.087	0.267	2.51856e-30	M_SC1	JOSD2
FAM192A	9.19139e-35	0.298046	0.085	0.264	2.59933e-30	M_SC1	FAM192A
MALAT1	3.05214e-34	0.43067	0.73	0.998	8.63146e-30	M_SC1	MALAT1
DUT	3.4175e-34	0.337465	0.11	0.305	9.66469e-30	M_SC1	DUT
MRPS18C	4.01963e-34	0.376491	0.116	0.314	1.13675e-29	M_SC1	MRPS18C
CYB561A3	4.70854e-34	0.327309	0.094	0.274	1.33157e-29	M_SC1	CYB561A3
GCA	4.92512e-34	0.388574	0.133	0.346	1.39282e-29	M_SC1	GCA
UBE2L6	5.53483e-34	0.508357	0.188	0.445	1.56525e-29	M_SC1	UBE2L6
NDUFA9	6.04779e-34	0.312482	0.084	0.257	1.71032e-29	M_SC1	NDUFA9
SNX101	6.08881e-34	0.261326	0.117	0.311	1.72191e-29	M_SC1	SNX10
SELENOH	6.26315e-34	0.603059	0.313	0.705	1.77122e-29	M_SC1	SELENOH
UQCR10	9.42189e-34	0.741234	0.319	0.718	2.66451e-29	M_SC1	UQCR10
DNMT1	1.04557e-33	0.361849	0.094	0.275	2.95687e-29	M_SC1	DNMT1
LAP3	1.08246e-33	0.56574	0.331	0.729	3.0612e-29	M_SC1	LAP3
NPIPB5	1.21677e-33	0.483416	0.104	0.294	3.44102e-29	M_SC1	NPIPB5
ELOB	1.60833e-33	0.719076	0.319	0.724	4.54837e-29	M_SC1	ELOB
LPAR6	1.61744e-33	0.343048	0.104	0.291	4.57412e-29	M_SC1	LPAR6
RERE	1.6182e-33	0.427773	0.088	0.265	4.57627e-29	M_SC1	RERE
NCF1	1.88326e-33	0.373812	0.13	0.332	5.32585e-29	M_SC1	NCF1
ATP5IF1	2.28683e-33	0.602103	0.209	0.487	6.46714e-29	M_SC1	ATP5IF1
RPL26L1	2.7702e-33	0.305226	0.093	0.273	7.83412e-29	M_SC1	RPL26L1
RPA3	2.87877e-33	0.334098	0.092	0.27	8.14116e-29	M_SC1	RPA3
PSMA6	2.93767e-33	0.493822	0.302	0.668	8.30773e-29	M_SC1	PSMA6
RBX1	2.9452e-33	0.612806	0.364	0.826	8.32902e-29	M_SC1	RBX1
TMSB10	3.60995e-33	0.844091	0.883	0.989	1.02089e-28	M_SC1	TMSB10
LAPTM51	4.38992e-33	0.395626	0.38	0.811	1.24147e-28	M_SC1	LAPTM5
AP2S1	8.09932e-33	0.569373	0.345	0.779	2.29049e-28	M_SC1	AP2S1
NDUFV3	8.60948e-33	0.303984	0.085	0.257	2.43476e-28	M_SC1	NDUFV3
NDUFB7	9.09722e-33	0.628539	0.176	0.424	2.57269e-28	M_SC1	NDUFB7
GRK2	1.28474e-32	0.457556	0.109	0.298	3.63325e-28	M_SC1	GRK2
EPSTI11	1.8676e-32	0.481553	0.307	0.672	5.28156e-28	M_SC1	EPSTI1
UTRN	2.39847e-32	0.611791	0.135	0.34	6.78288e-28	M_SC1	UTRN
POLR2I	2.80666e-32	0.34821	0.098	0.277	7.93723e-28	M_SC1	POLR2I
UNC93B1	4.69575e-32	0.407908	0.13	0.331	1.32796e-27	M_SC1	UNC93B1
TNFSF12	6.08447e-32	0.256423	0.087	0.256	1.72069e-27	M_SC1	TNFSF12
KRT14	1.03613e-31	0.892575	0.188	0.443	2.93019e-27	M_SC1	KRT14
CD302	1.23169e-31	0.284173	0.096	0.27	3.48323e-27	M_SC1	CD302
NUDCD2	1.52466e-31	0.29944	0.088	0.255	4.31175e-27	M_SC1	NUDCD2
RPS26	1.83087e-31	0.251737	0.429	0.898	5.17769e-27	M_SC1	RPS26
C1orf54	2.25531e-31	0.31622	0.109	0.289	6.37801e-27	M_SC1	C1orf54
MRPS16	2.61555e-31	0.316524	0.088	0.256	7.39678e-27	M_SC1	MRPS16
RBIS	3.03317e-31	0.400847	0.151	0.361	8.57781e-27	M_SC1	RBIS
PYURF	3.17374e-31	0.385048	0.113	0.3	8.97535e-27	M_SC1	PYURF
CHD9	3.81704e-31	0.492988	0.149	0.36	1.07946e-26	M_SC1	CHD9
EDF1	1.36578e-30	0.318518	0.411	0.891	3.86243e-26	M_SC1	EDF1
MT-ND1	2.04362e-30	0.954182	0.443	0.92	5.77935e-26	M_SC1	MT-ND1
GSN	5.00105e-30	0.431188	0.374	0.771	1.4143e-25	M_SC1	GSN
CSTA	9.98029e-30	0.298117	0.091	0.254	2.82243e-25	M_SC1	CSTA
PSME2	1.01592e-29	0.338976	0.409	0.87	2.87302e-25	M_SC1	PSME2
TLE4	2.73367e-29	0.794566	0.114	0.296	7.73081e-25	M_SC1	TLE4
ABI3	3.01031e-29	0.347877	0.132	0.326	8.51315e-25	M_SC1	ABI3
ATP5ME	3.05211e-29	0.70278	0.32	0.704	8.63137e-25	M_SC1	ATP5ME
VAMP51	4.83012e-29	0.604077	0.182	0.415	1.36596e-24	M_SC1	VAMP5
IFI35	6.86734e-29	0.629971	0.177	0.405	1.94208e-24	M_SC1	IFI35
PYCARD	1.06771e-28	0.587858	0.237	0.517	3.01949e-24	M_SC1	PYCARD
HIST1H2AC	1.29083e-28	0.769379	0.112	0.289	3.65047e-24	M_SC1	HIST1H2AC
FCER1G1	1.35657e-28	0.455874	0.386	0.755	3.83639e-24	M_SC1	FCER1G
CAPG1	2.44537e-28	0.453388	0.402	0.824	6.91552e-24	M_SC1	CAPG
LTB	2.56043e-28	0.278234	0.16	0.351	7.24089e-24	M_SC1	LTB
TOMM6	2.62745e-28	0.368121	0.187	0.417	7.43043e-24	M_SC1	TOMM6
GAS5	3.68692e-28	0.556384	0.132	0.321	1.04266e-23	M_SC1	GAS5
MICOS10	1.17407e-27	0.444645	0.192	0.423	3.32026e-23	M_SC1	MICOS10
HMGB1	1.95314e-27	0.366503	0.437	0.899	5.52348e-23	M_SC1	HMGB1
GBP11	2.09471e-27	0.286225	0.181	0.388	5.92385e-23	M_SC1	GBP1
ARPC1B	2.33371e-27	0.560653	0.38	0.823	6.59972e-23	M_SC1	ARPC1B
MEF2C	2.41977e-27	0.454303	0.145	0.337	6.84311e-23	M_SC1	MEF2C
CCND3	2.55465e-27	0.305591	0.11	0.278	7.22456e-23	M_SC1	CCND3
NSUN6	6.34724e-27	0.598623	0.095	0.252	1.795e-22	M_SC1	NSUN6
GNG10	6.3877e-27	0.34747	0.16	0.362	1.80644e-22	M_SC1	GNG10
SLC8A1	7.93991e-27	0.662272	0.16	0.366	2.24541e-22	M_SC1	SLC8A1
COX6B1	2.03343e-26	0.487035	0.398	0.861	5.75055e-22	M_SC1	COX6B1
AC020916.1	2.23832e-26	0.845689	0.134	0.318	6.32996e-22	M_SC1	AC020916.1
TLE5	2.30045e-26	0.420099	0.191	0.415	6.50566e-22	M_SC1	TLE5
IFI16	2.74939e-26	0.604572	0.287	0.604	7.77527e-22	M_SC1	IFI16
GSTP1	2.8624e-26	0.451217	0.422	0.863	8.09488e-22	M_SC1	GSTP1
MX2	9.17621e-26	0.653297	0.181	0.402	2.59503e-21	M_SC1	MX2
KRT17	1.45595e-25	0.815448	0.165	0.374	4.11742e-21	M_SC1	KRT17
MT-ND5	1.59392e-25	1.1613	0.377	0.782	4.50761e-21	M_SC1	MT-ND5
OAS2	1.97052e-25	0.298649	0.102	0.257	5.57264e-21	M_SC1	OAS2
ITM2B1	2.0126e-25	0.410174	0.44	0.893	5.69164e-21	M_SC1	ITM2B
NDUFA7	2.20023e-25	0.310277	0.099	0.251	6.22225e-21	M_SC1	NDUFA7
MTRNR2L8	1.54413e-24	0.889869	0.155	0.352	4.36679e-20	M_SC1	MTRNR2L8
MT-ND3	2.00656e-24	0.940294	0.514	0.955	5.67456e-20	M_SC1	MT-ND3
HEXIM1	2.05375e-24	0.945073	0.13	0.306	5.80802e-20	M_SC1	HEXIM1
RGS19	3.48538e-24	0.561442	0.177	0.388	9.85666e-20	M_SC1	RGS19
LY6D	4.40013e-24	0.545847	0.11	0.267	1.24436e-19	M_SC1	LY6D
CDKN1C	1.42821e-23	0.397408	0.125	0.287	4.03897e-19	M_SC1	CDKN1C
FCGR2B1	2.77923e-23	0.284837	0.107	0.256	7.85967e-19	M_SC1	FCGR2B
SPI1	5.09019e-23	0.526039	0.361	0.74	1.43951e-18	M_SC1	SPI1
TRAPPC5	1.64749e-22	0.531397	0.138	0.31	4.65911e-18	M_SC1	TRAPPC5
APOBEC3A1	1.68488e-22	0.408091	0.161	0.334	4.76484e-18	M_SC1	APOBEC3A
MT-CYB	1.96282e-22	0.700327	0.474	0.92	5.55085e-18	M_SC1	MT-CYB
KRT5	3.79674e-22	0.663755	0.12	0.276	1.07372e-17	M_SC1	KRT5
OAS1	6.11908e-22	0.54371	0.155	0.333	1.73048e-17	M_SC1	OAS1
RGS10	7.04634e-22	0.375433	0.436	0.874	1.9927e-17	M_SC1	RGS10
MT-ND4L	8.03602e-22	1.13394	0.371	0.756	2.27259e-17	M_SC1	MT-ND4L
DMKN	9.34373e-22	1.00957	0.211	0.445	2.64241e-17	M_SC1	DMKN
HIST1H4C	1.01079e-21	0.902583	0.164	0.353	2.85852e-17	M_SC1	HIST1H4C
DBI	1.71533e-21	0.38349	0.451	0.893	4.85096e-17	M_SC1	DBI
SNHG5	2.00775e-21	0.891215	0.233	0.464	5.67792e-17	M_SC1	SNHG5
SERPINF1	3.15996e-21	0.567813	0.391	0.783	8.93637e-17	M_SC1	SERPINF1
MICOS13	4.84657e-21	0.466652	0.142	0.307	1.37061e-16	M_SC1	MICOS13
CTNND1	4.95867e-21	0.526084	0.122	0.274	1.40231e-16	M_SC1	CTNND1
GTF2H5	5.06859e-21	0.439709	0.108	0.251	1.4334e-16	M_SC1	GTF2H5
2022-03-01	1.07697e-20	0.288498	0.119	0.265	3.04568e-16	M_SC1	2022-03-01
CHCHD7	1.22329e-20	0.639903	0.109	0.253	3.45947e-16	M_SC1	CHCHD7
CIAO2A	1.38302e-20	0.354986	0.112	0.254	3.91119e-16	M_SC1	CIAO2A
IER2	5.21242e-20	0.665087	0.371	0.715	1.47407e-15	M_SC1	IER2
ZFP36L2	5.62505e-20	0.587629	0.194	0.384	1.59076e-15	M_SC1	ZFP36L2
MT-ND2	6.69354e-20	1.07145	0.465	0.928	1.89293e-15	M_SC1	MT-ND2
S100A8	9.51949e-20	1.05991	0.168	0.351	2.69211e-15	M_SC1	S100A8
CXCL91	1.93895e-19	0.268222	0.213	0.39	5.48334e-15	M_SC1	CXCL9
PERP	3.69212e-19	0.837032	0.15	0.319	1.04413e-14	M_SC1	PERP
PSMB9	4.22303e-19	0.641203	0.369	0.749	1.19427e-14	M_SC1	PSMB9
PTMS	5.29173e-19	0.660871	0.391	0.773	1.4965e-14	M_SC1	PTMS
FGL21	5.77286e-19	0.462597	0.263	0.493	1.63257e-14	M_SC1	FGL2
USP18	6.96937e-19	0.498699	0.132	0.282	1.97094e-14	M_SC1	USP18
YWHAH	1.34273e-18	0.670498	0.326	0.632	3.79725e-14	M_SC1	YWHAH
GABARAP	1.41593e-18	0.323489	0.414	0.779	4.00426e-14	M_SC1	GABARAP
TPI1	1.9646e-18	0.497141	0.416	0.839	5.55589e-14	M_SC1	TPI1
MT-CO2	4.50314e-18	0.765757	0.654	0.986	1.27349e-13	M_SC1	MT-CO2
TXNIP	5.67366e-18	0.510233	0.229	0.437	1.60451e-13	M_SC1	TXNIP
MT-ATP8	1.19403e-17	0.860531	0.125	0.268	3.37671e-13	M_SC1	MT-ATP8
CD52	1.71671e-17	0.618976	0.169	0.339	4.85486e-13	M_SC1	CD52
IFI44L	1.81434e-17	0.652679	0.37	0.721	5.13096e-13	M_SC1	IFI44L
KRT1	1.85238e-17	1.04564	0.255	0.502	5.23854e-13	M_SC1	KRT1
NME2	1.88795e-17	0.2808	0.412	0.739	5.33911e-13	M_SC1	NME2
NDRG2	1.99381e-17	0.521187	0.132	0.274	5.63849e-13	M_SC1	NDRG2
MT-CO3	2.32391e-17	0.864699	0.506	0.936	6.572e-13	M_SC1	MT-CO3
LY6E	3.25715e-17	0.63843	0.399	0.776	9.21122e-13	M_SC1	LY6E
RPL36A	5.68545e-17	0.390735	0.455	0.852	1.60785e-12	M_SC1	RPL36A
ATP5MG	1.21232e-16	0.344461	0.463	0.93	3.42845e-12	M_SC1	ATP5MG
S100A9	3.7305e-16	0.958146	0.198	0.382	1.05498e-11	M_SC1	S100A9
ARHGDIB	2.79737e-15	0.680194	0.336	0.65	7.91097e-11	M_SC1	ARHGDIB
CPVL	5.45579e-15	0.373896	0.216	0.382	1.5429e-10	M_SC1	CPVL
TNFSF10	4.7167e-14	0.642519	0.224	0.405	1.33388e-09	M_SC1	TNFSF10
HNRNPA2B1	5.58467e-14	0.288339	0.549	0.977	1.57934e-09	M_SC1	HNRNPA2B1
TYMP1	1.89751e-13	0.32289	0.51	0.898	5.36616e-09	M_SC1	TYMP
MT-ATP6	2.75617e-13	0.966246	0.541	0.968	7.79444e-09	M_SC1	MT-ATP6
SAMHD1	5.58722e-13	0.621902	0.172	0.318	1.58007e-08	M_SC1	SAMHD1
LST1	6.9141e-13	0.848755	0.366	0.684	1.95531e-08	M_SC1	LST1
CSF1R	1.36023e-12	0.639245	0.161	0.298	3.84673e-08	M_SC1	CSF1R
ATP5F1E	3.47905e-12	0.668071	0.721	0.975	9.83874e-08	M_SC1	ATP5F1E
TACSTD2	4.24992e-12	0.725435	0.18	0.324	1.20188e-07	M_SC1	TACSTD2
CST3	7.66303e-12	0.267091	0.715	0.958	2.1671e-07	M_SC1	CST3
MIF	1.22316e-11	0.771052	0.418	0.803	3.4591e-07	M_SC1	MIF
KRTDAP	2.33545e-11	1.14966	0.21	0.384	6.60466e-07	M_SC1	KRTDAP
MT-ND4	2.93836e-11	1.06192	0.533	0.971	8.30969e-07	M_SC1	MT-ND4
KRT10	6.88189e-11	1.11331	0.38	0.732	1.9462e-06	M_SC1	KRT10
MT-CO1	2.12524e-10	1.00228	0.659	0.992	6.01018e-06	M_SC1	MT-CO1
VAMP8	2.41096e-10	0.822385	0.399	0.761	6.8182e-06	M_SC1	VAMP8
RPL13A	2.75205e-10	0.464305	0.509	0.937	7.78279e-06	M_SC1	RPL13A
RPL35	8.11846e-10	0.528714	0.737	0.984	2.2959e-05	M_SC1	RPL35
JUN	1.2319e-09	1.02663	0.396	0.67	3.4838e-05	M_SC1	JUN
MX1	2.16406e-09	0.86717	0.356	0.646	6.11995e-05	M_SC1	MX1
RNF213	1.85134e-08	1.37859	0.304	0.533	0.000523558	M_SC1	RNF213
MTRNR2L12	2.65338e-08	1.70293	0.403	0.712	0.000750377	M_SC1	MTRNR2L12
CALM2	3.64055e-08	0.6865	0.452	0.844	0.00102955	M_SC1	CALM2
PLCG2	9.57693e-08	3.97446	0.421	0.543	0.00270835	M_SC1	PLCG2
CYBA	1.88209e-07	0.296344	0.563	0.945	0.00532255	M_SC1	CYBA
S100A111	3.5696e-07	0.895363	0.709	0.93	0.0100948	M_SC1	S100A11
RPL27A	2.34029e-06	0.325133	0.625	0.971	0.0661833	M_SC1	RPL27A
S100A6	1.22726e-05	0.269545	0.693	0.97	0.34707	M_SC1	S100A6
CKLF	1.32654e-05	0.814484	0.268	0.426	0.375147	M_SC1	CKLF
C1QB1	2.36678e-05	0.68837	0.235	0.338	0.669327	M_SC1	C1QB
IFI61	2.41794e-05	0.726729	0.437	0.729	0.683793	M_SC1	IFI6
TYROBP1	2.58996e-05	0.369587	0.615	0.94	0.732441	M_SC1	TYROBP
MNDA	3.57041e-05	0.897882	0.403	0.701	1	M_SC1	MNDA
ACTB	0.000147592	0.484446	0.824	0.99	1	M_SC1	ACTB
S100A4	0.000163447	0.549043	0.542	0.813	1	M_SC1	S100A4
SERF2	0.000255154	0.476006	0.67	0.972	1	M_SC1	SERF2
S100A10	0.000643043	0.344613	0.681	0.928	1	M_SC1	S100A10
RPL36	0.000742203	0.382043	0.756	0.983	1	M_SC1	RPL36
C1QA1	0.002112	0.748024	0.202	0.27	1	M_SC1	C1QA
C1QC1	0.00243293	0.958478	0.242	0.329	1	M_SC1	C1QC
RPS15	0.00685452	0.325035	0.78	0.988	1	M_SC1	RPS15
GZMB	0	3.31984	0.931	0.089	0	M_SC2	GZMB
JCHAIN	0	3.05649	0.945	0.063	0	M_SC2	JCHAIN
IGKC	0	3.03287	0.952	0.142	0	M_SC2	IGKC
PTGDS	0	2.7661	0.591	0.059	0	M_SC2	PTGDS
POLB	0	2.23275	0.798	0.145	0	M_SC2	POLB
TCF4	0	2.13412	0.936	0.305	0	M_SC2	TCF4
IL3RA	0	1.97775	0.906	0.328	0	M_SC2	IL3RA
PLAC8	0	1.92803	0.879	0.201	0	M_SC2	PLAC8
SEC61B	0	1.80032	0.987	0.823	0	M_SC2	SEC61B
MZB1	0	1.64963	0.669	0.01	0	M_SC2	MZB1
C12orf75	0	1.63267	0.775	0.166	0	M_SC2	C12orf75
STAP1	0	1.6233	0.537	0.056	0	M_SC2	STAP1
SCT	0	1.57518	0.678	0.057	0	M_SC2	SCT
MAP1A	0	1.47499	0.597	0.049	0	M_SC2	MAP1A
LILRA4	0	1.47421	0.735	0.114	0	M_SC2	LILRA4
TCL1A	0	1.42716	0.38	0.012	0	M_SC2	TCL1A
CLIC3	0	1.40471	0.577	0.064	0	M_SC2	CLIC3
SMPD3	0	1.27733	0.532	0.027	0	M_SC2	SMPD3
IGHM	0	1.19701	0.552	0.021	0	M_SC2	IGHM
SELL	0	1.1602	0.6	0.06	0	M_SC2	SELL
TPM2	0	1.13149	0.519	0.052	0	M_SC2	TPM2
MYBL2	0	1.07481	0.418	0.013	0	M_SC2	MYBL2
LINC00996	0	1.04561	0.377	0.009	0	M_SC2	LINC00996
ZFAT	0	1.01767	0.485	0.017	0	M_SC2	ZFAT
LIME1	0	1.00457	0.375	0.016	0	M_SC2	LIME1
PTCRA	0	0.963174	0.435	0.006	0	M_SC2	PTCRA
DERL3	0	0.92061	0.453	0.015	0	M_SC2	DERL3
CLEC4C	0	0.912182	0.456	0.04	0	M_SC2	CLEC4C
PHEX	0	0.751046	0.364	0.006	0	M_SC2	PHEX
LAMP5	0	0.67533	0.329	0.014	0	M_SC2	LAMP5
COBLL1	1.28711e-303	0.637511	0.329	0.015	3.63993e-299	M_SC2	COBLL1
TSPAN13	1.78994e-303	1.5477	0.816	0.234	5.06195e-299	M_SC2	TSPAN13
NEK8	3.48233e-300	0.822373	0.364	0.023	9.84802e-296	M_SC2	NEK8
ALOX5AP	2.46723e-289	1.65913	0.914	0.352	6.97733e-285	M_SC2	ALOX5AP
CCDC50	4.78851e-288	1.80038	0.865	0.351	1.35419e-283	M_SC2	CCDC50
SMIM5	1.34551e-286	0.589936	0.273	0.007	3.80509e-282	M_SC2	SMIM5
SLC15A4	7.98446e-282	1.58789	0.888	0.376	2.25801e-277	M_SC2	SLC15A4
HERPUD1	2.24552e-280	2.41753	0.961	0.671	6.35032e-276	M_SC2	HERPUD1
HSP90B1	5.86354e-260	2.45767	0.973	0.739	1.65821e-255	M_SC2	HSP90B1
ST6GALNAC4	1.9869e-256	0.866898	0.542	0.098	5.61896e-252	M_SC2	ST6GALNAC4
IRF7	6.80458e-252	2.18853	0.949	0.612	1.92434e-247	M_SC2	IRF7
SPCS1	5.32449e-250	1.50612	0.919	0.556	1.50577e-245	M_SC2	SPCS1
LRRC26	1.47234e-246	0.576024	0.265	0.011	4.16377e-242	M_SC2	LRRC26
SEL1L3	8.86142e-243	0.867766	0.485	0.079	2.50601e-238	M_SC2	SEL1L3
SIDT1	3.85052e-242	0.526167	0.266	0.012	1.08893e-237	M_SC2	SIDT1
SMC6	3.16556e-238	0.917937	0.493	0.084	8.95221e-234	M_SC2	SMC6
NKG7	2.75931e-230	1.07661	0.528	0.101	7.80333e-226	M_SC2	NKG7
GLT1D1	6.10911e-226	0.740794	0.461	0.074	1.72766e-221	M_SC2	GLT1D1
LILRB4	2.68735e-222	1.31282	0.822	0.327	7.59983e-218	M_SC2	LILRB4
EGLN3	4.30507e-221	1.67383	0.615	0.151	1.21747e-216	M_SC2	EGLN3
LDLRAD4	3.7948e-214	1.98022	0.779	0.321	1.07317e-209	M_SC2	LDLRAD4
UGCG	2.08779e-213	1.47471	0.837	0.395	5.90428e-209	M_SC2	UGCG
MPEG1	1.89048e-211	0.978989	0.589	0.142	5.34627e-207	M_SC2	MPEG1
RPS12	9.09616e-211	1.0877	0.981	0.949	2.57239e-206	M_SC2	RPS12
RAC2	1.94889e-207	0.882502	0.605	0.156	5.51147e-203	M_SC2	RAC2
PPP1R14B	1.03824e-204	1.57816	0.928	0.616	2.93615e-200	M_SC2	PPP1R14B
NR3C1	1.8802e-204	1.73127	0.821	0.399	5.3172e-200	M_SC2	NR3C1
MAP2K6	5.13447e-202	0.665825	0.372	0.05	1.45203e-197	M_SC2	MAP2K6
SEPHS1	1.0099e-200	1.28181	0.474	0.098	2.856e-196	M_SC2	SEPHS1
NUCB2	1.60601e-200	1.04264	0.56	0.144	4.54178e-196	M_SC2	NUCB2
INPP4A	3.33676e-198	0.708613	0.418	0.069	9.43636e-194	M_SC2	INPP4A
CD2AP	6.10516e-198	1.03651	0.654	0.213	1.72654e-193	M_SC2	CD2AP
ITM2C	3.61571e-197	1.32938	0.798	0.337	1.02252e-192	M_SC2	ITM2C
RUBCN	1.0503e-194	1.07808	0.672	0.23	2.97026e-190	M_SC2	RUBCN
HVCN1	6.96896e-192	1.05951	0.587	0.164	1.97082e-187	M_SC2	HVCN1
IRF4	1.76891e-191	1.56633	0.792	0.336	5.00247e-187	M_SC2	IRF4
GAPT	2.27201e-191	0.858145	0.454	0.086	6.42525e-187	M_SC2	GAPT
RPS8	2.85672e-191	0.974206	0.973	0.919	8.07881e-187	M_SC2	RPS8
SLC20A1	5.13439e-189	1.57447	0.801	0.343	1.452e-184	M_SC2	SLC20A1
NME8	1.2242e-183	0.615874	0.337	0.045	3.46203e-179	M_SC2	NME8
RPS27A	3.49225e-183	0.87066	0.99	0.932	9.87608e-179	M_SC2	RPS27A
HSP90AA1	5.47309e-181	1.36204	0.997	0.935	1.54779e-176	M_SC2	HSP90AA1
APP	1.33691e-179	1.07346	0.728	0.293	3.78078e-175	M_SC2	APP
GNL3	2.17831e-176	1.65533	0.735	0.309	6.16026e-172	M_SC2	GNL3
RPLP1	2.18029e-176	0.852526	0.987	0.958	6.16586e-172	M_SC2	RPLP1
LDHB	1.89937e-173	0.924962	0.764	0.327	5.37142e-169	M_SC2	LDHB
FCHSD2	2.7065e-173	1.11895	0.736	0.314	7.654e-169	M_SC2	FCHSD2
EZR	1.21735e-169	1.46291	0.938	0.725	3.44267e-165	M_SC2	EZR
P2RY6	1.06783e-168	0.844246	0.486	0.116	3.01983e-164	M_SC2	P2RY6
CYB561A31	5.1446e-168	0.818909	0.606	0.188	1.45489e-163	M_SC2	CYB561A3
SLC7A5	7.78739e-164	1.55611	0.766	0.375	2.20227e-159	M_SC2	SLC7A5
SPIB	6.72675e-163	1.45559	0.731	0.296	1.90232e-158	M_SC2	SPIB
BCL11A	4.60095e-161	1.13126	0.672	0.265	1.30115e-156	M_SC2	BCL11A
DCK	3.00905e-156	0.885968	0.613	0.217	8.50959e-152	M_SC2	DCK
ABCE1	3.15732e-156	0.955984	0.604	0.206	8.92891e-152	M_SC2	ABCE1
TUT4	5.858e-155	0.739879	0.483	0.129	1.65664e-150	M_SC2	TUT4
CCDC186	1.35041e-154	0.967692	0.583	0.197	3.81897e-150	M_SC2	CCDC186
PLD4	1.28086e-152	0.717347	0.595	0.195	3.62228e-148	M_SC2	PLD4
ODC1	1.76096e-152	1.45802	0.578	0.2	4.98e-148	M_SC2	ODC1
EEF1B2	7.31347e-150	0.876762	0.965	0.823	2.06825e-145	M_SC2	EEF1B2
CXCR3	1.54135e-149	0.661423	0.346	0.062	4.35894e-145	M_SC2	CXCR3
SRSF7	1.641e-148	1.393	0.961	0.726	4.64076e-144	M_SC2	SRSF7
OFD1	3.77327e-148	0.995911	0.73	0.338	1.06708e-143	M_SC2	OFD1
SSR4	1.03009e-146	0.984109	0.931	0.72	2.9131e-142	M_SC2	SSR4
IFI44L1	2.93691e-143	1.05022	0.934	0.611	8.30557e-139	M_SC2	IFI44L
RPLP0	2.57695e-142	0.803793	0.959	0.847	7.28762e-138	M_SC2	RPLP0
RPS3A	5.1725e-142	0.765193	0.977	0.909	1.46278e-137	M_SC2	RPS3A
GRAMD1B	8.87929e-142	0.6278	0.35	0.068	2.51106e-137	M_SC2	GRAMD1B
LMAN1	6.48889e-141	1.17478	0.591	0.241	1.83506e-136	M_SC2	LMAN1
SSR3	1.22467e-140	1.11234	0.893	0.649	3.46338e-136	M_SC2	SSR3
TRAF4	1.1184e-139	0.994203	0.727	0.339	3.16284e-135	M_SC2	TRAF4
PLP2	3.726e-139	0.894716	0.772	0.403	1.05371e-134	M_SC2	PLP2
LTB1	8.42956e-139	1.37421	0.674	0.263	2.38388e-134	M_SC2	LTB
CARD11	1.23695e-137	0.46238	0.279	0.041	3.4981e-133	M_SC2	CARD11
IKZF2	4.1905e-137	0.602738	0.319	0.056	1.18507e-132	M_SC2	IKZF2
ERN1	8.29088e-135	1.5281	0.801	0.435	2.34466e-130	M_SC2	ERN1
RPS4X	1.42425e-134	0.742741	0.981	0.928	4.02777e-130	M_SC2	RPS4X
ITGAE	1.88373e-134	0.648838	0.468	0.135	5.32718e-130	M_SC2	ITGAE
ERP29	1.21225e-133	0.908176	0.833	0.494	3.42824e-129	M_SC2	ERP29
RNASET21	1.70637e-133	0.883166	0.855	0.485	4.82563e-129	M_SC2	RNASET2
RPS15A	3.81466e-133	0.822337	0.968	0.92	1.07878e-128	M_SC2	RPS15A
RPS23	1.82351e-131	0.747091	0.97	0.932	5.15689e-127	M_SC2	RPS23
IDH3A	2.1694e-131	0.682985	0.472	0.14	6.13507e-127	M_SC2	IDH3A
CD38	5.88323e-131	0.761315	0.488	0.145	1.66378e-126	M_SC2	CD38
RPS28	8.26941e-131	0.771219	0.974	0.945	2.33859e-126	M_SC2	RPS28
OGT	9.09377e-131	0.82344	0.605	0.232	2.57172e-126	M_SC2	OGT
RANBP2	3.38333e-130	1.27293	0.828	0.492	9.56805e-126	M_SC2	RANBP2
SELENOS	3.84218e-129	0.976371	0.819	0.496	1.08657e-124	M_SC2	SELENOS
RPS13	5.99045e-128	0.723825	0.972	0.914	1.6941e-123	M_SC2	RPS13
CTSC	1.55917e-124	1.75414	0.829	0.504	4.40934e-120	M_SC2	CTSC
ALG2	1.19339e-123	0.934552	0.64	0.294	3.3749e-119	M_SC2	ALG2
LY9	1.81164e-123	0.85597	0.362	0.083	5.12332e-119	M_SC2	LY9
AHI1	2.63532e-123	0.625739	0.521	0.173	7.45269e-119	M_SC2	AHI1
CIB2	6.38673e-123	0.492491	0.32	0.065	1.80617e-118	M_SC2	CIB2
HSPE1	8.05748e-123	1.2083	0.976	0.86	2.27866e-118	M_SC2	HSPE1
SIVA1	1.37451e-119	0.867927	0.731	0.414	3.88712e-115	M_SC2	SIVA1
ENDOG	2.41334e-116	0.826434	0.408	0.118	6.82494e-112	M_SC2	ENDOG
PPP1R16B	5.90218e-116	0.445859	0.286	0.054	1.66914e-111	M_SC2	PPP1R16B
MAN1A1	1.37109e-114	0.950336	0.537	0.215	3.87744e-110	M_SC2	MAN1A1
SEC61G	2.03207e-113	0.948357	0.907	0.718	5.74671e-109	M_SC2	SEC61G
DUSP5	4.723e-113	1.42831	0.906	0.649	1.33567e-108	M_SC2	DUSP5
FLNB	3.5126e-112	0.413718	0.281	0.052	9.93363e-108	M_SC2	FLNB
BLNK	1.35395e-111	0.555022	0.364	0.091	3.82896e-107	M_SC2	BLNK
CENPC1	4.20969e-111	0.837666	0.528	0.205	1.1905e-106	M_SC2	CENPC
XBP1	1.23986e-110	0.985789	0.855	0.593	3.50634e-106	M_SC2	XBP1
HSP90AB1	5.73997e-108	0.879009	0.992	0.894	1.62326e-103	M_SC2	HSP90AB1
DNASE1L3	1.32427e-107	0.335639	0.636	0.226	3.74502e-103	M_SC2	DNASE1L3
DDX21	1.42835e-106	0.768753	0.848	0.561	4.03938e-102	M_SC2	DDX21
OSTC	1.11395e-105	0.823137	0.811	0.545	3.15025e-101	M_SC2	OSTC
SRP14	8.74092e-104	0.647274	0.963	0.851	2.47193e-99	M_SC2	SRP14
PIK3CG	1.03488e-103	0.654803	0.418	0.129	2.92665e-99	M_SC2	PIK3CG
HSPH1	1.66727e-103	1.02788	0.977	0.82	4.71503e-99	M_SC2	HSPH1
CD37	3.53943e-103	0.793103	0.844	0.562	1.00095e-98	M_SC2	CD37
RBM39	5.06083e-103	0.673614	0.946	0.743	1.4312e-98	M_SC2	RBM39
RPL5	1.01947e-102	0.696274	0.963	0.865	2.88306e-98	M_SC2	RPL5
RAB11FIP1	1.12699e-102	0.965912	0.812	0.48	3.18712e-98	M_SC2	RAB11FIP1
CHCHD2	7.33039e-102	0.817614	0.943	0.843	2.07303e-97	M_SC2	CHCHD2
JAML	1.13864e-101	0.692995	0.55	0.218	3.22007e-97	M_SC2	JAML
DDX18	2.8303e-101	1.12703	0.584	0.279	8.00408e-97	M_SC2	DDX18
FYTTD1	7.49575e-101	0.858125	0.731	0.417	2.1198e-96	M_SC2	FYTTD1
CHD91	2.43904e-99	0.630262	0.614	0.276	6.8976e-95	M_SC2	CHD9
RABGAP1L	2.45539e-99	0.653754	0.511	0.196	6.94383e-95	M_SC2	RABGAP1L
HINT1	5.53376e-99	0.688909	0.941	0.797	1.56495e-94	M_SC2	HINT1
APEX1	6.41497e-99	0.77966	0.708	0.378	1.81415e-94	M_SC2	APEX1
RPS25	1.13377e-98	0.569576	0.972	0.904	3.2063e-94	M_SC2	RPS25
RPL10A	1.82017e-98	0.633546	0.967	0.851	5.14744e-94	M_SC2	RPL10A
RPS27	1.82746e-98	0.557842	0.994	0.964	5.16806e-94	M_SC2	RPS27
RPL22L1	3.41765e-98	0.869957	0.847	0.561	9.66512e-94	M_SC2	RPL22L1
SNHG8	1.01785e-97	0.978715	0.891	0.626	2.87847e-93	M_SC2	SNHG8
PAXX1	6.15037e-97	0.825115	0.616	0.311	1.73933e-92	M_SC2	PAXX
NACA	3.92265e-96	0.580588	0.973	0.902	1.10932e-91	M_SC2	NACA
AGPAT5	1.07354e-95	0.449817	0.26	0.052	3.03596e-91	M_SC2	AGPAT5
RPS6	2.1461e-95	0.593722	0.969	0.911	6.06917e-91	M_SC2	RPS6
RPL27	1.37012e-94	0.588962	0.96	0.865	3.87471e-90	M_SC2	RPL27
CNPY31	7.91679e-94	0.620631	0.534	0.231	2.23887e-89	M_SC2	CNPY3
RPS5	1.82504e-93	0.566168	0.967	0.879	5.16122e-89	M_SC2	RPS5
NECTIN1	1.15656e-92	0.350977	0.26	0.054	3.27075e-88	M_SC2	NECTIN1
PAG1	2.0582e-92	0.900802	0.506	0.212	5.8206e-88	M_SC2	PAG1
SDHAF3	2.08007e-92	0.396612	0.297	0.072	5.88242e-88	M_SC2	SDHAF3
RPL13	3.70844e-92	0.457676	0.983	0.96	1.04875e-87	M_SC2	RPL13
GPR65	2.35589e-89	0.918693	0.726	0.388	6.66246e-85	M_SC2	GPR65
CSF2RB	3.97203e-89	0.876734	0.573	0.27	1.12329e-84	M_SC2	CSF2RB
OCIAD2	4.43164e-89	0.413417	0.356	0.106	1.25327e-84	M_SC2	OCIAD2
VEGFB	1.09398e-88	0.679195	0.622	0.326	3.09378e-84	M_SC2	VEGFB
HSPD1	6.44632e-88	0.970059	0.976	0.851	1.82302e-83	M_SC2	HSPD1
MALAT11	6.75484e-88	0.526875	1	0.936	1.91027e-83	M_SC2	MALAT1
PPIB	6.99346e-87	0.740172	0.933	0.782	1.97775e-82	M_SC2	PPIB
TBC1D13	3.86406e-86	0.721567	0.338	0.1	1.09276e-81	M_SC2	TBC1D13
C12orf45	5.53409e-86	1.0241	0.692	0.403	1.56504e-81	M_SC2	C12orf45
HSPA8	6.38652e-86	1.01712	0.973	0.866	1.80611e-81	M_SC2	HSPA8
MEF2C1	6.73913e-86	0.683515	0.575	0.261	1.90583e-81	M_SC2	MEF2C
GALNT2	1.35199e-85	0.522777	0.354	0.11	3.82344e-81	M_SC2	GALNT2
DDX24	3.93746e-85	0.694928	0.822	0.586	1.11351e-80	M_SC2	DDX24
ZDHHC17	1.10358e-84	0.572645	0.42	0.154	3.12091e-80	M_SC2	ZDHHC17
TGFBR2	1.2611e-84	0.554263	0.363	0.115	3.56639e-80	M_SC2	TGFBR2
IRF8	3.10468e-84	0.675899	0.903	0.608	8.78002e-80	M_SC2	IRF8
PLAAT3	4.07488e-84	0.393106	0.327	0.09	1.15238e-79	M_SC2	PLAAT3
BTG21	5.73901e-84	1.07457	0.782	0.517	1.62299e-79	M_SC2	BTG2
SERP1	8.6235e-84	0.706341	0.903	0.764	2.43873e-79	M_SC2	SERP1
HYOU1	1.1676e-83	0.710397	0.542	0.256	3.30199e-79	M_SC2	HYOU1
RPL24	2.15977e-83	0.503026	0.976	0.897	6.10782e-79	M_SC2	RPL24
ISCA1	2.43422e-83	0.914508	0.467	0.201	6.88397e-79	M_SC2	ISCA1
RBM38	6.863e-83	0.632138	0.356	0.117	1.94086e-78	M_SC2	RBM38
ZDHHC4	2.28275e-82	0.399929	0.323	0.095	6.45561e-78	M_SC2	ZDHHC4
CYSLTR1	1.38094e-81	0.464083	0.355	0.11	3.90529e-77	M_SC2	CYSLTR1
RPL18	2.10554e-81	0.473821	0.981	0.924	5.95446e-77	M_SC2	RPL18
RPL6	3.84413e-81	0.576471	0.961	0.891	1.08712e-76	M_SC2	RPL6
HIVEP1	3.75108e-80	0.758355	0.674	0.409	1.06081e-75	M_SC2	HIVEP1
N4BP2L21	3.96997e-80	0.636766	0.764	0.502	1.12271e-75	M_SC2	N4BP2L2
HIGD1A1	4.92008e-80	0.526764	0.55	0.263	1.3914e-75	M_SC2	HIGD1A
RPL23A	2.12201e-79	0.502167	0.963	0.874	6.00103e-75	M_SC2	RPL23A
SNHG7	4.25336e-79	0.752167	0.696	0.427	1.20285e-74	M_SC2	SNHG7
NOP58	6.81845e-79	0.640327	0.624	0.346	1.92826e-74	M_SC2	NOP58
TRIM221	8.23705e-79	0.572084	0.766	0.488	2.32944e-74	M_SC2	TRIM22
PMM2	1.91465e-78	0.348736	0.292	0.08	5.41463e-74	M_SC2	PMM2
RIOK2	8.31829e-78	0.417865	0.332	0.105	2.35241e-73	M_SC2	RIOK2
CHORDC1	1.42431e-77	0.817697	0.869	0.64	4.02794e-73	M_SC2	CHORDC1
SLFN11	1.80991e-77	0.482108	0.346	0.109	5.11843e-73	M_SC2	SLFN11
MDM4	1.90013e-77	0.580463	0.479	0.205	5.37356e-73	M_SC2	MDM4
RPL3	5.41106e-77	0.518529	0.981	0.909	1.53025e-72	M_SC2	RPL3
DNAJB9	8.5463e-77	0.811049	0.699	0.454	2.41689e-72	M_SC2	DNAJB9
UBE2J1	1.1871e-76	0.65313	0.616	0.349	3.35712e-72	M_SC2	UBE2J1
MNAT1	1.97251e-76	0.353856	0.31	0.092	5.57825e-72	M_SC2	MNAT1
RPL34	3.33251e-76	0.476474	0.974	0.935	9.42433e-72	M_SC2	RPL34
LPXN	3.38541e-76	0.702536	0.641	0.345	9.57394e-72	M_SC2	LPXN
RNF149	3.52811e-76	0.790527	0.698	0.422	9.97748e-72	M_SC2	RNF149
RPL7A	3.56174e-76	0.493048	0.976	0.922	1.00726e-71	M_SC2	RPL7A
SF3B5	5.10229e-76	0.666595	0.761	0.545	1.44293e-71	M_SC2	SF3B5
RPL9	6.17155e-76	0.455577	0.974	0.906	1.74531e-71	M_SC2	RPL9
PMEPA1	6.83828e-76	0.823507	0.584	0.298	1.93387e-71	M_SC2	PMEPA1
AC007952.4	9.52881e-76	0.329016	0.426	0.157	2.69475e-71	M_SC2	AC007952.4
DSTN	4.61829e-75	0.771192	0.623	0.355	1.30605e-70	M_SC2	DSTN
PDE7A	2.51012e-74	0.728494	0.539	0.27	7.09862e-70	M_SC2	PDE7A
ANKRD111	3.9436e-74	0.657732	0.723	0.478	1.11525e-69	M_SC2	ANKRD11
BCL7A	8.95354e-74	0.434311	0.282	0.08	2.53206e-69	M_SC2	BCL7A
RUNX2	4.44315e-73	0.573517	0.375	0.138	1.25652e-68	M_SC2	RUNX2
HM13	8.73286e-73	0.662003	0.588	0.334	2.46965e-68	M_SC2	HM13
SPCS3	1.26143e-72	0.656542	0.784	0.55	3.56733e-68	M_SC2	SPCS3
RPS14	1.27671e-72	0.46504	0.982	0.925	3.61055e-68	M_SC2	RPS14
MORF4L2	1.58186e-72	0.649852	0.757	0.511	4.47349e-68	M_SC2	MORF4L2
RPL21	1.66321e-72	0.528521	0.963	0.884	4.70355e-68	M_SC2	RPL21
SUSD1	2.05779e-72	0.48502	0.266	0.072	5.81942e-68	M_SC2	SUSD1
RPL30	4.27501e-72	0.455429	0.981	0.938	1.20897e-67	M_SC2	RPL30
CHAF1A	5.55662e-72	0.655366	0.467	0.211	1.57141e-67	M_SC2	CHAF1A
TPT1	7.6822e-72	0.378509	0.979	0.964	2.17253e-67	M_SC2	TPT1
HNRNPDL	9.55752e-72	0.539188	0.924	0.751	2.70287e-67	M_SC2	HNRNPDL
HNRNPA1	4.93975e-71	0.503162	0.943	0.82	1.39696e-66	M_SC2	HNRNPA1
HESX1	5.75465e-71	0.468155	0.358	0.125	1.62742e-66	M_SC2	HESX1
TTC39C	1.31225e-70	0.447912	0.377	0.14	3.71106e-66	M_SC2	TTC39C
CREM	1.61243e-70	1.08646	0.897	0.65	4.55996e-66	M_SC2	CREM
JUND	1.67233e-70	0.962002	0.969	0.865	4.72935e-66	M_SC2	JUND
SRPRA	2.05605e-70	0.659974	0.484	0.237	5.81451e-66	M_SC2	SRPRA
DNAJA1	2.40772e-70	1.0204	0.973	0.847	6.80902e-66	M_SC2	DNAJA1
TRAM1	3.84098e-70	0.619509	0.758	0.518	1.08623e-65	M_SC2	TRAM1
RUBCNL	4.98261e-70	0.636325	0.45	0.179	1.40908e-65	M_SC2	RUBCNL
PCM1	6.85906e-70	0.523808	0.501	0.239	1.93974e-65	M_SC2	PCM1
ZNRF2	6.75522e-69	0.516045	0.456	0.202	1.91038e-64	M_SC2	ZNRF2
LSM8	8.396e-69	0.573992	0.676	0.444	2.37439e-64	M_SC2	LSM8
IRF2BP2	1.66814e-68	0.859859	0.735	0.499	4.71749e-64	M_SC2	IRF2BP2
RPS6KA4	2.71048e-68	0.429748	0.331	0.113	7.66525e-64	M_SC2	RPS6KA4
SSR1	6.49274e-68	0.534307	0.658	0.398	1.83615e-63	M_SC2	SSR1
PARK7	1.82966e-67	0.534077	0.856	0.67	5.17428e-63	M_SC2	PARK7
RPL11	3.39328e-67	0.43629	0.982	0.948	9.59619e-63	M_SC2	RPL11
RIOK1	8.85374e-67	0.417326	0.345	0.123	2.50384e-62	M_SC2	RIOK1
TSPYL21	1.23269e-66	0.587206	0.651	0.385	3.48605e-62	M_SC2	TSPYL2
GPR1831	1.94934e-66	0.896759	0.952	0.789	5.51273e-62	M_SC2	GPR183
SRPRB	2.49193e-66	0.399361	0.295	0.094	7.04717e-62	M_SC2	SRPRB
ZBTB8OS	2.57063e-66	0.43401	0.426	0.186	7.26974e-62	M_SC2	ZBTB8OS
PPM1K	2.89069e-66	0.739954	0.51	0.251	8.17487e-62	M_SC2	PPM1K
SNRPN	7.49857e-66	0.415596	0.376	0.144	2.1206e-61	M_SC2	SNRPN
AC245014.3	9.83339e-66	0.335797	0.263	0.074	2.78088e-61	M_SC2	AC245014.3
BTAF1	1.07142e-64	0.489533	0.48	0.228	3.02998e-60	M_SC2	BTAF1
MOB1B	1.12246e-64	0.65786	0.568	0.319	3.17433e-60	M_SC2	MOB1B
COX5A1	1.25875e-64	0.568531	0.816	0.611	3.55974e-60	M_SC2	COX5A
FAU	1.61461e-64	0.417595	0.974	0.918	4.56611e-60	M_SC2	FAU
RHOH	1.77071e-64	0.739968	0.416	0.177	5.00757e-60	M_SC2	RHOH
TMED9	2.44219e-64	0.622395	0.645	0.422	6.90652e-60	M_SC2	TMED9
ATG101	3.30186e-64	0.634794	0.593	0.349	9.33767e-60	M_SC2	ATG101
PHYH	3.56589e-64	0.477568	0.375	0.149	1.00843e-59	M_SC2	PHYH
SNRPG	2.32188e-63	0.479847	0.86	0.663	6.56628e-59	M_SC2	SNRPG
ST3GAL4	5.54261e-63	0.449732	0.286	0.092	1.56745e-58	M_SC2	ST3GAL4
RPS3	8.01269e-63	0.448866	0.978	0.925	2.26599e-58	M_SC2	RPS3
HSPA1A	2.08204e-62	0.740652	0.976	0.905	5.88802e-58	M_SC2	HSPA1A
A1BG	2.33231e-62	0.52415	0.485	0.248	6.59577e-58	M_SC2	A1BG
NSMCE3	6.14671e-62	1.16435	0.465	0.237	1.73829e-57	M_SC2	NSMCE3
TAF1D	6.57316e-62	0.542978	0.773	0.561	1.85889e-57	M_SC2	TAF1D
SELENOH1	9.84823e-62	0.391283	0.83	0.597	2.78508e-57	M_SC2	SELENOH
ERGIC2	2.31534e-61	0.500135	0.463	0.228	6.54778e-57	M_SC2	ERGIC2
YPEL5	4.68202e-61	0.988331	0.794	0.612	1.32408e-56	M_SC2	YPEL5
CHST12	6.24026e-61	0.390066	0.304	0.106	1.76475e-56	M_SC2	CHST12
COMMD61	6.83841e-61	0.527333	0.84	0.659	1.9339e-56	M_SC2	COMMD6
LAGE3	1.02278e-60	0.871161	0.673	0.446	2.89243e-56	M_SC2	LAGE3
UBB	1.89922e-60	1.14023	0.973	0.88	5.37099e-56	M_SC2	UBB
MIA3	4.03229e-60	0.474857	0.494	0.252	1.14033e-55	M_SC2	MIA3
RPS7	5.70414e-60	0.41786	0.978	0.91	1.61313e-55	M_SC2	RPS7
PNISR	7.36171e-60	0.59006	0.75	0.515	2.08189e-55	M_SC2	PNISR
LGMN	7.83793e-60	0.398865	0.782	0.499	2.21657e-55	M_SC2	LGMN
AKAP91	1.02412e-59	0.465223	0.541	0.297	2.89622e-55	M_SC2	AKAP9
RPL32	1.25728e-59	0.387488	0.977	0.945	3.5556e-55	M_SC2	RPL32
ERO1B1	2.01821e-59	0.443974	0.434	0.196	5.70751e-55	M_SC2	ERO1B
UBE2S	3.22773e-59	1.05216	0.759	0.571	9.12801e-55	M_SC2	UBE2S
HSPA5	4.42508e-59	0.538246	0.878	0.673	1.25141e-54	M_SC2	HSPA5
GNA15	4.56322e-59	0.765588	0.773	0.562	1.29048e-54	M_SC2	GNA15
RPL29	5.31963e-59	0.46505	0.973	0.928	1.50439e-54	M_SC2	RPL29
RPL19	5.94557e-59	0.390289	0.979	0.937	1.68141e-54	M_SC2	RPL19
NT5C3A1	1.04159e-58	0.551454	0.7	0.429	2.94561e-54	M_SC2	NT5C3A
IFI161	1.15137e-58	0.550549	0.767	0.508	3.25608e-54	M_SC2	IFI16
SEC11C	2.36105e-58	0.678529	0.569	0.349	6.67705e-54	M_SC2	SEC11C
CD36	2.65909e-58	0.685277	0.328	0.119	7.51991e-54	M_SC2	CD36
PIM2	4.09689e-58	0.490997	0.377	0.161	1.1586e-53	M_SC2	PIM2
LPIN1	7.09519e-58	0.567364	0.338	0.131	2.00652e-53	M_SC2	LPIN1
GAS6	1.19038e-57	0.519016	0.592	0.348	3.36638e-53	M_SC2	GAS6
TATDN3	1.60516e-57	0.32681	0.254	0.079	4.5394e-53	M_SC2	TATDN3
DNAJA4	2.06252e-57	0.923128	0.704	0.495	5.83281e-53	M_SC2	DNAJA4
UNC93B11	3.4865e-57	0.470197	0.511	0.26	9.85981e-53	M_SC2	UNC93B1
RNF126	6.19969e-57	0.575411	0.507	0.279	1.75327e-52	M_SC2	RNF126
BAG1	1.5741e-56	0.550639	0.762	0.553	4.45156e-52	M_SC2	BAG1
DCPS	5.55432e-56	0.363239	0.282	0.096	1.57076e-51	M_SC2	DCPS
PAIP1	5.79893e-56	0.459786	0.453	0.228	1.63994e-51	M_SC2	PAIP1
SLAMF7	5.84328e-56	0.82976	0.68	0.445	1.65248e-51	M_SC2	SLAMF7
SRP19	6.02785e-56	0.566218	0.696	0.511	1.70468e-51	M_SC2	SRP19
TOMM20	6.30339e-56	0.500412	0.804	0.639	1.7826e-51	M_SC2	TOMM20
EPB41L4A-AS1	1.07467e-55	0.459795	0.49	0.255	3.03916e-51	M_SC2	EPB41L4A-AS1
STMN1	4.79083e-55	0.419114	0.586	0.311	1.35485e-50	M_SC2	STMN1
RPL22	1.19148e-54	0.397856	0.959	0.858	3.36952e-50	M_SC2	RPL22
ZFAND2A	1.42931e-54	1.17129	0.824	0.627	4.04209e-50	M_SC2	ZFAND2A
LINC-PINT	1.61568e-54	1.086	0.553	0.329	4.56914e-50	M_SC2	LINC-PINT
LUC7L31	2.02997e-54	0.468869	0.6	0.359	5.74077e-50	M_SC2	LUC7L3
NSD3	2.90794e-54	0.568114	0.641	0.411	8.22367e-50	M_SC2	NSD3
HIVEP3	7.68068e-54	0.467636	0.335	0.135	2.1721e-49	M_SC2	HIVEP3
SRSF6	8.27893e-54	0.503952	0.503	0.277	2.34128e-49	M_SC2	SRSF6
GMPR	8.42152e-54	0.515413	0.371	0.162	2.38161e-49	M_SC2	GMPR
HNRNPU1	8.98133e-54	0.584132	0.943	0.807	2.53992e-49	M_SC2	HNRNPU
DHX36	1.29785e-53	0.492543	0.56	0.333	3.67033e-49	M_SC2	DHX36
CYBB1	1.76455e-53	0.350581	0.618	0.333	4.99015e-49	M_SC2	CYBB
JTB	2.24013e-53	0.48831	0.682	0.477	6.33509e-49	M_SC2	JTB
EIF3F	3.63704e-53	0.466831	0.82	0.64	1.02855e-48	M_SC2	EIF3F
RNMT1	4.49212e-53	0.440633	0.61	0.373	1.27037e-48	M_SC2	RNMT
ORMDL1	1.29929e-52	0.485113	0.569	0.359	3.6744e-48	M_SC2	ORMDL1
RGS2	3.20601e-52	1.28451	0.795	0.665	9.0666e-48	M_SC2	RGS2
SOX4	6.50901e-52	1.05894	0.569	0.327	1.84075e-47	M_SC2	SOX4
ZNF331	1.06129e-51	1.00854	0.659	0.439	3.00134e-47	M_SC2	ZNF331
P2RY14	1.57656e-51	0.390696	0.3	0.111	4.45851e-47	M_SC2	P2RY14
CYFIP2	2.11069e-51	0.343085	0.29	0.105	5.96904e-47	M_SC2	CYFIP2
RMC1	5.00384e-51	0.335393	0.277	0.101	1.41509e-46	M_SC2	RMC1
ZC3HAV1	1.63944e-50	1.01919	0.683	0.495	4.63635e-46	M_SC2	ZC3HAV1
OST4	1.79027e-50	0.465759	0.869	0.72	5.0629e-46	M_SC2	OST4
SULF2	3.87954e-50	0.462029	0.404	0.194	1.09713e-45	M_SC2	SULF2
CALCRL	8.92862e-50	1.05751	0.484	0.258	2.52501e-45	M_SC2	CALCRL
LRR1	1.45854e-49	0.483634	0.342	0.15	4.12475e-45	M_SC2	LRR1
NFX1	1.83787e-49	0.385112	0.313	0.127	5.19749e-45	M_SC2	NFX1
ARID3A	3.10455e-49	0.560126	0.528	0.301	8.77967e-45	M_SC2	ARID3A
RPAIN	4.07939e-49	0.381676	0.462	0.25	1.15365e-44	M_SC2	RPAIN
SON1	6.24243e-49	0.396494	0.855	0.688	1.76536e-44	M_SC2	SON
RPS10	9.61929e-49	0.572214	0.927	0.766	2.72034e-44	M_SC2	RPS10
MCL1	9.94605e-49	0.728033	0.901	0.768	2.81274e-44	M_SC2	MCL1
ZC3H15	2.24355e-48	0.529167	0.623	0.43	6.34475e-44	M_SC2	ZC3H15
NCL	2.28367e-48	0.508627	0.851	0.697	6.45823e-44	M_SC2	NCL
CXorf40A	3.81227e-48	0.430672	0.254	0.088	1.07811e-43	M_SC2	CXorf40A
DNAJB1	4.20883e-48	0.729764	0.892	0.79	1.19026e-43	M_SC2	DNAJB1
CD69	1.12951e-47	1.43311	0.472	0.266	3.19424e-43	M_SC2	CD69
RBM61	1.37696e-47	0.400095	0.443	0.229	3.89404e-43	M_SC2	RBM6
CDC40	1.46845e-47	0.386252	0.44	0.228	4.15277e-43	M_SC2	CDC40
EMB	3.59451e-47	0.364854	0.351	0.156	1.01653e-42	M_SC2	EMB
OPTN	4.07622e-47	0.414868	0.568	0.33	1.15276e-42	M_SC2	OPTN
CXCR41	5.38786e-47	1.33302	0.784	0.592	1.52369e-42	M_SC2	CXCR4
TNRC6B	6.9286e-47	0.417698	0.449	0.235	1.95941e-42	M_SC2	TNRC6B
MYDGF	7.01252e-47	0.549001	0.7	0.525	1.98314e-42	M_SC2	MYDGF
PTMA	7.01705e-47	0.453815	0.99	0.955	1.98442e-42	M_SC2	PTMA
HIST1H1C	7.17864e-47	1.31345	0.378	0.19	2.03012e-42	M_SC2	HIST1H1C
SEC61A1	2.14346e-46	0.451821	0.452	0.249	6.06171e-42	M_SC2	SEC61A1
BST2	2.88121e-46	0.508177	0.906	0.707	8.14807e-42	M_SC2	BST2
RSL24D1	4.85871e-46	0.385469	0.788	0.586	1.37404e-41	M_SC2	RSL24D1
ITGA4	4.95271e-46	0.461174	0.477	0.257	1.40063e-41	M_SC2	ITGA4
EIF4A2	5.37333e-46	0.386792	0.826	0.639	1.51958e-41	M_SC2	EIF4A2
GMPPB	6.86983e-46	0.333418	0.311	0.131	1.94279e-41	M_SC2	GMPPB
RPL23	6.91282e-46	0.436565	0.934	0.811	1.95494e-41	M_SC2	RPL23
SSR2	2.96319e-45	0.48525	0.782	0.654	8.37991e-41	M_SC2	SSR2
NOC3L	5.13971e-45	0.311216	0.297	0.12	1.45351e-40	M_SC2	NOC3L
STRBP	5.51107e-45	0.361994	0.281	0.107	1.55853e-40	M_SC2	STRBP
RPL39	1.46507e-44	0.373259	0.982	0.941	4.14322e-40	M_SC2	RPL39
C11orf58	1.99848e-44	0.388073	0.784	0.612	5.65169e-40	M_SC2	C11orf58
TNFSF9	2.4306e-44	0.867341	0.529	0.31	6.87373e-40	M_SC2	TNFSF9
MIS18BP11	2.74464e-44	0.337357	0.511	0.288	7.76185e-40	M_SC2	MIS18BP1
SRSF3	4.8809e-44	0.693849	0.909	0.785	1.38032e-39	M_SC2	SRSF3
SPN	5.98461e-44	0.370216	0.372	0.174	1.69245e-39	M_SC2	SPN
AP3S1	7.60523e-44	0.429985	0.508	0.308	2.15076e-39	M_SC2	AP3S1
SEMA7A	7.95824e-44	0.5778	0.425	0.228	2.25059e-39	M_SC2	SEMA7A
TTC17	1.31853e-43	0.278871	0.326	0.142	3.72881e-39	M_SC2	TTC17
ARGLU11	1.78256e-43	0.371508	0.739	0.53	5.04107e-39	M_SC2	ARGLU1
SCARB2	4.70502e-43	0.293903	0.354	0.155	1.33058e-38	M_SC2	SCARB2
HSPA1B	5.6696e-43	0.678759	0.857	0.767	1.60336e-38	M_SC2	HSPA1B
ITCH	7.55894e-43	0.349156	0.382	0.191	2.13767e-38	M_SC2	ITCH
EBLN3P	8.90757e-43	0.323555	0.299	0.125	2.51906e-38	M_SC2	EBLN3P
SUB1	1.17564e-42	0.346223	0.968	0.872	3.32471e-38	M_SC2	SUB1
CORO7	1.24506e-42	0.379657	0.337	0.154	3.52102e-38	M_SC2	CORO7
NPM1	1.82692e-42	0.389851	0.949	0.828	5.16653e-38	M_SC2	NPM1
SMIM31	1.87865e-42	0.450004	0.439	0.234	5.31283e-38	M_SC2	SMIM3
NGLY1	1.92943e-42	0.427839	0.607	0.384	5.45643e-38	M_SC2	NGLY1
SMARCB1	2.63375e-42	0.351446	0.462	0.262	7.44825e-38	M_SC2	SMARCB1
AMZ2	3.2736e-42	0.482612	0.438	0.244	9.25773e-38	M_SC2	AMZ2
CCT8	5.0799e-42	0.372813	0.732	0.548	1.4366e-37	M_SC2	CCT8
PCNX4	8.33585e-42	0.503947	0.3	0.131	2.35738e-37	M_SC2	PCNX4
USP151	9.53285e-42	0.326929	0.695	0.491	2.69589e-37	M_SC2	USP15
ILF2	1.10817e-41	0.507722	0.694	0.547	3.13389e-37	M_SC2	ILF2
NPC22	1.92885e-41	0.362491	0.831	0.63	5.45478e-37	M_SC2	NPC2
UXT	2.08816e-41	0.346684	0.772	0.586	5.90531e-37	M_SC2	UXT
NCF11	2.18497e-41	0.356954	0.497	0.263	6.17909e-37	M_SC2	NCF1
FNDC3A	3.05641e-41	0.335979	0.432	0.236	8.64352e-37	M_SC2	FNDC3A
ANKRD28	3.11645e-41	0.576974	0.463	0.252	8.81332e-37	M_SC2	ANKRD28
GALNT3	3.48838e-41	0.402923	0.305	0.131	9.86513e-37	M_SC2	GALNT3
SLC5A3	3.55602e-41	1.00947	0.539	0.35	1.00564e-36	M_SC2	SLC5A3
PDIA4	3.85452e-41	0.435548	0.39	0.205	1.09006e-36	M_SC2	PDIA4
GORASP2	4.42212e-41	0.346303	0.336	0.159	1.25058e-36	M_SC2	GORASP2
DIPK2A	4.6598e-41	0.689724	0.315	0.142	1.31779e-36	M_SC2	DIPK2A
B4GALT1	4.80659e-41	0.808366	0.718	0.524	1.3593e-36	M_SC2	B4GALT1
MKNK2	7.92723e-41	0.703423	0.694	0.514	2.24182e-36	M_SC2	MKNK2
DDX5	1.03268e-40	0.402692	0.973	0.855	2.92042e-36	M_SC2	DDX5
CXorf40B	1.76682e-40	0.642563	0.308	0.139	4.99657e-36	M_SC2	CXorf40B
ERH1	1.85973e-40	0.316036	0.731	0.557	5.25932e-36	M_SC2	ERH
ZMYM2	2.49611e-40	0.62397	0.53	0.34	7.05901e-36	M_SC2	ZMYM2
AC058791.1	2.95351e-40	0.721995	0.515	0.333	8.35252e-36	M_SC2	AC058791.1
CEBPZ	3.48383e-40	0.380251	0.456	0.268	9.85226e-36	M_SC2	CEBPZ
USF2	5.32056e-40	0.382633	0.441	0.247	1.50465e-35	M_SC2	USF2
MED10	5.53095e-40	0.368988	0.64	0.438	1.56415e-35	M_SC2	MED10
PHB1	7.68823e-40	0.383999	0.583	0.391	2.17423e-35	M_SC2	PHB
MRPL18	1.16146e-39	0.736401	0.849	0.678	3.2846e-35	M_SC2	MRPL18
ZBTB18	1.46051e-39	0.403815	0.252	0.1	4.13031e-35	M_SC2	ZBTB18
RPSA	2.37358e-39	0.343361	0.95	0.856	6.71249e-35	M_SC2	RPSA
CLCN5	3.19845e-39	0.326272	0.259	0.103	9.04521e-35	M_SC2	CLCN5
TLK1	3.84633e-39	0.338044	0.346	0.168	1.08774e-34	M_SC2	TLK1
BCLAF1	3.87766e-39	0.39181	0.588	0.4	1.0966e-34	M_SC2	BCLAF1
HCG18	3.8801e-39	0.352856	0.274	0.113	1.09729e-34	M_SC2	HCG18
SNRPD21	8.05019e-39	0.323043	0.755	0.576	2.27659e-34	M_SC2	SNRPD2
PFKP	8.47834e-39	0.335	0.405	0.217	2.39767e-34	M_SC2	PFKP
RELL1	8.61912e-39	0.345863	0.265	0.111	2.43749e-34	M_SC2	RELL1
KIF5B	1.48392e-38	0.488374	0.713	0.549	4.19654e-34	M_SC2	KIF5B
SP1101	1.69349e-38	0.376643	0.569	0.358	4.78918e-34	M_SC2	SP110
NUDT22	1.69967e-38	0.358423	0.385	0.204	4.80665e-34	M_SC2	NUDT22
ARF4	1.77758e-38	0.441512	0.828	0.672	5.027e-34	M_SC2	ARF4
NORAD	1.82922e-38	0.371964	0.619	0.43	5.17305e-34	M_SC2	NORAD
CCDC59	1.85966e-38	0.454797	0.562	0.383	5.25911e-34	M_SC2	CCDC59
EIF3E	2.17636e-38	0.35145	0.816	0.653	6.15476e-34	M_SC2	EIF3E
RALGAPA1	2.55149e-38	0.530671	0.399	0.215	7.21561e-34	M_SC2	RALGAPA1
EEF2	3.06254e-38	0.365199	0.851	0.711	8.66086e-34	M_SC2	EEF2
RNASEH2B	4.41707e-38	0.370907	0.411	0.225	1.24915e-33	M_SC2	RNASEH2B
COPA	4.71644e-38	0.459721	0.654	0.472	1.33381e-33	M_SC2	COPA
DDIT4	4.8034e-38	1.03623	0.642	0.459	1.3584e-33	M_SC2	DDIT4
TMEM208	8.24841e-38	0.412641	0.508	0.33	2.33265e-33	M_SC2	TMEM208
PRKACB	8.34869e-38	0.262662	0.269	0.112	2.36101e-33	M_SC2	PRKACB
ECHDC1	8.76751e-38	0.288109	0.387	0.199	2.47945e-33	M_SC2	ECHDC1
SEC31A	9.91355e-38	0.423535	0.506	0.33	2.80355e-33	M_SC2	SEC31A
ZRANB21	9.94508e-38	0.349309	0.498	0.313	2.81247e-33	M_SC2	ZRANB2
INTS61	1.00342e-37	0.497278	0.57	0.369	2.83768e-33	M_SC2	INTS6
STAT4	1.1805e-37	0.341578	0.367	0.18	3.33844e-33	M_SC2	STAT4
HIST1H4C1	1.20148e-37	0.346425	0.492	0.29	3.39779e-33	M_SC2	HIST1H4C
RPS9	1.76854e-37	0.278026	0.977	0.935	5.00144e-33	M_SC2	RPS9
CLK1	2.45474e-37	0.467274	0.851	0.681	6.94199e-33	M_SC2	CLK1
PMAIP1	3.07524e-37	1.03479	0.782	0.626	8.69677e-33	M_SC2	PMAIP1
SNU13	3.07759e-37	0.308101	0.734	0.551	8.70343e-33	M_SC2	SNU13
MDFIC	3.60201e-37	0.361529	0.34	0.168	1.01865e-32	M_SC2	MDFIC
UBC	4.35723e-37	0.596295	0.991	0.934	1.23222e-32	M_SC2	UBC
RPS18	4.53914e-37	0.298503	0.987	0.964	1.28367e-32	M_SC2	RPS18
TFEC	4.68634e-37	0.547849	0.601	0.397	1.3253e-32	M_SC2	TFEC
RPL35A	4.99127e-37	0.281209	0.963	0.906	1.41153e-32	M_SC2	RPL35A
RACK1	6.38194e-37	0.318121	0.964	0.889	1.80481e-32	M_SC2	RACK1
FKBP4	9.28235e-37	0.637233	0.779	0.587	2.62505e-32	M_SC2	FKBP4
THUMPD3-AS1	9.5535e-37	0.392493	0.519	0.312	2.70173e-32	M_SC2	THUMPD3-AS1
IFI441	1.0425e-36	0.355644	0.632	0.416	2.94818e-32	M_SC2	IFI44
SELENOF	1.09031e-36	0.367948	0.616	0.445	3.08339e-32	M_SC2	SELENOF
DDX17	1.22322e-36	0.362434	0.755	0.597	3.45926e-32	M_SC2	DDX17
NOP56	1.39043e-36	0.324698	0.394	0.211	3.93213e-32	M_SC2	NOP56
ARPC5L	1.40364e-36	0.426214	0.607	0.422	3.96948e-32	M_SC2	ARPC5L
TTC14	1.42034e-36	0.273692	0.264	0.111	4.01673e-32	M_SC2	TTC14
USP181	1.84907e-36	0.374339	0.423	0.228	5.22917e-32	M_SC2	USP18
HBS1L	3.02381e-36	0.386714	0.387	0.214	8.55132e-32	M_SC2	HBS1L
GNG7	3.06139e-36	0.333457	0.279	0.123	8.65762e-32	M_SC2	GNG7
NR4A1	3.62998e-36	0.706856	0.779	0.637	1.02656e-31	M_SC2	NR4A1
COX7A2	3.7096e-36	0.315559	0.844	0.695	1.04908e-31	M_SC2	COX7A2
RPL37	7.63858e-36	0.288802	0.976	0.932	2.16019e-31	M_SC2	RPL37
NDUFS51	9.44093e-36	0.393398	0.75	0.592	2.66989e-31	M_SC2	NDUFS5
SRP72	1.13525e-35	0.434229	0.541	0.382	3.21049e-31	M_SC2	SRP72
TSC22D3	1.70918e-35	0.876972	0.498	0.323	4.83356e-31	M_SC2	TSC22D3
RPL15	2.18611e-35	0.266881	0.979	0.918	6.18231e-31	M_SC2	RPL15
IDS	7.23776e-35	0.566561	0.57	0.389	2.04684e-30	M_SC2	IDS
ADGRE5	7.61853e-35	0.492673	0.467	0.282	2.15452e-30	M_SC2	ADGRE5
GOLGA4	1.4144e-34	0.573325	0.61	0.456	3.99993e-30	M_SC2	GOLGA4
UFM1	1.59238e-34	0.416792	0.689	0.536	4.50324e-30	M_SC2	UFM1
CCT2	1.67325e-34	0.37675	0.642	0.467	4.73196e-30	M_SC2	CCT2
RNF138	1.85623e-34	0.424742	0.364	0.196	5.24943e-30	M_SC2	RNF138
RPL7	2.26028e-34	0.309562	0.892	0.763	6.39208e-30	M_SC2	RPL7
CDC42SE2	2.54509e-34	0.378507	0.637	0.455	7.19752e-30	M_SC2	CDC42SE2
POLE3	2.77138e-34	0.314725	0.393	0.224	7.83746e-30	M_SC2	POLE3
HNRNPH1	5.0323e-34	0.617252	0.865	0.71	1.42313e-29	M_SC2	HNRNPH1
COX141	6.8108e-34	0.280222	0.571	0.391	1.92609e-29	M_SC2	COX14
TOMM71	1.29659e-33	0.281765	0.83	0.682	3.66675e-29	M_SC2	TOMM7
TMEM107	1.52046e-33	0.374545	0.308	0.147	4.29986e-29	M_SC2	TMEM107
IGF2R	1.89252e-33	0.349222	0.49	0.301	5.35205e-29	M_SC2	IGF2R
SNHG6	2.61055e-33	0.502228	0.542	0.371	7.38263e-29	M_SC2	SNHG6
BCAS2	2.95729e-33	0.824078	0.638	0.472	8.36321e-29	M_SC2	BCAS2
TM9SF2	4.51785e-33	0.438049	0.436	0.272	1.27765e-28	M_SC2	TM9SF2
SFMBT2	4.90245e-33	0.320339	0.346	0.179	1.38641e-28	M_SC2	SFMBT2
HNRNPUL1	5.62542e-33	0.353342	0.577	0.403	1.59087e-28	M_SC2	HNRNPUL1
ZNF22	8.23649e-33	0.27739	0.284	0.133	2.32928e-28	M_SC2	ZNF22
ERLEC1	1.00806e-32	0.513804	0.353	0.202	2.85079e-28	M_SC2	ERLEC1
ARHGEF7	1.07133e-32	0.305461	0.291	0.139	3.02973e-28	M_SC2	ARHGEF7
ALG13	1.16604e-32	0.743255	0.42	0.25	3.29757e-28	M_SC2	ALG13
SPCS2	1.36623e-32	0.542433	0.71	0.588	3.8637e-28	M_SC2	SPCS2
EIF2S3	1.96928e-32	0.296881	0.649	0.475	5.56911e-28	M_SC2	EIF2S3
EIF2AK4	1.99309e-32	0.341064	0.378	0.21	5.63647e-28	M_SC2	EIF2AK4
RBMX	2.65042e-32	0.342625	0.575	0.4	7.49538e-28	M_SC2	RBMX
ACADM	3.36809e-32	0.256863	0.301	0.149	9.52496e-28	M_SC2	ACADM
SPINT2	3.37184e-32	0.363008	0.6	0.411	9.53557e-28	M_SC2	SPINT2
PBRM1	3.80748e-32	0.376757	0.49	0.317	1.07675e-27	M_SC2	PBRM1
ARHGAP4	4.34166e-32	0.252569	0.305	0.146	1.22782e-27	M_SC2	ARHGAP4
N4BP2	5.55199e-32	0.264746	0.347	0.179	1.5701e-27	M_SC2	N4BP2
NKTR1	7.80661e-32	0.25325	0.479	0.296	2.20771e-27	M_SC2	NKTR
PHC3	8.12223e-32	0.259016	0.283	0.132	2.29697e-27	M_SC2	PHC3
RPL36AL	1.23183e-31	0.329417	0.94	0.843	3.4836e-27	M_SC2	RPL36AL
RPL4	1.38547e-31	0.263158	0.923	0.785	3.91811e-27	M_SC2	RPL4
DEDD2	1.93186e-31	0.472271	0.597	0.425	5.46331e-27	M_SC2	DEDD2
TIMM131	2.64436e-31	0.262054	0.557	0.378	7.47826e-27	M_SC2	TIMM13
MRPL36	2.78386e-31	0.351105	0.337	0.181	7.87276e-27	M_SC2	MRPL36
CYCS	2.91829e-31	0.681672	0.869	0.729	8.25294e-27	M_SC2	CYCS
COX7A2L	3.30066e-31	0.313435	0.663	0.497	9.33426e-27	M_SC2	COX7A2L
ICOSLG	6.51619e-31	0.354866	0.304	0.149	1.84278e-26	M_SC2	ICOSLG
C12orf571	6.95378e-31	0.283721	0.42	0.247	1.96653e-26	M_SC2	C12orf57
NR4A3	7.13722e-31	0.844586	0.775	0.704	2.01841e-26	M_SC2	NR4A3
THEMIS2	8.3075e-31	0.433435	0.508	0.336	2.34936e-26	M_SC2	THEMIS2
TUSC2	8.34119e-31	0.258812	0.314	0.16	2.35889e-26	M_SC2	TUSC2
JPX	1.01445e-30	0.309106	0.405	0.241	2.86886e-26	M_SC2	JPX
NIPA2	1.04886e-30	0.318556	0.416	0.251	2.96617e-26	M_SC2	NIPA2
XIST1	1.24931e-30	0.472763	0.718	0.555	3.53305e-26	M_SC2	XIST
TOR3A	1.44449e-30	0.676207	0.517	0.347	4.08502e-26	M_SC2	TOR3A
SRSF11	1.53851e-30	0.380737	0.734	0.589	4.35089e-26	M_SC2	SRSF11
ZNF326	2.76077e-30	0.427766	0.547	0.387	7.80747e-26	M_SC2	ZNF326
RBM26	2.81304e-30	0.279867	0.327	0.171	7.95529e-26	M_SC2	RBM26
CKS2	3.39514e-30	0.69266	0.803	0.599	9.60146e-26	M_SC2	CKS2
DAD1	3.66787e-30	0.37689	0.66	0.526	1.03727e-25	M_SC2	DAD1
PTGES3	3.69948e-30	0.579697	0.915	0.782	1.04621e-25	M_SC2	PTGES3
RSL1D1	4.28177e-30	0.329147	0.668	0.496	1.21089e-25	M_SC2	RSL1D1
DIS3	4.77502e-30	0.295797	0.324	0.172	1.35038e-25	M_SC2	DIS3
HIST1H2AC1	4.90848e-30	0.394366	0.398	0.233	1.38812e-25	M_SC2	HIST1H2AC
SRSF10	5.18799e-30	0.331075	0.642	0.493	1.46716e-25	M_SC2	SRSF10
PDCD4	5.69259e-30	0.344458	0.36	0.2	1.60986e-25	M_SC2	PDCD4
SAP30BP	5.9003e-30	0.315929	0.459	0.3	1.6686e-25	M_SC2	SAP30BP
EIF4A3	6.37989e-30	0.913143	0.815	0.669	1.80423e-25	M_SC2	EIF4A3
RSRC2	9.61985e-30	0.382249	0.731	0.568	2.72049e-25	M_SC2	RSRC2
TCP1	1.00471e-29	0.388324	0.811	0.656	2.84132e-25	M_SC2	TCP1
RAN	1.0521e-29	0.289178	0.918	0.763	2.97535e-25	M_SC2	RAN
RPL26	1.19758e-29	0.300618	0.973	0.926	3.38675e-25	M_SC2	RPL26
TMEM59	1.26267e-29	0.293935	0.723	0.568	3.57084e-25	M_SC2	TMEM59
PSMA2	1.44461e-29	0.35173	0.813	0.65	4.08537e-25	M_SC2	PSMA2
CSDE1	1.6421e-29	0.377079	0.744	0.613	4.64386e-25	M_SC2	CSDE1
C1GALT1	2.04358e-29	0.271881	0.302	0.153	5.77924e-25	M_SC2	C1GALT1
HSPA9	2.37386e-29	0.306421	0.713	0.549	6.71327e-25	M_SC2	HSPA9
RPL17	3.01868e-29	0.492584	0.882	0.782	8.53681e-25	M_SC2	RPL17
IL18R1	3.52063e-29	0.277233	0.275	0.129	9.95634e-25	M_SC2	IL18R1
OAS11	4.00044e-29	0.298444	0.458	0.275	1.13133e-24	M_SC2	OAS1
CDYL	4.7585e-29	0.278448	0.543	0.36	1.3457e-24	M_SC2	CDYL
BOD1L1	5.04911e-29	0.326769	0.508	0.346	1.42789e-24	M_SC2	BOD1L1
CCT3	6.32855e-29	0.395862	0.69	0.548	1.78971e-24	M_SC2	CCT3
FAM53C	6.36888e-29	0.493182	0.393	0.24	1.80112e-24	M_SC2	FAM53C
FERMT3	6.68661e-29	0.375089	0.687	0.542	1.89097e-24	M_SC2	FERMT3
MTDH	9.5824e-29	0.467732	0.717	0.58	2.7099e-24	M_SC2	MTDH
RTRAF	1.0058e-28	0.279486	0.698	0.572	2.84439e-24	M_SC2	RTRAF
DAAM1	1.15133e-28	0.333784	0.252	0.117	3.25595e-24	M_SC2	DAAM1
MPHOSPH10	1.3153e-28	0.26406	0.309	0.159	3.71968e-24	M_SC2	MPHOSPH10
TMX1	1.87337e-28	0.355376	0.418	0.257	5.29789e-24	M_SC2	TMX1
TOX4	2.10039e-28	0.376341	0.552	0.407	5.93991e-24	M_SC2	TOX4
RRBP11	2.14372e-28	0.26169	0.673	0.503	6.06244e-24	M_SC2	RRBP1
CDKN2D	2.66781e-28	0.323551	0.302	0.157	7.54456e-24	M_SC2	CDKN2D
SNHG29	3.08556e-28	0.580059	0.634	0.517	8.72596e-24	M_SC2	SNHG29
EIF5	3.90505e-28	0.363779	0.903	0.767	1.10435e-23	M_SC2	EIF5
ARMCX3	4.60581e-28	0.374953	0.537	0.377	1.30252e-23	M_SC2	ARMCX3
XRN1	4.7169e-28	0.306511	0.566	0.409	1.33394e-23	M_SC2	XRN1
KPNA2	4.86596e-28	0.4218	0.7	0.535	1.37609e-23	M_SC2	KPNA2
TRA2A	5.75727e-28	0.405062	0.625	0.473	1.62815e-23	M_SC2	TRA2A
KDM6B	6.58325e-28	0.535142	0.762	0.633	1.86174e-23	M_SC2	KDM6B
ABRACL1	6.73095e-28	0.261844	0.476	0.304	1.90351e-23	M_SC2	ABRACL
RGS13	6.73215e-28	0.508832	0.25	0.119	1.90385e-23	M_SC2	RGS13
SNRPA1	8.34904e-28	0.29282	0.458	0.296	2.36111e-23	M_SC2	SNRPA1
BCL2L13	8.45326e-28	0.342906	0.363	0.21	2.39058e-23	M_SC2	BCL2L13
ANAPC16	8.59009e-28	0.276409	0.555	0.396	2.42928e-23	M_SC2	ANAPC16
TDG	9.08571e-28	0.409983	0.456	0.298	2.56944e-23	M_SC2	TDG
IK	9.38455e-28	0.358234	0.512	0.369	2.65395e-23	M_SC2	IK
RNASEH1	1.27214e-27	0.264271	0.279	0.142	3.59762e-23	M_SC2	RNASEH1
RNF11	1.52621e-27	0.331708	0.447	0.288	4.31611e-23	M_SC2	RNF11
TRA2B1	1.75746e-27	0.316581	0.767	0.62	4.97011e-23	M_SC2	TRA2B
POLR2K	2.04094e-27	0.278977	0.548	0.397	5.77178e-23	M_SC2	POLR2K
P4HB	3.86584e-27	0.334744	0.672	0.531	1.09326e-22	M_SC2	P4HB
NADK	3.97666e-27	0.252293	0.336	0.189	1.1246e-22	M_SC2	NADK
HIST1H2BC	4.34642e-27	0.401459	0.27	0.136	1.22917e-22	M_SC2	HIST1H2BC
IDI1	4.73098e-27	0.475924	0.583	0.424	1.33792e-22	M_SC2	IDI1
CCNH	5.40615e-27	0.504244	0.551	0.391	1.52886e-22	M_SC2	CCNH
DNAJC7	7.56355e-27	0.365554	0.638	0.502	2.13897e-22	M_SC2	DNAJC7
ACP1	8.78215e-27	0.29931	0.477	0.325	2.48359e-22	M_SC2	ACP1
TOP1	9.1058e-27	0.379107	0.708	0.563	2.57512e-22	M_SC2	TOP1
PRMT9	1.13784e-26	0.470704	0.506	0.344	3.2178e-22	M_SC2	PRMT9
REPIN1	1.20895e-26	0.28606	0.364	0.212	3.41891e-22	M_SC2	REPIN1
PPP2R5C	2.26994e-26	0.389199	0.489	0.341	6.41938e-22	M_SC2	PPP2R5C
ZNF207	2.66932e-26	0.32292	0.716	0.578	7.54885e-22	M_SC2	ZNF207
PRPF38B	3.0082e-26	0.347289	0.505	0.348	8.5072e-22	M_SC2	PRPF38B
EEF1D	3.09294e-26	0.255369	0.947	0.851	8.74684e-22	M_SC2	EEF1D
PTPRE	3.68017e-26	0.475896	0.631	0.467	1.04075e-21	M_SC2	PTPRE
KDM5A	3.99646e-26	0.316911	0.541	0.387	1.1302e-21	M_SC2	KDM5A
KRT51	4.55307e-26	0.528848	0.368	0.227	1.28761e-21	M_SC2	KRT5
SEPTIN11	5.20085e-26	0.294304	0.263	0.13	1.4708e-21	M_SC2	SEPTIN11
ZNF451	5.48201e-26	0.329989	0.398	0.251	1.55031e-21	M_SC2	ZNF451
YTHDC11	5.74574e-26	0.294523	0.533	0.378	1.6249e-21	M_SC2	YTHDC1
MXD4	6.4389e-26	0.312702	0.429	0.281	1.82092e-21	M_SC2	MXD4
CXorf21	7.19513e-26	0.428774	0.296	0.153	2.03478e-21	M_SC2	CXorf21
OTUD5	7.45326e-26	0.315438	0.359	0.214	2.10778e-21	M_SC2	OTUD5
ITPR1	1.02202e-25	0.28214	0.308	0.168	2.89027e-21	M_SC2	ITPR1
EIF2S2	1.04953e-25	0.310878	0.638	0.496	2.96807e-21	M_SC2	EIF2S2
PIK3AP1	1.20765e-25	0.30534	0.359	0.208	3.41523e-21	M_SC2	PIK3AP1
CDK2AP2	1.26542e-25	0.391643	0.444	0.302	3.5786e-21	M_SC2	CDK2AP2
USP361	1.51713e-25	0.530084	0.43	0.283	4.29043e-21	M_SC2	USP36
NANS1	1.55968e-25	0.276225	0.561	0.397	4.41078e-21	M_SC2	NANS
PA2G4	2.04548e-25	0.256493	0.521	0.369	5.78461e-21	M_SC2	PA2G4
THBD	2.80594e-25	0.432847	0.292	0.152	7.93521e-21	M_SC2	THBD
EIF4B	3.26876e-25	0.316481	0.575	0.429	9.24404e-21	M_SC2	EIF4B
SBDS	3.99245e-25	0.338089	0.573	0.43	1.12906e-20	M_SC2	SBDS
FNBP4	5.28816e-25	0.300649	0.588	0.444	1.49549e-20	M_SC2	FNBP4
CIRBP	6.1142e-25	0.280879	0.846	0.696	1.7291e-20	M_SC2	CIRBP
MLEC	8.68767e-25	0.294714	0.425	0.274	2.45687e-20	M_SC2	MLEC
IKZF1	9.10127e-25	0.34253	0.468	0.312	2.57384e-20	M_SC2	IKZF1
YRDC	9.26285e-25	0.269106	0.314	0.175	2.61953e-20	M_SC2	YRDC
NRDC1	1.63265e-24	0.299118	0.548	0.402	4.61713e-20	M_SC2	NRDC
FBRS	2.60068e-24	0.300989	0.418	0.271	7.35473e-20	M_SC2	FBRS
OSBP	2.67499e-24	0.307254	0.371	0.229	7.56486e-20	M_SC2	OSBP
PIGA	3.25623e-24	0.43309	0.302	0.172	9.20862e-20	M_SC2	PIGA
VDAC3	3.42371e-24	0.310449	0.499	0.354	9.68224e-20	M_SC2	VDAC3
PRDX6	4.11217e-24	0.274366	0.731	0.591	1.16292e-19	M_SC2	PRDX6
H1FX	4.14881e-24	0.794531	0.553	0.431	1.17328e-19	M_SC2	H1FX
EMC3	4.87076e-24	0.42806	0.55	0.406	1.37745e-19	M_SC2	EMC3
YME1L11	4.98917e-24	0.320313	0.664	0.534	1.41094e-19	M_SC2	YME1L1
CNP	6.04459e-24	0.28851	0.322	0.187	1.70941e-19	M_SC2	CNP
CALU	6.36269e-24	0.300475	0.371	0.226	1.79937e-19	M_SC2	CALU
RBBP6	7.99595e-24	0.279833	0.547	0.395	2.26125e-19	M_SC2	RBBP6
TM9SF3	9.66469e-24	0.311076	0.516	0.384	2.73317e-19	M_SC2	TM9SF3
NMT11	1.03627e-23	0.257908	0.421	0.275	2.93056e-19	M_SC2	NMT1
LUC7L	1.05713e-23	0.258402	0.412	0.268	2.98957e-19	M_SC2	LUC7L
RPS261	1.34005e-23	0.326271	0.907	0.787	3.78966e-19	M_SC2	RPS26
NFATC2IP	1.59077e-23	0.282307	0.4	0.261	4.49869e-19	M_SC2	NFATC2IP
CACYBP	2.00831e-23	0.45861	0.779	0.642	5.67951e-19	M_SC2	CACYBP
CDK9	2.11909e-23	0.345923	0.368	0.235	5.99278e-19	M_SC2	CDK9
CLN8	2.13435e-23	0.315411	0.372	0.227	6.03593e-19	M_SC2	CLN8
TAF7	2.15081e-23	0.305105	0.659	0.533	6.08249e-19	M_SC2	TAF7
HMGN31	2.19306e-23	0.258146	0.565	0.418	6.20198e-19	M_SC2	HMGN3
EAF2	2.24941e-23	0.279819	0.394	0.242	6.36133e-19	M_SC2	EAF2
ZNF394	2.26335e-23	0.296731	0.431	0.288	6.40075e-19	M_SC2	ZNF394
UBXN4	2.9904e-23	0.407089	0.651	0.546	8.45685e-19	M_SC2	UBXN4
SAR1B	3.06284e-23	0.29668	0.477	0.337	8.66172e-19	M_SC2	SAR1B
TCEA1	3.70385e-23	0.299587	0.517	0.387	1.04745e-18	M_SC2	TCEA1
CEP57	4.36716e-23	0.310538	0.367	0.232	1.23503e-18	M_SC2	CEP57
KRR1	5.4373e-23	0.305742	0.39	0.251	1.53767e-18	M_SC2	KRR1
ELL21	5.90947e-23	0.454658	0.512	0.359	1.6712e-18	M_SC2	ELL2
SAP18	6.78169e-23	0.38097	0.876	0.76	1.91786e-18	M_SC2	SAP18
FOXP1	6.78598e-23	0.534369	0.586	0.441	1.91908e-18	M_SC2	FOXP1
ZNF7061	7.05586e-23	0.283317	0.833	0.68	1.9954e-18	M_SC2	ZNF706
SNHG1	7.61341e-23	0.340126	0.34	0.202	2.15307e-18	M_SC2	SNHG1
TTC3	7.89577e-23	0.287198	0.394	0.25	2.23292e-18	M_SC2	TTC3
CCND31	1.00018e-22	0.277285	0.371	0.226	2.82851e-18	M_SC2	CCND3
ZFP36	1.10253e-22	0.516227	0.929	0.812	3.11795e-18	M_SC2	ZFP36
SLC39A7	1.42854e-22	0.328102	0.292	0.169	4.0399e-18	M_SC2	SLC39A7
CNOT6L	1.81383e-22	0.297185	0.42	0.273	5.12952e-18	M_SC2	CNOT6L
U2SURP	1.81592e-22	0.251539	0.483	0.344	5.13543e-18	M_SC2	U2SURP
SND1	1.83627e-22	0.260644	0.332	0.201	5.19297e-18	M_SC2	SND1
FTL1	1.9186e-22	0.551408	0.996	0.956	5.42581e-18	M_SC2	FTL
SRSF5	1.99296e-22	0.28646	0.798	0.674	5.63608e-18	M_SC2	SRSF5
NUP62	2.33188e-22	0.318981	0.493	0.349	6.59455e-18	M_SC2	NUP62
SLTM	3.7244e-22	0.28944	0.477	0.341	1.05326e-17	M_SC2	SLTM
TBC1D1	4.22577e-22	0.27684	0.333	0.2	1.19505e-17	M_SC2	TBC1D1
DNAJB11	4.3236e-22	0.368776	0.556	0.432	1.22271e-17	M_SC2	DNAJB11
GRASP	4.54398e-22	0.519872	0.736	0.604	1.28504e-17	M_SC2	GRASP
MANF	6.90079e-22	0.506121	0.57	0.441	1.95154e-17	M_SC2	MANF
EIF2A	7.23135e-22	0.275077	0.508	0.377	2.04503e-17	M_SC2	EIF2A
TMED2	8.98627e-22	0.382805	0.534	0.422	2.54132e-17	M_SC2	TMED2
SERINC3	9.45321e-22	0.293308	0.385	0.251	2.67337e-17	M_SC2	SERINC3
AK6	1.21841e-21	0.276236	0.323	0.19	3.44567e-17	M_SC2	AK6
IFRD1	1.70232e-21	0.437133	0.686	0.564	4.81415e-17	M_SC2	IFRD1
LYSMD3	1.90197e-21	0.252277	0.304	0.178	5.37876e-17	M_SC2	LYSMD3
EMC7	2.64785e-21	0.314693	0.506	0.381	7.48812e-17	M_SC2	EMC7
RPN2	4.82487e-21	0.27437	0.552	0.411	1.36447e-16	M_SC2	RPN2
HSPA13	6.06956e-21	0.357436	0.375	0.243	1.71647e-16	M_SC2	HSPA13
TMEM243	8.96963e-21	0.257357	0.378	0.238	2.53661e-16	M_SC2	TMEM243
DNAJC3	9.79985e-21	0.375216	0.533	0.409	2.7714e-16	M_SC2	DNAJC3
LAMTOR5	1.23956e-20	0.278928	0.627	0.517	3.50548e-16	M_SC2	LAMTOR5
ATG12	1.39763e-20	0.268326	0.408	0.277	3.95249e-16	M_SC2	ATG12
TOPORS	1.41586e-20	0.259712	0.35	0.219	4.00405e-16	M_SC2	TOPORS
IFNAR2	1.66617e-20	0.263009	0.256	0.141	4.71194e-16	M_SC2	IFNAR2
CYB5B	1.87808e-20	0.276082	0.349	0.216	5.3112e-16	M_SC2	CYB5B
TMED10	1.94134e-20	0.289137	0.58	0.452	5.4901e-16	M_SC2	TMED10
BRAF	2.88301e-20	0.358124	0.398	0.268	8.15317e-16	M_SC2	BRAF
INPP5F	3.4202e-20	0.567907	0.408	0.278	9.67233e-16	M_SC2	INPP5F
PPP1R15A	7.47567e-20	0.438534	0.959	0.833	2.11412e-15	M_SC2	PPP1R15A
LNPEP	1.64397e-19	0.270866	0.313	0.19	4.64915e-15	M_SC2	LNPEP
AC016831.5	1.80742e-19	0.449759	0.389	0.268	5.11137e-15	M_SC2	AC016831.5
SLC30A7	2.17904e-19	0.291939	0.255	0.141	6.16231e-15	M_SC2	SLC30A7
CNOT2	2.32386e-19	0.339879	0.443	0.315	6.57187e-15	M_SC2	CNOT2
SETX1	2.3653e-19	0.316353	0.472	0.341	6.68906e-15	M_SC2	SETX
TERF1	3.00068e-19	0.456796	0.273	0.16	8.48593e-15	M_SC2	TERF1
SFT2D2	3.14058e-19	0.367823	0.515	0.378	8.88156e-15	M_SC2	SFT2D2
GLG1	3.68765e-19	0.250938	0.268	0.154	1.04287e-14	M_SC2	GLG1
CCAR1	4.16231e-19	0.262719	0.394	0.266	1.1771e-14	M_SC2	CCAR1
UBE3A	6.84786e-19	0.330129	0.403	0.292	1.93657e-14	M_SC2	UBE3A
SEC63	7.50206e-19	0.253846	0.336	0.215	2.12158e-14	M_SC2	SEC63
RPL36A1	7.83056e-19	0.286029	0.876	0.756	2.21448e-14	M_SC2	RPL36A
SKIL	7.99349e-19	0.320203	0.696	0.572	2.26056e-14	M_SC2	SKIL
SLC25A28	1.03151e-18	0.267392	0.328	0.208	2.9171e-14	M_SC2	SLC25A28
SARAF	1.08055e-18	0.254203	0.813	0.706	3.0558e-14	M_SC2	SARAF
SPATS2	1.37111e-18	0.267078	0.35	0.229	3.87751e-14	M_SC2	SPATS2
CORO1C	1.71078e-18	0.295305	0.548	0.421	4.83809e-14	M_SC2	CORO1C
NPIPB51	1.79058e-18	0.303831	0.366	0.24	5.06375e-14	M_SC2	NPIPB5
CGAS	1.98482e-18	0.26464	0.389	0.255	5.61306e-14	M_SC2	CGAS
RBM4	2.47716e-18	0.297875	0.53	0.399	7.00542e-14	M_SC2	RBM4
UBAC2	4.91229e-18	0.265889	0.52	0.382	1.38919e-13	M_SC2	UBAC2
SRGN1	6.53786e-18	0.34442	0.974	0.819	1.84891e-13	M_SC2	SRGN
MED30	9.11628e-18	0.399249	0.399	0.285	2.57808e-13	M_SC2	MED30
DNAJC1	9.47989e-18	0.25019	0.398	0.281	2.68091e-13	M_SC2	DNAJC1
CCT4	1.46914e-17	0.275789	0.764	0.629	4.15472e-13	M_SC2	CCT4
IRF9	1.53062e-17	0.285022	0.418	0.297	4.3286e-13	M_SC2	IRF9
SKAP2	1.75412e-17	0.254406	0.412	0.289	4.96064e-13	M_SC2	SKAP2
ARHGAP17	1.76934e-17	0.274201	0.286	0.172	5.0037e-13	M_SC2	ARHGAP17
AGPAT2	2.55076e-17	0.267857	0.311	0.2	7.21355e-13	M_SC2	AGPAT2
CLECL1	2.94646e-17	0.432746	0.521	0.396	8.33258e-13	M_SC2	CLECL1
HSPB1	3.30666e-17	0.406175	0.885	0.779	9.35123e-13	M_SC2	HSPB1
SNHG16	3.8154e-17	0.324327	0.347	0.228	1.07899e-12	M_SC2	SNHG16
RELT	5.26338e-17	0.351006	0.393	0.276	1.48848e-12	M_SC2	RELT
XRCC5	5.61027e-17	0.278945	0.586	0.48	1.58658e-12	M_SC2	XRCC5
BID	6.71646e-17	0.282542	0.808	0.671	1.89941e-12	M_SC2	BID
TPR	7.15573e-17	0.27048	0.514	0.405	2.02364e-12	M_SC2	TPR
ARL6IP1	7.43352e-17	0.323007	0.768	0.643	2.1022e-12	M_SC2	ARL6IP1
TERF2IP	8.69021e-17	0.250189	0.566	0.459	2.45759e-12	M_SC2	TERF2IP
HNRNPA0	9.15129e-17	0.251135	0.589	0.471	2.58798e-12	M_SC2	HNRNPA0
PPIG	1.00699e-16	0.275907	0.514	0.409	2.84776e-12	M_SC2	PPIG
PBX3	1.02566e-16	0.340518	0.382	0.263	2.90057e-12	M_SC2	PBX3
NDRG11	1.68739e-16	0.298357	0.324	0.212	4.77195e-12	M_SC2	NDRG1
ANKRD12	1.73247e-16	0.327116	0.682	0.573	4.89941e-12	M_SC2	ANKRD12
KDELR2	1.81775e-16	0.317122	0.591	0.513	5.14061e-12	M_SC2	KDELR2
STX16	2.01731e-16	0.261587	0.32	0.209	5.70496e-12	M_SC2	STX16
LSM1	2.93491e-16	0.256506	0.459	0.353	8.29991e-12	M_SC2	LSM1
TRAPPC4	2.98379e-16	0.27239	0.404	0.304	8.43816e-12	M_SC2	TRAPPC4
ZBTB21	3.13063e-16	0.271829	0.296	0.189	8.85343e-12	M_SC2	ZBTB21
CCNC	3.6716e-16	0.294664	0.422	0.32	1.03833e-11	M_SC2	CCNC
IL6ST	3.67462e-16	0.268704	0.517	0.393	1.03918e-11	M_SC2	IL6ST
CD831	5.3061e-16	0.391261	0.964	0.839	1.50057e-11	M_SC2	CD83
TRIB1	6.29202e-16	0.515049	0.418	0.314	1.77938e-11	M_SC2	TRIB1
EPC1	8.25496e-16	0.286809	0.484	0.375	2.3345e-11	M_SC2	EPC1
BRCA2	9.41494e-16	0.254567	0.283	0.176	2.66254e-11	M_SC2	BRCA2
TXN	1.19896e-15	0.392929	0.992	0.908	3.39064e-11	M_SC2	TXN
NOL7	2.97298e-15	0.258467	0.574	0.49	8.4076e-11	M_SC2	NOL7
TNFSF13	3.53374e-15	0.305662	0.323	0.213	9.9934e-11	M_SC2	TNFSF13
METTL21A	4.46852e-15	0.355464	0.279	0.175	1.2637e-10	M_SC2	METTL21A
SLC35E1	9.50428e-15	0.261324	0.291	0.19	2.68781e-10	M_SC2	SLC35E1
PDE4B1	9.69936e-15	0.391549	0.678	0.566	2.74298e-10	M_SC2	PDE4B
ARID1B	1.00952e-14	0.271087	0.505	0.382	2.85492e-10	M_SC2	ARID1B
GGA2	1.43255e-14	0.251569	0.302	0.2	4.05124e-10	M_SC2	GGA2
AREG	2.68526e-14	0.640267	0.514	0.388	7.59392e-10	M_SC2	AREG
MRPS6	4.36498e-14	0.588213	0.511	0.423	1.23442e-09	M_SC2	MRPS6
SERINC1	6.23838e-14	0.28514	0.517	0.431	1.76421e-09	M_SC2	SERINC1
MOB4	7.84623e-14	0.428343	0.555	0.466	2.21891e-09	M_SC2	MOB4
BBX	1.03721e-13	0.257437	0.395	0.293	2.93322e-09	M_SC2	BBX
CXXC51	2.46246e-13	0.255932	0.372	0.261	6.96383e-09	M_SC2	CXXC5
SH2B3	2.82518e-13	0.267062	0.524	0.424	7.9896e-09	M_SC2	SH2B3
NAF11	2.83899e-13	0.366074	0.359	0.244	8.02867e-09	M_SC2	NAF1
JMY	3.71357e-13	0.359937	0.302	0.204	1.0502e-08	M_SC2	JMY
TACC1	5.34111e-13	0.384353	0.627	0.535	1.51046e-08	M_SC2	TACC1
DERL2	5.80043e-13	0.280538	0.412	0.325	1.64036e-08	M_SC2	DERL2
PDIA6	7.88282e-13	0.267967	0.587	0.511	2.22926e-08	M_SC2	PDIA6
RPN1	1.2398e-12	0.25703	0.395	0.302	3.50615e-08	M_SC2	RPN1
CBX6	3.94445e-12	0.253064	0.412	0.308	1.11549e-07	M_SC2	CBX6
DNAJB6	1.4473e-11	0.256318	0.915	0.817	4.09296e-07	M_SC2	DNAJB6
H3F3B	3.87675e-11	0.364618	0.99	0.938	1.09635e-06	M_SC2	H3F3B
TMF1	4.88921e-11	0.258561	0.494	0.416	1.38267e-06	M_SC2	TMF1
PFKFB3	5.39887e-11	0.489231	0.44	0.379	1.5268e-06	M_SC2	PFKFB3
SLC7A11	5.49371e-11	0.484987	0.405	0.288	1.55362e-06	M_SC2	SLC7A11
SNHG151	2.07955e-10	0.282672	0.785	0.674	5.88098e-06	M_SC2	SNHG15
ARIH1	2.70324e-10	0.250783	0.488	0.409	7.64477e-06	M_SC2	ARIH1
H2AFX	6.00571e-10	0.296182	0.462	0.388	1.69841e-05	M_SC2	H2AFX
ZFP36L21	1.00293e-09	0.451924	0.426	0.334	2.8363e-05	M_SC2	ZFP36L2
FKBP2	1.50488e-09	0.288773	0.363	0.284	4.25579e-05	M_SC2	FKBP2
NUDC	3.58403e-09	0.2968	0.611	0.55	0.000101356	M_SC2	NUDC
CCR71	8.06006e-09	0.448174	0.68	0.554	0.000227939	M_SC2	CCR7
BCL2L11	1.24606e-08	0.292813	0.454	0.377	0.000352387	M_SC2	BCL2L11
FAM177A1	1.55004e-08	0.434398	0.492	0.442	0.000438352	M_SC2	FAM177A1
AC016831.1	1.56017e-08	0.318301	0.367	0.293	0.000441216	M_SC2	AC016831.1
CHMP1B1	1.62274e-08	0.617588	0.694	0.628	0.000458911	M_SC2	CHMP1B
IFIT2	4.22799e-08	0.675321	0.296	0.21	0.00119568	M_SC2	IFIT2
ZNRD1	4.73686e-08	0.557137	0.35	0.278	0.00133958	M_SC2	ZNRD1
TWISTNB1	1.00944e-07	0.330055	0.555	0.461	0.00285469	M_SC2	TWISTNB
SYAP1	1.83303e-07	0.419902	0.566	0.493	0.00518381	M_SC2	SYAP1
MIR155HG1	3.88792e-07	0.392444	0.659	0.559	0.010995	M_SC2	MIR155HG
U62317.4	3.92115e-07	0.30531	0.265	0.201	0.011089	M_SC2	U62317.4
CLEC2B	4.54344e-07	0.366332	0.676	0.591	0.0128488	M_SC2	CLEC2B
ANKRD37	1.04089e-06	0.505534	0.386	0.321	0.0294364	M_SC2	ANKRD37
C4orf33	1.04926e-06	0.255235	0.282	0.225	0.029673	M_SC2	C4orf33
JUNB	1.48972e-06	0.46819	0.891	0.818	0.0421292	M_SC2	JUNB
UAP1	1.68119e-06	0.299684	0.297	0.235	0.0475442	M_SC2	UAP1
ATF3	1.33926e-05	0.373813	0.692	0.629	0.378743	M_SC2	ATF3
PPP1CB	1.65527e-05	0.305137	0.736	0.675	0.468111	M_SC2	PPP1CB
SERPINH1	4.85943e-05	0.604459	0.391	0.349	1	M_SC2	SERPINH1
NR4A21	0.000608048	0.497217	0.578	0.585	1	M_SC2	NR4A2
RECQL	0.00217611	0.393778	0.278	0.246	1	M_SC2	RECQL
TRPM4	0	1.85238	0.796	0.165	0	M_SC3	TRPM4
PPP1R14A	0	1.59741	0.678	0.101	0	M_SC3	PPP1R14A
CD5	0	1.23685	0.696	0.055	0	M_SC3	CD5
CD2	1.06699e-262	0.70068	0.39	0.03	3.01746e-258	M_SC3	CD2
IGKC1	5.80977e-221	0.901905	0.829	0.179	1.643e-216	M_SC3	IGKC
RFLNB	3.02524e-204	1.23632	0.46	0.07	8.55539e-200	M_SC3	RFLNB
ECE1	5.53998e-179	0.710019	0.585	0.132	1.56671e-174	M_SC3	ECE1
IGFBP7	5.33058e-174	0.985512	0.54	0.123	1.50749e-169	M_SC3	IGFBP7
AC026369.3	7.82957e-162	0.814311	0.302	0.034	2.2142e-157	M_SC3	AC026369.3
IGLON5	1.04002e-150	0.470872	0.336	0.046	2.94117e-146	M_SC3	IGLON5
SPIB1	7.45816e-145	1.19786	0.786	0.304	2.10917e-140	M_SC3	SPIB
PLAC81	1.05555e-138	0.97011	0.736	0.236	2.98509e-134	M_SC3	PLAC8
LTB2	1.13361e-137	1.54289	0.723	0.271	3.20584e-133	M_SC3	LTB
TCF41	1.42929e-131	0.697726	0.837	0.333	4.04204e-127	M_SC3	TCF4
PTP4A3	3.23158e-131	0.451814	0.334	0.053	9.13892e-127	M_SC3	PTP4A3
ALDH2	9.17496e-131	1.07931	0.963	0.683	2.59468e-126	M_SC3	ALDH2
GPR153	2.08069e-123	0.421062	0.336	0.058	5.8842e-119	M_SC3	GPR153
TSEN54	1.61629e-120	0.459115	0.41	0.09	4.57087e-116	M_SC3	TSEN54
RALB	2.04784e-117	0.816625	0.558	0.178	5.79128e-113	M_SC3	RALB
C12orf751	9.13222e-117	0.89141	0.62	0.199	2.58259e-112	M_SC3	C12orf75
TSPAN131	1.96726e-112	0.65414	0.719	0.261	5.56342e-108	M_SC3	TSPAN13
LILRA41	1.70986e-109	0.508285	0.542	0.152	4.83549e-105	M_SC3	LILRA4
ACOT7	2.57876e-107	1.41858	0.586	0.213	7.29274e-103	M_SC3	ACOT7
PDLIM1	1.25686e-106	0.615224	0.434	0.116	3.55439e-102	M_SC3	PDLIM1
GPR160	1.34711e-104	0.603429	0.525	0.167	3.80964e-100	M_SC3	GPR160
KLF3	4.53349e-103	0.792436	0.59	0.21	1.28207e-98	M_SC3	KLF3
PARK71	1.73272e-102	0.719395	0.945	0.666	4.90013e-98	M_SC3	PARK7
S100A101	6.47492e-102	0.784946	0.995	0.865	1.83111e-97	M_SC3	S100A10
CX3CR1	6.79711e-101	0.395417	0.314	0.061	1.92222e-96	M_SC3	CX3CR1
CD55	2.83348e-100	1.04072	0.93	0.611	8.01309e-96	M_SC3	CD55
BID1	2.09789e-99	1.16079	0.93	0.663	5.93283e-95	M_SC3	BID
CALCRL1	4.79588e-99	0.915881	0.646	0.248	1.35627e-94	M_SC3	CALCRL
VIM1	2.18211e-98	0.741661	0.997	0.944	6.17101e-94	M_SC3	VIM
DHRS7	3.74492e-98	0.649657	0.772	0.378	1.05906e-93	M_SC3	DHRS7
SMIM14	3.59483e-94	0.987765	0.679	0.301	1.01662e-89	M_SC3	SMIM14
NKG71	1.56096e-90	0.660378	0.437	0.122	4.41438e-86	M_SC3	NKG7
CRYBG1	1.67323e-89	0.669699	0.721	0.327	4.73189e-85	M_SC3	CRYBG1
JAML1	8.11889e-89	0.549631	0.593	0.224	2.29602e-84	M_SC3	JAML
CRIP1	2.75657e-87	1.13119	0.962	0.713	7.79558e-83	M_SC3	CRIP1
IKZF21	1.01934e-86	0.348849	0.306	0.065	2.8827e-82	M_SC3	IKZF2
ALOX5AP1	4.64313e-86	0.712573	0.792	0.381	1.31308e-81	M_SC3	ALOX5AP
COTL11	1.79665e-85	0.851972	0.965	0.699	5.08093e-81	M_SC3	COTL1
TTN-AS1	2.79203e-85	0.443903	0.349	0.088	7.89585e-81	M_SC3	TTN-AS1
CLECL11	5.70294e-84	0.897565	0.744	0.377	1.61279e-79	M_SC3	CLECL1
HINT11	5.92953e-84	0.634413	0.973	0.798	1.67687e-79	M_SC3	HINT1
TMEM45A	1.10382e-82	0.350794	0.334	0.082	3.12161e-78	M_SC3	TMEM45A
G3BP2	8.93505e-81	0.76264	0.849	0.509	2.52683e-76	M_SC3	G3BP2
LDHB1	5.50104e-79	0.578	0.726	0.344	1.5557e-74	M_SC3	LDHB
MAP1A1	2.33865e-78	0.497187	0.354	0.09	6.6137e-74	M_SC3	MAP1A
AREG1	6.41754e-78	1.55911	0.716	0.372	1.81488e-73	M_SC3	AREG
CAT	1.30944e-77	0.50217	0.616	0.264	3.7031e-73	M_SC3	CAT
GADD45A	1.75231e-76	0.905882	0.792	0.428	4.95554e-72	M_SC3	GADD45A
NDUFV2	7.09617e-75	0.735508	0.932	0.67	2.0068e-70	M_SC3	NDUFV2
SLC15A41	1.43415e-73	0.633407	0.766	0.403	4.05577e-69	M_SC3	SLC15A4
HVCN11	1.71803e-72	0.471368	0.505	0.185	4.85859e-68	M_SC3	HVCN1
GALNT31	2.72144e-72	0.401315	0.405	0.126	7.69622e-68	M_SC3	GALNT3
RASGRP2	3.49317e-72	0.314017	0.359	0.102	9.87869e-68	M_SC3	RASGRP2
LYZ1	6.81597e-72	1.03877	0.935	0.604	1.92756e-67	M_SC3	LYZ
ATF51	1.6818e-71	0.914266	0.879	0.545	4.75612e-67	M_SC3	ATF5
DDAH2	4.61536e-71	0.650771	0.844	0.508	1.30522e-66	M_SC3	DDAH2
RAB29	8.29748e-71	0.493715	0.633	0.28	2.34653e-66	M_SC3	RAB29
ENTPD1	1.8954e-70	0.560515	0.643	0.304	5.3602e-66	M_SC3	ENTPD1
PAG11	1.27295e-69	0.524686	0.542	0.217	3.59991e-65	M_SC3	PAG1
SEC61B1	2.4092e-69	0.624152	0.982	0.828	6.81321e-65	M_SC3	SEC61B
MS4A71	5.43765e-69	0.734766	0.821	0.447	1.53777e-64	M_SC3	MS4A7
PROC	1.95291e-68	0.334421	0.251	0.055	5.52284e-64	M_SC3	PROC
RPS231	2.7634e-68	0.51406	0.997	0.93	7.81491e-64	M_SC3	RPS23
H2AFV	9.71389e-68	0.642592	0.907	0.635	2.74709e-63	M_SC3	H2AFV
KLF4	1.30831e-67	0.754818	0.751	0.406	3.6999e-63	M_SC3	KLF4
GLT1D11	6.26232e-66	0.272421	0.344	0.097	1.77098e-61	M_SC3	GLT1D1
APOBEC3G	3.86788e-65	0.407237	0.523	0.211	1.09384e-60	M_SC3	APOBEC3G
LRRFIP1	3.17082e-64	0.693538	0.945	0.684	8.96707e-60	M_SC3	LRRFIP1
TIAM1	1.28453e-63	0.502842	0.45	0.167	3.63266e-59	M_SC3	TIAM1
AC020656.11	1.47295e-63	0.641912	0.661	0.321	4.16551e-59	M_SC3	AC020656.1
SCT1	9.24219e-63	0.379627	0.364	0.107	2.61369e-58	M_SC3	SCT
RPL10	7.74782e-62	0.440359	0.998	0.957	2.19108e-57	M_SC3	RPL10
PRDX61	8.63587e-62	0.714677	0.862	0.582	2.44222e-57	M_SC3	PRDX6
DAPP1	2.42351e-61	0.712711	0.862	0.56	6.85368e-57	M_SC3	DAPP1
OXSR1	4.18028e-61	0.598798	0.752	0.431	1.18218e-56	M_SC3	OXSR1
SULF21	2.21664e-60	0.301033	0.49	0.192	6.26865e-56	M_SC3	SULF2
GABARAPL2	4.66288e-60	0.7026	0.947	0.745	1.31866e-55	M_SC3	GABARAPL2
RPS27A1	2.10426e-59	0.424777	0.997	0.933	5.95086e-55	M_SC3	RPS27A
RPL8	2.24416e-59	0.471542	0.998	0.92	6.3465e-55	M_SC3	RPL8
LRRK1	3.81325e-58	0.326318	0.457	0.176	1.07839e-53	M_SC3	LRRK1
IL3RA1	3.95324e-58	0.322897	0.731	0.362	1.11798e-53	M_SC3	IL3RA
APP1	5.31061e-58	0.410655	0.653	0.314	1.50184e-53	M_SC3	APP
TFPI	6.48455e-58	0.490775	0.344	0.112	1.83383e-53	M_SC3	TFPI
STK38L	7.69641e-58	0.531685	0.606	0.297	2.17655e-53	M_SC3	STK38L
CDH1	9.17928e-58	0.278739	0.341	0.105	2.5959e-53	M_SC3	CDH1
2022-09-06	3.05219e-57	1.05669	0.449	0.205	8.63159e-53	M_SC3	2022-09-06
PTRHD1	9.38217e-57	0.337809	0.641	0.317	2.65328e-52	M_SC3	PTRHD1
RALA1	1.46781e-55	0.748157	0.927	0.697	4.15097e-51	M_SC3	RALA
AXL1	1.83299e-55	0.480883	0.772	0.444	5.18369e-51	M_SC3	AXL
C12orf451	3.66379e-55	0.744756	0.711	0.41	1.03612e-50	M_SC3	C12orf45
ACTN4	4.41941e-55	0.477234	0.797	0.477	1.24981e-50	M_SC3	ACTN4
MTMR6	5.42424e-55	0.306242	0.5	0.213	1.53398e-50	M_SC3	MTMR6
LAD1	1.28411e-54	0.703844	0.409	0.159	3.63146e-50	M_SC3	LAD1
SOX41	4.29519e-54	0.647235	0.646	0.326	1.21468e-49	M_SC3	SOX4
CCDC501	5.98418e-54	0.435423	0.706	0.382	1.69233e-49	M_SC3	CCDC50
RPS121	6.42606e-54	0.369472	0.993	0.949	1.81729e-49	M_SC3	RPS12
PPP1R14B1	8.3327e-54	0.343854	0.909	0.627	2.35649e-49	M_SC3	PPP1R14B
CHCHD3	2.30517e-53	0.297141	0.532	0.241	6.51902e-49	M_SC3	CHCHD3
PPP1R2	3.01452e-53	0.482299	0.872	0.598	8.52507e-49	M_SC3	PPP1R2
CYB561A32	1.14656e-51	0.271073	0.498	0.211	3.24246e-47	M_SC3	CYB561A3
ABHD3	2.13733e-51	0.414582	0.575	0.277	6.04436e-47	M_SC3	ABHD3
UBE2A	3.52916e-51	0.570565	0.879	0.643	9.98045e-47	M_SC3	UBE2A
COX5A2	4.11286e-51	0.345764	0.9	0.608	1.16312e-46	M_SC3	COX5A
IFITM21	1.29446e-50	0.44271	0.91	0.62	3.66074e-46	M_SC3	IFITM2
RAB11FIP11	4.29242e-50	0.48188	0.801	0.491	1.2139e-45	M_SC3	RAB11FIP1
RPS11	5.37776e-50	0.385443	0.983	0.894	1.52083e-45	M_SC3	RPS11
STX18	6.28906e-50	0.319408	0.449	0.189	1.77855e-45	M_SC3	STX18
TDG1	6.52953e-50	0.459761	0.575	0.29	1.84655e-45	M_SC3	TDG
R3HDM2	1.07274e-49	0.354898	0.477	0.21	3.03372e-45	M_SC3	R3HDM2
P2RY10	1.21483e-49	0.479261	0.422	0.169	3.43554e-45	M_SC3	P2RY10
DHTKD1	1.74863e-49	0.279677	0.339	0.119	4.94513e-45	M_SC3	DHTKD1
GRINA1	2.01995e-49	0.413262	0.772	0.451	5.71241e-45	M_SC3	GRINA
CYB5B1	1.55777e-48	0.333693	0.473	0.208	4.40537e-44	M_SC3	CYB5B
NDUFA41	1.66608e-48	0.406418	0.952	0.746	4.71168e-44	M_SC3	NDUFA4
UBA52	2.08094e-48	0.347234	0.99	0.901	5.88489e-44	M_SC3	UBA52
EAF21	2.2452e-48	0.457774	0.507	0.235	6.34943e-44	M_SC3	EAF2
CXCL16	6.22679e-48	0.571146	0.811	0.538	1.76094e-43	M_SC3	CXCL16
FAU1	7.53749e-48	0.382518	0.997	0.918	2.1316e-43	M_SC3	FAU
RNF2	1.04099e-47	0.308368	0.439	0.187	2.94391e-43	M_SC3	RNF2
TXN1	1.10003e-47	0.769232	0.997	0.91	3.11089e-43	M_SC3	TXN
TRAK1	1.57744e-47	0.265704	0.354	0.13	4.461e-43	M_SC3	TRAK1
S100A61	1.27059e-46	0.741618	0.987	0.906	3.59322e-42	M_SC3	S100A6
IL7R1	2.86089e-46	1.30672	0.603	0.343	8.09061e-42	M_SC3	IL7R
CSF2RB1	3.55115e-46	0.351253	0.565	0.279	1.00426e-41	M_SC3	CSF2RB
OPTN1	6.68026e-46	0.50177	0.62	0.332	1.88918e-41	M_SC3	OPTN
CLIC21	8.00962e-46	0.367225	0.767	0.427	2.26512e-41	M_SC3	CLIC2
PNRC2	9.90324e-46	0.432324	0.821	0.537	2.80064e-41	M_SC3	PNRC2
CREM1	1.05695e-45	0.62581	0.889	0.658	2.98904e-41	M_SC3	CREM
MRPS61	1.17177e-45	0.494903	0.701	0.407	3.31378e-41	M_SC3	MRPS6
IL4I11	1.22053e-45	0.780635	0.817	0.53	3.45166e-41	M_SC3	IL4I1
[truncated: 1,585 more rows]

## Sheet: dermis
Table S11. Differentially Expressed Genes (DEGs) in each subcluster (epidermis：n=6, SC0-SC5；dermis: n= 7, SC0-SC6) of Mac/DC cells in the epidermis and dermis dataset with the cutoff by logFC≥0.25,Pvalue≤0.05. The P value was calculated in two-side Wilcoxon Rank Sum test
	p_val	avg_log2FC	pct.1	pct.2	p_val_adj	cluster	gene
CCL18	0	1.93472	0.373	0.049	0	M_SC0	CCL18
APOE	0	1.89272	0.66	0.361	0	M_SC0	APOE
SELENOP	0	1.83733	0.913	0.288	0	M_SC0	SELENOP
CTSL	0	1.80196	0.832	0.322	0	M_SC0	CTSL
LGMN	0	1.72838	0.938	0.515	0	M_SC0	LGMN
GPNMB	0	1.71579	0.68	0.157	0	M_SC0	GPNMB
HMOX1	0	1.68492	0.822	0.451	0	M_SC0	HMOX1
CTSD	0	1.64316	0.87	0.427	0	M_SC0	CTSD
PLD3	0	1.60948	0.794	0.287	0	M_SC0	PLD3
CTSB	0	1.59808	0.923	0.573	0	M_SC0	CTSB
MMP9	0	1.57255	0.654	0.31	0	M_SC0	MMP9
RNASE1	0	1.57191	0.95	0.298	0	M_SC0	RNASE1
PLIN2	0	1.50185	0.753	0.355	0	M_SC0	PLIN2
SDS	0	1.45014	0.478	0.157	0	M_SC0	SDS
PLTP	0	1.44431	0.763	0.21	0	M_SC0	PLTP
PRNP	0	1.42969	0.818	0.432	0	M_SC0	PRNP
C1QA	0	1.37804	0.978	0.43	0	M_SC0	C1QA
MAFB	0	1.37354	0.786	0.317	0	M_SC0	MAFB
F13A1	0	1.35359	0.593	0.206	0	M_SC0	F13A1
EMP1	0	1.33609	0.693	0.299	0	M_SC0	EMP1
ACP5	0	1.33138	0.599	0.211	0	M_SC0	ACP5
PSAP	0	1.32866	0.97	0.763	0	M_SC0	PSAP
FTL	0	1.31076	1	0.988	0	M_SC0	FTL
C1QB	0	1.30555	0.917	0.359	0	M_SC0	C1QB
FNIP2	0	1.29818	0.786	0.512	0	M_SC0	FNIP2
CEBPB	0	1.29312	0.899	0.542	0	M_SC0	CEBPB
FGL2	0	1.28364	0.872	0.55	0	M_SC0	FGL2
MMP19	0	1.27755	0.576	0.185	0	M_SC0	MMP19
FOLR2	0	1.24947	0.808	0.194	0	M_SC0	FOLR2
ABCA1	0	1.24271	0.826	0.366	0	M_SC0	ABCA1
DAB2	0	1.20945	0.836	0.334	0	M_SC0	DAB2
CXCL2	0	1.19545	0.78	0.409	0	M_SC0	CXCL2
MFSD1	0	1.18538	0.781	0.354	0	M_SC0	MFSD1
C1QC	0	1.16623	0.926	0.346	0	M_SC0	C1QC
ABL2	0	1.1404	0.695	0.336	0	M_SC0	ABL2
CD163	0	1.13106	0.787	0.231	0	M_SC0	CD163
CPEB4	0	1.11701	0.734	0.424	0	M_SC0	CPEB4
CD68	0	1.11676	0.902	0.571	0	M_SC0	CD68
A2M	0	1.11132	0.527	0.164	0	M_SC0	A2M
LILRB5	0	1.10222	0.675	0.138	0	M_SC0	LILRB5
MSR1	0	1.08731	0.658	0.231	0	M_SC0	MSR1
LAMP1	0	1.06427	0.693	0.244	0	M_SC0	LAMP1
TGFBI	0	1.06295	0.799	0.493	0	M_SC0	TGFBI
MAF	0	1.05907	0.627	0.176	0	M_SC0	MAF
C5AR1	0	1.0256	0.719	0.297	0	M_SC0	C5AR1
FGFR1	0	1.01607	0.475	0.16	0	M_SC0	FGFR1
MS4A4A	0	1.01097	0.698	0.202	0	M_SC0	MS4A4A
FPR3	0	1.00843	0.709	0.299	0	M_SC0	FPR3
PMP22	0	1.00004	0.556	0.202	0	M_SC0	PMP22
MRC1	0	0.999327	0.756	0.281	0	M_SC0	MRC1
TTYH3	0	0.998558	0.632	0.221	0	M_SC0	TTYH3
GLUL	0	0.992429	0.84	0.489	0	M_SC0	GLUL
FCGR2A	0	0.97872	0.852	0.463	0	M_SC0	FCGR2A
COLEC12	0	0.978718	0.444	0.073	0	M_SC0	COLEC12
LHFPL2	0	0.963986	0.509	0.16	0	M_SC0	LHFPL2
CPM	0	0.951014	0.583	0.2	0	M_SC0	CPM
FCGRT	0	0.950265	0.908	0.626	0	M_SC0	FCGRT
MS4A7	0	0.942996	0.807	0.402	0	M_SC0	MS4A7
IGF1	0	0.939338	0.481	0.079	0	M_SC0	IGF1
C2	0	0.936643	0.505	0.109	0	M_SC0	C2
FOXO3	0	0.929538	0.635	0.269	0	M_SC0	FOXO3
ATP6V1B2	0	0.927864	0.704	0.372	0	M_SC0	ATP6V1B2
BLVRB	0	0.91386	0.785	0.471	0	M_SC0	BLVRB
CTSS	0	0.906839	0.925	0.75	0	M_SC0	CTSS
SLCO2B1	0	0.905032	0.51	0.098	0	M_SC0	SLCO2B1
STAB1	0	0.900682	0.697	0.207	0	M_SC0	STAB1
CREG1	0	0.899712	0.705	0.344	0	M_SC0	CREG1
KCTD12	0	0.898965	0.615	0.27	0	M_SC0	KCTD12
CD14	0	0.894375	0.69	0.27	0	M_SC0	CD14
TIMP2	0	0.889612	0.734	0.413	0	M_SC0	TIMP2
GRN	0	0.887088	0.874	0.683	0	M_SC0	GRN
LAPTM5	0	0.878277	0.911	0.761	0	M_SC0	LAPTM5
NPC2	0	0.836968	0.898	0.691	0	M_SC0	NPC2
SDCBP	0	0.819704	0.917	0.699	0	M_SC0	SDCBP
NRP2	0	0.815202	0.724	0.346	0	M_SC0	NRP2
MPP1	0	0.793796	0.607	0.248	0	M_SC0	MPP1
ARHGAP18	0	0.793785	0.697	0.334	0	M_SC0	ARHGAP18
RGL1	0	0.7732	0.564	0.201	0	M_SC0	RGL1
RNF130	0	0.757259	0.718	0.386	0	M_SC0	RNF130
LRP1	0	0.747712	0.516	0.153	0	M_SC0	LRP1
NPL	0	0.720155	0.447	0.095	0	M_SC0	NPL
ALDH1A1	0	0.705793	0.288	0.042	0	M_SC0	ALDH1A1
ITM2B	0	0.704763	0.947	0.783	0	M_SC0	ITM2B
ME1	0	0.646408	0.373	0.082	0	M_SC0	ME1
VAT1	0	0.634369	0.389	0.092	0	M_SC0	VAT1
CD209	0	0.612345	0.321	0.046	0	M_SC0	CD209
SLC7A8	0	0.565576	0.305	0.045	0	M_SC0	SLC7A8
SIGLEC1	0	0.533516	0.54	0.184	0	M_SC0	SIGLEC1
ITGAM	8.83786e-308	0.658146	0.437	0.123	2.64084e-303	M_SC0	ITGAM
CCR1	6.26334e-301	0.67386	0.38	0.092	1.87155e-296	M_SC0	CCR1
NRP1	1.96049e-298	0.693123	0.478	0.154	5.85814e-294	M_SC0	NRP1
SLC40A1	2.49747e-297	0.710641	0.388	0.091	7.4627e-293	M_SC0	SLC40A1
CFD	3.80137e-296	0.763866	0.817	0.541	1.13589e-291	M_SC0	CFD
CSF1R	7.8818e-293	0.712534	0.588	0.236	2.35516e-288	M_SC0	CSF1R
SMPDL3A	1.58627e-290	0.558126	0.285	0.047	4.73995e-286	M_SC0	SMPDL3A
LCP2	3.25659e-290	0.77249	0.657	0.317	9.73101e-286	M_SC0	LCP2
APLP2	1.613e-287	0.786082	0.746	0.456	4.81979e-283	M_SC0	APLP2
ASAH1	4.47281e-287	0.732603	0.726	0.414	1.33652e-282	M_SC0	ASAH1
SDC3	6.38154e-284	0.513968	0.31	0.059	1.90687e-279	M_SC0	SDC3
MFHAS1	4.62342e-275	0.681825	0.342	0.084	1.38152e-270	M_SC0	MFHAS1
AP2A2	7.93198e-269	0.535361	0.464	0.159	2.37015e-264	M_SC0	AP2A2
CCL13	9.59339e-268	0.853095	0.279	0.049	2.8666e-263	M_SC0	CCL13
SERPING1	1.22061e-264	0.801168	0.631	0.315	3.6473e-260	M_SC0	SERPING1
GNS	2.11165e-264	0.759007	0.596	0.293	6.30982e-260	M_SC0	GNS
CXCL3	1.75526e-263	0.95185	0.688	0.341	5.2449e-259	M_SC0	CXCL3
TSPAN4	1.03195e-262	0.587257	0.47	0.171	3.08358e-258	M_SC0	TSPAN4
CTSC	9.13477e-261	0.612879	0.836	0.539	2.72956e-256	M_SC0	CTSC
ITGAX	8.11062e-260	0.92383	0.617	0.309	2.42354e-255	M_SC0	ITGAX
RBMS1	1.14479e-259	0.707523	0.53	0.229	3.42075e-255	M_SC0	RBMS1
GPR34	1.19427e-259	0.542788	0.277	0.05	3.56861e-255	M_SC0	GPR34
ARL4C	3.99728e-258	0.891371	0.88	0.662	1.19443e-253	M_SC0	ARL4C
FAM198B	5.44708e-258	0.567615	0.315	0.072	1.62764e-253	M_SC0	FAM198B
MT-ND2	2.16518e-256	0.407525	0.99	0.916	6.46977e-252	M_SC0	MT-ND2
CD4	1.26637e-253	0.700967	0.633	0.348	3.78404e-249	M_SC0	CD4
WWP1	8.98086e-252	0.585199	0.423	0.139	2.68357e-247	M_SC0	WWP1
SOD2	1.74932e-251	0.88603	0.926	0.707	5.22715e-247	M_SC0	SOD2
RHOB	6.20352e-251	1.08972	0.654	0.347	1.85367e-246	M_SC0	RHOB
MS4A6A	1.19591e-250	0.618105	0.847	0.517	3.57349e-246	M_SC0	MS4A6A
SLC17A5	2.11432e-249	0.842541	0.43	0.156	6.3178e-245	M_SC0	SLC17A5
MGAT1	1.58211e-248	0.753035	0.787	0.525	4.72751e-244	M_SC0	MGAT1
TCN2	2.34868e-248	0.565313	0.36	0.101	7.01809e-244	M_SC0	TCN2
FRMD4B	4.30251e-248	0.626849	0.52	0.211	1.28563e-243	M_SC0	FRMD4B
NUPR1	4.15107e-247	0.912248	0.374	0.111	1.24038e-242	M_SC0	NUPR1
SGMS1	3.24149e-246	0.724405	0.383	0.121	9.68589e-242	M_SC0	SGMS1
ECM1	6.68261e-246	0.497101	0.321	0.079	1.99683e-241	M_SC0	ECM1
MYO5A	8.4681e-246	0.585076	0.481	0.191	2.53035e-241	M_SC0	MYO5A
ADA2	5.46084e-245	0.772549	0.654	0.383	1.63175e-240	M_SC0	ADA2
MPEG1	9.94517e-241	0.70079	0.621	0.317	2.97172e-236	M_SC0	MPEG1
ETS2	3.47111e-240	0.807688	0.734	0.424	1.0372e-235	M_SC0	ETS2
CYBB	3.6627e-239	0.654828	0.652	0.328	1.09445e-234	M_SC0	CYBB
DMXL2	4.38923e-239	0.523294	0.536	0.209	1.31155e-234	M_SC0	DMXL2
LAIR1	5.98866e-239	0.578259	0.449	0.159	1.78947e-234	M_SC0	LAIR1
LIPA	6.42837e-239	0.851335	0.356	0.104	1.92086e-234	M_SC0	LIPA
TNS1	1.22024e-237	0.483676	0.318	0.078	3.64621e-233	M_SC0	TNS1
NTAN1	3.40703e-237	0.627419	0.505	0.222	1.01805e-232	M_SC0	NTAN1
VSIG4	6.63575e-237	0.664984	0.437	0.153	1.98283e-232	M_SC0	VSIG4
FEM1B	3.46316e-236	0.79148	0.48	0.209	1.03483e-231	M_SC0	FEM1B
ZEB2	9.12484e-236	0.665726	0.865	0.569	2.72659e-231	M_SC0	ZEB2
TLR4	2.66096e-234	0.536424	0.385	0.118	7.95122e-230	M_SC0	TLR4
DUSP6	1.17105e-233	1.04615	0.512	0.214	3.49922e-229	M_SC0	DUSP6
FCGR3A	6.62324e-233	0.558136	0.411	0.131	1.97909e-228	M_SC0	FCGR3A
WDR26	7.08925e-233	0.764261	0.648	0.381	2.11834e-228	M_SC0	WDR26
ADAM9	1.16778e-229	0.636403	0.498	0.22	3.48943e-225	M_SC0	ADAM9
APOC1	3.22412e-229	1.50221	0.383	0.128	9.63398e-225	M_SC0	APOC1
HEXB	7.08097e-229	0.758462	0.595	0.338	2.11587e-224	M_SC0	HEXB
SCARB2	1.91413e-223	0.568996	0.527	0.237	5.7196e-219	M_SC0	SCARB2
CD276	4.16289e-223	0.561624	0.337	0.099	1.24391e-218	M_SC0	CD276
ANKH	2.60211e-222	0.593483	0.361	0.114	7.77538e-218	M_SC0	ANKH
SH3BP5	6.743e-219	0.771949	0.717	0.451	2.01487e-214	M_SC0	SH3BP5
IQGAP2	2.53135e-218	0.66554	0.63	0.358	7.56392e-214	M_SC0	IQGAP2
PLEKHM2	5.18301e-218	0.623355	0.53	0.257	1.54873e-213	M_SC0	PLEKHM2
IQGAP1	1.3898e-217	0.636843	0.854	0.672	4.15286e-213	M_SC0	IQGAP1
TYROBP	1.73923e-217	0.557984	0.954	0.763	5.197e-213	M_SC0	TYROBP
ZFAND5	3.60889e-216	0.71012	0.824	0.606	1.07837e-211	M_SC0	ZFAND5
EPAS1	1.9304e-215	0.521462	0.298	0.079	5.76822e-211	M_SC0	EPAS1
DYNC1H1	2.16791e-214	0.735327	0.781	0.541	6.47795e-210	M_SC0	DYNC1H1
NCEH1	2.7343e-214	0.537681	0.32	0.092	8.17036e-210	M_SC0	NCEH1
COLGALT1	2.35545e-213	0.490151	0.368	0.12	7.03832e-209	M_SC0	COLGALT1
C3AR1	2.83047e-213	0.48134	0.359	0.11	8.45773e-209	M_SC0	C3AR1
CCL3	6.76815e-213	0.881006	0.659	0.351	2.02239e-208	M_SC0	CCL3
C6orf62	2.21979e-210	0.715547	0.683	0.444	6.63295e-206	M_SC0	C6orf62
PLEKHO2	2.54802e-210	0.601264	0.459	0.197	7.61375e-206	M_SC0	PLEKHO2
MITF	5.22855e-208	0.460553	0.284	0.072	1.56234e-203	M_SC0	MITF
NR1H3	8.02425e-207	0.596426	0.292	0.075	2.39773e-202	M_SC0	NR1H3
ELL2	3.0287e-206	0.857141	0.568	0.307	9.05006e-202	M_SC0	ELL2
PDK4	9.32102e-206	1.02992	0.312	0.09	2.78521e-201	M_SC0	PDK4
EAF1	4.49728e-205	0.662807	0.416	0.171	1.34383e-200	M_SC0	EAF1
EGR1	3.34953e-203	1.27259	0.508	0.245	1.00087e-198	M_SC0	EGR1
ZFP36L2	5.11024e-203	0.89537	0.741	0.481	1.52699e-198	M_SC0	ZFP36L2
ADAMDEC1	7.84682e-203	0.689106	0.274	0.068	2.34471e-198	M_SC0	ADAMDEC1
MT-ND3	8.53896e-203	0.594338	0.979	0.91	2.55153e-198	M_SC0	MT-ND3
NCF4	5.76777e-200	0.497056	0.52	0.246	1.72347e-195	M_SC0	NCF4
LAMP2	9.35355e-200	0.613316	0.654	0.414	2.79493e-195	M_SC0	LAMP2
MMP14	1.54548e-199	0.455391	0.314	0.091	4.61806e-195	M_SC0	MMP14
ICAM1	1.1607e-198	0.712352	0.716	0.454	3.46828e-194	M_SC0	ICAM1
OSBPL1A	2.03753e-198	0.426831	0.316	0.094	6.08834e-194	M_SC0	OSBPL1A
ATP13A3	2.72502e-198	0.734471	0.716	0.458	8.14262e-194	M_SC0	ATP13A3
ITSN1	5.64337e-198	0.383122	0.272	0.066	1.68629e-193	M_SC0	ITSN1
TNS3	1.08568e-197	0.462863	0.322	0.098	3.24411e-193	M_SC0	TNS3
KCNMA1	9.0516e-197	0.462052	0.299	0.083	2.70471e-192	M_SC0	KCNMA1
SGK1	7.41518e-196	0.775273	0.806	0.53	2.21573e-191	M_SC0	SGK1
RBM47	3.10234e-195	0.664304	0.639	0.38	9.27011e-191	M_SC0	RBM47
HOMER3	9.60009e-195	0.408692	0.302	0.087	2.8686e-190	M_SC0	HOMER3
TPP1	3.57915e-194	0.620872	0.65	0.426	1.06949e-189	M_SC0	TPP1
GLMP	5.27731e-194	0.389816	0.28	0.075	1.57691e-189	M_SC0	GLMP
HEXA	2.813e-193	0.565951	0.533	0.278	8.40553e-189	M_SC0	HEXA
SLC16A10	4.41086e-193	0.847079	0.377	0.142	1.31801e-188	M_SC0	SLC16A10
HIF1A	6.61545e-193	0.755754	0.686	0.463	1.97676e-188	M_SC0	HIF1A
TMEM176B	1.4763e-192	0.498384	0.434	0.171	4.41134e-188	M_SC0	TMEM176B
AFF4	1.84849e-192	0.681176	0.725	0.528	5.52347e-188	M_SC0	AFF4
KLF6	1.98235e-192	0.798051	0.958	0.807	5.92347e-188	M_SC0	KLF6
MCOLN1	1.10091e-190	0.481889	0.401	0.157	3.28962e-186	M_SC0	MCOLN1
TFRC	2.0967e-189	0.977282	0.497	0.254	6.26516e-185	M_SC0	TFRC
MPDU1	4.77364e-189	0.641992	0.419	0.182	1.42641e-184	M_SC0	MPDU1
MAP2K3	5.25081e-188	0.777351	0.777	0.581	1.56899e-183	M_SC0	MAP2K3
MAT2A	2.07138e-187	0.866504	0.625	0.382	6.18949e-183	M_SC0	MAT2A
CNRIP1	4.54275e-187	0.511533	0.283	0.08	1.35742e-182	M_SC0	CNRIP1
HNMT	3.11191e-185	0.418158	0.466	0.204	9.29869e-181	M_SC0	HNMT
LGALS3BP	5.78065e-185	0.614759	0.52	0.257	1.72732e-180	M_SC0	LGALS3BP
CLN8	3.86963e-184	0.635169	0.543	0.288	1.15628e-179	M_SC0	CLN8
YTHDF3	6.89e-184	0.712879	0.554	0.322	2.0588e-179	M_SC0	YTHDF3
BRI3	4.10882e-183	0.526489	0.888	0.766	1.22776e-178	M_SC0	BRI3
RAB31	9.93633e-182	0.637818	0.603	0.374	2.96907e-177	M_SC0	RAB31
RNF13	5.54266e-181	0.569789	0.611	0.36	1.6562e-176	M_SC0	RNF13
GAA	1.15271e-180	0.520209	0.429	0.193	3.4444e-176	M_SC0	GAA
CD36	1.51923e-179	0.773992	0.396	0.163	4.53961e-175	M_SC0	CD36
AP1B1	2.46683e-178	0.490261	0.398	0.165	7.37112e-174	M_SC0	AP1B1
PLXND1	9.84842e-178	0.460949	0.457	0.209	2.94281e-173	M_SC0	PLXND1
ADM	1.67983e-177	0.691578	0.465	0.214	5.01951e-173	M_SC0	ADM
WSB1	4.45608e-177	0.729177	0.829	0.643	1.33152e-172	M_SC0	WSB1
ARAP1	1.1417e-175	0.454435	0.384	0.152	3.41152e-171	M_SC0	ARAP1
ANXA1	5.32674e-175	0.725216	0.935	0.71	1.59168e-170	M_SC0	ANXA1
PDGFC	6.65666e-175	0.433305	0.262	0.072	1.98908e-170	M_SC0	PDGFC
RTN4	1.20717e-174	0.603072	0.871	0.69	3.60714e-170	M_SC0	RTN4
SLC11A2	1.99935e-174	0.605374	0.406	0.175	5.97426e-170	M_SC0	SLC11A2
PLAU	2.45006e-174	0.644794	0.36	0.136	7.32102e-170	M_SC0	PLAU
LITAF	9.97618e-173	0.737092	0.769	0.586	2.98098e-168	M_SC0	LITAF
DOCK4	2.92701e-172	0.50754	0.401	0.162	8.74621e-168	M_SC0	DOCK4
AKR1B1	4.12447e-172	0.503328	0.367	0.146	1.23243e-167	M_SC0	AKR1B1
CALM3	5.15406e-172	0.643979	0.634	0.419	1.54008e-167	M_SC0	CALM3
CELF1	2.18092e-171	0.616457	0.582	0.349	6.51681e-167	M_SC0	CELF1
KIF1B	1.47338e-170	0.616365	0.501	0.266	4.4026e-166	M_SC0	KIF1B
RASGEF1B	4.90443e-170	0.666066	0.686	0.444	1.46549e-165	M_SC0	RASGEF1B
THBD	4.92427e-169	1.04415	0.46	0.226	1.47142e-164	M_SC0	THBD
PLA2G7	1.10835e-168	0.617503	0.323	0.108	3.31187e-164	M_SC0	PLA2G7
IRS2	1.7706e-168	0.58808	0.368	0.145	5.29074e-164	M_SC0	IRS2
CHSY1	2.14767e-168	0.577317	0.339	0.128	6.41744e-164	M_SC0	CHSY1
RALGDS	2.78194e-167	0.548682	0.462	0.225	8.31272e-163	M_SC0	RALGDS
CD99	3.18329e-167	0.629116	0.749	0.566	9.512e-163	M_SC0	CD99
SLC15A3	4.02485e-167	0.558063	0.498	0.256	1.20267e-162	M_SC0	SLC15A3
MARCKS	1.71925e-166	0.426437	0.909	0.672	5.13728e-162	M_SC0	MARCKS
CCL2	4.41274e-166	1.23969	0.49	0.266	1.31857e-161	M_SC0	CCL2
PHACTR4	1.67877e-165	0.787351	0.485	0.256	5.01634e-161	M_SC0	PHACTR4
ASPH	2.72766e-165	0.623645	0.409	0.183	8.15053e-161	M_SC0	ASPH
SNX10	4.46154e-165	0.933387	0.506	0.285	1.33315e-160	M_SC0	SNX10
CD59	2.52495e-164	0.650808	0.62	0.395	7.54481e-160	M_SC0	CD59
IL10	4.19298e-164	0.529916	0.354	0.131	1.2529e-159	M_SC0	IL10
PECAM1	3.73399e-163	0.444718	0.389	0.165	1.11575e-158	M_SC0	PECAM1
EMB	1.39271e-162	0.628769	0.458	0.229	4.16157e-158	M_SC0	EMB
ANPEP	9.02699e-161	0.699664	0.508	0.283	2.69735e-156	M_SC0	ANPEP
AHNAK	4.0444e-160	0.506749	0.872	0.67	1.20851e-155	M_SC0	AHNAK
RAB20	4.05976e-160	0.50588	0.338	0.129	1.2131e-155	M_SC0	RAB20
MKNK1	3.14965e-159	0.421007	0.375	0.155	9.41147e-155	M_SC0	MKNK1
WIPF1	1.46103e-158	0.528394	0.662	0.458	4.3657e-154	M_SC0	WIPF1
GM2A	1.50696e-158	0.740325	0.459	0.239	4.50294e-154	M_SC0	GM2A
AGAP3	1.60187e-158	0.584229	0.479	0.253	4.78653e-154	M_SC0	AGAP3
SLC26A11	2.34398e-158	0.417526	0.255	0.076	7.00404e-154	M_SC0	SLC26A11
PELI1	2.49245e-158	0.802154	0.622	0.39	7.44769e-154	M_SC0	PELI1
MAN1A1	2.63687e-158	0.670052	0.523	0.295	7.87922e-154	M_SC0	MAN1A1
HSPA1B	5.23612e-158	0.910458	0.9	0.743	1.5646e-153	M_SC0	HSPA1B
SH2B3	3.0147e-157	0.620996	0.628	0.432	9.00823e-153	M_SC0	SH2B3
LXN	2.71769e-156	0.485783	0.269	0.084	8.12074e-152	M_SC0	LXN
TMEM176A	3.68636e-156	0.420684	0.353	0.134	1.10152e-151	M_SC0	TMEM176A
FNDC3A	3.77488e-156	0.682229	0.51	0.287	1.12797e-151	M_SC0	FNDC3A
FUCA1	1.37749e-155	0.495883	0.285	0.096	4.11609e-151	M_SC0	FUCA1
CD84	2.80917e-155	0.531372	0.453	0.221	8.3941e-151	M_SC0	CD84
ANXA5	1.09334e-153	0.497596	0.908	0.74	3.267e-149	M_SC0	ANXA5
SOAT1	1.57352e-153	0.563511	0.416	0.199	4.70184e-149	M_SC0	SOAT1
DOK2	2.00929e-153	0.640253	0.624	0.39	6.00396e-149	M_SC0	DOK2
MT-ND1	1.75177e-152	0.473096	0.985	0.921	5.23447e-148	M_SC0	MT-ND1
RAB7A	6.53508e-152	0.571935	0.787	0.617	1.95275e-147	M_SC0	RAB7A
WTAP	1.04057e-151	0.748758	0.741	0.584	3.10934e-147	M_SC0	WTAP
DDX3X	3.02048e-151	0.510805	0.859	0.699	9.02551e-147	M_SC0	DDX3X
FCHO2	5.49617e-149	0.350953	0.322	0.12	1.64231e-144	M_SC0	FCHO2
PEPD	1.03879e-148	0.502592	0.401	0.192	3.10402e-144	M_SC0	PEPD
MAPKAPK2	3.00862e-148	0.647166	0.601	0.402	8.99007e-144	M_SC0	MAPKAPK2
CHMP1B	3.83578e-148	0.667159	0.732	0.521	1.14617e-143	M_SC0	CHMP1B
ZNF703	8.56147e-148	0.596321	0.335	0.139	2.55825e-143	M_SC0	ZNF703
QKI	1.19767e-147	0.484513	0.738	0.564	3.57876e-143	M_SC0	QKI
PCF11	1.76672e-146	0.630734	0.544	0.326	5.27915e-142	M_SC0	PCF11
ZNF385A	2.16808e-146	0.580816	0.482	0.271	6.47843e-142	M_SC0	ZNF385A
PIK3AP1	3.94266e-145	0.453271	0.488	0.255	1.17811e-140	M_SC0	PIK3AP1
SFPQ	4.29386e-145	0.638421	0.811	0.665	1.28305e-140	M_SC0	SFPQ
S100A4	1.03685e-144	0.449179	0.935	0.787	3.09822e-140	M_SC0	S100A4
MIDN	1.23319e-144	0.736795	0.682	0.492	3.68489e-140	M_SC0	MIDN
LY96	2.36132e-144	0.470719	0.54	0.33	7.05585e-140	M_SC0	LY96
PLEKHA2	5.13801e-144	0.487189	0.445	0.231	1.53529e-139	M_SC0	PLEKHA2
GNPDA1	5.70548e-144	0.42635	0.307	0.117	1.70485e-139	M_SC0	GNPDA1
IL6R	7.03615e-144	0.608537	0.505	0.29	2.10247e-139	M_SC0	IL6R
MTRNR2L8	1.09931e-143	0.520893	0.705	0.508	3.28485e-139	M_SC0	MTRNR2L8
DAZAP2	1.12767e-143	0.516837	0.694	0.523	3.3696e-139	M_SC0	DAZAP2
CD109	2.98867e-143	0.61887	0.396	0.188	8.93046e-139	M_SC0	CD109
SERINC1	6.53518e-142	0.513477	0.633	0.442	1.95278e-137	M_SC0	SERINC1
MAFK	7.77849e-142	0.508505	0.308	0.121	2.32429e-137	M_SC0	MAFK
CTSA	8.81458e-142	0.424511	0.388	0.18	2.63388e-137	M_SC0	CTSA
ZFYVE16	4.59687e-141	0.584433	0.536	0.308	1.37359e-136	M_SC0	ZFYVE16
CSTB	1.18138e-140	0.800181	0.844	0.699	3.53007e-136	M_SC0	CSTB
SIRPA	3.67574e-140	0.458798	0.54	0.308	1.09835e-135	M_SC0	SIRPA
MRAS	5.18383e-140	0.407228	0.253	0.082	1.54898e-135	M_SC0	MRAS
ARHGEF10L	3.2091e-139	0.37097	0.294	0.107	9.5891e-135	M_SC0	ARHGEF10L
SPRED1	6.07682e-139	0.459811	0.28	0.099	1.81582e-134	M_SC0	SPRED1
ZBTB1	2.12196e-138	0.589531	0.493	0.28	6.34064e-134	M_SC0	ZBTB1
ATP6AP1	2.32368e-138	0.532369	0.547	0.348	6.9434e-134	M_SC0	ATP6AP1
ADAP2	3.26325e-138	0.291355	0.349	0.144	9.75091e-134	M_SC0	ADAP2
CALU	1.47671e-137	0.548992	0.463	0.253	4.41257e-133	M_SC0	CALU
VAPA	2.56652e-137	0.493995	0.774	0.604	7.66902e-133	M_SC0	VAPA
AIF1	3.36216e-137	0.373439	0.9	0.686	1.00465e-132	M_SC0	AIF1
RAB35	7.49559e-137	0.441105	0.327	0.138	2.23976e-132	M_SC0	RAB35
PI4K2A	3.85821e-136	0.481709	0.388	0.186	1.15287e-131	M_SC0	PI4K2A
COMT	4.04752e-135	0.498984	0.565	0.381	1.20944e-130	M_SC0	COMT
ACSL3	8.76432e-135	0.756663	0.535	0.33	2.61887e-130	M_SC0	ACSL3
PLXNB2	7.6214e-134	0.42598	0.419	0.212	2.27735e-129	M_SC0	PLXNB2
CAST	1.84214e-133	0.51113	0.789	0.62	5.50449e-129	M_SC0	CAST
ZSWIM6	2.10765e-133	0.635922	0.47	0.271	6.29786e-129	M_SC0	ZSWIM6
SCPEP1	3.50432e-133	0.439537	0.359	0.165	1.04713e-128	M_SC0	SCPEP1
PLEKHB2	1.00196e-132	0.6266	0.681	0.525	2.99395e-128	M_SC0	PLEKHB2
ARL6IP1	1.44479e-132	0.571018	0.739	0.558	4.31718e-128	M_SC0	ARL6IP1
ZFP36L1	1.54371e-132	0.77547	0.867	0.698	4.61275e-128	M_SC0	ZFP36L1
ATP6V1C1	2.39469e-132	0.547488	0.485	0.281	7.15558e-128	M_SC0	ATP6V1C1
NRIP1	4.70216e-131	0.638782	0.456	0.251	1.40505e-126	M_SC0	NRIP1
VEGFA	5.33535e-131	0.722621	0.616	0.39	1.59426e-126	M_SC0	VEGFA
KIAA0930	6.23552e-131	0.44224	0.365	0.172	1.86323e-126	M_SC0	KIAA0930
PPP1R18	6.29616e-131	0.565976	0.695	0.526	1.88135e-126	M_SC0	PPP1R18
ATP6V0D1	1.36611e-129	0.581114	0.677	0.523	4.08208e-125	M_SC0	ATP6V0D1
PEAK1	1.78182e-129	0.37094	0.343	0.148	5.32425e-125	M_SC0	PEAK1
B3GNT2	6.37626e-128	0.578405	0.435	0.242	1.90529e-123	M_SC0	B3GNT2
LPCAT1	1.66112e-127	0.455693	0.359	0.161	4.9636e-123	M_SC0	LPCAT1
CSGALNACT2	1.98481e-127	0.600322	0.584	0.39	5.93081e-123	M_SC0	CSGALNACT2
PABPC4	5.19924e-127	0.51031	0.649	0.471	1.55358e-122	M_SC0	PABPC4
PCBP1	5.41079e-127	0.496516	0.862	0.729	1.6168e-122	M_SC0	PCBP1
GOLIM4	1.35857e-126	0.492583	0.393	0.196	4.05953e-122	M_SC0	GOLIM4
RB1CC1	4.08989e-126	0.581212	0.505	0.309	1.2221e-121	M_SC0	RB1CC1
PPP3R1	4.37274e-126	0.574131	0.481	0.287	1.30662e-121	M_SC0	PPP3R1
HCST	5.01037e-126	0.456887	0.751	0.558	1.49715e-121	M_SC0	HCST
NCOA4	2.54593e-125	0.439094	0.546	0.341	7.6075e-121	M_SC0	NCOA4
TSC22D3	3.55379e-125	0.771417	0.625	0.413	1.06191e-120	M_SC0	TSC22D3
UNC93B1	3.60225e-125	0.406147	0.464	0.259	1.07639e-120	M_SC0	UNC93B1
HBEGF	3.80545e-125	0.741221	0.329	0.145	1.13711e-120	M_SC0	HBEGF
TCEAL9	6.09427e-125	0.53988	0.461	0.249	1.82103e-120	M_SC0	TCEAL9
STOM	7.02787e-125	0.476024	0.466	0.27	2.1e-120	M_SC0	STOM
NR4A2	1.30438e-124	0.791066	0.731	0.541	3.89762e-120	M_SC0	NR4A2
ZBTB7A	1.36361e-124	0.569636	0.588	0.4	4.07461e-120	M_SC0	ZBTB7A
SLC1A3	1.76835e-123	0.370756	0.296	0.114	5.284e-119	M_SC0	SLC1A3
PLEKHM1	1.21438e-122	0.44229	0.316	0.14	3.6287e-118	M_SC0	PLEKHM1
STX7	2.61943e-122	0.450239	0.522	0.326	7.82711e-118	M_SC0	STX7
EPB41L3	1.35843e-121	0.486763	0.497	0.29	4.05912e-117	M_SC0	EPB41L3
C16orf72	1.45935e-121	0.558672	0.545	0.369	4.36067e-117	M_SC0	C16orf72
ABCG1	2.29695e-121	0.515248	0.41	0.218	6.86353e-117	M_SC0	ABCG1
TBXAS1	2.67807e-121	0.295506	0.258	0.092	8.00235e-117	M_SC0	TBXAS1
RAB5C	5.20871e-121	0.487423	0.642	0.492	1.55641e-116	M_SC0	RAB5C
HERC4	8.71124e-121	0.521622	0.372	0.188	2.603e-116	M_SC0	HERC4
MAP1LC3B	1.30368e-120	0.514116	0.801	0.66	3.89553e-116	M_SC0	MAP1LC3B
FRMD4A	1.5271e-120	0.304385	0.266	0.098	4.56312e-116	M_SC0	FRMD4A
CHID1	5.87253e-120	0.317063	0.253	0.092	1.75477e-115	M_SC0	CHID1
DENND4C	1.01816e-119	0.324816	0.25	0.088	3.04236e-115	M_SC0	DENND4C
SEPHS2	1.42503e-119	0.568655	0.437	0.248	4.25814e-115	M_SC0	SEPHS2
UBE2D1	4.19946e-119	0.611107	0.491	0.298	1.25484e-114	M_SC0	UBE2D1
AXL	1.68433e-118	0.477148	0.435	0.24	5.03294e-114	M_SC0	AXL
ZNF638	9.12112e-118	0.732313	0.444	0.261	2.72548e-113	M_SC0	ZNF638
AFF1	1.70508e-117	0.495658	0.475	0.284	5.09495e-113	M_SC0	AFF1
NEU1	2.42514e-117	0.563923	0.519	0.326	7.24657e-113	M_SC0	NEU1
PIK3R1	2.78593e-117	0.462253	0.435	0.24	8.32463e-113	M_SC0	PIK3R1
SORBS3	5.90236e-117	0.334428	0.299	0.127	1.76369e-112	M_SC0	SORBS3
IL6ST	8.46445e-117	0.572568	0.565	0.378	2.52926e-112	M_SC0	IL6ST
CELF2	1.1793e-116	0.551184	0.629	0.454	3.52388e-112	M_SC0	CELF2
NUFIP2	1.52563e-116	0.509586	0.687	0.516	4.55875e-112	M_SC0	NUFIP2
PDE4DIP	9.87462e-116	0.542606	0.676	0.494	2.95064e-111	M_SC0	PDE4DIP
ZBTB4	4.1291e-115	0.410815	0.315	0.143	1.23382e-110	M_SC0	ZBTB4
GLUD1	5.38246e-115	0.534938	0.508	0.32	1.60833e-110	M_SC0	GLUD1
PNP	8.58984e-115	0.635328	0.476	0.279	2.56673e-110	M_SC0	PNP
SLC8B1	2.14502e-114	0.508376	0.448	0.257	6.40953e-110	M_SC0	SLC8B1
HSPA1A	1.34636e-113	0.513061	0.987	0.918	4.02306e-109	M_SC0	HSPA1A
CLTC	2.01755e-113	0.473747	0.591	0.415	6.02863e-109	M_SC0	CLTC
ITPKB	3.09648e-113	0.414362	0.272	0.11	9.2526e-109	M_SC0	ITPKB
ARL8A	4.71144e-113	0.495653	0.522	0.346	1.40782e-108	M_SC0	ARL8A
GADD45G	4.76979e-113	0.614822	0.382	0.191	1.42526e-108	M_SC0	GADD45G
TMBIM1	8.67021e-113	0.393646	0.354	0.175	2.59074e-108	M_SC0	TMBIM1
FTH1	8.70621e-113	0.32834	1	0.993	2.6015e-108	M_SC0	FTH1
CXCL8	1.10637e-112	0.389728	0.783	0.526	3.30594e-108	M_SC0	CXCL8
HPCAL1	1.01352e-111	0.399809	0.318	0.145	3.02849e-107	M_SC0	HPCAL1
CRTAP	1.03062e-111	0.423165	0.429	0.243	3.07959e-107	M_SC0	CRTAP
IER3	2.24801e-111	0.40208	0.837	0.633	6.71728e-107	M_SC0	IER3
NPTN	6.23801e-111	0.460956	0.46	0.272	1.86398e-106	M_SC0	NPTN
TNFRSF1B	6.97334e-111	0.585199	0.682	0.481	2.0837e-106	M_SC0	TNFRSF1B
CYFIP1	3.5387e-110	0.371758	0.339	0.164	1.0574e-105	M_SC0	CYFIP1
ZFHX3	4.09393e-110	0.432666	0.512	0.317	1.22331e-105	M_SC0	ZFHX3
MCTP1	5.8661e-110	0.470374	0.452	0.263	1.75285e-105	M_SC0	MCTP1
VPS37B	1.34289e-109	0.46936	0.35	0.171	4.0127e-105	M_SC0	VPS37B
RHOQ	4.92673e-109	0.516622	0.549	0.371	1.47216e-104	M_SC0	RHOQ
AHR	7.82299e-109	0.616126	0.672	0.48	2.33759e-104	M_SC0	AHR
ARMCX1	1.71681e-108	0.368859	0.261	0.105	5.12999e-104	M_SC0	ARMCX1
CEBPD	1.84533e-108	0.540904	0.744	0.552	5.51402e-104	M_SC0	CEBPD
PAPSS2	2.37479e-108	0.4853	0.357	0.176	7.0961e-104	M_SC0	PAPSS2
CTSZ	6.85694e-108	0.417084	0.93	0.811	2.04892e-103	M_SC0	CTSZ
JMJD1C	8.13389e-108	0.670652	0.778	0.622	2.43049e-103	M_SC0	JMJD1C
ACSL1	2.81145e-107	0.503259	0.459	0.269	8.40089e-103	M_SC0	ACSL1
IVNS1ABP	4.81447e-107	0.471331	0.54	0.349	1.43861e-102	M_SC0	IVNS1ABP
KLF4	8.23088e-107	0.723727	0.636	0.436	2.45947e-102	M_SC0	KLF4
TPD52L2	1.84347e-106	0.387763	0.413	0.236	5.50847e-102	M_SC0	TPD52L2
ABI1	3.24946e-106	0.490834	0.587	0.427	9.70972e-102	M_SC0	ABI1
ERBIN	3.64684e-106	0.445526	0.469	0.287	1.08971e-101	M_SC0	ERBIN
FNDC3B	4.68969e-106	0.41988	0.48	0.284	1.40133e-101	M_SC0	FNDC3B
EMILIN2	4.80451e-106	0.438916	0.572	0.388	1.43563e-101	M_SC0	EMILIN2
NPC1	9.26332e-106	0.359439	0.281	0.119	2.76797e-101	M_SC0	NPC1
HSPH1	1.16088e-105	0.379051	0.918	0.772	3.46884e-101	M_SC0	HSPH1
ADIRF	1.21944e-105	0.400548	0.363	0.183	3.6438e-101	M_SC0	ADIRF
ATP1B1	1.24156e-105	0.467731	0.688	0.467	3.7099e-101	M_SC0	ATP1B1
ABHD12	2.51261e-105	0.368923	0.374	0.196	7.50794e-101	M_SC0	ABHD12
GAS6	3.25512e-105	0.432784	0.48	0.296	9.72663e-101	M_SC0	GAS6
SNX2	3.69928e-105	0.378618	0.527	0.343	1.10538e-100	M_SC0	SNX2
PHLDA1	4.154e-105	0.774571	0.438	0.257	1.24126e-100	M_SC0	PHLDA1
FLNA	6.47832e-104	0.525704	0.696	0.548	1.93579e-99	M_SC0	FLNA
GAS7	2.17839e-103	0.409816	0.355	0.183	6.50926e-99	M_SC0	GAS7
FUCA2	4.57727e-103	0.309177	0.28	0.122	1.36774e-98	M_SC0	FUCA2
CCRL2	6.99082e-103	0.443396	0.321	0.151	2.08893e-98	M_SC0	CCRL2
ATP6V0A1	6.75473e-102	0.353885	0.365	0.183	2.01838e-97	M_SC0	ATP6V0A1
RIPOR1	1.02305e-101	0.408169	0.371	0.198	3.05698e-97	M_SC0	RIPOR1
SNX6	1.77012e-101	0.37834	0.603	0.445	5.2893e-97	M_SC0	SNX6
ITGA5	1.86104e-101	0.50087	0.444	0.267	5.56098e-97	M_SC0	ITGA5
RPN1	2.27579e-101	0.466977	0.504	0.339	6.8003e-97	M_SC0	RPN1
CEMIP2	3.44244e-101	0.458055	0.314	0.149	1.02864e-96	M_SC0	CEMIP2
BNIP3L	2.91026e-100	0.538655	0.709	0.524	8.69614e-96	M_SC0	BNIP3L
LASP1	3.35266e-100	0.442026	0.486	0.32	1.00181e-95	M_SC0	LASP1
STX3	4.63401e-100	0.510089	0.413	0.247	1.38469e-95	M_SC0	STX3
CORO1C	7.70245e-100	0.51267	0.565	0.404	2.30157e-95	M_SC0	CORO1C
CITED2	1.57113e-99	0.709299	0.38	0.204	4.6947e-95	M_SC0	CITED2
TUT7	1.78959e-99	0.500657	0.426	0.252	5.34746e-95	M_SC0	TUT7
INSIG1	2.86787e-99	0.76174	0.684	0.487	8.56949e-95	M_SC0	INSIG1
GNAQ	3.2092e-99	0.44023	0.49	0.312	9.5894e-95	M_SC0	GNAQ
B3GNT5	6.68961e-99	0.605936	0.471	0.28	1.99892e-94	M_SC0	B3GNT5
CTNNB1	3.5941e-98	0.446143	0.624	0.459	1.07395e-93	M_SC0	CTNNB1
SYK	6.23444e-98	0.329426	0.381	0.206	1.86291e-93	M_SC0	SYK
DNAJB1	1.28608e-97	0.409438	0.923	0.776	3.84294e-93	M_SC0	DNAJB1
ST3GAL1	1.85062e-97	0.381325	0.331	0.164	5.52982e-93	M_SC0	ST3GAL1
TMBIM6	4.12417e-97	0.352022	0.841	0.732	1.23234e-92	M_SC0	TMBIM6
MTSS1	4.26617e-97	0.334268	0.444	0.251	1.27477e-92	M_SC0	MTSS1
CHKA	6.52744e-97	0.402143	0.308	0.152	1.95046e-92	M_SC0	CHKA
G3BP1	1.60942e-96	0.473714	0.641	0.484	4.80912e-92	M_SC0	G3BP1
ARRDC3	1.71671e-96	0.620547	0.532	0.365	5.1297e-92	M_SC0	ARRDC3
RIN2	2.61263e-96	0.28607	0.254	0.103	7.80681e-92	M_SC0	RIN2
LMNA	3.93003e-96	0.407365	0.923	0.725	1.17433e-91	M_SC0	LMNA
CCL4	4.72451e-96	0.477979	0.458	0.264	1.41173e-91	M_SC0	CCL4
CYTH4	5.5917e-96	0.312456	0.449	0.268	1.67085e-91	M_SC0	CYTH4
ATF4	7.62374e-96	0.538416	0.734	0.639	2.27805e-91	M_SC0	ATF4
SLC31A1	1.67645e-95	0.39523	0.314	0.157	5.00941e-91	M_SC0	SLC31A1
YWHAZ	1.884e-95	0.388558	0.866	0.752	5.62959e-91	M_SC0	YWHAZ
FOSB	2.15202e-95	0.847028	0.708	0.556	6.43044e-91	M_SC0	FOSB
RB1	2.22604e-95	0.420019	0.513	0.343	6.65164e-91	M_SC0	RB1
SERTAD1	3.7343e-95	0.469053	0.529	0.349	1.11585e-90	M_SC0	SERTAD1
LGALS8	6.10148e-95	0.342922	0.306	0.146	1.82318e-90	M_SC0	LGALS8
SLC38A2	7.37599e-95	0.583304	0.748	0.643	2.20402e-90	M_SC0	SLC38A2
ANXA4	1.08388e-94	0.330439	0.393	0.226	3.23874e-90	M_SC0	ANXA4
ARRB2	1.14787e-94	0.339451	0.568	0.389	3.42995e-90	M_SC0	ARRB2
IRAK1	2.82926e-94	0.366399	0.372	0.203	8.45412e-90	M_SC0	IRAK1
CDKN1A	7.66743e-94	0.42866	0.811	0.652	2.2911e-89	M_SC0	CDKN1A
AP2M1	1.39443e-93	0.384191	0.551	0.401	4.16671e-89	M_SC0	AP2M1
DDX5	1.61576e-93	0.411069	0.951	0.859	4.82805e-89	M_SC0	DDX5
RAB1A	2.25303e-93	0.453671	0.608	0.475	6.73228e-89	M_SC0	RAB1A
FYB1	3.43761e-93	0.346981	0.502	0.311	1.02719e-88	M_SC0	FYB1
CAPZA2	3.49568e-93	0.365967	0.586	0.434	1.04454e-88	M_SC0	CAPZA2
NFIC	4.31134e-93	0.376771	0.369	0.205	1.28827e-88	M_SC0	NFIC
PTPN12	5.12955e-93	0.386339	0.507	0.329	1.53276e-88	M_SC0	PTPN12
RRAGC	5.29522e-93	0.478637	0.438	0.278	1.58226e-88	M_SC0	RRAGC
TIPARP	6.49032e-93	0.468035	0.548	0.369	1.93937e-88	M_SC0	TIPARP
BCAT1	6.53733e-93	0.52429	0.556	0.377	1.95342e-88	M_SC0	BCAT1
ATP6V1G1	9.57215e-93	0.471277	0.777	0.664	2.86026e-88	M_SC0	ATP6V1G1
SLC25A44	1.0047e-92	0.532744	0.282	0.135	3.00215e-88	M_SC0	SLC25A44
CDKN2AIP	1.20863e-92	0.475603	0.362	0.197	3.61151e-88	M_SC0	CDKN2AIP
TNFRSF1A	1.42369e-92	0.389425	0.445	0.278	4.25413e-88	M_SC0	TNFRSF1A
TPRA1	1.54088e-92	0.524688	0.439	0.276	4.6043e-88	M_SC0	TPRA1
HAVCR2	2.02889e-92	0.458125	0.46	0.288	6.06254e-88	M_SC0	HAVCR2
SPAG9	4.5106e-92	0.452719	0.777	0.622	1.34781e-87	M_SC0	SPAG9
KLF2	1.55576e-91	0.675135	0.474	0.295	4.64876e-87	M_SC0	KLF2
LGALS3	4.041e-91	0.522342	0.845	0.684	1.20749e-86	M_SC0	LGALS3
CD164	7.55746e-91	0.370491	0.652	0.52	2.25824e-86	M_SC0	CD164
ITGB1	4.45631e-90	0.393372	0.615	0.466	1.33159e-85	M_SC0	ITGB1
NAA50	4.83217e-90	0.514952	0.574	0.43	1.4439e-85	M_SC0	NAA50
UBE2D3	7.71714e-90	0.402031	0.897	0.784	2.30596e-85	M_SC0	UBE2D3
STX4	9.59541e-90	0.431991	0.544	0.384	2.86721e-85	M_SC0	STX4
IFI27	1.15456e-89	0.463838	0.733	0.604	3.44995e-85	M_SC0	IFI27
PDXDC1	1.48041e-89	0.342383	0.291	0.141	4.4236e-85	M_SC0	PDXDC1
PITHD1	1.52714e-89	0.4596	0.398	0.244	4.56326e-85	M_SC0	PITHD1
ADIPOR1	2.52818e-89	0.389918	0.449	0.289	7.55447e-85	M_SC0	ADIPOR1
MUC20-OT1	5.54587e-89	0.451113	0.344	0.186	1.65716e-84	M_SC0	MUC20-OT1
FAM91A1	7.32673e-89	0.389193	0.367	0.207	2.1893e-84	M_SC0	FAM91A1
BAG3	1.76569e-88	0.503763	0.667	0.474	5.27605e-84	M_SC0	BAG3
ARIH1	2.21169e-88	0.490346	0.531	0.381	6.60874e-84	M_SC0	ARIH1
CD63	8.7719e-88	0.316409	0.95	0.832	2.62113e-83	M_SC0	CD63
BCAP31	1.54381e-87	0.428583	0.506	0.363	4.61306e-83	M_SC0	BCAP31
CLTA	1.03143e-86	0.337716	0.698	0.58	3.08202e-82	M_SC0	CLTA
CD9	1.6833e-86	0.701585	0.554	0.405	5.02988e-82	M_SC0	CD9
METRNL	2.92385e-86	0.460082	0.69	0.526	8.73676e-82	M_SC0	METRNL
MYO9B	2.98343e-86	0.387551	0.622	0.475	8.9148e-82	M_SC0	MYO9B
HES1	1.5333e-85	0.411507	0.274	0.126	4.58167e-81	M_SC0	HES1
FGD4	2.35015e-85	0.38304	0.319	0.166	7.02247e-81	M_SC0	FGD4
APOL6	6.03982e-85	0.289174	0.319	0.162	1.80476e-80	M_SC0	APOL6
EIF4G2	1.12699e-84	0.38152	0.787	0.659	3.36756e-80	M_SC0	EIF4G2
ETF1	1.76269e-84	0.457215	0.627	0.497	5.2671e-80	M_SC0	ETF1
CSNK1A1	6.35431e-84	0.417583	0.751	0.639	1.89873e-79	M_SC0	CSNK1A1
RUNX1	1.78033e-83	0.484854	0.523	0.367	5.31982e-79	M_SC0	RUNX1
CREBL2	1.81922e-83	0.325112	0.359	0.202	5.43602e-79	M_SC0	CREBL2
WBP2	2.21788e-83	0.376932	0.507	0.358	6.62726e-79	M_SC0	WBP2
NEAT1	2.90815e-83	0.361321	0.987	0.896	8.68983e-79	M_SC0	NEAT1
MYLIP	4.31896e-83	0.504731	0.445	0.289	1.29055e-78	M_SC0	MYLIP
IGFBP4	7.14184e-83	0.302908	0.313	0.162	2.13405e-78	M_SC0	IGFBP4
TET3	1.27841e-82	0.374243	0.318	0.169	3.82001e-78	M_SC0	TET3
JUND	1.93741e-82	0.370177	0.966	0.868	5.78917e-78	M_SC0	JUND
TGOLN2	2.11761e-82	0.362971	0.491	0.334	6.32762e-78	M_SC0	TGOLN2
POR	3.87283e-82	0.316723	0.278	0.136	1.15724e-77	M_SC0	POR
MIR22HG	8.36603e-82	0.497482	0.512	0.356	2.49985e-77	M_SC0	MIR22HG
GNAI2	8.42936e-82	0.322641	0.834	0.723	2.51878e-77	M_SC0	GNAI2
SGPL1	1.82756e-81	0.330883	0.254	0.117	5.46094e-77	M_SC0	SGPL1
JUN	2.20639e-81	0.443843	0.836	0.678	6.5929e-77	M_SC0	JUN
ATF3	2.31723e-81	0.581489	0.66	0.512	6.92411e-77	M_SC0	ATF3
AZIN1	2.39833e-81	0.408554	0.6	0.465	7.16644e-77	M_SC0	AZIN1
PDXK	2.67168e-81	0.383462	0.549	0.396	7.98326e-77	M_SC0	PDXK
HELZ	4.11968e-81	0.345546	0.379	0.227	1.231e-76	M_SC0	HELZ
GNB2	4.20531e-81	0.361168	0.644	0.517	1.25659e-76	M_SC0	GNB2
RAP2B	4.5412e-81	0.452158	0.499	0.345	1.35696e-76	M_SC0	RAP2B
SLC43A3	5.62657e-81	0.399586	0.424	0.265	1.68128e-76	M_SC0	SLC43A3
GNA13	9.41608e-81	0.448349	0.738	0.601	2.81362e-76	M_SC0	GNA13
AMD1	9.59109e-81	0.492063	0.667	0.527	2.86591e-76	M_SC0	AMD1
SOCS3	1.12746e-80	0.449088	0.705	0.538	3.36896e-76	M_SC0	SOCS3
ADAM10	2.20907e-80	0.325259	0.353	0.2	6.60093e-76	M_SC0	ADAM10
TSC22D1	3.06297e-80	0.591295	0.422	0.263	9.15246e-76	M_SC0	TSC22D1
LATS2	3.52014e-80	0.413574	0.323	0.176	1.05185e-75	M_SC0	LATS2
LARP4	2.53816e-79	0.384947	0.393	0.244	7.58427e-75	M_SC0	LARP4
YBX3	6.14328e-79	0.369859	0.793	0.616	1.83567e-74	M_SC0	YBX3
MT-CYB	1.15811e-78	0.250382	0.977	0.893	3.46056e-74	M_SC0	MT-CYB
USF2	1.74419e-78	0.324202	0.421	0.271	5.21182e-74	M_SC0	USF2
NORAD	2.07825e-78	0.383382	0.583	0.439	6.21001e-74	M_SC0	NORAD
ARHGAP4	2.32214e-78	0.264273	0.399	0.244	6.9388e-74	M_SC0	ARHGAP4
ZCCHC2	2.37651e-78	0.391915	0.362	0.213	7.10125e-74	M_SC0	ZCCHC2
BRD2	3.75847e-78	0.480983	0.739	0.614	1.12307e-73	M_SC0	BRD2
GYPC	4.01009e-78	0.381275	0.458	0.307	1.19826e-73	M_SC0	GYPC
ATP6V1A	1.52945e-77	0.500194	0.49	0.343	4.57014e-73	M_SC0	ATP6V1A
ERF	2.31972e-77	0.377138	0.288	0.15	6.93155e-73	M_SC0	ERF
RC3H1	2.64341e-77	0.441698	0.393	0.247	7.89877e-73	M_SC0	RC3H1
ELL	4.75373e-77	0.346788	0.287	0.148	1.42046e-72	M_SC0	ELL
ZMIZ1	4.79218e-77	0.427737	0.451	0.306	1.43195e-72	M_SC0	ZMIZ1
PIP4P1	5.29062e-77	0.35777	0.303	0.163	1.58089e-72	M_SC0	PIP4P1
RSAD2	1.10472e-76	0.765465	0.374	0.211	3.30103e-72	M_SC0	RSAD2
ITGB2	1.32523e-76	0.466453	0.623	0.483	3.95993e-72	M_SC0	ITGB2
MEF2D	1.39599e-76	0.41888	0.478	0.338	4.17135e-72	M_SC0	MEF2D
HPS3	2.3523e-76	0.412717	0.257	0.126	7.02891e-72	M_SC0	HPS3
CAP1	9.58245e-76	0.319361	0.692	0.566	2.86333e-71	M_SC0	CAP1
APP	1.44729e-75	0.374394	0.476	0.32	4.32465e-71	M_SC0	APP
EIF2AK3	1.55767e-75	0.486408	0.409	0.261	4.65447e-71	M_SC0	EIF2AK3
FKBP15	2.60056e-75	0.252321	0.284	0.145	7.77073e-71	M_SC0	FKBP15
ARHGAP21	3.04034e-75	0.441439	0.385	0.236	9.08485e-71	M_SC0	ARHGAP21
CACUL1	3.61962e-75	0.379731	0.389	0.24	1.08158e-70	M_SC0	CACUL1
WNK1	4.139e-75	0.377288	0.556	0.413	1.23678e-70	M_SC0	WNK1
EPN1	5.11431e-75	0.28468	0.327	0.185	1.52821e-70	M_SC0	EPN1
SH3BP2	6.02336e-75	0.348903	0.395	0.242	1.79984e-70	M_SC0	SH3BP2
TMEM70	9.05241e-75	0.394444	0.412	0.266	2.70495e-70	M_SC0	TMEM70
HIPK3	2.15701e-74	0.353451	0.389	0.24	6.44536e-70	M_SC0	HIPK3
DNAJB2	2.53497e-74	0.325375	0.292	0.154	7.57475e-70	M_SC0	DNAJB2
WASHC4	6.16418e-74	0.285153	0.377	0.226	1.84192e-69	M_SC0	WASHC4
KLHL21	6.65202e-74	0.461854	0.319	0.182	1.98769e-69	M_SC0	KLHL21
SESTD1	5.05465e-73	0.362872	0.348	0.204	1.51038e-68	M_SC0	SESTD1
IFI6	8.75801e-73	0.294758	0.658	0.504	2.61698e-68	M_SC0	IFI6
FMNL2	1.1535e-72	0.377968	0.374	0.229	3.44677e-68	M_SC0	FMNL2
RYBP	1.70411e-72	0.514163	0.505	0.372	5.09206e-68	M_SC0	RYBP
CYB5R4	2.04265e-72	0.297479	0.332	0.192	6.10365e-68	M_SC0	CYB5R4
CCL3L1	6.68256e-72	0.354998	0.449	0.271	1.99682e-67	M_SC0	CCL3L1
SEMA6B	6.79518e-72	0.399148	0.291	0.152	2.03047e-67	M_SC0	SEMA6B
HSPA9	7.91517e-72	0.391238	0.599	0.472	2.36513e-67	M_SC0	HSPA9
SLC43A2	1.3576e-71	0.31101	0.417	0.261	4.05665e-67	M_SC0	SLC43A2
FOXN3	1.79669e-71	0.356254	0.517	0.375	5.3687e-67	M_SC0	FOXN3
B4GALT1	1.99831e-71	0.402788	0.6	0.459	5.97116e-67	M_SC0	B4GALT1
NCF2	2.30592e-71	0.257508	0.459	0.293	6.89031e-67	M_SC0	NCF2
TACC1	4.55119e-71	0.289699	0.718	0.572	1.35994e-66	M_SC0	TACC1
RAPH1	6.81641e-71	0.370871	0.272	0.14	2.03681e-66	M_SC0	RAPH1
LAPTM4A	8.04358e-71	0.292312	0.753	0.621	2.4035e-66	M_SC0	LAPTM4A
CEP170	9.26229e-71	0.401468	0.512	0.365	2.76767e-66	M_SC0	CEP170
CANX	1.11599e-70	0.338024	0.704	0.586	3.33469e-66	M_SC0	CANX
NT5C2	1.80411e-70	0.277876	0.262	0.132	5.39086e-66	M_SC0	NT5C2
ATP8B4	1.95353e-70	0.307981	0.266	0.131	5.83734e-66	M_SC0	ATP8B4
NAPA	2.07793e-70	0.341645	0.555	0.425	6.20906e-66	M_SC0	NAPA
BMP2K	2.64984e-70	0.314192	0.442	0.291	7.91799e-66	M_SC0	BMP2K
RBM12	2.79553e-70	0.351359	0.32	0.186	8.35331e-66	M_SC0	RBM12
CUL4A	3.15146e-70	0.275787	0.265	0.136	9.41688e-66	M_SC0	CUL4A
DNTTIP2	3.47563e-70	0.439143	0.573	0.437	1.03855e-65	M_SC0	DNTTIP2
EP300	1.50645e-69	0.398247	0.512	0.378	4.50142e-65	M_SC0	EP300
JMY	1.56475e-69	0.402292	0.289	0.155	4.67564e-65	M_SC0	JMY
CRK	1.56583e-69	0.333533	0.371	0.231	4.67885e-65	M_SC0	CRK
ARL4A	2.05673e-69	0.352645	0.496	0.338	6.14572e-65	M_SC0	ARL4A
PDCD6IP	2.47516e-69	0.315416	0.413	0.271	7.39603e-65	M_SC0	PDCD6IP
CTNNA1	2.65437e-69	0.327152	0.525	0.382	7.93151e-65	M_SC0	CTNNA1
USP9X	2.97339e-69	0.384524	0.422	0.285	8.8848e-65	M_SC0	USP9X
MLXIP	4.16071e-69	0.314182	0.343	0.202	1.24326e-64	M_SC0	MLXIP
ATP6V1F	5.37487e-69	0.309966	0.744	0.635	1.60607e-64	M_SC0	ATP6V1F
FAM214B	6.56885e-69	0.387233	0.309	0.177	1.96284e-64	M_SC0	FAM214B
SREBF1	7.18359e-69	0.294653	0.274	0.145	2.14653e-64	M_SC0	SREBF1
DNAJC8	8.90886e-69	0.336813	0.569	0.441	2.66206e-64	M_SC0	DNAJC8
TENT5A	7.36224e-68	0.548929	0.49	0.341	2.19991e-63	M_SC0	TENT5A
ARHGDIA	8.51305e-68	0.316757	0.616	0.499	2.54379e-63	M_SC0	ARHGDIA
COL4A3BP	3.031e-67	0.335116	0.359	0.221	9.05694e-63	M_SC0	COL4A3BP
SEC22B	3.83121e-67	0.31392	0.367	0.226	1.1448e-62	M_SC0	SEC22B
RGCC	8.53748e-67	0.308082	0.609	0.414	2.55108e-62	M_SC0	RGCC
SCP2	9.3967e-67	0.322621	0.433	0.3	2.80783e-62	M_SC0	SCP2
FAM120A	1.46008e-66	0.323218	0.415	0.28	4.36287e-62	M_SC0	FAM120A
NXF1	2.12024e-66	0.378189	0.395	0.256	6.33549e-62	M_SC0	NXF1
GGA2	2.38573e-66	0.297875	0.315	0.179	7.12879e-62	M_SC0	GGA2
ZC3H12C	3.05345e-66	0.398961	0.349	0.214	9.12402e-62	M_SC0	ZC3H12C
TAGAP	4.07374e-66	0.347571	0.4	0.249	1.21727e-61	M_SC0	TAGAP
ATP6V1H	4.84935e-66	0.392377	0.511	0.377	1.44903e-61	M_SC0	ATP6V1H
S100A13	4.93299e-66	0.298325	0.251	0.128	1.47403e-61	M_SC0	S100A13
TUBA1C	5.72241e-66	0.341129	0.695	0.562	1.70991e-61	M_SC0	TUBA1C
CAPZB	6.24642e-66	0.263539	0.689	0.584	1.86649e-61	M_SC0	CAPZB
MT1X	1.01558e-65	0.610726	0.422	0.277	3.03467e-61	M_SC0	MT1X
S100A11	1.14838e-65	0.256488	0.914	0.815	3.43147e-61	M_SC0	S100A11
ARL8B	1.17715e-65	0.393025	0.644	0.517	3.51744e-61	M_SC0	ARL8B
LRRFIP1	1.21636e-65	0.375105	0.838	0.717	3.6346e-61	M_SC0	LRRFIP1
M6PR	1.28819e-65	0.34864	0.57	0.449	3.84924e-61	M_SC0	M6PR
TAOK1	1.35817e-65	0.362158	0.451	0.318	4.05836e-61	M_SC0	TAOK1
TCIRG1	2.07624e-65	0.254619	0.344	0.204	6.204e-61	M_SC0	TCIRG1
SKAP2	2.46764e-65	0.292171	0.407	0.265	7.37355e-61	M_SC0	SKAP2
ARHGAP5	2.5635e-65	0.413078	0.44	0.306	7.66e-61	M_SC0	ARHGAP5
RARA	5.33378e-65	0.399651	0.416	0.281	1.59379e-60	M_SC0	RARA
NR1D2	7.56989e-65	0.286666	0.267	0.142	2.26196e-60	M_SC0	NR1D2
IRF2BP2	8.41991e-65	0.371381	0.653	0.524	2.51595e-60	M_SC0	IRF2BP2
DYNLL1	1.45531e-64	0.286695	0.832	0.718	4.34861e-60	M_SC0	DYNLL1
PLEKHO1	1.99142e-64	0.310503	0.683	0.572	5.95058e-60	M_SC0	PLEKHO1
USP36	4.44227e-64	0.346398	0.371	0.232	1.32739e-59	M_SC0	USP36
PPFIA1	9.55155e-64	0.316707	0.359	0.221	2.8541e-59	M_SC0	PPFIA1
MCL1	1.07114e-63	0.424905	0.883	0.776	3.20067e-59	M_SC0	MCL1
ATP2A2	2.16292e-63	0.439962	0.484	0.361	6.46303e-59	M_SC0	ATP2A2
HECTD1	2.23548e-63	0.309478	0.375	0.238	6.67984e-59	M_SC0	HECTD1
ARHGAP10	3.62367e-63	0.257669	0.304	0.169	1.08279e-58	M_SC0	ARHGAP10
DAPK1	3.69024e-63	0.263553	0.325	0.19	1.10268e-58	M_SC0	DAPK1
CSRNP1	6.81062e-63	0.466655	0.558	0.444	2.03508e-58	M_SC0	CSRNP1
PHACTR1	7.26717e-63	0.314958	0.544	0.391	2.1715e-58	M_SC0	PHACTR1
TLNRD1	1.21178e-62	0.344739	0.263	0.142	3.62093e-58	M_SC0	TLNRD1
TRIM25	1.32254e-62	0.380529	0.38	0.243	3.95188e-58	M_SC0	TRIM25
DOT1L	3.98477e-62	0.378244	0.357	0.228	1.19069e-57	M_SC0	DOT1L
STK40	4.92251e-62	0.363108	0.363	0.237	1.4709e-57	M_SC0	STK40
PPP3CA	7.78445e-62	0.307161	0.325	0.195	2.32607e-57	M_SC0	PPP3CA
TMEM33	9.26398e-62	0.32466	0.282	0.16	2.76817e-57	M_SC0	TMEM33
SOS1	1.1439e-61	0.31244	0.296	0.17	3.41808e-57	M_SC0	SOS1
GATAD2A	1.26819e-61	0.36116	0.406	0.278	3.78949e-57	M_SC0	GATAD2A
VAMP3	1.436e-61	0.284091	0.381	0.251	4.29092e-57	M_SC0	VAMP3
CPEB2	2.1433e-61	0.373259	0.308	0.183	6.4044e-57	M_SC0	CPEB2
RANBP2	4.13517e-61	0.410629	0.544	0.422	1.23563e-56	M_SC0	RANBP2
KHSRP	8.35579e-61	0.340178	0.381	0.253	2.49679e-56	M_SC0	KHSRP
KDM6B	9.37983e-61	0.456923	0.689	0.585	2.80279e-56	M_SC0	KDM6B
NCKAP1L	9.44416e-61	0.258491	0.478	0.345	2.82201e-56	M_SC0	NCKAP1L
SMIM3	2.01871e-60	0.298026	0.334	0.198	6.03212e-56	M_SC0	SMIM3
PLEC	2.32859e-60	0.308839	0.475	0.342	6.95805e-56	M_SC0	PLEC
DICER1	2.33326e-60	0.279898	0.307	0.177	6.97201e-56	M_SC0	DICER1
SIRT1	3.14188e-60	0.418848	0.292	0.17	9.38826e-56	M_SC0	SIRT1
GCLM	3.1626e-60	0.476991	0.322	0.193	9.45017e-56	M_SC0	GCLM
NAMPT	6.89009e-60	0.272616	0.886	0.747	2.05883e-55	M_SC0	NAMPT
FAM210A	7.32296e-60	0.395582	0.262	0.146	2.18817e-55	M_SC0	FAM210A
DCTN4	9.03606e-60	0.281033	0.295	0.171	2.70006e-55	M_SC0	DCTN4
ATP6V0B	1.00672e-59	0.28636	0.785	0.696	3.00818e-55	M_SC0	ATP6V0B
GNAS	1.89755e-59	0.268227	0.904	0.793	5.67007e-55	M_SC0	GNAS
HNRNPF	3.48879e-59	0.347896	0.592	0.485	1.04248e-54	M_SC0	HNRNPF
PPP4R3A	3.82436e-59	0.330545	0.518	0.396	1.14276e-54	M_SC0	PPP4R3A
KLF10	3.8857e-59	0.462559	0.49	0.352	1.16109e-54	M_SC0	KLF10
RXRA	4.32794e-59	0.256741	0.269	0.147	1.29323e-54	M_SC0	RXRA
NUP58	6.11906e-59	0.372177	0.388	0.264	1.82844e-54	M_SC0	NUP58
ENG	8.85962e-59	0.275814	0.302	0.176	2.64734e-54	M_SC0	ENG
SDC2	2.19382e-58	0.344915	0.256	0.138	6.55536e-54	M_SC0	SDC2
TBC1D9	2.55347e-58	0.361967	0.315	0.191	7.63003e-54	M_SC0	TBC1D9
CD44	7.96818e-58	0.340746	0.855	0.717	2.38097e-53	M_SC0	CD44
EPS8	1.71792e-57	0.287452	0.271	0.151	5.13331e-53	M_SC0	EPS8
PICALM	2.56195e-57	0.315432	0.575	0.451	7.65535e-53	M_SC0	PICALM
XIST	5.76064e-57	0.366149	0.739	0.637	1.72134e-52	M_SC0	XIST
ITGAV	6.8887e-57	0.326937	0.282	0.162	2.05841e-52	M_SC0	ITGAV
SMS	7.42482e-57	0.376133	0.479	0.353	2.21861e-52	M_SC0	SMS
PRDM1	8.79054e-57	0.412623	0.356	0.224	2.6267e-52	M_SC0	PRDM1
NOTCH2	1.05779e-56	0.366454	0.384	0.261	3.16078e-52	M_SC0	NOTCH2
GGA1	1.21199e-56	0.250639	0.333	0.206	3.62156e-52	M_SC0	GGA1
IFI27L2	1.46775e-56	0.250069	0.402	0.277	4.38578e-52	M_SC0	IFI27L2
MORF4L1	1.73913e-56	0.265284	0.734	0.633	5.19669e-52	M_SC0	MORF4L1
OS9	3.63886e-56	0.296367	0.483	0.374	1.08733e-51	M_SC0	OS9
NABP1	3.85822e-56	0.326987	0.723	0.6	1.15287e-51	M_SC0	NABP1
EMP3	4.03772e-56	0.282272	0.894	0.791	1.20651e-51	M_SC0	EMP3
PABPC1	4.21787e-56	0.334884	0.933	0.84	1.26034e-51	M_SC0	PABPC1
PUM2	5.07024e-56	0.275767	0.301	0.181	1.51504e-51	M_SC0	PUM2
OTUD1	5.33241e-56	0.380183	0.498	0.361	1.59338e-51	M_SC0	OTUD1
ZNF207	7.04687e-56	0.309126	0.649	0.546	2.10568e-51	M_SC0	ZNF207
H2AFY	1.23972e-55	0.274703	0.693	0.58	3.70442e-51	M_SC0	H2AFY
TLE3	4.71675e-55	0.388341	0.396	0.282	1.40941e-50	M_SC0	TLE3
KLF9	6.63679e-55	0.412682	0.325	0.205	1.98314e-50	M_SC0	KLF9
POLR2L	6.99314e-55	0.270277	0.6	0.496	2.08962e-50	M_SC0	POLR2L
FOSL2	7.04404e-55	0.388325	0.597	0.478	2.10483e-50	M_SC0	FOSL2
GTF2H1	1.04285e-54	0.299202	0.264	0.152	3.11615e-50	M_SC0	GTF2H1
WAC	1.33827e-54	0.336514	0.612	0.511	3.99887e-50	M_SC0	WAC
ARID3A	1.3846e-54	0.352881	0.448	0.323	4.13733e-50	M_SC0	ARID3A
ADNP2	2.63057e-54	0.330888	0.251	0.142	7.86041e-50	M_SC0	ADNP2
UBAP1	2.905e-54	0.325369	0.317	0.202	8.68044e-50	M_SC0	UBAP1
ABR	4.27147e-54	0.324945	0.315	0.199	1.27636e-49	M_SC0	ABR
TNFRSF14	4.38533e-54	0.299074	0.468	0.349	1.31038e-49	M_SC0	TNFRSF14
DMXL1	7.6009e-54	0.2623	0.337	0.212	2.27123e-49	M_SC0	DMXL1
SPG21	8.72482e-54	0.270587	0.312	0.194	2.60706e-49	M_SC0	SPG21
MDM2	1.4519e-53	0.448538	0.37	0.245	4.33842e-49	M_SC0	MDM2
PURB	1.68861e-53	0.335781	0.393	0.276	5.04574e-49	M_SC0	PURB
TLR2	1.79768e-53	0.272085	0.274	0.153	5.37165e-49	M_SC0	TLR2
CREM	1.88721e-53	0.474657	0.728	0.611	5.63919e-49	M_SC0	CREM
KPNA4	2.76811e-53	0.377385	0.546	0.433	8.27139e-49	M_SC0	KPNA4
RNASE6	3.12241e-53	0.254101	0.498	0.359	9.33007e-49	M_SC0	RNASE6
RLF	3.41029e-53	0.379293	0.412	0.294	1.01903e-48	M_SC0	RLF
WDR45B	3.51271e-53	0.316867	0.361	0.243	1.04963e-48	M_SC0	WDR45B
ST3GAL6	3.6406e-53	0.406705	0.304	0.189	1.08785e-48	M_SC0	ST3GAL6
IGF2R	4.4343e-53	0.30695	0.341	0.219	1.32501e-48	M_SC0	IGF2R
NUMB	7.10851e-53	0.330172	0.474	0.352	2.12409e-48	M_SC0	NUMB
OSBPL11	9.88228e-53	0.256573	0.294	0.175	2.95293e-48	M_SC0	OSBPL11
FEM1C	1.23387e-52	0.296678	0.306	0.189	3.68692e-48	M_SC0	FEM1C
CALM1	2.28227e-52	0.300417	0.878	0.759	6.81964e-48	M_SC0	CALM1
MID1IP1	2.61227e-52	0.382103	0.326	0.204	7.80572e-48	M_SC0	MID1IP1
2022-09-09	2.65348e-52	0.267219	0.378	0.251	7.92887e-48	M_SC0	2022-09-09
ZNF503	2.6701e-52	0.401934	0.273	0.16	7.97851e-48	M_SC0	ZNF503
CTDNEP1	3.11107e-52	0.304097	0.431	0.321	9.29618e-48	M_SC0	CTDNEP1
ATP6AP2	4.31479e-52	0.309374	0.525	0.419	1.2893e-47	M_SC0	ATP6AP2
OAZ2	1.14639e-51	0.27834	0.469	0.351	3.42553e-47	M_SC0	OAZ2
MAPRE2	1.47802e-51	0.372892	0.317	0.202	4.41647e-47	M_SC0	MAPRE2
USP38	2.21348e-51	0.326478	0.298	0.184	6.61411e-47	M_SC0	USP38
OGDH	2.92197e-51	0.34947	0.378	0.265	8.73113e-47	M_SC0	OGDH
TENT2	4.3867e-51	0.306161	0.378	0.26	1.31079e-46	M_SC0	TENT2
YWHAG	7.96889e-51	0.341019	0.515	0.408	2.38118e-46	M_SC0	YWHAG
FAM102B	8.31443e-51	0.312084	0.292	0.179	2.48444e-46	M_SC0	FAM102B
FOS	9.70557e-51	0.667241	0.724	0.635	2.90012e-46	M_SC0	FOS
PUM1	1.15243e-50	0.295377	0.471	0.358	3.44359e-46	M_SC0	PUM1
ANKRD10	3.86536e-50	0.342903	0.456	0.341	1.15501e-45	M_SC0	ANKRD10
ATF6	9.13764e-50	0.282081	0.356	0.241	2.73042e-45	M_SC0	ATF6
ZBTB43	9.80386e-50	0.348153	0.518	0.405	2.92949e-45	M_SC0	ZBTB43
TESK1	1.14654e-49	0.28405	0.317	0.202	3.42598e-45	M_SC0	TESK1
MAPRE1	1.27222e-49	0.302698	0.549	0.456	3.80153e-45	M_SC0	MAPRE1
TBC1D15	1.55917e-49	0.272125	0.35	0.233	4.65895e-45	M_SC0	TBC1D15
TSPYL1	4.0521e-49	0.315676	0.32	0.211	1.21081e-44	M_SC0	TSPYL1
DEDD2	6.59691e-49	0.350685	0.543	0.434	1.97122e-44	M_SC0	DEDD2
PPP2CB	6.64572e-49	0.285608	0.346	0.233	1.98581e-44	M_SC0	PPP2CB
KMT2E	1.54866e-48	0.283313	0.758	0.665	4.62755e-44	M_SC0	KMT2E
ANXA11	2.2142e-48	0.332116	0.571	0.488	6.61624e-44	M_SC0	ANXA11
SLC2A3	2.42257e-48	0.401351	0.596	0.463	7.23889e-44	M_SC0	SLC2A3
SEMA4A	2.73403e-48	0.357834	0.381	0.269	8.16957e-44	M_SC0	SEMA4A
EIF4E	2.93142e-48	0.549877	0.513	0.411	8.75939e-44	M_SC0	EIF4E
FUS	4.0096e-48	0.289166	0.756	0.645	1.19811e-43	M_SC0	FUS
SRSF3	5.05034e-48	0.418469	0.793	0.719	1.50909e-43	M_SC0	SRSF3
UBE2B	5.90634e-48	0.295854	0.707	0.627	1.76487e-43	M_SC0	UBE2B
MT2A	8.09883e-48	0.579235	0.769	0.682	2.42001e-43	M_SC0	MT2A
PCYT1A	9.30048e-48	0.279672	0.258	0.154	2.77908e-43	M_SC0	PCYT1A
IPMK	1.05409e-47	0.306664	0.28	0.174	3.14973e-43	M_SC0	IPMK
IL4R	1.20199e-47	0.251924	0.297	0.185	3.59166e-43	M_SC0	IL4R
IST1	1.38351e-47	0.290138	0.444	0.336	4.13405e-43	M_SC0	IST1
ZC3H12A	1.52211e-47	0.305367	0.558	0.441	4.54822e-43	M_SC0	ZC3H12A
IDS	2.39532e-47	0.352086	0.47	0.365	7.15745e-43	M_SC0	IDS
CMTM3	2.51611e-47	0.26143	0.317	0.204	7.5184e-43	M_SC0	CMTM3
RASSF3	3.04845e-47	0.291449	0.35	0.237	9.10907e-43	M_SC0	RASSF3
ZNF331	3.38756e-47	0.388979	0.447	0.315	1.01224e-42	M_SC0	ZNF331
BSG	4.95962e-47	0.281066	0.468	0.372	1.48198e-42	M_SC0	BSG
BNIP2	5.51656e-47	0.258228	0.465	0.351	1.6484e-42	M_SC0	BNIP2
WASL	8.52966e-47	0.282441	0.256	0.153	2.54875e-42	M_SC0	WASL
CLIP1	9.75792e-47	0.279809	0.362	0.251	2.91577e-42	M_SC0	CLIP1
KIDINS220	1.08838e-46	0.260198	0.318	0.209	3.2522e-42	M_SC0	KIDINS220
SLC12A7	2.06949e-46	0.293455	0.378	0.265	6.18385e-42	M_SC0	SLC12A7
SCML1	2.07199e-46	0.382305	0.34	0.232	6.19132e-42	M_SC0	SCML1
SNX1	2.4815e-46	0.259091	0.318	0.209	7.41496e-42	M_SC0	SNX1
CD81	2.80975e-46	0.306948	0.641	0.571	8.3958e-42	M_SC0	CD81
ELOC	3.8573e-46	0.330802	0.546	0.462	1.1526e-41	M_SC0	ELOC
PCBP2	6.68202e-46	0.268979	0.762	0.665	1.99665e-41	M_SC0	PCBP2
RTN3	1.10517e-45	0.291313	0.439	0.334	3.30235e-41	M_SC0	RTN3
TGIF1	1.34609e-45	0.332251	0.433	0.314	4.02224e-41	M_SC0	TGIF1
TOB2	1.95345e-45	0.370343	0.435	0.325	5.83711e-41	M_SC0	TOB2
PRKACA	2.25823e-45	0.261718	0.319	0.212	6.74783e-41	M_SC0	PRKACA
FAM13B	7.61697e-45	0.257732	0.28	0.175	2.27603e-40	M_SC0	FAM13B
NCOR2	1.02734e-44	0.286702	0.404	0.298	3.06979e-40	M_SC0	NCOR2
USP7	2.64473e-44	0.298785	0.37	0.265	7.90271e-40	M_SC0	USP7
SERINC5	2.82049e-44	0.342347	0.271	0.167	8.4279e-40	M_SC0	SERINC5
EHD4	4.2203e-44	0.308153	0.414	0.305	1.26107e-39	M_SC0	EHD4
MTMR6	4.77312e-44	0.282417	0.27	0.167	1.42626e-39	M_SC0	MTMR6
SLC44A1	4.90675e-44	0.254222	0.28	0.171	1.46619e-39	M_SC0	SLC44A1
AGO3	6.81954e-44	0.328236	0.304	0.2	2.03775e-39	M_SC0	AGO3
ZYX	8.19615e-44	0.261738	0.463	0.367	2.44909e-39	M_SC0	ZYX
ZBTB38	1.48304e-43	0.258671	0.312	0.201	4.43147e-39	M_SC0	ZBTB38
HECA	1.58941e-43	0.337877	0.457	0.356	4.74933e-39	M_SC0	HECA
UBE2R2	2.41197e-43	0.31765	0.571	0.471	7.20719e-39	M_SC0	UBE2R2
LIMS1	4.18159e-43	0.319467	0.577	0.468	1.2495e-38	M_SC0	LIMS1
SLFN11	5.19468e-43	0.329478	0.27	0.168	1.55222e-38	M_SC0	SLFN11
WDFY1	6.35018e-43	0.256987	0.287	0.182	1.8975e-38	M_SC0	WDFY1
HEXIM1	1.83497e-42	0.336196	0.402	0.295	5.48307e-38	M_SC0	HEXIM1
RP2	4.77454e-42	0.327816	0.413	0.303	1.42668e-37	M_SC0	RP2
MAPK6	6.41884e-42	0.308402	0.383	0.282	1.91801e-37	M_SC0	MAPK6
PDPK1	9.6717e-42	0.328096	0.347	0.25	2.89e-37	M_SC0	PDPK1
MYADM	2.78291e-41	0.411834	0.49	0.385	8.31561e-37	M_SC0	MYADM
SPPL3	3.79366e-41	0.298107	0.3	0.202	1.13358e-36	M_SC0	SPPL3
ATP6V1D	1.09512e-40	0.303436	0.397	0.298	3.27232e-36	M_SC0	ATP6V1D
ELF1	1.95681e-40	0.304112	0.662	0.57	5.84715e-36	M_SC0	ELF1
MAP7D1	2.86515e-40	0.288859	0.493	0.405	8.56137e-36	M_SC0	MAP7D1
DNAJB4	4.3912e-40	0.267841	0.489	0.377	1.31213e-35	M_SC0	DNAJB4
MFSD12	4.8228e-40	0.305479	0.398	0.296	1.4411e-35	M_SC0	MFSD12
MFSD2A	6.16982e-40	0.390655	0.292	0.196	1.8436e-35	M_SC0	MFSD2A
GPATCH2L	6.28651e-40	0.344885	0.409	0.31	1.87847e-35	M_SC0	GPATCH2L
SNX9	7.14555e-40	0.314374	0.554	0.463	2.13516e-35	M_SC0	SNX9
SGTB	1.95946e-39	0.357647	0.367	0.269	5.85507e-35	M_SC0	SGTB
RIT1	5.47194e-39	0.282669	0.49	0.389	1.63507e-34	M_SC0	RIT1
P4HA1	8.59257e-39	0.268638	0.437	0.328	2.56755e-34	M_SC0	P4HA1
H1F0	8.97113e-39	0.263381	0.263	0.159	2.68066e-34	M_SC0	H1F0
RBBP6	1.27913e-38	0.355289	0.479	0.383	3.82217e-34	M_SC0	RBBP6
FURIN	1.41196e-38	0.273075	0.265	0.171	4.21909e-34	M_SC0	FURIN
PPP1R10	1.90268e-38	0.366584	0.551	0.465	5.68539e-34	M_SC0	PPP1R10
TOB1	2.53904e-38	0.287768	0.445	0.334	7.58691e-34	M_SC0	TOB1
HNRNPH3	5.53306e-38	0.261857	0.632	0.557	1.65333e-33	M_SC0	HNRNPH3
KLHL24	5.95295e-38	0.281364	0.366	0.267	1.7788e-33	M_SC0	KLHL24
MANBA	9.71599e-38	0.258332	0.343	0.244	2.90324e-33	M_SC0	MANBA
CLIC2	1.34407e-37	0.315639	0.537	0.44	4.01623e-33	M_SC0	CLIC2
ARHGEF2	1.35169e-37	0.261101	0.435	0.338	4.03899e-33	M_SC0	ARHGEF2
SYNCRIP	1.91071e-37	0.259327	0.43	0.333	5.70939e-33	M_SC0	SYNCRIP
UBAP2L	1.96275e-37	0.28916	0.33	0.237	5.86491e-33	M_SC0	UBAP2L
ZFP91	2.94149e-37	0.298631	0.354	0.259	8.78948e-33	M_SC0	ZFP91
SERTAD2	4.58148e-37	0.380083	0.45	0.364	1.36899e-32	M_SC0	SERTAD2
ACAP2	5.75018e-37	0.253717	0.445	0.346	1.71821e-32	M_SC0	ACAP2
NFATC1	7.17131e-37	0.270794	0.252	0.161	2.14286e-32	M_SC0	NFATC1
RNF145	7.20335e-37	0.27859	0.501	0.411	2.15243e-32	M_SC0	RNF145
TRIB1	2.71842e-36	0.396129	0.408	0.314	8.12292e-32	M_SC0	TRIB1
SCAF4	3.79424e-36	0.263666	0.269	0.178	1.13376e-31	M_SC0	SCAF4
STT3B	4.51968e-36	0.267541	0.377	0.283	1.35052e-31	M_SC0	STT3B
STK10	8.89351e-36	0.282193	0.35	0.258	2.65747e-31	M_SC0	STK10
AGFG1	2.71121e-35	0.278783	0.329	0.238	8.10138e-31	M_SC0	AGFG1
RGS2	2.81179e-35	0.326514	0.668	0.579	8.40192e-31	M_SC0	RGS2
PPP1CB	1.8157e-34	0.28922	0.662	0.584	5.42549e-30	M_SC0	PPP1CB
PABPN1	2.12978e-34	0.277336	0.477	0.397	6.36398e-30	M_SC0	PABPN1
ANTXR2	5.35704e-34	0.278211	0.287	0.194	1.60074e-29	M_SC0	ANTXR2
PPP2CA	1.34127e-33	0.299097	0.535	0.469	4.00786e-29	M_SC0	PPP2CA
SUPT5H	2.92528e-33	0.276514	0.45	0.365	8.74104e-29	M_SC0	SUPT5H
KMO	3.15438e-33	0.255251	0.269	0.176	9.42561e-29	M_SC0	KMO
AHCYL1	7.81049e-33	0.280631	0.366	0.28	2.33385e-28	M_SC0	AHCYL1
FABP5	9.04759e-33	0.526879	0.605	0.534	2.70351e-28	M_SC0	FABP5
UPP1	1.75178e-32	0.270025	0.499	0.404	5.23449e-28	M_SC0	UPP1
TENT4B	3.8607e-32	0.255154	0.383	0.288	1.15361e-27	M_SC0	TENT4B
TAB2	4.61652e-32	0.2978	0.427	0.346	1.37946e-27	M_SC0	TAB2
MKLN1	1.01984e-31	0.274118	0.31	0.223	3.04737e-27	M_SC0	MKLN1
ZNF267	1.19039e-30	0.280056	0.564	0.487	3.55699e-26	M_SC0	ZNF267
PEA15	1.31195e-30	0.264436	0.591	0.522	3.92025e-26	M_SC0	PEA15
ADAM17	2.83413e-30	0.27976	0.357	0.272	8.46865e-26	M_SC0	ADAM17
CREBRF	7.35882e-30	0.253589	0.472	0.392	2.19889e-25	M_SC0	CREBRF
ZC3HAV1	8.25725e-30	0.25688	0.546	0.451	2.46735e-25	M_SC0	ZC3HAV1
IRAK2	1.82103e-29	0.255716	0.324	0.239	5.44143e-25	M_SC0	IRAK2
CREBBP	4.25962e-29	0.264593	0.368	0.292	1.27282e-24	M_SC0	CREBBP
DSE	4.3204e-29	0.303624	0.542	0.458	1.29098e-24	M_SC0	DSE
NR4A1	4.45991e-29	0.27568	0.654	0.575	1.33267e-24	M_SC0	NR4A1
INTS6	1.27593e-28	0.401112	0.515	0.438	3.8126e-24	M_SC0	INTS6
LRIF1	3.45325e-27	0.267478	0.323	0.242	1.03187e-22	M_SC0	LRIF1
TSC22D2	4.61728e-27	0.299795	0.4	0.327	1.37969e-22	M_SC0	TSC22D2
CHD1	1.02489e-26	0.252615	0.517	0.442	3.06248e-22	M_SC0	CHD1
NANS	1.12279e-26	0.266928	0.445	0.377	3.355e-22	M_SC0	NANS
ZFP36	1.17025e-26	0.269643	0.88	0.793	3.49683e-22	M_SC0	ZFP36
BCL3	2.05169e-26	0.264216	0.471	0.403	6.13067e-22	M_SC0	BCL3
KCNQ1OT1	3.07022e-24	0.364504	0.317	0.239	9.17411e-20	M_SC0	KCNQ1OT1
ATP1B3	9.39633e-24	0.258657	0.753	0.655	2.80772e-19	M_SC0	ATP1B3
MT1E	1.57405e-23	0.352538	0.303	0.225	4.70341e-19	M_SC0	MT1E
MAFF	3.795e-23	0.263277	0.48	0.404	1.13398e-18	M_SC0	MAFF
TPM4	3.52379e-22	0.365248	0.702	0.657	1.05294e-17	M_SC0	TPM4
B4GALT5	6.67969e-22	0.263753	0.365	0.299	1.99596e-17	M_SC0	B4GALT5
CREB5	1.01795e-21	0.267495	0.291	0.219	3.04173e-17	M_SC0	CREB5
PPTC7	1.55971e-20	0.278469	0.462	0.404	4.66058e-16	M_SC0	PPTC7
ALG13	4.98891e-19	0.292845	0.293	0.232	1.49074e-14	M_SC0	ALG13
FILIP1L	2.88215e-18	0.258526	0.292	0.224	8.61215e-14	M_SC0	FILIP1L
KBTBD8	3.00734e-16	0.257023	0.304	0.245	8.98624e-12	M_SC0	KBTBD8
CAPG	2.17684e-12	0.320095	0.523	0.522	6.50461e-08	M_SC0	CAPG
AC016831.1	2.6755e-11	0.258152	0.258	0.216	7.99466e-07	M_SC0	AC016831.1
AC020916.1	3.53344e-09	0.372368	0.335	0.308	0.000105583	M_SC0	AC020916.1
IL1B	0	2.8392	0.696	0.163	0	M_SC1	IL1B
EREG	0	2.33473	0.519	0.083	0	M_SC1	EREG
G0S2	0	2.08509	0.688	0.271	0	M_SC1	G0S2
C15orf48	0	1.77938	0.813	0.386	0	M_SC1	C15orf48
CXCL81	0	1.7524	0.889	0.488	0	M_SC1	CXCL8
FCER1A	0	1.62919	0.414	0.073	0	M_SC1	FCER1A
TIMP1	0	1.46985	0.875	0.54	0	M_SC1	TIMP1
PTGS2	0	1.44266	0.525	0.161	0	M_SC1	PTGS2
IL1R2	0	1.36231	0.522	0.154	0	M_SC1	IL1R2
IL1RN	0	1.35991	0.673	0.225	0	M_SC1	IL1RN
CD1C	0	1.26668	0.362	0.078	0	M_SC1	CD1C
BCL2A1	0	1.25519	0.805	0.431	0	M_SC1	BCL2A1
PLAUR	0	1.16655	0.922	0.567	0	M_SC1	PLAUR
OLR1	0	1.13364	0.393	0.084	0	M_SC1	OLR1
LYZ	0	1.09717	0.94	0.606	0	M_SC1	LYZ
SOD21	0	1.06227	0.958	0.696	0	M_SC1	SOD2
CLEC10A	0	1.02964	0.532	0.182	0	M_SC1	CLEC10A
KYNU	0	1.01686	0.762	0.329	0	M_SC1	KYNU
CD441	0	0.97758	0.968	0.676	0	M_SC1	CD44
SERPINB9	0	0.965058	0.847	0.479	0	M_SC1	SERPINB9
FTH11	0	0.948176	0.999	0.994	0	M_SC1	FTH1
HLA-DRA	0	0.9143	0.996	0.949	0	M_SC1	HLA-DRA
CARD16	0	0.884342	0.673	0.274	0	M_SC1	CARD16
SERPINA1	0	0.876771	0.462	0.082	0	M_SC1	SERPINA1
TRAF1	0	0.840085	0.623	0.253	0	M_SC1	TRAF1
FCN1	0	0.826798	0.251	0.027	0	M_SC1	FCN1
CD1E	0	0.795806	0.255	0.026	0	M_SC1	CD1E
NAMPT1	0	0.762999	0.965	0.718	0	M_SC1	NAMPT
LST1	0	0.648652	0.795	0.405	0	M_SC1	LST1
SRGN	1.3363e-307	0.763536	0.986	0.855	3.99299e-303	M_SC1	SRGN
LIMS11	2.56149e-307	0.779702	0.776	0.396	7.654e-303	M_SC1	LIMS1
GPAT3	3.25371e-307	1.01704	0.548	0.199	9.72241e-303	M_SC1	GPAT3
CASP1	2.50544e-305	0.59721	0.653	0.255	7.48652e-301	M_SC1	CASP1
CSTA	1.12648e-303	0.524099	0.405	0.101	3.36604e-299	M_SC1	CSTA
CCND2	6.79778e-297	0.714018	0.478	0.149	2.03124e-292	M_SC1	CCND2
RALA	4.22063e-292	0.902412	0.772	0.425	1.26117e-287	M_SC1	RALA
BTG1	4.83168e-292	0.8806	0.974	0.785	1.44375e-287	M_SC1	BTG1
NFKBIA	2.15383e-291	0.919196	0.984	0.843	6.43586e-287	M_SC1	NFKBIA
VEGFA1	8.68644e-286	0.531834	0.757	0.339	2.59559e-281	M_SC1	VEGFA
GK	2.03689e-284	0.701013	0.582	0.233	6.08644e-280	M_SC1	GK
ANXA51	1.55439e-282	0.784061	0.969	0.718	4.64467e-278	M_SC1	ANXA5
VIM	3.08771e-282	0.722992	0.998	0.936	9.2264e-278	M_SC1	VIM
HLA-DRB1	2.77552e-280	0.761642	0.991	0.92	8.29353e-276	M_SC1	HLA-DRB1
GPR183	8.28668e-280	0.761088	0.963	0.723	2.47614e-275	M_SC1	GPR183
STX11	1.83003e-279	0.653968	0.753	0.383	5.46831e-275	M_SC1	STX11
EHD1	8.60606e-279	0.778584	0.592	0.244	2.57158e-274	M_SC1	EHD1
NFKB1	3.74192e-275	0.756044	0.901	0.597	1.11812e-270	M_SC1	NFKB1
CTSH	1.73492e-274	0.549887	0.759	0.389	5.18411e-270	M_SC1	CTSH
FCER1G	1.96075e-274	0.732212	0.951	0.655	5.85892e-270	M_SC1	FCER1G
TNFAIP8	5.06673e-274	0.898716	0.81	0.482	1.51399e-269	M_SC1	TNFAIP8
INHBA	3.67933e-273	1.23648	0.327	0.073	1.09942e-268	M_SC1	INHBA
SAMSN1	3.8366e-272	0.867384	0.674	0.302	1.14641e-267	M_SC1	SAMSN1
LDHA	4.08368e-266	0.922891	0.841	0.545	1.22024e-261	M_SC1	LDHA
ATP1B31	1.54652e-262	0.821076	0.905	0.6	4.62114e-258	M_SC1	ATP1B3
UPP11	6.5611e-262	0.641365	0.702	0.33	1.96052e-257	M_SC1	UPP1
CD300E	1.12077e-261	0.839417	0.284	0.054	3.34898e-257	M_SC1	CD300E
PID1	8.57321e-259	0.591456	0.404	0.115	2.56176e-254	M_SC1	PID1
IER31	9.40063e-258	1.02515	0.905	0.608	2.809e-253	M_SC1	IER3
CST7	1.83073e-254	0.984978	0.478	0.173	5.47042e-250	M_SC1	CST7
NINJ1	1.12642e-253	0.899162	0.843	0.564	3.36585e-249	M_SC1	NINJ1
HLA-DQB1	1.62769e-247	0.808074	0.962	0.793	4.86371e-243	M_SC1	HLA-DQB1
ARL8B1	7.0057e-247	0.615907	0.81	0.456	2.09337e-242	M_SC1	ARL8B
KCNN4	1.09647e-243	0.451959	0.389	0.113	3.27637e-239	M_SC1	KCNN4
ATP13A31	1.96707e-240	0.652045	0.789	0.432	5.87779e-236	M_SC1	ATP13A3
HLA-DPB1	7.86887e-235	0.554413	0.977	0.865	2.3513e-230	M_SC1	HLA-DPB1
LGALS2	2.05374e-234	0.565577	0.656	0.291	6.13678e-230	M_SC1	LGALS2
NFE2L2	1.36542e-231	0.602355	0.896	0.602	4.08e-227	M_SC1	NFE2L2
HLA-DPA1	1.31864e-230	0.568189	0.978	0.861	3.94023e-226	M_SC1	HLA-DPA1
IL1R1	1.13183e-229	0.66178	0.537	0.228	3.38203e-225	M_SC1	IL1R1
FOSL21	6.03024e-229	0.602745	0.763	0.417	1.8019e-224	M_SC1	FOSL2
HLA-DQA1	3.61524e-228	0.886353	0.95	0.804	1.08027e-223	M_SC1	HLA-DQA1
PIM3	6.91942e-228	0.593357	0.854	0.533	2.06759e-223	M_SC1	PIM3
CFP	1.40524e-227	0.448816	0.435	0.148	4.199e-223	M_SC1	CFP
FAM49A	1.54868e-227	0.634169	0.757	0.421	4.62761e-223	M_SC1	FAM49A
GSTO1	9.23198e-227	0.730019	0.772	0.471	2.75861e-222	M_SC1	GSTO1
ETS21	4.42653e-219	0.519355	0.781	0.408	1.32269e-214	M_SC1	ETS2
CD86	6.4795e-215	0.538159	0.665	0.339	1.93614e-210	M_SC1	CD86
PNRC1	4.92007e-214	0.627368	0.977	0.806	1.47017e-209	M_SC1	PNRC1
LITAF1	5.2843e-214	0.534755	0.875	0.547	1.579e-209	M_SC1	LITAF
AC020656.1	5.91859e-214	0.561029	0.532	0.227	1.76853e-209	M_SC1	AC020656.1
LGALS31	1.73853e-213	0.656774	0.94	0.65	5.19491e-209	M_SC1	LGALS3
NECTIN2	2.30688e-213	0.4743	0.627	0.304	6.89318e-209	M_SC1	NECTIN2
MAP2K1	4.35411e-212	0.50281	0.662	0.337	1.30105e-207	M_SC1	MAP2K1
BASP1	1.35654e-211	0.650023	0.822	0.494	4.05346e-207	M_SC1	BASP1
JARID2	1.22469e-209	0.603363	0.675	0.357	3.65949e-205	M_SC1	JARID2
INSIG11	5.7943e-207	0.829065	0.767	0.457	1.73139e-202	M_SC1	INSIG1
SERPINB1	6.54813e-207	1.23694	0.74	0.464	1.95665e-202	M_SC1	SERPINB1
PTGIR	1.0095e-206	0.410212	0.322	0.09	3.01649e-202	M_SC1	PTGIR
TNFAIP3	2.86676e-206	0.717737	0.874	0.586	8.56615e-202	M_SC1	TNFAIP3
CFLAR	1.50186e-205	0.581814	0.944	0.702	4.48772e-201	M_SC1	CFLAR
ETV3	4.14095e-205	0.536235	0.727	0.406	1.23736e-200	M_SC1	ETV3
CYTIP	1.51543e-201	0.631392	0.701	0.38	4.52826e-197	M_SC1	CYTIP
USP12	8.72676e-199	0.626616	0.698	0.389	2.60764e-194	M_SC1	USP12
PDE4B	1.15689e-197	0.538305	0.729	0.411	3.45691e-193	M_SC1	PDE4B
ADA	2.118e-197	0.790901	0.419	0.164	6.3288e-193	M_SC1	ADA
SLC2A6	7.77571e-197	0.454813	0.265	0.066	2.32346e-192	M_SC1	SLC2A6
PDE4A	1.77745e-196	0.471687	0.622	0.308	5.31121e-192	M_SC1	PDE4A
CCL3L11	2.62861e-196	1.58693	0.529	0.242	7.85455e-192	M_SC1	CCL3L1
RIPK2	3.52342e-196	0.586005	0.603	0.304	1.05283e-191	M_SC1	RIPK2
THBS1	1.01628e-194	2.16078	0.298	0.09	3.03674e-190	M_SC1	THBS1
PILRA	5.33735e-194	0.40269	0.478	0.187	1.59485e-189	M_SC1	PILRA
CD58	2.28044e-193	0.459184	0.53	0.244	6.8142e-189	M_SC1	CD58
SLC39A8	5.13548e-193	0.553686	0.315	0.096	1.53453e-188	M_SC1	SLC39A8
REL	6.1024e-193	0.537864	0.939	0.71	1.82346e-188	M_SC1	REL
GBP2	1.08289e-189	0.507696	0.465	0.191	3.23579e-185	M_SC1	GBP2
CD631	1.58977e-189	0.48443	0.976	0.822	4.75039e-185	M_SC1	CD63
OGFRL1	1.04874e-188	0.533781	0.665	0.359	3.13375e-184	M_SC1	OGFRL1
HLA-DMA	2.36482e-187	0.572584	0.923	0.713	7.06632e-183	M_SC1	HLA-DMA
FCGR2A1	1.11828e-186	0.466348	0.859	0.462	3.34152e-182	M_SC1	FCGR2A
WTAP1	1.70041e-186	0.641603	0.847	0.545	5.08101e-182	M_SC1	WTAP
DRAM1	3.48094e-185	0.490319	0.433	0.173	1.04014e-180	M_SC1	DRAM1
CDC42EP2	1.42514e-184	0.386477	0.328	0.102	4.25847e-180	M_SC1	CDC42EP2
TMEM123	1.75998e-183	0.567757	0.822	0.517	5.25899e-179	M_SC1	TMEM123
H3F3A	7.105e-182	0.500643	0.983	0.87	2.12304e-177	M_SC1	H3F3A
IFNGR2	1.1322e-180	0.531483	0.678	0.382	3.38313e-176	M_SC1	IFNGR2
MAP4K4	3.67542e-179	0.702037	0.683	0.401	1.09825e-174	M_SC1	MAP4K4
IGSF6	1.0046e-178	0.271681	0.551	0.24	3.00183e-174	M_SC1	IGSF6
RAP1B	6.93544e-178	0.532998	0.851	0.593	2.07238e-173	M_SC1	RAP1B
ADAM8	9.75651e-178	0.348791	0.537	0.249	2.91534e-173	M_SC1	ADAM8
GPR35	2.11523e-176	0.401616	0.258	0.07	6.32053e-172	M_SC1	GPR35
MIR155HG	3.02552e-176	0.755033	0.617	0.331	9.04055e-172	M_SC1	MIR155HG
IL4I1	4.06045e-176	0.592216	0.548	0.264	1.2133e-171	M_SC1	IL4I1
IL13RA1	7.36455e-176	0.303177	0.571	0.257	2.2006e-171	M_SC1	IL13RA1
CLEC4E	1.1482e-175	0.518319	0.289	0.084	3.43093e-171	M_SC1	CLEC4E
TNFRSF1B1	1.46517e-174	0.598342	0.744	0.459	4.37809e-170	M_SC1	TNFRSF1B
CXCL21	2.55698e-174	0.799448	0.74	0.425	7.64052e-170	M_SC1	CXCL2
GLA	5.94684e-174	0.666939	0.709	0.419	1.77697e-169	M_SC1	GLA
S100A111	9.46863e-174	0.408168	0.971	0.794	2.82932e-169	M_SC1	S100A11
ETHE1	7.70677e-172	0.349151	0.388	0.149	2.30286e-167	M_SC1	ETHE1
ANXA2	1.37303e-171	0.467318	0.966	0.736	4.10274e-167	M_SC1	ANXA2
SPHK1	4.7399e-171	0.409939	0.439	0.183	1.41633e-166	M_SC1	SPHK1
SAT1	5.35157e-171	0.62743	0.995	0.938	1.5991e-166	M_SC1	SAT1
NLRP3	8.29085e-171	0.436423	0.325	0.104	2.47739e-166	M_SC1	NLRP3
PTTG1	1.84932e-170	0.689489	0.463	0.214	5.52595e-166	M_SC1	PTTG1
FLNA1	1.81665e-169	0.401883	0.825	0.501	5.42832e-165	M_SC1	FLNA
NQO2	2.63443e-169	0.410085	0.539	0.258	7.87195e-165	M_SC1	NQO2
PHLDA2	2.65887e-169	0.833461	0.574	0.305	7.94496e-165	M_SC1	PHLDA2
AREG	6.18755e-169	1.30918	0.396	0.163	1.8489e-164	M_SC1	AREG
SLC2A31	1.11436e-168	0.562471	0.73	0.414	3.32981e-164	M_SC1	SLC2A3
PEA151	1.13181e-168	0.431532	0.761	0.46	3.38195e-164	M_SC1	PEA15
SLC25A37	1.07679e-167	0.57498	0.407	0.169	3.21757e-163	M_SC1	SLC25A37
PTPN1	2.62091e-166	0.50521	0.696	0.397	7.83156e-162	M_SC1	PTPN1
ATP2B1	4.94428e-166	0.588924	0.724	0.433	1.4774e-161	M_SC1	ATP2B1
CXCL31	1.64891e-165	1.11973	0.641	0.359	4.92711e-161	M_SC1	CXCL3
ACOT9	2.57725e-165	0.420833	0.572	0.297	7.70108e-161	M_SC1	ACOT9
RNF144B	3.42377e-165	0.464489	0.56	0.275	1.02306e-160	M_SC1	RNF144B
ATP2B1-AS1	1.53139e-163	0.403848	0.458	0.196	4.57594e-159	M_SC1	ATP2B1-AS1
IL7R	1.19407e-162	0.621404	0.366	0.135	3.56802e-158	M_SC1	IL7R
CLEC7A	7.81444e-162	0.328255	0.634	0.319	2.33503e-157	M_SC1	CLEC7A
CCR7	7.89657e-162	0.708444	0.569	0.297	2.35957e-157	M_SC1	CCR7
CSF2RA	4.87529e-160	0.370463	0.588	0.302	1.45679e-155	M_SC1	CSF2RA
CSTB1	5.87295e-159	0.51204	0.939	0.665	1.7549e-154	M_SC1	CSTB
KMO1	5.71761e-158	0.427082	0.37	0.14	1.70848e-153	M_SC1	KMO
IFI30	1.36774e-157	0.61553	0.602	0.319	4.08694e-153	M_SC1	IFI30
CAPN2	1.54934e-157	0.349818	0.688	0.374	4.62957e-153	M_SC1	CAPN2
BCAT11	2.42741e-157	0.480901	0.637	0.348	7.25336e-153	M_SC1	BCAT1
NR4A3	1.76461e-156	0.523178	0.68	0.397	5.27283e-152	M_SC1	NR4A3
RNF19B	1.86231e-156	0.480111	0.405	0.173	5.56477e-152	M_SC1	RNF19B
RNF24	3.12855e-156	0.339753	0.348	0.129	9.34843e-152	M_SC1	RNF24
PNPLA8	3.29339e-156	0.387751	0.684	0.387	9.84098e-152	M_SC1	PNPLA8
BNIP3L1	7.97516e-156	0.636706	0.781	0.498	2.38306e-151	M_SC1	BNIP3L
FGR	9.73011e-156	0.295139	0.419	0.172	2.90745e-151	M_SC1	FGR
NCF21	2.05057e-155	0.267037	0.555	0.258	6.12732e-151	M_SC1	NCF2
SDC4	2.45029e-154	0.346782	0.324	0.114	7.3217e-150	M_SC1	SDC4
RILPL2	2.78574e-154	0.447208	0.711	0.433	8.32406e-150	M_SC1	RILPL2
TTYH2	2.47401e-153	0.386276	0.483	0.227	7.39258e-149	M_SC1	TTYH2
VASP	8.2504e-152	0.355209	0.675	0.388	2.4653e-147	M_SC1	VASP
GLRX	1.58777e-151	0.576526	0.666	0.399	4.74441e-147	M_SC1	GLRX
EMILIN21	3.02394e-151	0.346832	0.66	0.357	9.03585e-147	M_SC1	EMILIN2
PRDM11	1.92278e-150	0.449337	0.443	0.193	5.74545e-146	M_SC1	PRDM1
FCGR2B	6.41861e-150	0.45452	0.529	0.249	1.91795e-145	M_SC1	FCGR2B
IRAK3	3.62232e-149	0.31438	0.265	0.079	1.08238e-144	M_SC1	IRAK3
PKIB	5.67941e-149	0.453777	0.379	0.157	1.69706e-144	M_SC1	PKIB
EMP31	6.91674e-149	0.452677	0.965	0.765	2.06679e-144	M_SC1	EMP3
TNIP1	1.8185e-148	0.522817	0.555	0.302	5.43385e-144	M_SC1	TNIP1
PSMA6	5.78171e-148	0.333401	0.447	0.201	1.72763e-143	M_SC1	PSMA6
SEMA6B1	2.39177e-147	0.419337	0.349	0.132	7.14684e-143	M_SC1	SEMA6B
PLSCR1	3.50759e-146	0.321593	0.741	0.449	1.0481e-141	M_SC1	PLSCR1
GLIPR1	5.00508e-146	0.697532	0.675	0.41	1.49557e-141	M_SC1	GLIPR1
ALDH2	6.02372e-146	0.345141	0.621	0.344	1.79995e-141	M_SC1	ALDH2
PDE4DIP1	3.64282e-145	0.456802	0.757	0.465	1.08851e-140	M_SC1	PDE4DIP
EDEM1	7.16329e-145	0.417005	0.666	0.384	2.14046e-140	M_SC1	EDEM1
CYTOR	2.40062e-144	0.405496	0.526	0.268	7.1733e-140	M_SC1	CYTOR
ISG20	6.76966e-144	0.724475	0.732	0.5	2.02284e-139	M_SC1	ISG20
SH3BGRL3	1.05398e-143	0.365045	0.965	0.767	3.14939e-139	M_SC1	SH3BGRL3
GLS	2.33019e-143	0.422799	0.775	0.495	6.96285e-139	M_SC1	GLS
COTL1	5.14735e-143	0.426391	0.834	0.542	1.53808e-138	M_SC1	COTL1
CA2	1.00656e-142	0.71236	0.443	0.209	3.0077e-138	M_SC1	CA2
CD40	3.66972e-142	0.41381	0.545	0.284	1.09655e-137	M_SC1	CD40
CD48	9.47982e-142	0.457254	0.612	0.343	2.83266e-137	M_SC1	CD48
ALCAM	2.26677e-141	0.430233	0.656	0.379	6.77332e-137	M_SC1	ALCAM
CD83	2.83168e-141	0.524733	0.944	0.744	8.46134e-137	M_SC1	CD83
ARFGAP3	1.90153e-140	0.436835	0.734	0.45	5.68197e-136	M_SC1	ARFGAP3
CMTM6	3.07877e-140	0.433485	0.879	0.619	9.19967e-136	M_SC1	CMTM6
C5AR11	4.73652e-140	0.432503	0.63	0.331	1.41532e-135	M_SC1	C5AR1
WARS	3.77085e-139	0.59115	0.494	0.255	1.12677e-134	M_SC1	WARS
NBN	8.51088e-139	0.447837	0.378	0.163	2.54314e-134	M_SC1	NBN
LACTB	1.10572e-138	0.338953	0.657	0.377	3.30401e-134	M_SC1	LACTB
AGO2	5.58639e-138	0.332961	0.461	0.22	1.66927e-133	M_SC1	AGO2
CD53	8.28324e-138	0.308525	0.796	0.506	2.47512e-133	M_SC1	CD53
HSPA5	1.08181e-137	0.691892	0.839	0.587	3.23257e-133	M_SC1	HSPA5
GRB2	1.4565e-136	0.434945	0.865	0.617	4.35217e-132	M_SC1	GRB2
CHST7	2.61315e-136	0.427249	0.35	0.143	7.80836e-132	M_SC1	CHST7
SNAI1	3.35389e-136	0.337968	0.302	0.109	1.00218e-131	M_SC1	SNAI1
LPXN	4.19303e-136	0.329617	0.593	0.304	1.25292e-131	M_SC1	LPXN
SOCS31	1.75752e-135	0.46319	0.794	0.506	5.25163e-131	M_SC1	SOCS3
MAP3K8	7.33631e-134	0.527027	0.734	0.473	2.19216e-129	M_SC1	MAP3K8
PPIF	8.38148e-134	0.341284	0.701	0.413	2.50447e-129	M_SC1	PPIF
APOBEC3A	9.64026e-133	1.08927	0.346	0.148	2.8806e-128	M_SC1	APOBEC3A
METRNL1	1.08302e-132	0.465883	0.766	0.499	3.23617e-128	M_SC1	METRNL
RHOG	1.22618e-132	0.413861	0.765	0.5	3.66394e-128	M_SC1	RHOG
SYAP1	5.03007e-132	0.385412	0.645	0.385	1.50304e-127	M_SC1	SYAP1
SLCO3A1	6.85152e-132	0.259303	0.482	0.236	2.0473e-127	M_SC1	SLCO3A1
MTHFD2	7.24182e-132	0.361552	0.567	0.312	2.16393e-127	M_SC1	MTHFD2
ATP1B11	7.31908e-132	0.466612	0.729	0.453	2.18702e-127	M_SC1	ATP1B1
PPP1CB1	8.28212e-132	0.362624	0.81	0.53	2.47478e-127	M_SC1	PPP1CB
RHEB	4.94605e-131	0.36759	0.82	0.548	1.47793e-126	M_SC1	RHEB
TLR21	1.32755e-130	0.295349	0.338	0.13	3.96686e-126	M_SC1	TLR2
LAT2	2.67878e-130	0.33961	0.457	0.222	8.00447e-126	M_SC1	LAT2
TYROBP1	2.77085e-130	0.290197	0.976	0.756	8.27958e-126	M_SC1	TYROBP
AC016831.11	3.59254e-130	0.30896	0.392	0.168	1.07349e-125	M_SC1	AC016831.1
BTG3	6.09489e-130	0.333369	0.588	0.324	1.82121e-125	M_SC1	BTG3
CARD19	6.79453e-130	0.326027	0.519	0.274	2.03027e-125	M_SC1	CARD19
GPX4	1.02189e-129	0.390494	0.93	0.722	3.0535e-125	M_SC1	GPX4
LRRFIP2	1.66202e-129	0.339421	0.618	0.346	4.96627e-125	M_SC1	LRRFIP2
THAP2	2.1629e-129	0.375894	0.375	0.162	6.46296e-125	M_SC1	THAP2
B3GNT51	6.83858e-129	0.421974	0.516	0.264	2.04344e-124	M_SC1	B3GNT5
SDCBP1	9.96695e-129	0.384508	0.938	0.692	2.97822e-124	M_SC1	SDCBP
FYN	4.63088e-128	0.301094	0.369	0.162	1.38375e-123	M_SC1	FYN
SNHG15	1.31608e-127	0.372984	0.625	0.361	3.93257e-123	M_SC1	SNHG15
MAFF1	1.34111e-127	0.292661	0.635	0.347	4.00736e-123	M_SC1	MAFF
MYO1G	1.56411e-127	0.448409	0.436	0.216	4.67372e-123	M_SC1	MYO1G
TNFAIP2	1.83032e-127	0.537502	0.688	0.415	5.46918e-123	M_SC1	TNFAIP2
TUBB4B	1.53282e-126	0.393316	0.814	0.54	4.58023e-122	M_SC1	TUBB4B
PIM1	2.63e-126	0.440298	0.373	0.166	7.8587e-122	M_SC1	PIM1
OTUD11	6.20771e-126	0.377182	0.596	0.326	1.85493e-121	M_SC1	OTUD1
GAPDH	1.59573e-125	0.403154	0.975	0.824	4.76821e-121	M_SC1	GAPDH
P2RX7	8.931e-125	0.288303	0.321	0.126	2.66867e-120	M_SC1	P2RX7
CDC37	2.17363e-124	0.315027	0.793	0.531	6.49503e-120	M_SC1	CDC37
B4GALT51	5.12039e-124	0.41926	0.486	0.255	1.53002e-119	M_SC1	B4GALT5
TNIP2	9.2748e-124	0.342171	0.524	0.282	2.7714e-119	M_SC1	TNIP2
UBAC2	3.28637e-123	0.280581	0.498	0.25	9.81999e-119	M_SC1	UBAC2
AVPI1	8.78432e-123	0.356729	0.361	0.159	2.62484e-118	M_SC1	AVPI1
PTPN121	6.89937e-122	0.285346	0.567	0.308	2.0616e-117	M_SC1	PTPN12
CSGALNACT21	7.39855e-122	0.344919	0.641	0.369	2.21076e-117	M_SC1	CSGALNACT2
OPN3	1.40253e-121	0.388718	0.448	0.224	4.19089e-117	M_SC1	OPN3
S100A10	1.6418e-121	0.3756	0.982	0.814	4.90585e-117	M_SC1	S100A10
BID	3.62077e-121	0.393875	0.727	0.457	1.08192e-116	M_SC1	BID
RIT11	4.15119e-121	0.325004	0.604	0.348	1.24042e-116	M_SC1	RIT1
GPCPD1	5.39832e-121	0.375231	0.495	0.26	1.61307e-116	M_SC1	GPCPD1
SELENOK	1.96956e-120	0.499768	0.873	0.634	5.88525e-116	M_SC1	SELENOK
GRAMD1A	1.28452e-119	0.456193	0.389	0.187	3.83828e-115	M_SC1	GRAMD1A
TET2	2.48492e-119	0.251172	0.671	0.394	7.4252e-115	M_SC1	TET2
TWISTNB	1.26706e-118	0.813972	0.463	0.249	3.78609e-114	M_SC1	TWISTNB
HOTAIRM1	1.1098e-117	0.273326	0.318	0.131	3.31619e-113	M_SC1	HOTAIRM1
SPAG91	1.60938e-117	0.304443	0.863	0.591	4.80899e-113	M_SC1	SPAG9
CCL4L2	2.19174e-116	1.43676	0.377	0.176	6.54913e-112	M_SC1	CCL4L2
GLIPR2	6.21847e-116	0.259668	0.572	0.317	1.85814e-111	M_SC1	GLIPR2
TMEM189	1.01512e-114	0.250838	0.327	0.138	3.03328e-110	M_SC1	TMEM189
OAZ1	1.12676e-114	0.299295	0.989	0.9	3.36688e-110	M_SC1	OAZ1
GPSM3	1.33326e-114	0.291486	0.689	0.437	3.98391e-110	M_SC1	GPSM3
FNDC3B1	1.70805e-114	0.41078	0.508	0.274	5.10382e-110	M_SC1	FNDC3B
MSN	3.3671e-112	0.297396	0.781	0.508	1.00612e-107	M_SC1	MSN
PDXK1	4.83471e-112	0.279941	0.625	0.368	1.44466e-107	M_SC1	PDXK
CD80	1.69597e-111	0.412208	0.301	0.126	5.06774e-107	M_SC1	CD80
SQOR	2.59526e-111	0.291199	0.411	0.203	7.7549e-107	M_SC1	SQOR
BACH1	7.69047e-110	0.322633	0.627	0.373	2.29799e-105	M_SC1	BACH1
PPP1R15B	8.31068e-110	0.331065	0.7	0.443	2.48331e-105	M_SC1	PPP1R15B
ST8SIA4	6.96364e-109	0.344362	0.578	0.341	2.08081e-104	M_SC1	ST8SIA4
NFIL3	9.90984e-109	0.283042	0.466	0.242	2.96116e-104	M_SC1	NFIL3
ZNF2671	6.63011e-108	0.277786	0.702	0.437	1.98114e-103	M_SC1	ZNF267
ICAM11	8.88709e-108	0.499357	0.71	0.457	2.65555e-103	M_SC1	ICAM1
BZW1	9.13272e-108	0.350301	0.852	0.598	2.72895e-103	M_SC1	BZW1
HLA-DQA2	2.57538e-107	1.1347	0.472	0.278	7.6955e-103	M_SC1	HLA-DQA2
TPI1	3.03288e-106	0.294231	0.855	0.588	9.06255e-102	M_SC1	TPI1
SDF2L1	1.18572e-105	0.401739	0.495	0.281	3.54304e-101	M_SC1	SDF2L1
ARL4A1	1.2101e-105	0.31976	0.558	0.316	3.61591e-101	M_SC1	ARL4A
RHOF	2.50037e-105	0.334761	0.49	0.268	7.47136e-101	M_SC1	RHOF
CHMP4B	2.6831e-105	0.288552	0.601	0.364	8.01738e-101	M_SC1	CHMP4B
RAB9A	3.4927e-105	0.420552	0.517	0.297	1.04365e-100	M_SC1	RAB9A
OSBPL8	7.39172e-105	0.361026	0.585	0.353	2.20872e-100	M_SC1	OSBPL8
EPB41L31	1.38992e-104	0.250747	0.521	0.282	4.15321e-100	M_SC1	EPB41L3
TGIF11	2.22378e-104	0.301202	0.518	0.284	6.64487e-100	M_SC1	TGIF1
SEC11A	6.93229e-104	0.299791	0.758	0.498	2.07144e-99	M_SC1	SEC11A
FAM107B	3.83451e-103	0.324036	0.643	0.394	1.14579e-98	M_SC1	FAM107B
TPM41	6.94681e-103	0.309592	0.857	0.601	2.07578e-98	M_SC1	TPM4
CYCS	8.6726e-103	0.471051	0.808	0.574	2.59146e-98	M_SC1	CYCS
STK38L	2.91956e-102	0.251057	0.321	0.143	8.72394e-98	M_SC1	STK38L
ANXA12	1.34884e-101	0.321701	0.953	0.704	4.03048e-97	M_SC1	ANXA1
TP53BP2	1.84477e-101	0.285562	0.496	0.275	5.51237e-97	M_SC1	TP53BP2
CCL31	2.78668e-101	1.07441	0.605	0.372	8.32686e-97	M_SC1	CCL3
GBP1	3.34332e-101	0.438057	0.357	0.168	9.99016e-97	M_SC1	GBP1
RP21	1.74099e-100	0.29638	0.493	0.274	5.20226e-96	M_SC1	RP2
CLDND1	2.5669e-100	0.268275	0.487	0.268	7.67014e-96	M_SC1	CLDND1
LAPTM4A1	3.0422e-100	0.274644	0.843	0.588	9.09041e-96	M_SC1	LAPTM4A
LINC-PINT	7.65132e-100	0.311451	0.253	0.096	2.28629e-95	M_SC1	LINC-PINT
RAPGEF1	1.10501e-99	0.263859	0.635	0.387	3.30189e-95	M_SC1	RAPGEF1
ALAS1	1.24193e-99	0.40942	0.379	0.189	3.71101e-95	M_SC1	ALAS1
GRINA	1.93047e-99	0.319178	0.559	0.337	5.76843e-95	M_SC1	GRINA
CHML	2.62675e-99	0.309731	0.433	0.224	7.84898e-95	M_SC1	CHML
CD55	2.75868e-99	0.439944	0.677	0.446	8.24323e-95	M_SC1	CD55
GUK1	1.94846e-98	0.337919	0.837	0.598	5.82218e-94	M_SC1	GUK1
DOK21	2.20452e-98	0.260896	0.649	0.381	6.58732e-94	M_SC1	DOK2
DSE1	4.77486e-98	0.31123	0.665	0.413	1.42678e-93	M_SC1	DSE
MXD1	1.37255e-96	0.313821	0.698	0.449	4.10131e-92	M_SC1	MXD1
GNA12	1.8613e-96	0.29229	0.443	0.242	5.56176e-92	M_SC1	GNA12
CTNNB11	2.19458e-96	0.293754	0.694	0.434	6.55762e-92	M_SC1	CTNNB1
NFKBIZ	4.75443e-96	0.348054	0.68	0.442	1.42067e-91	M_SC1	NFKBIZ
SLC25A19	8.74485e-96	0.320975	0.417	0.221	2.61305e-91	M_SC1	SLC25A19
FABP51	8.92833e-96	0.650668	0.724	0.491	2.66787e-91	M_SC1	FABP5
S100A41	1.55286e-95	0.342929	0.956	0.78	4.64009e-91	M_SC1	S100A4
CREM1	1.73666e-95	0.266482	0.818	0.579	5.18932e-91	M_SC1	CREM
FAS	4.76966e-95	0.300444	0.31	0.14	1.42522e-90	M_SC1	FAS
RAPGEF2	3.76985e-94	0.309317	0.352	0.173	1.12647e-89	M_SC1	RAPGEF2
ZFYVE161	5.2041e-94	0.264854	0.539	0.307	1.55504e-89	M_SC1	ZFYVE16
REV3L	1.17597e-93	0.302853	0.5	0.289	3.5139e-89	M_SC1	REV3L
IRAK21	3.54255e-93	0.292478	0.401	0.211	1.05855e-88	M_SC1	IRAK2
AHR1	3.90191e-93	0.336561	0.717	0.464	1.16593e-88	M_SC1	AHR
B4GALT11	5.4364e-93	0.271123	0.675	0.432	1.62445e-88	M_SC1	B4GALT1
HK2	1.46688e-92	0.276234	0.26	0.106	4.38318e-88	M_SC1	HK2
C4orf3	5.86997e-92	0.344848	0.633	0.413	1.75401e-87	M_SC1	C4orf3
MCOLN2	8.96661e-92	0.314481	0.42	0.227	2.67931e-87	M_SC1	MCOLN2
CLIC1	2.24669e-91	0.266524	0.947	0.763	6.71335e-87	M_SC1	CLIC1
JAK1	2.80751e-91	0.25879	0.743	0.504	8.38912e-87	M_SC1	JAK1
ERGIC1	3.81288e-91	0.321353	0.473	0.274	1.13933e-86	M_SC1	ERGIC1
SLC3A2	4.11671e-90	0.298737	0.84	0.596	1.23011e-85	M_SC1	SLC3A2
HES4	1.8854e-89	0.383771	0.564	0.357	5.63376e-85	M_SC1	HES4
MANF	1.99601e-89	0.262878	0.5	0.287	5.96428e-85	M_SC1	MANF
RAB8B	3.7219e-89	0.267582	0.743	0.496	1.11214e-84	M_SC1	RAB8B
STAT5A	3.85337e-89	0.255608	0.412	0.22	1.15143e-84	M_SC1	STAT5A
LGALS1	4.10015e-89	0.302665	0.972	0.836	1.22517e-84	M_SC1	LGALS1
ARL5B	4.3118e-89	0.254256	0.53	0.313	1.28841e-84	M_SC1	ARL5B
RGS1	4.44766e-89	0.552307	0.7	0.487	1.32901e-84	M_SC1	RGS1
PKM	7.28524e-89	0.254377	0.821	0.56	2.1769e-84	M_SC1	PKM
ID2	7.49664e-89	0.294658	0.801	0.56	2.24007e-84	M_SC1	ID2
RPS9	8.2657e-89	0.261566	0.992	0.93	2.46987e-84	M_SC1	RPS9
TNFSF13B	8.51931e-89	0.370606	0.591	0.375	2.54566e-84	M_SC1	TNFSF13B
RAB10	2.33906e-88	0.333276	0.749	0.51	6.98934e-84	M_SC1	RAB10
TXNRD1	9.60525e-88	0.552325	0.581	0.374	2.87014e-83	M_SC1	TXNRD1
CEBPB1	1.20669e-87	0.265417	0.843	0.564	3.60572e-83	M_SC1	CEBPB
CDC42EP3	2.01187e-87	0.296259	0.631	0.398	6.01165e-83	M_SC1	CDC42EP3
STK4	7.54479e-87	0.321174	0.779	0.545	2.25446e-82	M_SC1	STK4
DUSP2	7.91807e-87	0.290568	0.703	0.461	2.366e-82	M_SC1	DUSP2
CXXC5	2.12674e-85	0.251409	0.417	0.222	6.35492e-81	M_SC1	CXXC5
DUSP5	3.07289e-85	0.337963	0.729	0.494	9.1821e-81	M_SC1	DUSP5
TES	4.71e-85	0.288493	0.497	0.292	1.4074e-80	M_SC1	TES
PTGER4	8.05855e-85	0.265162	0.57	0.345	2.40798e-80	M_SC1	PTGER4
ACSL4	2.20632e-83	0.302053	0.446	0.256	6.5927e-79	M_SC1	ACSL4
SNHG29	1.35649e-82	0.491597	0.32	0.154	4.05334e-78	M_SC1	SNHG29
LINC01578	8.8091e-82	0.436489	0.308	0.148	2.63225e-77	M_SC1	LINC01578
CALR	2.39309e-81	0.316399	0.92	0.72	7.1508e-77	M_SC1	CALR
ARPC5	9.89462e-81	0.268443	0.867	0.649	2.95661e-76	M_SC1	ARPC5
PDIA3	1.53048e-79	0.258813	0.821	0.58	4.57322e-75	M_SC1	PDIA3
ACSL11	3.19428e-77	0.339383	0.461	0.269	9.54482e-73	M_SC1	ACSL1
PGK1	3.3399e-77	0.261646	0.754	0.516	9.97994e-73	M_SC1	PGK1
IDO1	4.12705e-75	1.00198	0.318	0.172	1.2332e-70	M_SC1	IDO1
LCP1	6.87364e-75	0.262615	0.921	0.707	2.05391e-70	M_SC1	LCP1
GNA131	1.6471e-73	0.267946	0.817	0.572	4.9217e-69	M_SC1	GNA13
NME2	4.7281e-73	0.294132	0.403	0.23	1.4128e-68	M_SC1	NME2
ANKRD37	2.76959e-71	0.37081	0.436	0.26	8.27582e-67	M_SC1	ANKRD37
ZNF706	1.05404e-70	0.268529	0.766	0.549	3.14957e-66	M_SC1	ZNF706
CALM11	1.53191e-70	0.277549	0.931	0.74	4.5775e-66	M_SC1	CALM1
DNAJC3	3.85489e-70	0.291197	0.468	0.289	1.15188e-65	M_SC1	DNAJC3
EIF1	5.73069e-70	0.304424	0.993	0.93	1.71239e-65	M_SC1	EIF1
YBX1	1.03664e-69	0.250881	0.971	0.833	3.09758e-65	M_SC1	YBX1
SLC7A11	2.61114e-69	0.560689	0.322	0.176	7.80233e-65	M_SC1	SLC7A11
C1orf122	8.94479e-68	0.331815	0.36	0.205	2.67279e-63	M_SC1	C1orf122
IRF1	2.60247e-67	0.324469	0.656	0.451	7.77643e-63	M_SC1	IRF1
ARL6IP5	4.00485e-67	0.278563	0.783	0.564	1.19669e-62	M_SC1	ARL6IP5
EEF1G	4.55402e-67	0.507203	0.338	0.187	1.36079e-62	M_SC1	EEF1G
ATP6V0C	2.68483e-66	0.322099	0.334	0.178	8.02254e-62	M_SC1	ATP6V0C
H2AFZ	6.13622e-66	0.334791	0.857	0.667	1.83356e-61	M_SC1	H2AFZ
RPL36A	5.04057e-64	0.341609	0.714	0.514	1.50617e-59	M_SC1	RPL36A
LRRFIP11	2.83233e-63	0.258687	0.89	0.698	8.46329e-59	M_SC1	LRRFIP1
LMNA1	4.65414e-62	0.272164	0.932	0.722	1.3907e-57	M_SC1	LMNA
MT2A1	7.13285e-62	0.658983	0.801	0.671	2.13137e-57	M_SC1	MT2A
MARCKS1	5.47456e-61	0.306055	0.894	0.678	1.63585e-56	M_SC1	MARCKS
NMB	1.0272e-59	0.409539	0.266	0.139	3.06937e-55	M_SC1	NMB
MMP191	1.43599e-58	0.251501	0.417	0.244	4.29088e-54	M_SC1	MMP19
GADD45A	1.90561e-56	0.291742	0.452	0.288	5.69415e-52	M_SC1	GADD45A
TUBB2A	4.50601e-56	0.265437	0.429	0.267	1.34644e-51	M_SC1	TUBB2A
PMAIP1	6.3503e-56	0.348917	0.567	0.39	1.89753e-51	M_SC1	PMAIP1
RPL17	1.87511e-55	0.574998	0.591	0.435	5.60302e-51	M_SC1	RPL17
PXDC1	2.21692e-55	0.264924	0.375	0.225	6.62439e-51	M_SC1	PXDC1
PLEKHA5	2.13823e-54	0.360423	0.252	0.135	6.38926e-50	M_SC1	PLEKHA5
TALDO1	2.85141e-54	0.25822	0.686	0.482	8.5203e-50	M_SC1	TALDO1
TNFRSF4	3.87005e-54	0.252255	0.288	0.157	1.15641e-49	M_SC1	TNFRSF4
HLA-DRB5	2.01905e-52	0.818754	0.627	0.522	6.03314e-48	M_SC1	HLA-DRB5
EIF4A1	1.61215e-51	0.382766	0.782	0.618	4.81726e-47	M_SC1	EIF4A1
CCL41	1.33678e-49	1.05924	0.424	0.277	3.99443e-45	M_SC1	CCL4
IL101	6.78495e-49	0.385854	0.284	0.157	2.02741e-44	M_SC1	IL10
CLEC2B	1.83929e-47	0.325527	0.703	0.532	5.49597e-43	M_SC1	CLEC2B
TNF	3.54448e-47	0.306616	0.327	0.193	1.05913e-42	M_SC1	TNF
PRDX1	1.70673e-46	0.283261	0.913	0.729	5.09987e-42	M_SC1	PRDX1
SLAMF7	7.52216e-35	0.341195	0.42	0.299	2.2477e-30	M_SC1	SLAMF7
ZFP361	3.70962e-29	0.266961	0.922	0.778	1.10847e-24	M_SC1	ZFP36
RGCC1	8.00784e-15	0.305935	0.531	0.443	2.39282e-10	M_SC1	RGCC
ISG15	5.8251e-06	0.4674	0.737	0.713	0.17406	M_SC1	ISG15
MT-ND21	6.35204e-81	1.37198	0.792	0.965	1.89805e-76	M_SC2	MT-ND2
C1QA1	4.56343e-73	1.33727	0.674	0.559	1.3636e-68	M_SC2	C1QA
GOLGA4	3.3938e-66	0.264811	0.235	0.554	1.0141e-61	M_SC2	GOLGA4
ATP5F1C	6.57925e-66	0.305069	0.202	0.501	1.96594e-61	M_SC2	ATP5F1C
CHCHD10	3.63477e-64	0.285812	0.227	0.532	1.0861e-59	M_SC2	CHCHD10
ERH	1.73751e-63	0.271216	0.187	0.461	5.19187e-59	M_SC2	ERH
CLTA1	2.72194e-63	0.276258	0.309	0.672	8.13344e-59	M_SC2	CLTA
ROMO1	1.86314e-62	0.301028	0.181	0.451	5.56726e-58	M_SC2	ROMO1
NDUFS6	9.35922e-60	0.298119	0.211	0.498	2.79663e-55	M_SC2	NDUFS6
AP2M11	1.46153e-59	0.262698	0.207	0.488	4.3672e-55	M_SC2	AP2M1
PRELID1	8.83934e-59	0.350863	0.239	0.543	2.64128e-54	M_SC2	PRELID1
PSMA4	1.36978e-58	0.366888	0.207	0.487	4.09304e-54	M_SC2	PSMA4
COX7A2	8.87059e-58	0.28047	0.311	0.665	2.65062e-53	M_SC2	COX7A2
BAX	1.84312e-56	0.29012	0.191	0.451	5.50744e-52	M_SC2	BAX
ATP5MPL	3.88999e-56	0.280761	0.255	0.559	1.16237e-51	M_SC2	ATP5MPL
NUCKS1	1.21705e-55	0.254936	0.242	0.534	3.63666e-51	M_SC2	NUCKS1
VPS29	1.84718e-55	0.28674	0.226	0.513	5.51955e-51	M_SC2	VPS29
COX14	3.9189e-54	0.335207	0.156	0.388	1.17101e-49	M_SC2	COX14
SEM1	4.46918e-54	0.330439	0.259	0.565	1.33543e-49	M_SC2	SEM1
TRMT112	6.2518e-54	0.254114	0.275	0.59	1.8681e-49	M_SC2	TRMT112
RABAC1	9.43093e-54	0.288469	0.202	0.463	2.81806e-49	M_SC2	RABAC1
ARGLU1	1.03468e-53	0.261609	0.233	0.52	3.09173e-49	M_SC2	ARGLU1
ACADVL	3.07169e-53	0.276962	0.156	0.384	9.17852e-49	M_SC2	ACADVL
RNF181	3.74647e-53	0.279354	0.185	0.431	1.11948e-48	M_SC2	RNF181
EIF5B	1.66004e-52	0.26153	0.188	0.435	4.96038e-48	M_SC2	EIF5B
REEP5	3.26077e-52	0.289033	0.204	0.468	9.7435e-48	M_SC2	REEP5
SELENOH	3.2746e-52	0.266883	0.196	0.451	9.78482e-48	M_SC2	SELENOH
RAB13	3.35706e-52	0.269125	0.171	0.407	1.00312e-47	M_SC2	RAB13
PPDPF	7.21358e-52	0.260514	0.29	0.608	2.15549e-47	M_SC2	PPDPF
SRA1	8.1127e-52	0.340328	0.125	0.328	2.42416e-47	M_SC2	SRA1
ATP5MD	1.1823e-51	0.354228	0.306	0.642	3.53282e-47	M_SC2	ATP5MD
ANAPC11	1.33977e-51	0.284677	0.151	0.372	4.00337e-47	M_SC2	ANAPC11
ANKRD12	7.9369e-51	0.259706	0.355	0.711	2.37163e-46	M_SC2	ANKRD12
VPS28	1.08623e-50	0.301447	0.193	0.444	3.24576e-46	M_SC2	VPS28
NDUFB10	5.05952e-50	0.306804	0.205	0.465	1.51183e-45	M_SC2	NDUFB10
SRRM2	7.75676e-50	0.334305	0.347	0.72	2.3178e-45	M_SC2	SRRM2
C1QB1	1.85278e-49	1.38085	0.584	0.495	5.53628e-45	M_SC2	C1QB
NDUFA2	1.41097e-48	0.351568	0.209	0.464	4.21611e-44	M_SC2	NDUFA2
NDUFS5	1.99261e-48	0.360418	0.287	0.593	5.95413e-44	M_SC2	NDUFS5
MRPS21	4.09672e-48	0.317411	0.181	0.417	1.22414e-43	M_SC2	MRPS21
FAM49B	4.40772e-48	0.284358	0.271	0.569	1.31707e-43	M_SC2	FAM49B
NDUFA12	4.79917e-48	0.354969	0.188	0.429	1.43404e-43	M_SC2	NDUFA12
DYNLRB1	2.74336e-47	0.395887	0.214	0.473	8.19742e-43	M_SC2	DYNLRB1
SNRPE	3.29217e-47	0.266368	0.155	0.369	9.83735e-43	M_SC2	SNRPE
TNFRSF141	6.89447e-47	0.293341	0.186	0.42	2.06014e-42	M_SC2	TNFRSF14
AIF11	7.4656e-47	1.05613	0.66	0.761	2.2308e-42	M_SC2	AIF1
RNMT	2.65113e-46	0.273743	0.164	0.381	7.92184e-42	M_SC2	RNMT
PSMC5	3.75908e-46	0.273584	0.155	0.366	1.12325e-41	M_SC2	PSMC5
NDUFB1	4.25198e-46	0.325572	0.226	0.488	1.27053e-41	M_SC2	NDUFB1
TMSB10	9.56143e-46	0.621605	0.958	0.987	2.85705e-41	M_SC2	TMSB10
CD41	3.1257e-45	0.253502	0.22	0.466	9.33989e-41	M_SC2	CD4
NDUFA1	3.55984e-45	0.35658	0.296	0.609	1.06372e-40	M_SC2	NDUFA1
PSME2	3.7068e-45	0.331262	0.307	0.607	1.10763e-40	M_SC2	PSME2
NEDD8	5.69294e-45	0.368608	0.258	0.545	1.70111e-40	M_SC2	NEDD8
SMCHD1	1.35215e-44	0.25227	0.253	0.519	4.04037e-40	M_SC2	SMCHD1
LSM3	1.83385e-44	0.272002	0.173	0.391	5.47974e-40	M_SC2	LSM3
CAPG1	2.05841e-44	0.290096	0.282	0.57	6.15073e-40	M_SC2	CAPG
SUMO3	1.60438e-43	0.323341	0.183	0.409	4.79403e-39	M_SC2	SUMO3
WASF2	3.89543e-43	0.269682	0.251	0.517	1.16399e-38	M_SC2	WASF2
UCP2	9.88929e-43	0.368756	0.227	0.473	2.95502e-38	M_SC2	UCP2
TMEM219	1.30061e-42	0.325021	0.193	0.423	3.88635e-38	M_SC2	TMEM219
DDX24	1.84119e-42	0.373591	0.344	0.679	5.50167e-38	M_SC2	DDX24
CAPZA21	2.26168e-42	0.32631	0.252	0.52	6.75812e-38	M_SC2	CAPZA2
TMEM259	3.53116e-42	0.3289	0.19	0.417	1.05515e-37	M_SC2	TMEM259
FXYD5	2.30742e-41	0.250476	0.286	0.577	6.89479e-37	M_SC2	FXYD5
XIST1	2.87766e-41	0.393609	0.376	0.722	8.59874e-37	M_SC2	XIST
BIRC6	3.31131e-41	0.279283	0.136	0.323	9.89452e-37	M_SC2	BIRC6
NENF	6.94317e-41	0.300254	0.172	0.382	2.07469e-36	M_SC2	NENF
IFIH1	1.12228e-40	0.315239	0.156	0.354	3.35349e-36	M_SC2	IFIH1
GTF3C6	2.02651e-40	0.28591	0.125	0.3	6.05541e-36	M_SC2	GTF3C6
FKBP8	2.10248e-40	0.330868	0.201	0.428	6.28242e-36	M_SC2	FKBP8
TRAPPC1	2.40057e-40	0.312299	0.165	0.368	7.17316e-36	M_SC2	TRAPPC1
TIMM8B	3.41193e-40	0.358995	0.135	0.318	1.01952e-35	M_SC2	TIMM8B
MRPL20	3.56556e-40	0.357521	0.173	0.382	1.06543e-35	M_SC2	MRPL20
NDUFB3	5.89976e-40	0.316679	0.161	0.358	1.76291e-35	M_SC2	NDUFB3
CHMP2A	1.36947e-39	0.44805	0.196	0.418	4.09212e-35	M_SC2	CHMP2A
XRN1	2.1058e-39	0.317718	0.134	0.314	6.29233e-35	M_SC2	XRN1
MDH2	2.20149e-39	0.253454	0.143	0.327	6.57828e-35	M_SC2	MDH2
BPTF	2.83935e-39	0.297618	0.192	0.405	8.48426e-35	M_SC2	BPTF
BANF1	3.05996e-39	0.282438	0.17	0.373	9.14348e-35	M_SC2	BANF1
NAA38	4.27391e-39	0.277687	0.118	0.287	1.27709e-34	M_SC2	NAA38
MTRNR2L12	6.70996e-39	1.51388	0.677	0.867	2.005e-34	M_SC2	MTRNR2L12
ATP5PD	7.07523e-39	0.445801	0.272	0.549	2.11415e-34	M_SC2	ATP5PD
LUC7L3	7.55923e-39	0.279249	0.221	0.455	2.25877e-34	M_SC2	LUC7L3
HMGN3	9.71082e-39	0.271565	0.168	0.366	2.90169e-34	M_SC2	HMGN3
MRPL54	1.09947e-38	0.410365	0.142	0.328	3.28533e-34	M_SC2	MRPL54
TMEM14C	1.9893e-38	0.31518	0.187	0.401	5.94422e-34	M_SC2	TMEM14C
ATP5PF	2.24548e-38	0.39371	0.286	0.58	6.70972e-34	M_SC2	ATP5PF
C19orf70	9.74341e-38	0.300773	0.111	0.273	2.91143e-33	M_SC2	C19orf70
MT-ATP6	1.08191e-37	0.764827	0.828	0.969	3.23286e-33	M_SC2	MT-ATP6
LAMTOR4	2.01806e-37	0.372272	0.283	0.566	6.03016e-33	M_SC2	LAMTOR4
DYNLT1	3.04273e-37	0.461683	0.189	0.398	9.09198e-33	M_SC2	DYNLT1
PRDX5	3.35954e-37	0.404966	0.217	0.449	1.00387e-32	M_SC2	PRDX5
FIBP	3.37015e-37	0.259672	0.101	0.254	1.00703e-32	M_SC2	FIBP
SLIRP	4.20613e-37	0.319816	0.157	0.345	1.25683e-32	M_SC2	SLIRP
CAPZB1	5.39267e-37	0.371167	0.341	0.666	1.61138e-32	M_SC2	CAPZB
BOD1L1	7.24172e-37	0.325858	0.185	0.392	2.1639e-32	M_SC2	BOD1L1
MGST3	8.41812e-37	0.406764	0.245	0.497	2.51542e-32	M_SC2	MGST3
AIMP1	8.95243e-37	0.259619	0.113	0.272	2.67507e-32	M_SC2	AIMP1
IFITM3	8.96145e-37	1.12627	0.699	0.784	2.67777e-32	M_SC2	IFITM3
PNISR	9.79555e-37	0.328351	0.297	0.579	2.92701e-32	M_SC2	PNISR
AES	1.39356e-36	0.376823	0.188	0.399	4.1641e-32	M_SC2	AES
REX1BD	1.57225e-36	0.341071	0.193	0.404	4.69804e-32	M_SC2	REX1BD
NT5C3A	1.671e-36	0.347389	0.133	0.303	4.99312e-32	M_SC2	NT5C3A
THOC7	1.94366e-36	0.260241	0.101	0.251	5.80784e-32	M_SC2	THOC7
TCF25	2.24502e-36	0.428449	0.294	0.58	6.70834e-32	M_SC2	TCF25
UQCR11	3.2403e-36	0.448829	0.274	0.552	9.68233e-32	M_SC2	UQCR11
H2AFY1	4.85899e-36	0.370095	0.343	0.663	1.45192e-31	M_SC2	H2AFY
KRTCAP2	5.25043e-36	0.296015	0.171	0.37	1.56888e-31	M_SC2	KRTCAP2
NDUFS7	5.39459e-36	0.320708	0.155	0.341	1.61196e-31	M_SC2	NDUFS7
PBRM1	5.78325e-36	0.277447	0.152	0.334	1.72809e-31	M_SC2	PBRM1
TNFSF13B1	1.40965e-35	0.288293	0.242	0.471	4.21217e-31	M_SC2	TNFSF13B
PHPT1	1.64753e-35	0.43048	0.215	0.441	4.923e-31	M_SC2	PHPT1
RBM5	2.62539e-35	0.303689	0.155	0.337	7.84493e-31	M_SC2	RBM5
COMT1	2.93713e-35	0.379762	0.233	0.47	8.77645e-31	M_SC2	COMT
PLEKHO11	3.37587e-35	0.371096	0.341	0.654	1.00874e-30	M_SC2	PLEKHO1
ATP5ME	3.66552e-35	0.442467	0.318	0.626	1.0953e-30	M_SC2	ATP5ME
USF21	4.3602e-35	0.282782	0.158	0.342	1.30287e-30	M_SC2	USF2
SPPL2A	4.52301e-35	0.288986	0.164	0.35	1.35152e-30	M_SC2	SPPL2A
CASP4	6.05098e-35	0.366274	0.161	0.343	1.80809e-30	M_SC2	CASP4
PHF11	6.59388e-35	0.303994	0.123	0.286	1.97032e-30	M_SC2	PHF11
C1QC1	7.10063e-35	1.39885	0.541	0.494	2.12174e-30	M_SC2	C1QC
CD991	7.32665e-35	0.322264	0.348	0.669	2.18928e-30	M_SC2	CD99
SRI	1.10334e-34	0.309196	0.146	0.321	3.29689e-30	M_SC2	SRI
IFI27L21	1.5667e-34	0.323114	0.159	0.341	4.68146e-30	M_SC2	IFI27L2
HELZ1	3.85273e-34	0.286968	0.132	0.295	1.15123e-29	M_SC2	HELZ
NDUFA13	4.04941e-34	0.358701	0.2	0.412	1.21e-29	M_SC2	NDUFA13
FIS1	5.18411e-34	0.376071	0.179	0.374	1.54906e-29	M_SC2	FIS1
POLR2L1	5.50947e-34	0.404332	0.293	0.571	1.64629e-29	M_SC2	POLR2L
STX71	7.4255e-34	0.291016	0.208	0.413	2.21881e-29	M_SC2	STX7
ARRB21	8.63361e-34	0.328395	0.242	0.476	2.57981e-29	M_SC2	ARRB2
PLCG2	1.71443e-33	2.73629	0.503	0.551	5.12287e-29	M_SC2	PLCG2
COX5B	2.08956e-33	0.315267	0.389	0.721	6.24382e-29	M_SC2	COX5B
THOC2	2.12624e-33	0.258014	0.13	0.29	6.35343e-29	M_SC2	THOC2
ATOX1	2.40716e-33	0.595791	0.318	0.6	7.19284e-29	M_SC2	ATOX1
NDUFAB1	3.23326e-33	0.31459	0.153	0.327	9.6613e-29	M_SC2	NDUFAB1
MT-ND5	3.24867e-33	1.08029	0.675	0.899	9.70736e-29	M_SC2	MT-ND5
TMEM230	3.57883e-33	0.319372	0.147	0.32	1.06939e-28	M_SC2	TMEM230
PDCD6	4.5598e-33	0.253889	0.148	0.317	1.36251e-28	M_SC2	PDCD6
ODF3B	7.0622e-33	0.354748	0.134	0.296	2.11026e-28	M_SC2	ODF3B
IFI271	1.2316e-32	1.0155	0.65	0.637	3.68015e-28	M_SC2	IFI27
SCARB21	1.40146e-32	0.261317	0.169	0.345	4.1877e-28	M_SC2	SCARB2
MXD4	1.88687e-32	0.288908	0.154	0.326	5.63815e-28	M_SC2	MXD4
SSBP1	3.03407e-32	0.380167	0.188	0.387	9.0661e-28	M_SC2	SSBP1
TLE4	3.41421e-32	0.33981	0.174	0.359	1.0202e-27	M_SC2	TLE4
DNM2	5.65474e-32	0.370553	0.152	0.324	1.68969e-27	M_SC2	DNM2
DPP7	7.16353e-32	0.511135	0.238	0.474	2.14054e-27	M_SC2	DPP7
PTMS	7.93014e-32	0.366708	0.337	0.632	2.3696e-27	M_SC2	PTMS
AP2S1	8.31795e-32	0.410259	0.32	0.621	2.48549e-27	M_SC2	AP2S1
ARHGAP45	8.65843e-32	0.291067	0.142	0.305	2.58722e-27	M_SC2	ARHGAP45
PRPF4B	8.65858e-32	0.3805	0.197	0.397	2.58727e-27	M_SC2	PRPF4B
RNF1301	1.1945e-31	0.302543	0.274	0.515	3.56928e-27	M_SC2	RNF130
LY961	1.76936e-31	0.451646	0.213	0.421	5.28701e-27	M_SC2	LY96
PSMB8	2.35978e-31	0.478745	0.21	0.42	7.05127e-27	M_SC2	PSMB8
TFEC	3.90775e-31	0.324172	0.187	0.373	1.16768e-26	M_SC2	TFEC
STAB11	5.51677e-31	1.40486	0.391	0.328	1.64847e-26	M_SC2	STAB1
TECR	5.69235e-31	0.313766	0.163	0.336	1.70093e-26	M_SC2	TECR
TBCB	9.17864e-31	0.301116	0.158	0.329	2.74267e-26	M_SC2	TBCB
SON	1.01233e-30	0.353365	0.411	0.769	3.02495e-26	M_SC2	SON
TMEM160	1.1198e-30	0.370667	0.164	0.338	3.34607e-26	M_SC2	TMEM160
DMXL11	1.37948e-30	0.274371	0.123	0.27	4.12202e-26	M_SC2	DMXL1
RNASE61	1.68468e-30	0.317791	0.224	0.43	5.03399e-26	M_SC2	RNASE6
NME3	3.74051e-30	0.313628	0.132	0.285	1.1177e-25	M_SC2	NME3
DRAM2	4.0542e-30	0.251289	0.115	0.258	1.21144e-25	M_SC2	DRAM2
DYNC1I2	4.15839e-30	0.271701	0.127	0.276	1.24257e-25	M_SC2	DYNC1I2
RNH1	6.53867e-30	0.378749	0.337	0.631	1.95382e-25	M_SC2	RNH1
CD811	9.91047e-30	0.470293	0.345	0.638	2.96135e-25	M_SC2	CD81
PEBP1	1.60265e-29	0.394551	0.279	0.531	4.78888e-25	M_SC2	PEBP1
PARVG	1.81051e-29	0.288949	0.127	0.275	5.40998e-25	M_SC2	PARVG
PER1	2.57627e-29	0.307046	0.15	0.312	7.69816e-25	M_SC2	PER1
IFNGR1	3.19765e-29	0.385466	0.213	0.414	9.5549e-25	M_SC2	IFNGR1
CSNK1G2	3.50629e-29	0.309865	0.125	0.271	1.04771e-24	M_SC2	CSNK1G2
ATRAID	4.29702e-29	0.265772	0.137	0.289	1.28399e-24	M_SC2	ATRAID
MT-ND11	4.96751e-29	0.79016	0.791	0.968	1.48434e-24	M_SC2	MT-ND1
LAMTOR2	5.66587e-29	0.446563	0.185	0.369	1.69302e-24	M_SC2	LAMTOR2
TIMP21	7.84358e-29	0.405253	0.291	0.541	2.34374e-24	M_SC2	TIMP2
TXNDC17	8.39656e-29	0.386492	0.16	0.325	2.50898e-24	M_SC2	TXNDC17
BMP2K1	8.5599e-29	0.277166	0.183	0.361	2.55778e-24	M_SC2	BMP2K
HEXA1	9.42434e-29	0.288348	0.193	0.377	2.81609e-24	M_SC2	HEXA
MPHOSPH8	1.75439e-28	0.377059	0.156	0.32	5.2423e-24	M_SC2	MPHOSPH8
SCP21	1.84517e-28	0.356362	0.185	0.366	5.51355e-24	M_SC2	SCP2
CTSA1	2.23343e-28	0.290542	0.12	0.259	6.67371e-24	M_SC2	CTSA
MVP	2.23615e-28	0.268187	0.114	0.253	6.68185e-24	M_SC2	MVP
NDUFB2	2.63033e-28	0.474771	0.297	0.567	7.8597e-24	M_SC2	NDUFB2
DDX17	3.17523e-28	0.425645	0.376	0.703	9.4879e-24	M_SC2	DDX17
CD841	3.18402e-28	0.254598	0.152	0.309	9.51418e-24	M_SC2	CD84
PCM1	3.65995e-28	0.34572	0.173	0.345	1.09363e-23	M_SC2	PCM1
MRPL57	4.22802e-28	0.361697	0.145	0.3	1.26337e-23	M_SC2	MRPL57
NDUFA4	4.42196e-28	0.385581	0.386	0.723	1.32133e-23	M_SC2	NDUFA4
ATRX	9.31466e-28	0.46577	0.238	0.457	2.78331e-23	M_SC2	ATRX
LY86	1.01157e-27	0.333055	0.141	0.294	3.02266e-23	M_SC2	LY86
CTSH1	1.23729e-27	0.375975	0.286	0.529	3.69716e-23	M_SC2	CTSH
STAT6	1.27871e-27	0.336066	0.15	0.307	3.8209e-23	M_SC2	STAT6
TMBIM4	1.38755e-27	0.34625	0.186	0.364	4.14613e-23	M_SC2	TMBIM4
SH3BGRL	1.93942e-27	0.415016	0.364	0.686	5.79518e-23	M_SC2	SH3BGRL
FKBP5	1.99955e-27	0.429497	0.128	0.271	5.97486e-23	M_SC2	FKBP5
EID1	2.23053e-27	0.424335	0.251	0.476	6.66505e-23	M_SC2	EID1
TTC3	3.34624e-27	0.330604	0.157	0.315	9.99891e-23	M_SC2	TTC3
MRPS18C	4.10707e-27	0.449066	0.149	0.305	1.22723e-22	M_SC2	MRPS18C
PSMB9	4.28435e-27	0.581209	0.276	0.512	1.28021e-22	M_SC2	PSMB9
NDUFA3	4.35408e-27	0.500405	0.188	0.368	1.30104e-22	M_SC2	NDUFA3
CYB5A	4.70635e-27	0.341911	0.117	0.25	1.4063e-22	M_SC2	CYB5A
FKBP1A	5.13618e-27	0.448975	0.277	0.524	1.53474e-22	M_SC2	FKBP1A
HCK	5.88539e-27	0.351937	0.153	0.309	1.75861e-22	M_SC2	HCK
PILRA1	7.33601e-27	0.255047	0.144	0.289	2.19207e-22	M_SC2	PILRA
MAML2	1.05254e-26	0.351495	0.121	0.258	3.14508e-22	M_SC2	MAML2
SCAMP2	1.33352e-26	0.334403	0.134	0.277	3.9847e-22	M_SC2	SCAMP2
NDUFC2	1.3383e-26	0.41168	0.185	0.361	3.99896e-22	M_SC2	NDUFC2
TRIM22	2.14416e-26	0.442988	0.234	0.443	6.40695e-22	M_SC2	TRIM22
LGALS9	2.21252e-26	0.551182	0.27	0.512	6.61122e-22	M_SC2	LGALS9
PEPD1	3.21406e-26	0.292189	0.133	0.271	9.60394e-22	M_SC2	PEPD
USP15	3.23521e-26	0.472001	0.266	0.497	9.66713e-22	M_SC2	USP15
CCDC85B	3.28354e-26	0.450391	0.207	0.396	9.81153e-22	M_SC2	CCDC85B
ARL6IP4	4.95887e-26	0.494667	0.323	0.607	1.48176e-21	M_SC2	ARL6IP4
U2SURP	5.65358e-26	0.322042	0.17	0.331	1.68935e-21	M_SC2	U2SURP
GMFG	6.62216e-26	0.478416	0.292	0.543	1.97877e-21	M_SC2	GMFG
MLEC	1.29759e-25	0.259881	0.138	0.279	3.87732e-21	M_SC2	MLEC
RBCK1	1.37052e-25	0.37447	0.126	0.263	4.09524e-21	M_SC2	RBCK1
CCNL1	1.38804e-25	0.457094	0.415	0.75	4.14759e-21	M_SC2	CCNL1
DBNL	1.50766e-25	0.348158	0.136	0.277	4.50505e-21	M_SC2	DBNL
ARHGAP30	3.05704e-25	0.258688	0.121	0.251	9.13475e-21	M_SC2	ARHGAP30
ITGB21	4.42657e-25	0.345858	0.309	0.563	1.3227e-20	M_SC2	ITGB2
BAZ2B	6.56485e-25	0.343378	0.141	0.284	1.96164e-20	M_SC2	BAZ2B
DRAP1	6.60052e-25	0.566795	0.351	0.645	1.9723e-20	M_SC2	DRAP1
SYK1	9.0889e-25	0.344866	0.136	0.277	2.71585e-20	M_SC2	SYK
AKR1A1	1.4314e-24	0.479637	0.225	0.426	4.27718e-20	M_SC2	AKR1A1
NDUFC1	1.49215e-24	0.445126	0.143	0.286	4.45871e-20	M_SC2	NDUFC1
RNASE11	1.53456e-24	1.22338	0.525	0.464	4.58541e-20	M_SC2	RNASE1
LMO2	2.11705e-24	0.333703	0.149	0.294	6.32597e-20	M_SC2	LMO2
RBX1	2.42068e-24	0.552589	0.338	0.628	7.23325e-20	M_SC2	RBX1
RERE	3.92184e-24	0.320866	0.124	0.256	1.17189e-19	M_SC2	RERE
EPS15	4.61602e-24	0.369248	0.145	0.289	1.37931e-19	M_SC2	EPS15
DOCK8	7.28741e-24	0.356772	0.13	0.262	2.17755e-19	M_SC2	DOCK8
VSIR	7.45905e-24	0.407046	0.193	0.362	2.22884e-19	M_SC2	VSIR
GTF2I	8.59747e-24	0.334113	0.178	0.337	2.56901e-19	M_SC2	GTF2I
SSB	1.05413e-23	0.562713	0.228	0.425	3.14983e-19	M_SC2	SSB
MRPL41	1.31993e-23	0.515671	0.194	0.369	3.94407e-19	M_SC2	MRPL41
LGALS21	1.4402e-23	0.424062	0.235	0.419	4.30348e-19	M_SC2	LGALS2
RBPJ	2.20147e-23	0.566188	0.322	0.591	6.57821e-19	M_SC2	RBPJ
CORO1A	4.17148e-23	0.464558	0.237	0.432	1.24648e-18	M_SC2	CORO1A
ELOB	5.12951e-23	0.478182	0.375	0.688	1.53275e-18	M_SC2	ELOB
SERPINB6	5.85524e-23	0.498385	0.199	0.375	1.7496e-18	M_SC2	SERPINB6
DDX18	6.27336e-23	0.365616	0.194	0.358	1.87454e-18	M_SC2	DDX18
PRMT2	6.58497e-23	0.42602	0.18	0.341	1.96766e-18	M_SC2	PRMT2
ADPGK	1.8039e-22	0.332537	0.14	0.275	5.39023e-18	M_SC2	ADPGK
ORMDL1	2.16741e-22	0.430583	0.149	0.29	6.47644e-18	M_SC2	ORMDL1
SENP6	2.57312e-22	0.392349	0.148	0.287	7.68875e-18	M_SC2	SENP6
EPSTI1	2.5772e-22	0.489192	0.262	0.463	7.70093e-18	M_SC2	EPSTI1
GSTK1	2.87864e-22	0.532824	0.234	0.435	8.60167e-18	M_SC2	GSTK1
RB11	3.81834e-22	0.458836	0.234	0.419	1.14096e-17	M_SC2	RB1
BLVRA	5.11796e-22	0.40576	0.146	0.283	1.5293e-17	M_SC2	BLVRA
AAK1	5.99998e-22	0.495491	0.17	0.322	1.79286e-17	M_SC2	AAK1
TCIRG11	6.1113e-22	0.349088	0.134	0.263	1.82612e-17	M_SC2	TCIRG1
CLEC7A1	6.70493e-22	0.36809	0.244	0.435	2.0035e-17	M_SC2	CLEC7A
NDUFB7	8.28144e-22	0.51414	0.211	0.391	2.47458e-17	M_SC2	NDUFB7
CKLF	9.73668e-22	0.270667	0.139	0.269	2.90942e-17	M_SC2	CKLF
LAMTOR1	1.75007e-21	0.483047	0.205	0.378	5.22939e-17	M_SC2	LAMTOR1
SMARCA2	3.16242e-21	0.292154	0.133	0.258	9.44964e-17	M_SC2	SMARCA2
IER2	3.87067e-21	0.283815	0.419	0.689	1.15659e-16	M_SC2	IER2
ADAR	4.49018e-21	0.516276	0.212	0.385	1.34171e-16	M_SC2	ADAR
IL18	4.95159e-21	0.358498	0.151	0.286	1.47958e-16	M_SC2	IL18
CALM31	5.03991e-21	0.591404	0.288	0.515	1.50597e-16	M_SC2	CALM3
GGA11	5.22487e-21	0.334403	0.135	0.261	1.56124e-16	M_SC2	GGA1
BDP1	7.9506e-21	0.392786	0.134	0.258	2.37572e-16	M_SC2	BDP1
ARHGDIB	8.69705e-21	0.491163	0.322	0.571	2.59876e-16	M_SC2	ARHGDIB
TTYH31	8.82529e-21	0.321308	0.202	0.358	2.63708e-16	M_SC2	TTYH3
UQCR10	2.15775e-20	0.65503	0.318	0.571	6.44759e-16	M_SC2	UQCR10
LILRB2	2.27301e-20	0.438673	0.204	0.365	6.79198e-16	M_SC2	LILRB2
LAP3	2.72819e-20	0.61863	0.299	0.533	8.15209e-16	M_SC2	LAP3
SETX	3.09628e-20	0.558407	0.221	0.399	9.25201e-16	M_SC2	SETX
ARPC51	3.16819e-20	0.31176	0.439	0.761	9.46688e-16	M_SC2	ARPC5
C4orf48	3.54651e-20	0.508665	0.197	0.357	1.05973e-15	M_SC2	C4orf48
LIMD2	3.70269e-20	0.414722	0.168	0.31	1.1064e-15	M_SC2	LIMD2
CRYAB	8.31821e-20	0.4942	0.139	0.265	2.48556e-15	M_SC2	CRYAB
MS4A6A1	9.24204e-20	0.95866	0.541	0.619	2.76162e-15	M_SC2	MS4A6A
ATP5MF	1.33224e-19	0.579368	0.327	0.586	3.98088e-15	M_SC2	ATP5MF
ARPC1B	1.42405e-19	0.544105	0.319	0.57	4.25519e-15	M_SC2	ARPC1B
RBM6	1.62055e-19	0.398566	0.142	0.268	4.84236e-15	M_SC2	RBM6
FUS1	1.99748e-19	0.393304	0.418	0.726	5.96867e-15	M_SC2	FUS
WASHC41	2.11979e-19	0.360856	0.156	0.289	6.33416e-15	M_SC2	WASHC4
RPS27L	2.30349e-19	0.439758	0.398	0.678	6.88305e-15	M_SC2	RPS27L
BLOC1S1	5.04244e-19	0.627114	0.273	0.492	1.50673e-14	M_SC2	BLOC1S1
CD46	6.7248e-19	0.423995	0.196	0.351	2.00944e-14	M_SC2	CD46
NMI	8.39155e-19	0.477	0.134	0.254	2.50748e-14	M_SC2	NMI
JAML	9.84885e-19	0.385182	0.182	0.328	2.94294e-14	M_SC2	JAML
SP100	3.80166e-18	0.493443	0.206	0.366	1.13597e-13	M_SC2	SP100
TNRC6B	5.1676e-18	0.296546	0.175	0.31	1.54413e-13	M_SC2	TNRC6B
EHBP1L1	6.32339e-18	0.482097	0.171	0.31	1.88949e-13	M_SC2	EHBP1L1
MLXIP1	7.3245e-18	0.344935	0.142	0.26	2.18863e-13	M_SC2	MLXIP
TSPO	1.50488e-17	0.407857	0.371	0.645	4.49673e-13	M_SC2	TSPO
GAA1	2.1782e-17	0.407881	0.155	0.277	6.50867e-13	M_SC2	GAA
MT-ND4	2.48945e-17	0.579147	0.792	0.971	7.43871e-13	M_SC2	MT-ND4
CMTM31	5.1288e-17	0.269384	0.142	0.253	1.53254e-12	M_SC2	CMTM3
C1orf162	5.76324e-17	0.54696	0.266	0.455	1.72211e-12	M_SC2	C1orf162
MT-ND31	6.21932e-17	0.599053	0.788	0.957	1.8584e-12	M_SC2	MT-ND3
IGFBP7	8.15955e-17	0.725978	0.206	0.364	2.43815e-12	M_SC2	IGFBP7
PLXNB21	9.21006e-17	0.332038	0.163	0.289	2.75206e-12	M_SC2	PLXNB2
MT-CYB1	1.56706e-16	0.577289	0.774	0.944	4.68252e-12	M_SC2	MT-CYB
MEF2A	1.64252e-16	0.605803	0.23	0.404	4.90801e-12	M_SC2	MEF2A
RNASET2	1.68403e-16	0.530439	0.358	0.611	5.03204e-12	M_SC2	RNASET2
MACF1	3.73033e-16	0.687736	0.238	0.41	1.11466e-11	M_SC2	MACF1
NCKAP1L1	4.09025e-16	0.548123	0.237	0.409	1.22221e-11	M_SC2	NCKAP1L
HLA-DMB	4.62104e-16	0.426442	0.366	0.631	1.38081e-11	M_SC2	HLA-DMB
SPI1	4.73154e-16	0.461928	0.388	0.673	1.41383e-11	M_SC2	SPI1
MYCBP2	6.07245e-16	0.55797	0.182	0.319	1.81451e-11	M_SC2	MYCBP2
CD141	8.47042e-16	1.09246	0.392	0.382	2.53105e-11	M_SC2	CD14
CEBPD1	1.57469e-15	0.366601	0.403	0.644	4.70532e-11	M_SC2	CEBPD
MTSS11	1.83034e-15	0.429354	0.191	0.325	5.46924e-11	M_SC2	MTSS1
SIGLEC11	2.10595e-15	1.32664	0.303	0.276	6.2928e-11	M_SC2	SIGLEC1
HCST1	2.13493e-15	0.542093	0.391	0.653	6.37937e-11	M_SC2	HCST
SRGAP2	3.49955e-15	0.525452	0.144	0.257	1.0457e-10	M_SC2	SRGAP2
SP110	4.417e-15	0.54164	0.187	0.32	1.31984e-10	M_SC2	SP110
MYO5A1	7.4791e-15	0.394675	0.169	0.289	2.23483e-10	M_SC2	MYO5A
BST2	7.95782e-15	0.440794	0.41	0.69	2.37787e-10	M_SC2	BST2
MIS18BP1	9.77002e-15	0.439503	0.168	0.286	2.91938e-10	M_SC2	MIS18BP1
EMB1	1.08227e-14	0.455687	0.185	0.312	3.23393e-10	M_SC2	EMB
PKN2	1.1794e-14	0.473749	0.147	0.26	3.52417e-10	M_SC2	PKN2
LGMN1	1.45096e-14	0.349707	0.429	0.669	4.33561e-10	M_SC2	LGMN
COX6C	2.17047e-14	0.516798	0.411	0.709	6.48558e-10	M_SC2	COX6C
CD302	2.73238e-14	0.382566	0.188	0.314	8.16463e-10	M_SC2	CD302
ANXA41	4.86407e-14	0.525168	0.17	0.292	1.45343e-09	M_SC2	ANXA4
SELENOP1	5.99571e-14	0.808768	0.492	0.449	1.79158e-09	M_SC2	SELENOP
ATP5IF1	1.69182e-13	0.647859	0.279	0.472	5.05532e-09	M_SC2	ATP5IF1
SNX21	1.76311e-13	0.564717	0.252	0.421	5.26835e-09	M_SC2	SNX2
KCTD121	2.12357e-13	0.281413	0.247	0.386	6.34544e-09	M_SC2	KCTD12
UBE2L6	2.05062e-12	0.669204	0.177	0.297	6.12746e-08	M_SC2	UBE2L6
LST11	2.40068e-12	0.518795	0.336	0.544	7.17348e-08	M_SC2	LST1
BLVRB1	3.44562e-12	0.525227	0.369	0.593	1.02959e-07	M_SC2	BLVRB
LAIR11	3.45757e-12	0.394049	0.153	0.254	1.03316e-07	M_SC2	LAIR1
IGSF61	6.03184e-12	0.532899	0.216	0.345	1.80237e-07	M_SC2	IGSF6
LGALS3BP1	8.88354e-12	0.600939	0.218	0.349	2.65449e-07	M_SC2	LGALS3BP
MT-ND4L	1.16167e-11	0.96329	0.57	0.764	3.4712e-07	M_SC2	MT-ND4L
SNRNP70	1.26735e-11	0.663138	0.233	0.388	3.78697e-07	M_SC2	SNRNP70
MT-CO2	1.36541e-11	0.524987	0.832	0.979	4.07999e-07	M_SC2	MT-CO2
N4BP2L2	1.38173e-11	0.654086	0.296	0.488	4.12875e-07	M_SC2	N4BP2L2
EIF2AK2	1.4556e-11	0.592073	0.193	0.316	4.34947e-07	M_SC2	EIF2AK2
MSR11	2.65476e-11	0.371342	0.237	0.368	7.93269e-07	M_SC2	MSR1
MBNL1	6.72219e-11	0.562092	0.379	0.632	2.00866e-06	M_SC2	MBNL1
IFITM1	7.21067e-11	0.674727	0.153	0.254	2.15462e-06	M_SC2	IFITM1
HCLS1	1.02134e-10	0.634364	0.296	0.483	3.05187e-06	M_SC2	HCLS1
MT-CO3	1.08048e-10	0.549175	0.778	0.957	3.22857e-06	M_SC2	MT-CO3
CYTH41	1.16278e-10	0.6262	0.209	0.338	3.4745e-06	M_SC2	CYTH4
ZEB21	1.64722e-10	0.405088	0.452	0.688	4.92206e-06	M_SC2	ZEB2
NKTR	2.55379e-10	0.598615	0.208	0.333	7.63097e-06	M_SC2	NKTR
NPC21	3.89562e-10	0.415268	0.483	0.799	1.16405e-05	M_SC2	NPC2
PTPRC	4.42689e-10	0.425018	0.449	0.73	1.3228e-05	M_SC2	PTPRC
SERPING11	4.67669e-10	0.592485	0.273	0.425	1.39744e-05	M_SC2	SERPING1
KLF21	4.99876e-10	0.277242	0.244	0.364	1.49368e-05	M_SC2	KLF2
VPS13C	5.3727e-10	0.663062	0.248	0.401	1.60542e-05	M_SC2	VPS13C
AKAP9	1.11578e-09	0.594132	0.247	0.391	3.33407e-05	M_SC2	AKAP9
DUSP61	1.43037e-09	0.308177	0.21	0.311	4.2741e-05	M_SC2	DUSP6
STAT1	1.91749e-09	0.725797	0.258	0.411	5.72965e-05	M_SC2	STAT1
IFITM2	3.80224e-09	0.358685	0.438	0.684	0.000113615	M_SC2	IFITM2
CHD9	5.63211e-09	0.514397	0.163	0.255	0.000168293	M_SC2	CHD9
PYCARD	5.68957e-09	0.746083	0.303	0.491	0.00017001	M_SC2	PYCARD
MYL12A	6.652e-09	0.404845	0.523	0.819	0.000198768	M_SC2	MYL12A
CLEC10A1	8.46008e-09	0.36863	0.194	0.292	0.000252796	M_SC2	CLEC10A
S100A6	1.19084e-08	0.457152	0.834	0.955	0.000355836	M_SC2	S100A6
RNF213	1.72396e-08	1.38119	0.398	0.462	0.000515137	M_SC2	RNF213
FCGRT1	8.60786e-08	0.884191	0.554	0.732	0.00257212	M_SC2	FCGRT
GRK2	9.21917e-08	0.622342	0.216	0.332	0.00275478	M_SC2	GRK2
TSPAN41	9.63946e-08	0.525823	0.176	0.267	0.00288037	M_SC2	TSPAN4
FYB11	1.01537e-07	0.598705	0.252	0.384	0.00303401	M_SC2	FYB1
S100A42	1.02728e-07	0.597786	0.697	0.853	0.00306962	M_SC2	S100A4
FOSB1	1.19197e-07	0.399821	0.431	0.63	0.00356171	M_SC2	FOSB
CD681	1.96497e-07	0.469988	0.466	0.699	0.00587153	M_SC2	CD68
MPEG11	2.22692e-07	0.500182	0.283	0.422	0.00665426	M_SC2	MPEG1
GSN	5.69279e-07	0.502358	0.403	0.643	0.0170106	M_SC2	GSN
IGKC	8.29884e-07	1.10404	0.237	0.33	0.0247978	M_SC2	IGKC
CCL21	1.08147e-06	0.527107	0.236	0.344	0.0323153	M_SC2	CCL2
MDM4	1.26278e-06	0.562971	0.214	0.32	0.0377332	M_SC2	MDM4
FCGR2B1	1.63621e-06	0.466077	0.237	0.341	0.0488915	M_SC2	FCGR2B
ITM2B1	2.76487e-06	0.732716	0.639	0.865	0.082617	M_SC2	ITM2B
ARHGAP181	3.17009e-06	0.553583	0.308	0.457	0.0947256	M_SC2	ARHGAP18
SNX61	3.20103e-06	0.713099	0.331	0.519	0.0956501	M_SC2	SNX6
MS4A71	5.69994e-06	0.32639	0.381	0.537	0.17032	M_SC2	MS4A7
NCF41	5.82456e-06	0.626762	0.23	0.337	0.174044	M_SC2	NCF4
GAS61	7.07784e-06	0.658078	0.246	0.366	0.211493	M_SC2	GAS6
STAT2	7.87008e-06	0.644629	0.173	0.254	0.235166	M_SC2	STAT2
NCF1	1.29672e-05	0.569723	0.224	0.318	0.387472	M_SC2	NCF1
TMEM176B1	1.48131e-05	0.751832	0.176	0.255	0.442629	M_SC2	TMEM176B
CST3	3.58591e-05	0.486545	0.897	0.96	1	M_SC2	CST3
MAF1	3.75223e-05	0.828806	0.295	0.299	1	M_SC2	MAF
MT-ATP8	5.94966e-05	0.64234	0.205	0.294	1	M_SC2	MT-ATP8
AP2A21	6.04294e-05	0.616021	0.178	0.254	1	M_SC2	AP2A2
UNC93B11	7.02079e-05	0.625159	0.231	0.331	1	M_SC2	UNC93B1
PLXND11	7.92439e-05	0.639798	0.204	0.29	1	M_SC2	PLXND1
HNMT1	7.97672e-05	0.645482	0.202	0.29	1	M_SC2	HNMT
TXNIP	8.17082e-05	0.866963	0.419	0.499	1	M_SC2	TXNIP
AHNAK1	0.00013434	0.597816	0.501	0.769	1	M_SC2	AHNAK
RGL11	0.00016714	0.551281	0.225	0.314	1	M_SC2	RGL1
DAB21	0.000225653	0.930053	0.413	0.481	1	M_SC2	DAB2
PLTP1	0.000228981	0.45021	0.281	0.375	1	M_SC2	PLTP
VAMP5	0.000234782	0.885449	0.214	0.306	1	M_SC2	VAMP5
MYO1F	0.000271481	0.639338	0.177	0.25	1	M_SC2	MYO1F
SAMHD1	0.0004464	0.986358	0.32	0.365	1	M_SC2	SAMHD1
CTSD1	0.000481339	0.445623	0.425	0.571	1	M_SC2	CTSD
PSAP1	0.000511735	0.399475	0.684	0.846	1	M_SC2	PSAP
MEF2C	0.000668034	0.94637	0.346	0.402	1	M_SC2	MEF2C
NRP11	0.000829909	0.523196	0.186	0.252	1	M_SC2	NRP1
NAGK	0.00104082	0.846059	0.286	0.416	1	M_SC2	NAGK
S100A112	0.00109569	0.56704	0.696	0.871	1	M_SC2	S100A11
CYBB1	0.00109841	0.602754	0.31	0.436	1	M_SC2	CYBB
ARHGAP41	0.00173424	0.763603	0.215	0.3	1	M_SC2	ARHGAP4
ZFP36L21	0.00201674	0.415825	0.423	0.576	1	M_SC2	ZFP36L2
CD1631	0.00329824	0.861474	0.346	0.388	1	M_SC2	CD163
OAS1	0.0037405	0.761793	0.189	0.258	1	M_SC2	OAS1
MAFB1	0.00471248	0.304197	0.357	0.46	1	M_SC2	MAFB
ACTB	0.00524638	0.329936	0.856	0.967	1	M_SC2	ACTB
CXCL14	0.00534949	0.945629	0.189	0.258	1	M_SC2	CXCL14
MNDA	0.00583695	0.836354	0.311	0.447	1	M_SC2	MNDA
TYROBP2	0.00674142	0.566118	0.655	0.847	1	M_SC2	TYROBP
FOLR21	0.00755597	1.05475	0.331	0.365	1	M_SC2	FOLR2
DMXL21	0.00785653	0.667494	0.233	0.309	1	M_SC2	DMXL2
GZMB	0	3.39668	0.556	0.024	0	M_SC3	GZMB
JCHAIN	0	2.54778	0.585	0.027	0	M_SC3	JCHAIN
IGKC1	0	2.49785	0.77	0.242	0	M_SC3	IGKC
IGHM	0	2.21588	0.515	0.049	0	M_SC3	IGHM
HERPUD1	0	2.20922	0.849	0.619	0	M_SC3	HERPUD1
SPIB	0	2.13149	0.556	0.104	0	M_SC3	SPIB
MAP1A	0	2.03402	0.516	0.027	0	M_SC3	MAP1A
ALOX5AP	0	1.98182	0.632	0.199	0	M_SC3	ALOX5AP
TCF4	0	1.97941	0.734	0.361	0	M_SC3	TCF4
CCDC50	0	1.7972	0.652	0.271	0	M_SC3	CCDC50
IL3RA	0	1.78376	0.584	0.212	0	M_SC3	IL3RA
TSPAN13	0	1.75487	0.551	0.093	0	M_SC3	TSPAN13
IRF4	0	1.68794	0.574	0.168	0	M_SC3	IRF4
SLC15A4	0	1.68245	0.582	0.198	0	M_SC3	SLC15A4
POLB	0	1.60316	0.519	0.093	0	M_SC3	POLB
PLAC8	0	1.50311	0.557	0.107	0	M_SC3	PLAC8
LINC00996	0	1.28633	0.331	0.023	0	M_SC3	LINC00996
C12orf75	0	1.27052	0.481	0.101	0	M_SC3	C12orf75
MALAT1	0	1.23343	0.996	0.982	0	M_SC3	MALAT1
SCT	0	1.22055	0.367	0.009	0	M_SC3	SCT
MZB1	0	1.14215	0.398	0.01	0	M_SC3	MZB1
MYBL2	0	1.13324	0.324	0.015	0	M_SC3	MYBL2
SEL1L3	0	1.12575	0.411	0.049	0	M_SC3	SEL1L3
PLD4	0	1.06994	0.438	0.082	0	M_SC3	PLD4
NEK8	0	1.03768	0.319	0.017	0	M_SC3	NEK8
CLIC3	0	0.976533	0.258	0.016	0	M_SC3	CLIC3
ZFAT	0	0.875759	0.286	0.017	0	M_SC3	ZFAT
ST6GALNAC4	0	0.817609	0.351	0.048	0	M_SC3	ST6GALNAC4
SMPD3	0	0.781832	0.264	0.008	0	M_SC3	SMPD3
LILRA4	0	0.692412	0.284	0.023	0	M_SC3	LILRA4
CLEC4C	0	0.674606	0.26	0.025	0	M_SC3	CLEC4C
NKG7	1.21218e-302	0.675459	0.303	0.042	3.6221e-298	M_SC3	NKG7
SELL	1.89659e-291	0.862692	0.395	0.084	5.66719e-287	M_SC3	SELL
TPM2	4.03382e-281	1.00299	0.394	0.088	1.20535e-276	M_SC3	TPM2
TUT4	4.30525e-276	0.880863	0.433	0.106	1.28645e-271	M_SC3	TUT4
HIST1H1C	1.10123e-254	2.28055	0.513	0.192	3.29057e-250	M_SC3	HIST1H1C
SMC6	3.88368e-247	0.927432	0.363	0.084	1.16048e-242	M_SC3	SMC6
NUCB2	1.54755e-239	0.892091	0.425	0.121	4.62425e-235	M_SC3	NUCB2
HSP90B1	2.88136e-239	2.32964	0.804	0.7	8.6098e-235	M_SC3	HSP90B1
LTB	2.09746e-227	1.24818	0.396	0.109	6.26742e-223	M_SC3	LTB
RUBCN	1.2592e-217	1.04234	0.48	0.177	3.76261e-213	M_SC3	RUBCN
TRAF4	9.29542e-212	1.00731	0.477	0.181	2.77756e-207	M_SC3	TRAF4
P2RY6	3.34024e-208	0.715001	0.328	0.077	9.98098e-204	M_SC3	P2RY6
OFD1	4.79671e-202	1.13515	0.509	0.209	1.43331e-197	M_SC3	OFD1
HVCN1	6.92905e-201	0.823387	0.398	0.121	2.07047e-196	M_SC3	HVCN1
IRF7	4.83387e-193	1.69983	0.646	0.402	1.44441e-188	M_SC3	IRF7
SPCS1	5.29836e-192	1.36761	0.633	0.412	1.5832e-187	M_SC3	SPCS1
ALG2	2.85084e-191	0.955691	0.447	0.17	8.5186e-187	M_SC3	ALG2
FYTTD1	3.51832e-184	1.14612	0.568	0.301	1.05131e-179	M_SC3	FYTTD1
BCL11A	1.38396e-182	1.07758	0.467	0.186	4.13541e-178	M_SC3	BCL11A
RHOH	2.27574e-177	0.710913	0.288	0.069	6.80014e-173	M_SC3	RHOH
HIST1H2AC	2.13584e-175	1.3329	0.454	0.179	6.3821e-171	M_SC3	HIST1H2AC
SEC61B	9.85164e-174	1.89844	0.733	0.679	2.94377e-169	M_SC3	SEC61B
RPS12	3.6887e-165	0.810897	0.951	0.96	1.10222e-160	M_SC3	RPS12
CD2AP	9.89232e-164	0.762523	0.426	0.162	2.95593e-159	M_SC3	CD2AP
GNL3	5.76767e-163	0.979598	0.508	0.239	1.72344e-158	M_SC3	GNL3
FCHSD2	1.30689e-162	0.928412	0.474	0.206	3.90513e-158	M_SC3	FCHSD2
CD69	1.27675e-158	1.55105	0.398	0.145	3.81505e-154	M_SC3	CD69
PTGDS	7.68504e-157	2.60596	0.455	0.201	2.29637e-152	M_SC3	PTGDS
SEPHS1	2.42797e-154	0.687193	0.275	0.073	7.25502e-150	M_SC3	SEPHS1
LMAN1	9.37228e-154	0.896779	0.449	0.195	2.80053e-149	M_SC3	LMAN1
LAGE3	1.68304e-153	1.27908	0.508	0.259	5.02909e-149	M_SC3	LAGE3
IKZF1	1.06775e-150	1.0828	0.541	0.285	3.19053e-146	M_SC3	IKZF1
SRSF7	1.25509e-150	1.34346	0.789	0.603	3.75035e-146	M_SC3	SRSF7
NOP58	4.03508e-146	0.89697	0.544	0.284	1.20572e-141	M_SC3	NOP58
CSF2RB	3.66033e-144	0.944359	0.449	0.202	1.09374e-139	M_SC3	CSF2RB
TSPYL2	5.90165e-143	1.11104	0.665	0.416	1.76347e-138	M_SC3	TSPYL2
RPS8	6.20041e-143	0.730595	0.933	0.914	1.85275e-138	M_SC3	RPS8
SEMA7A	8.48403e-141	0.883258	0.319	0.106	2.53511e-136	M_SC3	SEMA7A
ITM2C	1.54791e-140	0.798228	0.452	0.198	4.62531e-136	M_SC3	ITM2C
PAG1	5.89034e-137	0.944684	0.43	0.187	1.76009e-132	M_SC3	PAG1
BCL7A	2.15165e-135	0.521355	0.277	0.08	6.42934e-131	M_SC3	BCL7A
C12orf45	4.17506e-134	1.20594	0.523	0.283	1.24755e-129	M_SC3	C12orf45
SLC7A5	3.20373e-133	1.18757	0.501	0.262	9.57306e-129	M_SC3	SLC7A5
CCDC186	3.44632e-133	0.829099	0.395	0.161	1.0298e-128	M_SC3	CCDC186
INPP4A	1.19053e-130	0.588042	0.287	0.088	3.55741e-126	M_SC3	INPP4A
REL1	8.84212e-130	0.933627	0.872	0.755	2.64211e-125	M_SC3	REL
CYB561A3	2.01311e-126	0.696311	0.357	0.138	6.01538e-122	M_SC3	CYB561A3
PNISR1	2.47114e-124	0.793781	0.702	0.504	7.38401e-120	M_SC3	PNISR
DCK	1.73431e-123	0.594122	0.371	0.151	5.18228e-119	M_SC3	DCK
HIST1H1D	3.52695e-121	0.797416	0.278	0.089	1.05389e-116	M_SC3	HIST1H1D
CCR71	8.66967e-120	1.44525	0.585	0.335	2.59058e-115	M_SC3	CCR7
UGCG	8.81885e-120	1.13631	0.574	0.364	2.63516e-115	M_SC3	UGCG
CYFIP2	1.13003e-118	0.483255	0.263	0.082	3.37665e-114	M_SC3	CYFIP2
IFI44L	2.89766e-118	0.736824	0.668	0.408	8.65848e-114	M_SC3	IFI44L
ABCE1	9.39639e-118	0.627209	0.376	0.156	2.80773e-113	M_SC3	ABCE1
RPS27	3.02813e-116	0.674245	0.963	0.971	9.04834e-112	M_SC3	RPS27
CLECL1	9.94463e-115	0.983746	0.398	0.183	2.97156e-110	M_SC3	CLECL1
RPS27A	1.27462e-114	0.629841	0.923	0.927	3.80868e-110	M_SC3	RPS27A
TAF1D	7.47179e-114	0.865134	0.697	0.5	2.23264e-109	M_SC3	TAF1D
BLNK	7.7844e-114	0.473614	0.256	0.077	2.32606e-109	M_SC3	BLNK
LDHB	8.00462e-114	0.642151	0.506	0.274	2.39186e-109	M_SC3	LDHB
DDX21	1.08212e-113	0.790097	0.694	0.503	3.23349e-109	M_SC3	DDX21
NFX1	2.05344e-113	0.493348	0.281	0.093	6.13588e-109	M_SC3	NFX1
CLEC2D	9.77282e-113	0.887973	0.382	0.161	2.92022e-108	M_SC3	CLEC2D
HSP90AA1	4.89017e-112	1.22564	0.987	0.956	1.46123e-107	M_SC3	HSP90AA1
H1FX	6.12687e-112	1.5925	0.607	0.451	1.83077e-107	M_SC3	H1FX
LILRB4	2.05473e-110	0.894732	0.539	0.301	6.13973e-106	M_SC3	LILRB4
GPR65	3.49868e-109	0.664438	0.391	0.174	1.04544e-104	M_SC3	GPR65
RPS11	4.64022e-109	0.552788	0.895	0.906	1.38654e-104	M_SC3	RPS11
SLC20A1	1.10826e-108	1.35795	0.553	0.342	3.31158e-104	M_SC3	SLC20A1
RPL13A	1.61746e-108	0.651671	0.905	0.891	4.83312e-104	M_SC3	RPL13A
RPL37	1.18301e-105	0.655163	0.947	0.942	3.53497e-101	M_SC3	RPL37
RPS15A	2.43683e-105	0.569696	0.916	0.913	7.28148e-101	M_SC3	RPS15A
GRAMD1B	6.74753e-103	0.552413	0.273	0.094	2.01623e-98	M_SC3	GRAMD1B
HIST1H4C	4.31549e-102	1.01243	0.512	0.299	1.28951e-97	M_SC3	HIST1H4C
HIST1H2BC	4.86907e-101	0.754078	0.279	0.103	1.45493e-96	M_SC3	HIST1H2BC
C6orf48	3.9781e-100	0.645876	0.476	0.255	1.1887e-95	M_SC3	C6orf48
RPS4X	6.15884e-100	0.623271	0.911	0.924	1.84032e-95	M_SC3	RPS4X
HNRNPU	6.41185e-100	1.19093	0.899	0.816	1.91592e-95	M_SC3	HNRNPU
PDE7A	6.22064e-99	0.723157	0.415	0.208	1.85879e-94	M_SC3	PDE7A
RPL31	6.45715e-99	0.697532	0.782	0.677	1.92946e-94	M_SC3	RPL31
RPLP1	1.00184e-97	0.593089	0.962	0.97	2.9936e-93	M_SC3	RPLP1
RPS23	2.04897e-97	0.555902	0.936	0.939	6.12254e-93	M_SC3	RPS23
CENPC	4.117e-97	0.67638	0.336	0.141	1.2302e-92	M_SC3	CENPC
LY9	6.09566e-97	0.841891	0.299	0.119	1.82145e-92	M_SC3	LY9
HSP90AB1	3.80496e-95	1.00056	0.967	0.909	1.13696e-90	M_SC3	HSP90AB1
RRBP1	8.14093e-95	1.02984	0.586	0.426	2.43259e-90	M_SC3	RRBP1
CDYL	1.99673e-94	0.781768	0.447	0.247	5.96643e-90	M_SC3	CDYL
TAF7	3.01028e-93	0.960666	0.609	0.422	8.99503e-89	M_SC3	TAF7
TNFSF9	2.14934e-92	1.1469	0.384	0.189	6.42245e-88	M_SC3	TNFSF9
RBM39	4.36196e-92	0.598454	0.849	0.757	1.3034e-87	M_SC3	RBM39
PPP1R15A	3.73925e-91	1.19588	0.932	0.821	1.11733e-86	M_SC3	PPP1R15A
RPS20	5.26295e-91	0.606088	0.857	0.824	1.57262e-86	M_SC3	RPS20
FAM118A	1.31476e-90	0.550784	0.323	0.137	3.92863e-86	M_SC3	FAM118A
SRPRA	1.71139e-88	0.549935	0.374	0.185	5.11381e-84	M_SC3	SRPRA
SNHG8	1.13344e-87	0.798011	0.652	0.483	3.38682e-83	M_SC3	SNHG8
RPLP0	3.39557e-87	0.554355	0.853	0.825	1.01463e-82	M_SC3	RPLP0
RPL23A	2.1743e-85	0.531619	0.884	0.882	6.49702e-81	M_SC3	RPL23A
PPM1K	2.22304e-85	0.637685	0.379	0.186	6.64266e-81	M_SC3	PPM1K
RPS25	1.86834e-84	0.482681	0.909	0.903	5.58278e-80	M_SC3	RPS25
POLR2J3.1	4.3375e-84	0.474917	0.309	0.131	1.29609e-79	M_SC3	POLR2J3.1
FAU	2.95897e-82	0.480481	0.902	0.921	8.8417e-78	M_SC3	FAU
RPL34	3.33807e-82	0.488421	0.932	0.941	9.97448e-78	M_SC3	RPL34
ERN1	1.20873e-79	1.74364	0.531	0.383	3.61182e-75	M_SC3	ERN1
SSR4	2.54329e-79	0.754023	0.684	0.642	7.59962e-75	M_SC3	SSR4
SEC11C	4.23438e-79	0.597983	0.418	0.239	1.26528e-74	M_SC3	SEC11C
RPL32	4.4827e-79	0.45576	0.944	0.953	1.33948e-74	M_SC3	RPL32
RPL37A	4.68083e-79	0.525804	0.894	0.912	1.39868e-74	M_SC3	RPL37A
RPL13	7.03016e-79	0.475337	0.96	0.962	2.10068e-74	M_SC3	RPL13
LDLRAD4	3.46965e-78	0.923019	0.39	0.22	1.03677e-73	M_SC3	LDLRAD4
SLAMF71	6.58313e-78	0.798764	0.492	0.305	1.96711e-73	M_SC3	SLAMF7
ZRANB2	9.78554e-78	0.594588	0.445	0.254	2.92402e-73	M_SC3	ZRANB2
RPL27A	1.02558e-77	0.452747	0.898	0.905	3.06454e-73	M_SC3	RPL27A
RUNX2	1.09618e-77	0.4697	0.274	0.113	3.27549e-73	M_SC3	RUNX2
HINT1	1.16837e-77	0.701574	0.725	0.664	3.49121e-73	M_SC3	HINT1
NACA	1.52554e-77	0.513983	0.891	0.881	4.55846e-73	M_SC3	NACA
PLP2	1.7138e-76	0.639269	0.528	0.358	5.12101e-72	M_SC3	PLP2
SRP14	1.81905e-76	0.554482	0.81	0.812	5.43551e-72	M_SC3	SRP14
HSPB1	4.30287e-76	1.28036	0.852	0.801	1.28574e-71	M_SC3	HSPB1
BTG2	1.05609e-74	1.06592	0.567	0.395	3.15571e-70	M_SC3	BTG2
HSPD1	1.52831e-74	1.01615	0.898	0.826	4.56675e-70	M_SC3	HSPD1
RPS3A	2.05438e-74	0.423222	0.918	0.91	6.1387e-70	M_SC3	RPS3A
ANKRD11	5.8799e-74	0.816135	0.579	0.428	1.75697e-69	M_SC3	ANKRD11
DDX241	1.05751e-73	0.60078	0.708	0.61	3.15995e-69	M_SC3	DDX24
NCF11	1.75332e-73	0.67869	0.473	0.275	5.23909e-69	M_SC3	NCF1
NFKBID	3.10573e-73	1.05371	0.587	0.435	9.28024e-69	M_SC3	NFKBID
SRSF10	3.76407e-71	0.648686	0.565	0.403	1.12474e-66	M_SC3	SRSF10
TRIM221	5.20168e-71	0.558112	0.558	0.384	1.55431e-66	M_SC3	TRIM22
RPS2	1.69589e-70	0.471074	0.933	0.939	5.06749e-66	M_SC3	RPS2
ERP29	1.98268e-70	0.595785	0.584	0.444	5.92444e-66	M_SC3	ERP29
RPL10A	2.52481e-70	0.489401	0.855	0.807	7.54437e-66	M_SC3	RPL10A
XBP1	3.82806e-70	0.769698	0.641	0.519	1.14386e-65	M_SC3	XBP1
SELENOS	5.34534e-70	0.752071	0.534	0.395	1.59724e-65	M_SC3	SELENOS
ITGAE	6.45836e-70	0.351231	0.252	0.105	1.92982e-65	M_SC3	ITGAE
SMIM14	1.85325e-69	0.696575	0.406	0.241	5.53769e-65	M_SC3	SMIM14
PPP1R14B	2.30408e-69	0.84356	0.598	0.479	6.88482e-65	M_SC3	PPP1R14B
UPF2	7.11651e-68	0.754762	0.483	0.307	2.12648e-63	M_SC3	UPF2
NSD3	2.28026e-67	0.675534	0.558	0.393	6.81366e-63	M_SC3	NSD3
IRF8	2.49358e-67	0.722856	0.698	0.54	7.45107e-63	M_SC3	IRF8
STMN1	5.28865e-67	0.822603	0.5	0.314	1.5803e-62	M_SC3	STMN1
EZR	1.74846e-66	0.69134	0.796	0.712	5.22456e-62	M_SC3	EZR
PNN	1.8998e-66	0.62167	0.548	0.386	5.67679e-62	M_SC3	PNN
RPL3	2.65285e-66	0.474864	0.899	0.897	7.92699e-62	M_SC3	RPL3
ZDHHC17	8.13484e-66	0.473864	0.254	0.11	2.43077e-61	M_SC3	ZDHHC17
RPL22L1	1.3993e-65	0.602977	0.576	0.419	4.18124e-61	M_SC3	RPL22L1
CD37	1.88864e-65	0.841189	0.705	0.589	5.64345e-61	M_SC3	CD37
RPS14	2.1529e-65	0.448009	0.919	0.94	6.43308e-61	M_SC3	RPS14
GTPBP1	2.88054e-65	0.651396	0.395	0.229	8.60736e-61	M_SC3	GTPBP1
RPL18	2.94735e-65	0.414859	0.908	0.911	8.80698e-61	M_SC3	RPL18
HBS1L	3.06209e-65	0.462861	0.293	0.142	9.14983e-61	M_SC3	HBS1L
TDG	3.73986e-65	0.519611	0.363	0.197	1.11751e-60	M_SC3	TDG
SIVA1	3.93208e-65	0.620761	0.494	0.342	1.17494e-60	M_SC3	SIVA1
RAB11FIP1	4.6854e-65	0.829122	0.601	0.44	1.40004e-60	M_SC3	RAB11FIP1
RAC2	1.1057e-63	0.492628	0.399	0.228	3.30394e-59	M_SC3	RAC2
EEF1B2	1.15362e-63	0.418303	0.81	0.742	3.44712e-59	M_SC3	EEF1B2
FKBP4	1.16393e-63	1.0369	0.683	0.573	3.47792e-59	M_SC3	FKBP4
RPS28	1.23491e-63	0.453628	0.941	0.946	3.69003e-59	M_SC3	RPS28
ZC3H15	2.51836e-63	0.590493	0.519	0.371	7.5251e-59	M_SC3	ZC3H15
GALNT2	3.78042e-63	0.402709	0.277	0.128	1.12963e-58	M_SC3	GALNT2
RPL9	7.76325e-63	0.380383	0.911	0.918	2.31974e-58	M_SC3	RPL9
HYOU1	1.57635e-62	0.563603	0.348	0.189	4.71028e-58	M_SC3	HYOU1
ARGLU11	1.11799e-61	0.614686	0.601	0.452	3.34065e-57	M_SC3	ARGLU1
RPS6	1.23562e-61	0.381658	0.918	0.896	3.69216e-57	M_SC3	RPS6
DHX36	2.05668e-61	0.589928	0.525	0.369	6.14556e-57	M_SC3	DHX36
SSR3	5.89903e-61	0.865367	0.584	0.526	1.76269e-56	M_SC3	SSR3
SERPINF1	1.91302e-60	0.685558	0.532	0.374	5.71631e-56	M_SC3	SERPINF1
MALT1	3.70251e-60	0.741404	0.578	0.446	1.10635e-55	M_SC3	MALT1
ARMCX3	8.04828e-60	0.572844	0.478	0.31	2.40491e-55	M_SC3	ARMCX3
CALCRL	1.44804e-59	0.622616	0.271	0.127	4.3269e-55	M_SC3	CALCRL
IER5	1.99626e-59	1.37642	0.815	0.728	5.96502e-55	M_SC3	IER5
RPS29	8.2703e-59	0.436636	0.925	0.935	2.47125e-54	M_SC3	RPS29
RPL30	1.43167e-58	0.400391	0.93	0.945	4.27797e-54	M_SC3	RPL30
MORF4L2	2.0386e-58	0.555319	0.602	0.48	6.09155e-54	M_SC3	MORF4L2
RSRC2	4.30181e-58	0.638727	0.658	0.525	1.28542e-53	M_SC3	RSRC2
RPL29	4.95729e-58	0.370297	0.92	0.917	1.48129e-53	M_SC3	RPL29
CHCHD2	5.07262e-58	0.650833	0.753	0.748	1.51575e-53	M_SC3	CHCHD2
SERP1	5.42878e-58	0.553425	0.721	0.695	1.62217e-53	M_SC3	SERP1
APEX1	9.38954e-58	0.526871	0.461	0.306	2.80569e-53	M_SC3	APEX1
HSPH11	1.36337e-57	1.03402	0.877	0.801	4.0739e-53	M_SC3	HSPH1
HSPE1	1.63536e-57	0.950599	0.894	0.834	4.88663e-53	M_SC3	HSPE1
RPL24	2.23292e-57	0.380426	0.888	0.889	6.6722e-53	M_SC3	RPL24
DDIT4	1.40974e-56	1.1452	0.621	0.484	4.21245e-52	M_SC3	DDIT4
PARK7	1.96865e-56	0.728046	0.595	0.535	5.88251e-52	M_SC3	PARK7
MT-ND6	2.56421e-56	0.509559	0.321	0.17	7.66212e-52	M_SC3	MT-ND6
RPL11	4.69352e-56	0.368416	0.939	0.944	1.40247e-51	M_SC3	RPL11
HNRNPDL	1.07152e-55	0.452172	0.793	0.704	3.2018e-51	M_SC3	HNRNPDL
INTS61	2.99514e-55	0.922603	0.602	0.436	8.94979e-51	M_SC3	INTS6
BCL2L13	3.63514e-55	0.393579	0.252	0.119	1.08622e-50	M_SC3	BCL2L13
RPS13	6.61372e-55	0.361767	0.905	0.908	1.97624e-50	M_SC3	RPS13
PIM2	1.88537e-54	0.468931	0.266	0.132	5.63368e-50	M_SC3	PIM2
SAP30BP	3.7617e-54	0.527556	0.399	0.251	1.12403e-49	M_SC3	SAP30BP
ZBTB8OS	6.67521e-54	0.289628	0.298	0.153	1.99462e-49	M_SC3	ZBTB8OS
HIVEP1	6.95992e-54	0.642674	0.452	0.315	2.07969e-49	M_SC3	HIVEP1
ERLEC1	7.21779e-54	0.436623	0.289	0.151	2.15675e-49	M_SC3	ERLEC1
CLK1	8.26148e-54	0.865129	0.742	0.644	2.46861e-49	M_SC3	CLK1
TOX4	1.02601e-53	0.567384	0.445	0.304	3.06582e-49	M_SC3	TOX4
EIF4A2	1.79274e-53	0.497927	0.76	0.66	5.35688e-49	M_SC3	EIF4A2
ERO1B	1.86372e-53	0.538483	0.361	0.209	5.56897e-49	M_SC3	ERO1B
RPL21	2.60234e-53	0.357963	0.894	0.913	7.77606e-49	M_SC3	RPL21
TRAPPC4	4.88056e-53	0.41491	0.342	0.199	1.45836e-48	M_SC3	TRAPPC4
A1BG	4.88692e-53	0.361898	0.32	0.175	1.46026e-48	M_SC3	A1BG
MANF1	7.27518e-53	0.657355	0.458	0.326	2.1739e-48	M_SC3	MANF
RPL19	1.09772e-52	0.337021	0.936	0.943	3.28011e-48	M_SC3	RPL19
LSM8	3.36778e-52	0.446716	0.48	0.342	1.00633e-47	M_SC3	LSM8
RELB	5.19195e-52	0.570665	0.503	0.373	1.55141e-47	M_SC3	RELB
RPS18	1.71543e-51	0.327482	0.953	0.961	5.12588e-47	M_SC3	RPS18
NCL	2.31296e-51	0.596235	0.716	0.649	6.91134e-47	M_SC3	NCL
CHD91	2.51616e-51	0.440954	0.373	0.219	7.51855e-47	M_SC3	CHD9
TERF2IP	3.54295e-51	0.566883	0.519	0.388	1.05867e-46	M_SC3	TERF2IP
SRP19	5.45812e-51	0.520026	0.457	0.321	1.63094e-46	M_SC3	SRP19
RPL35A	5.46432e-51	0.361917	0.896	0.902	1.63279e-46	M_SC3	RPL35A
HNRNPA1	6.64438e-51	0.429025	0.783	0.734	1.98541e-46	M_SC3	HNRNPA1
CDC42SE2	7.04322e-51	0.524078	0.527	0.396	2.10459e-46	M_SC3	CDC42SE2
NMT1	1.00868e-50	0.416148	0.322	0.18	3.01403e-46	M_SC3	NMT1
GPBP1	1.48123e-50	0.7369	0.815	0.747	4.42605e-46	M_SC3	GPBP1
PMEPA1	4.50294e-50	0.442234	0.318	0.171	1.34552e-45	M_SC3	PMEPA1
H3F3B	5.76981e-50	0.702936	0.954	0.937	1.72408e-45	M_SC3	H3F3B
SOX4	9.16733e-50	0.929297	0.443	0.295	2.73929e-45	M_SC3	SOX4
UBB	9.82136e-50	1.04268	0.911	0.869	2.93472e-45	M_SC3	UBB
TRA2B	1.79943e-49	0.859424	0.794	0.685	5.37688e-45	M_SC3	TRA2B
CEBPZ	2.06882e-49	0.447716	0.389	0.244	6.18185e-45	M_SC3	CEBPZ
TFEC1	2.4338e-49	0.564259	0.477	0.32	7.27245e-45	M_SC3	TFEC
RPL27	2.76365e-49	0.380884	0.837	0.84	8.25807e-45	M_SC3	RPL27
SF3B5	6.17407e-49	0.58193	0.572	0.49	1.84487e-44	M_SC3	SF3B5
RPL15	2.51346e-48	0.35097	0.911	0.922	7.51048e-44	M_SC3	RPL15
HIGD1A	6.35219e-48	0.346876	0.277	0.148	1.8981e-43	M_SC3	HIGD1A
FIP1L1	8.76731e-48	0.374217	0.298	0.164	2.61976e-43	M_SC3	FIP1L1
PTMA	1.05971e-47	0.383014	0.975	0.961	3.16653e-43	M_SC3	PTMA
RFC1	1.90823e-47	0.400414	0.271	0.141	5.70199e-43	M_SC3	RFC1
SRSF11	2.87119e-47	0.514119	0.63	0.535	8.57941e-43	M_SC3	SRSF11
C8orf59	5.06504e-47	0.334398	0.426	0.275	1.51348e-42	M_SC3	C8orf59
DNAJC7	5.15036e-47	0.529346	0.55	0.431	1.53898e-42	M_SC3	DNAJC7
ARHGEF7	9.32169e-47	0.407351	0.265	0.137	2.78541e-42	M_SC3	ARHGEF7
RPL14	1.94527e-46	0.325181	0.897	0.879	5.81267e-42	M_SC3	RPL14
OSTC	3.02672e-46	0.549325	0.465	0.347	9.04414e-42	M_SC3	OSTC
ERGIC2	4.83403e-46	0.334025	0.28	0.151	1.44446e-41	M_SC3	ERGIC2
MRPL36	4.83513e-46	0.393916	0.28	0.153	1.44479e-41	M_SC3	MRPL36
RNASET21	7.77774e-45	0.385905	0.658	0.554	2.32407e-40	M_SC3	RNASET2
TNFRSF41	8.05548e-45	0.764165	0.31	0.173	2.40706e-40	M_SC3	TNFRSF4
ACTN4	9.18435e-45	0.563971	0.499	0.38	2.74438e-40	M_SC3	ACTN4
RPS19	9.72296e-45	0.331429	0.944	0.954	2.90532e-40	M_SC3	RPS19
SPCS2	2.07501e-44	0.49852	0.57	0.483	6.20035e-40	M_SC3	SPCS2
DIS3	3.99005e-44	0.370217	0.261	0.138	1.19227e-39	M_SC3	DIS3
RPL39	9.97115e-44	0.309515	0.937	0.954	2.97948e-39	M_SC3	RPL39
ATF7IP	1.96067e-43	0.507616	0.399	0.256	5.85868e-39	M_SC3	ATF7IP
RPSA	2.3046e-43	0.406548	0.83	0.801	6.88637e-39	M_SC3	RPSA
RPL7	2.60291e-43	0.373782	0.796	0.773	7.77775e-39	M_SC3	RPL7
RPS5	8.30911e-43	0.356043	0.843	0.848	2.48284e-38	M_SC3	RPS5
NR3C1	1.49763e-42	0.631424	0.574	0.477	4.47506e-38	M_SC3	NR3C1
KRR1	6.57301e-42	0.32055	0.288	0.162	1.96408e-37	M_SC3	KRR1
NRDC	8.53379e-42	0.477926	0.428	0.297	2.54998e-37	M_SC3	NRDC
RPL7A	1.03256e-41	0.320482	0.902	0.907	3.0854e-37	M_SC3	RPL7A
SINHCAF	1.1735e-41	0.412014	0.368	0.23	3.50655e-37	M_SC3	SINHCAF
GOLGA41	1.26943e-41	0.449913	0.588	0.486	3.79318e-37	M_SC3	GOLGA4
RPL41	2.04257e-41	0.291809	0.96	0.972	6.10341e-37	M_SC3	RPL41
ATG101	2.22606e-41	0.449714	0.392	0.263	6.65169e-37	M_SC3	ATG101
AHI1	2.29042e-41	0.361437	0.28	0.152	6.844e-37	M_SC3	AHI1
C11orf58	3.72784e-41	0.427618	0.62	0.544	1.11392e-36	M_SC3	C11orf58
ODC1	4.29755e-41	0.549276	0.311	0.185	1.28415e-36	M_SC3	ODC1
EPB41L4A-AS1	4.61759e-41	0.389229	0.362	0.235	1.37978e-36	M_SC3	EPB41L4A-AS1
ZNF326	4.99972e-41	0.508969	0.421	0.295	1.49397e-36	M_SC3	ZNF326
MPHOSPH10	7.27905e-41	0.293944	0.255	0.136	2.17505e-36	M_SC3	MPHOSPH10
STK41	1.04397e-40	0.633821	0.673	0.597	3.11947e-36	M_SC3	STK4
INPP5F	1.57432e-40	0.492948	0.277	0.158	4.70423e-36	M_SC3	INPP5F
CNPY3	2.00887e-40	0.359284	0.413	0.278	6.00269e-36	M_SC3	CNPY3
DNAJA4	3.48584e-40	1.44383	0.556	0.492	1.0416e-35	M_SC3	DNAJA4
PBX3	3.53421e-40	0.493306	0.325	0.201	1.05606e-35	M_SC3	PBX3
SLC7A111	3.79326e-40	0.558354	0.332	0.196	1.13346e-35	M_SC3	SLC7A11
LPIN1	4.93647e-40	0.438449	0.258	0.14	1.47507e-35	M_SC3	LPIN1
RBM61	5.05299e-40	0.343646	0.365	0.228	1.50988e-35	M_SC3	RBM6
OGT	6.92355e-40	0.444079	0.398	0.26	2.06882e-35	M_SC3	OGT
CEP57	1.45908e-39	0.37931	0.308	0.186	4.35988e-35	M_SC3	CEP57
MKNK2	1.73083e-39	0.661072	0.545	0.444	5.1719e-35	M_SC3	MKNK2
SNRPA1	2.73805e-39	0.349061	0.309	0.186	8.18156e-35	M_SC3	SNRPA1
NPM1	2.97565e-39	0.353955	0.809	0.773	8.89153e-35	M_SC3	NPM1
RPS3	3.10019e-39	0.317483	0.889	0.901	9.26367e-35	M_SC3	RPS3
RPS7	4.085e-39	0.267885	0.893	0.885	1.22064e-34	M_SC3	RPS7
SH3TC1	4.72803e-39	0.422865	0.294	0.172	1.41278e-34	M_SC3	SH3TC1
RANBP21	5.24092e-39	0.661346	0.555	0.439	1.56604e-34	M_SC3	RANBP2
PPIB	1.08103e-38	0.628906	0.641	0.645	3.23023e-34	M_SC3	PPIB
SRP72	1.15471e-38	0.433203	0.421	0.302	3.45039e-34	M_SC3	SRP72
CHORDC1	1.53038e-38	0.890204	0.644	0.578	4.57292e-34	M_SC3	CHORDC1
SMAP2	1.83126e-38	0.470849	0.585	0.476	5.47198e-34	M_SC3	SMAP2
PPP1R2	1.99224e-38	0.592181	0.599	0.496	5.95302e-34	M_SC3	PPP1R2
RPL35	3.59996e-38	0.257863	0.916	0.913	1.0757e-33	M_SC3	RPL35
DNAJB9	4.4192e-38	0.555078	0.464	0.36	1.3205e-33	M_SC3	DNAJB9
ABHD3	5.41443e-38	0.703737	0.373	0.258	1.61789e-33	M_SC3	ABHD3
SNU13	6.12621e-38	0.415378	0.614	0.505	1.83057e-33	M_SC3	SNU13
RPLP2	6.82936e-38	0.313524	0.906	0.904	2.04068e-33	M_SC3	RPLP2
PPIG	7.13576e-38	0.42388	0.491	0.369	2.13224e-33	M_SC3	PPIG
RABGAP1L	1.18269e-37	0.335744	0.32	0.194	3.534e-33	M_SC3	RABGAP1L
SEC61G	4.45284e-37	0.550814	0.599	0.581	1.33055e-32	M_SC3	SEC61G
SNHG7	6.58385e-37	0.527405	0.46	0.344	1.96732e-32	M_SC3	SNHG7
PRRC2C	7.4898e-37	0.450406	0.734	0.678	2.23803e-32	M_SC3	PRRC2C
FBRS	7.83256e-37	0.390464	0.392	0.266	2.34045e-32	M_SC3	FBRS
ILF2	1.42623e-36	0.445883	0.5	0.407	4.26172e-32	M_SC3	ILF2
RBBP4	1.53817e-36	0.434734	0.382	0.26	4.5962e-32	M_SC3	RBBP4
GCC2	1.69343e-36	0.436728	0.478	0.356	5.06014e-32	M_SC3	GCC2
COX5A	1.95052e-36	0.365651	0.563	0.467	5.82835e-32	M_SC3	COX5A
N4BP2L21	2.39043e-36	0.359707	0.562	0.439	7.14285e-32	M_SC3	N4BP2L2
MTMR9	2.49518e-36	0.356744	0.265	0.148	7.45586e-32	M_SC3	MTMR9
[truncated: 1,691 more rows]
