# Supplementary material for: Single-cell sequencing shows cellular heterogeneity of cutaneous lesions in lupus erythematosus
Source: Nat Commun. 2022 Dec 5;13:7489. doi: 10.1038/s41467-022-35209-1 (PMC9722937; doi:10.1038/s41467-022-35209-1)
Supplement: Supplementary file 15 — Supplementary Data 12 [file 41467_2022_35209_MOESM15_ESM.xlsx]

## Sheet: epidermis
Table S12. Differentially Expressed Genes (DEGs) in each subcluster (epidermis：n=5, SC0-SC4；dermis: n= 5, SC0-SC4) of NK cells in the epidermis and dermis dataset with the cutoff by logFC≥0.25,Pvalue＜0.05. The P value was calculated in two-side Wilcoxon Rank Sum test
	p_val	avg_log2FC	pct.1	pct.2	p_val_adj	cluster	gene
DNAJB1	5.99651e-202	2.04489	0.965	0.528	1.69581e-197	N_SC0	DNAJB1
HSPA1B	1.73822e-196	2.07173	0.965	0.499	4.91569e-192	N_SC0	HSPA1B
CD69	4.96436e-195	2.1172	0.969	0.736	1.40392e-190	N_SC0	CD69
DUSP1	2.94897e-167	2.12657	0.898	0.464	8.3397e-163	N_SC0	DUSP1
NR4A1	9.12915e-166	1.74919	0.896	0.403	2.58172e-161	N_SC0	NR4A1
DUSP2	1.46561e-160	1.71594	0.967	0.761	4.14473e-156	N_SC0	DUSP2
FOS	1.39096e-141	1.8485	0.905	0.48	3.93362e-137	N_SC0	FOS
HSPA1A	7.0992e-131	1.32207	0.998	0.812	2.00765e-126	N_SC0	HSPA1A
ZFP36	6.44475e-124	1.59213	0.926	0.628	1.82257e-119	N_SC0	ZFP36
PPP1R15A	2.23418e-110	1.42776	0.91	0.686	6.31826e-106	N_SC0	PPP1R15A
HSPA6	8.32875e-110	2.39122	0.667	0.236	2.35537e-105	N_SC0	HSPA6
JUNB	1.56216e-102	1.52359	0.93	0.781	4.41779e-98	N_SC0	JUNB
AREG	2.55111e-97	1.84304	0.843	0.635	7.21453e-93	N_SC0	AREG
UBB	9.50864e-90	0.892361	0.979	0.892	2.68904e-85	N_SC0	UBB
JUN	9.07654e-85	1.4909	0.716	0.356	2.56685e-80	N_SC0	JUN
DNAJA1	1.01746e-81	0.967071	0.935	0.795	2.87739e-77	N_SC0	DNAJA1
NR4A2	2.66444e-80	1.27712	0.827	0.546	7.53503e-76	N_SC0	NR4A2
RPL17	2.93757e-76	0.838419	0.949	0.725	8.30745e-72	N_SC0	RPL17
IFNG	9.46184e-76	2.30239	0.588	0.244	2.67581e-71	N_SC0	IFNG
CCL4	8.50452e-71	3.01128	0.438	0.117	2.40508e-66	N_SC0	CCL4
FOSB	1.15929e-65	1.16067	0.67	0.341	3.27848e-61	N_SC0	FOSB
ACTB	1.78985e-64	0.665428	0.972	0.878	5.06171e-60	N_SC0	ACTB
CXCR4	5.38884e-64	1.17868	0.85	0.672	1.52396e-59	N_SC0	CXCR4
RGS1	1.32008e-62	1.29478	0.773	0.523	3.73318e-58	N_SC0	RGS1
CCL3	5.87791e-59	2.70506	0.339	0.073	1.66227e-54	N_SC0	CCL3
SEPTIN7	1.89101e-58	0.862974	0.658	0.315	5.34779e-54	N_SC0	SEPTIN7
CLK1	2.5072e-58	0.981093	0.806	0.645	7.09037e-54	N_SC0	CLK1
HSPA8	3.19655e-57	0.781415	0.962	0.848	9.03983e-53	N_SC0	HSPA8
TNFAIP3	9.48242e-55	1.04971	0.852	0.699	2.68163e-50	N_SC0	TNFAIP3
TXNIP	1.89957e-53	1.35116	0.743	0.527	5.37198e-49	N_SC0	TXNIP
KLF6	8.74424e-53	1.01064	0.82	0.641	2.47287e-48	N_SC0	KLF6
SERPINH1	1.62147e-52	1.42402	0.426	0.155	4.58552e-48	N_SC0	SERPINH1
HSP90AA1	1.638e-52	0.641282	0.995	0.939	4.63226e-48	N_SC0	HSP90AA1
DNAJB4	1.20398e-50	1.08153	0.553	0.286	3.40485e-46	N_SC0	DNAJB4
UBC	6.78343e-50	0.790532	0.971	0.906	1.91835e-45	N_SC0	UBC
HSPE1	9.3087e-50	0.712104	0.951	0.857	2.6325e-45	N_SC0	HSPE1
DEDD2	1.69062e-49	0.901418	0.47	0.197	4.78108e-45	N_SC0	DEDD2
CEBPD	4.44049e-49	1.38556	0.513	0.235	1.25577e-44	N_SC0	CEBPD
HSPH1	7.89049e-49	0.783093	0.89	0.671	2.23143e-44	N_SC0	HSPH1
NKG7	6.9188e-48	0.904767	0.83	0.64	1.95664e-43	N_SC0	NKG7
NFKBIA	7.08473e-48	0.908431	0.924	0.827	2.00356e-43	N_SC0	NFKBIA
RGS2	3.95729e-46	1.0206	0.587	0.34	1.11912e-41	N_SC0	RGS2
TSC22D3	1.33622e-45	0.976664	0.776	0.584	3.77882e-41	N_SC0	TSC22D3
LINC01578	2.1757e-44	0.835139	0.648	0.336	6.15287e-40	N_SC0	LINC01578
SNHG29	4.80521e-43	0.59024	0.67	0.338	1.35891e-38	N_SC0	SNHG29
SRSF3	5.15198e-43	0.786881	0.811	0.67	1.45698e-38	N_SC0	SRSF3
MCL1	3.19186e-42	0.710206	0.815	0.653	9.02658e-38	N_SC0	MCL1
ZNF331	1.53151e-41	0.965153	0.745	0.566	4.33111e-37	N_SC0	ZNF331
EEF1G	3.90722e-41	0.588886	0.731	0.387	1.10496e-36	N_SC0	EEF1G
KLF2	7.39595e-41	1.22721	0.389	0.15	2.09157e-36	N_SC0	KLF2
CACYBP	4.21707e-40	0.770282	0.726	0.52	1.19259e-35	N_SC0	CACYBP
NME2	3.83407e-39	0.643696	0.697	0.422	1.08427e-34	N_SC0	NME2
ARL5B	2.09402e-37	1.0914	0.515	0.295	5.92188e-33	N_SC0	ARL5B
GZMA	2.88481e-36	1.04816	0.354	0.131	8.15823e-32	N_SC0	GZMA
SOCS1	8.47361e-36	1.06707	0.572	0.372	2.39634e-31	N_SC0	SOCS1
UBE2S	1.62602e-35	0.91193	0.643	0.452	4.59837e-31	N_SC0	UBE2S
ATF3	2.07642e-35	1.01285	0.448	0.229	5.87213e-31	N_SC0	ATF3
CLEC2B	2.40226e-35	0.888905	0.882	0.816	6.7936e-31	N_SC0	CLEC2B
SPRY2	3.91486e-35	0.831257	0.256	0.068	1.10712e-30	N_SC0	SPRY2
TYROBP	4.72155e-35	0.664596	0.805	0.684	1.33525e-30	N_SC0	TYROBP
RPL36A	9.15101e-35	0.602756	0.809	0.68	2.5879e-30	N_SC0	RPL36A
RPS15A	7.93286e-34	0.33367	0.989	0.98	2.24341e-29	N_SC0	RPS15A
GAS5	1.53695e-33	0.662388	0.441	0.2	4.34651e-29	N_SC0	GAS5
GADD45B	5.49105e-33	1.11098	0.766	0.629	1.55287e-28	N_SC0	GADD45B
SLC2A3	9.66587e-33	0.751175	0.625	0.398	2.73351e-28	N_SC0	SLC2A3
KLRF1	2.51002e-32	0.840315	0.25	0.069	7.09834e-28	N_SC0	KLRF1
KLRK1	8.79242e-32	0.652033	0.537	0.287	2.4865e-27	N_SC0	KLRK1
CKS2	1.09512e-31	0.95743	0.575	0.387	3.09699e-27	N_SC0	CKS2
RASGEF1B	2.52906e-31	1.10226	0.47	0.281	7.15218e-27	N_SC0	RASGEF1B
BTG2	4.22612e-31	0.913618	0.604	0.445	1.19515e-26	N_SC0	BTG2
ZNF683	8.70576e-31	0.741124	0.429	0.214	2.46199e-26	N_SC0	ZNF683
PLAAT4	1.40643e-29	0.648448	0.292	0.102	3.97738e-25	N_SC0	PLAAT4
DOK2	1.73209e-29	0.74797	0.643	0.469	4.89835e-25	N_SC0	DOK2
TNFSF9	5.53216e-29	1.19628	0.33	0.141	1.56449e-24	N_SC0	TNFSF9
ZFAND2A	1.20267e-28	0.989374	0.482	0.307	3.40115e-24	N_SC0	ZFAND2A
YPEL5	1.46108e-28	0.697216	0.62	0.455	4.13194e-24	N_SC0	YPEL5
RHOH	1.96687e-28	0.80054	0.589	0.439	5.5623e-24	N_SC0	RHOH
RNASEK	5.34878e-28	0.557631	0.604	0.378	1.51263e-23	N_SC0	RNASEK
MOB4	1.96901e-27	0.773429	0.641	0.497	5.56837e-23	N_SC0	MOB4
TENT5A	4.42702e-27	0.940284	0.342	0.162	1.25196e-22	N_SC0	TENT5A
ANKRD37	1.56622e-26	1.06003	0.409	0.237	4.42928e-22	N_SC0	ANKRD37
EIF4A1	2.48815e-26	0.436994	0.774	0.593	7.03649e-22	N_SC0	EIF4A1
SNHG6	3.2798e-26	0.541496	0.487	0.254	9.27527e-22	N_SC0	SNHG6
RHOB	4.87724e-26	0.958881	0.326	0.148	1.37928e-21	N_SC0	RHOB
RGS16	5.0272e-26	1.04708	0.284	0.114	1.42169e-21	N_SC0	RGS16
RPS27	9.85725e-26	0.283968	0.997	0.994	2.78763e-21	N_SC0	RPS27
CHORDC1	1.14964e-25	0.714006	0.652	0.534	3.25118e-21	N_SC0	CHORDC1
MICOS10	1.32071e-25	0.601126	0.326	0.143	3.73496e-21	N_SC0	MICOS10
CKLF	2.83287e-25	0.605206	0.564	0.388	8.01135e-21	N_SC0	CKLF
DNAJB6	4.60979e-25	0.558972	0.784	0.668	1.30365e-20	N_SC0	DNAJB6
CITED2	5.4433e-25	0.897102	0.342	0.169	1.53937e-20	N_SC0	CITED2
CCL5	5.92072e-24	0.860929	0.519	0.332	1.67438e-19	N_SC0	CCL5
CCNH	6.0407e-24	0.834877	0.518	0.363	1.70831e-19	N_SC0	CCNH
HCST	7.36444e-24	0.461647	0.839	0.775	2.08266e-19	N_SC0	HCST
ZFP36L2	7.58414e-24	0.653589	0.844	0.728	2.14479e-19	N_SC0	ZFP36L2
COTL1	9.58668e-24	0.663183	0.539	0.364	2.71111e-19	N_SC0	COTL1
RBIS	1.20506e-23	0.501278	0.326	0.141	3.4079e-19	N_SC0	RBIS
ZFP36L1	1.48261e-23	0.644564	0.697	0.549	4.19281e-19	N_SC0	ZFP36L1
CRIP1	2.00232e-23	0.604102	0.795	0.701	5.66256e-19	N_SC0	CRIP1
RGCC	3.36699e-23	0.829016	0.611	0.434	9.52186e-19	N_SC0	RGCC
ATP6V0C	4.79267e-23	0.501993	0.521	0.309	1.35537e-18	N_SC0	ATP6V0C
TSEN34	8.2044e-23	0.824442	0.332	0.176	2.3202e-18	N_SC0	TSEN34
TLE5	2.42591e-22	0.449966	0.402	0.212	6.86049e-18	N_SC0	TLE5
TOMM6	1.27787e-21	0.58683	0.317	0.155	3.61381e-17	N_SC0	TOMM6
PFN1	1.41272e-21	0.374031	0.89	0.839	3.99518e-17	N_SC0	PFN1
KLRD1	1.79996e-21	0.421724	0.78	0.578	5.0903e-17	N_SC0	KLRD1
CORO1A	2.67354e-21	0.438364	0.671	0.536	7.56077e-17	N_SC0	CORO1A
KLRC3	9.17544e-21	0.631013	0.447	0.283	2.59481e-16	N_SC0	KLRC3
RPS28	9.85736e-21	0.26066	0.982	0.982	2.78766e-16	N_SC0	RPS28
IER5	1.10112e-20	1.10665	0.586	0.491	3.11397e-16	N_SC0	IER5
ISG20	2.25792e-20	0.584433	0.826	0.736	6.38541e-16	N_SC0	ISG20
CIAO2B	4.37328e-20	0.454771	0.375	0.198	1.23676e-15	N_SC0	CIAO2B
CSRNP1	4.38878e-20	0.610615	0.488	0.346	1.24115e-15	N_SC0	CSRNP1
SPRY1	1.23757e-19	0.785937	0.389	0.243	3.49986e-15	N_SC0	SPRY1
GNLY	2.20985e-19	0.426541	0.871	0.76	6.24944e-15	N_SC0	GNLY
SGK1	4.04447e-19	0.762005	0.297	0.146	1.14378e-14	N_SC0	SGK1
PCED1B-AS1	4.42795e-19	0.459949	0.278	0.125	1.25223e-14	N_SC0	PCED1B-AS1
ZC3H12A	6.2827e-19	0.687135	0.46	0.327	1.77675e-14	N_SC0	ZC3H12A
VPS37B	6.32457e-19	0.626747	0.48	0.331	1.78859e-14	N_SC0	VPS37B
IRF8	6.87513e-19	0.737795	0.317	0.176	1.94429e-14	N_SC0	IRF8
TENT5C	7.71955e-19	0.65971	0.39	0.24	2.18309e-14	N_SC0	TENT5C
ERN1	1.60756e-18	0.843911	0.281	0.143	4.54619e-14	N_SC0	ERN1
FCER1G	1.66842e-18	0.47206	0.743	0.665	4.71829e-14	N_SC0	FCER1G
ELF1	1.92416e-18	0.575977	0.722	0.677	5.44151e-14	N_SC0	ELF1
NFKBIZ	4.05509e-18	0.712285	0.543	0.437	1.14678e-13	N_SC0	NFKBIZ
H3F3B	4.81043e-18	0.366659	0.991	0.975	1.36039e-13	N_SC0	H3F3B
CCND3	5.49086e-18	0.532536	0.373	0.22	1.55281e-13	N_SC0	CCND3
PMAIP1	8.27466e-18	0.859078	0.462	0.322	2.34008e-13	N_SC0	PMAIP1
CFL1	8.7498e-18	0.342548	0.901	0.885	2.47444e-13	N_SC0	CFL1
SNHG5	1.64122e-17	0.355261	0.458	0.271	4.64136e-13	N_SC0	SNHG5
SOCS3	1.7025e-17	0.696075	0.283	0.15	4.81468e-13	N_SC0	SOCS3
SLA	5.55333e-17	0.640652	0.312	0.174	1.57048e-12	N_SC0	SLA
NFKBID	6.43249e-17	0.658794	0.409	0.272	1.81911e-12	N_SC0	NFKBID
TNFSF14	2.11321e-16	0.618521	0.51	0.391	5.97617e-12	N_SC0	TNFSF14
DYNLL1	2.63317e-16	0.391738	0.729	0.615	7.44661e-12	N_SC0	DYNLL1
LY6E	3.03525e-16	0.47007	0.663	0.569	8.58368e-12	N_SC0	LY6E
MYLIP	6.99594e-16	0.610918	0.281	0.151	1.97845e-11	N_SC0	MYLIP
FAM177A1	7.34572e-16	0.505459	0.734	0.64	2.07737e-11	N_SC0	FAM177A1
TAGAP	1.27929e-15	0.63869	0.603	0.516	3.61783e-11	N_SC0	TAGAP
SEPTIN6	1.90352e-15	0.483613	0.25	0.122	5.38316e-11	N_SC0	SEPTIN6
BAG3	3.17321e-15	0.707076	0.293	0.166	8.97383e-11	N_SC0	BAG3
STK17A	4.25349e-15	0.456491	0.688	0.602	1.20289e-10	N_SC0	STK17A
ARHGDIB	1.64225e-14	0.424733	0.751	0.664	4.64428e-10	N_SC0	ARHGDIB
BCAS2	1.85903e-14	0.892038	0.514	0.429	5.25733e-10	N_SC0	BCAS2
RPS26	2.49828e-14	0.445098	0.879	0.868	7.06514e-10	N_SC0	RPS26
DDIT4	2.86908e-14	0.774197	0.734	0.706	8.11377e-10	N_SC0	DDIT4
GLIPR2	3.45971e-14	0.491703	0.384	0.266	9.78407e-10	N_SC0	GLIPR2
LINC-PINT	1.36854e-13	0.417002	0.367	0.22	3.87024e-09	N_SC0	LINC-PINT
TRDC	1.62511e-13	0.38959	0.646	0.531	4.59582e-09	N_SC0	TRDC
IFITM2	2.50158e-13	0.289756	0.913	0.862	7.07447e-09	N_SC0	IFITM2
JMJD6	2.57856e-13	0.600856	0.445	0.351	7.29218e-09	N_SC0	JMJD6
SRSF7	3.03628e-13	0.387336	0.79	0.766	8.5866e-09	N_SC0	SRSF7
CNN2	3.277e-13	0.547054	0.326	0.212	9.26734e-09	N_SC0	CNN2
CCT4	5.396e-13	0.440388	0.635	0.574	1.52599e-08	N_SC0	CCT4
COMMD6	5.93622e-13	0.33648	0.703	0.64	1.67876e-08	N_SC0	COMMD6
IRF9	6.11298e-13	0.408089	0.303	0.181	1.72875e-08	N_SC0	IRF9
TBC1D10C	1.03578e-12	0.43733	0.25	0.137	2.92917e-08	N_SC0	TBC1D10C
RESF1	1.42926e-12	0.383992	0.271	0.151	4.04195e-08	N_SC0	RESF1
ARHGEF1	1.74591e-12	0.468517	0.334	0.225	4.93745e-08	N_SC0	ARHGEF1
RPS21	2.33018e-12	0.286021	0.954	0.951	6.58975e-08	N_SC0	RPS21
NAF1	4.85509e-12	0.807194	0.26	0.155	1.37302e-07	N_SC0	NAF1
EVL	5.45505e-12	0.492891	0.452	0.355	1.54269e-07	N_SC0	EVL
FKBP5	6.79855e-12	0.48932	0.266	0.157	1.92263e-07	N_SC0	FKBP5
JUND	8.93318e-12	0.322517	0.965	0.938	2.5263e-07	N_SC0	JUND
LIMD2	1.46743e-11	0.357977	0.462	0.365	4.14989e-07	N_SC0	LIMD2
IRF1	2.00153e-11	0.59155	0.448	0.359	5.66033e-07	N_SC0	IRF1
NEU1	2.36373e-11	0.587996	0.283	0.183	6.68462e-07	N_SC0	NEU1
MRPL18	3.45814e-11	0.463003	0.515	0.438	9.77963e-07	N_SC0	MRPL18
CD2	3.99549e-11	0.49018	0.526	0.425	1.12992e-06	N_SC0	CD2
DUSP10	3.99904e-11	0.599845	0.377	0.287	1.13093e-06	N_SC0	DUSP10
AMD1	4.00514e-11	0.466568	0.508	0.418	1.13265e-06	N_SC0	AMD1
IL2RB	5.51337e-11	0.375594	0.57	0.488	1.55918e-06	N_SC0	IL2RB
IFI44L	1.07281e-10	0.333281	0.583	0.51	3.0339e-06	N_SC0	IFI44L
SIAH2	1.18176e-10	0.476006	0.286	0.188	3.34202e-06	N_SC0	SIAH2
PPP1R18	1.67132e-10	0.450893	0.296	0.2	4.72651e-06	N_SC0	PPP1R18
IER2	1.95878e-10	0.470908	0.781	0.75	5.53942e-06	N_SC0	IER2
DUSP4	1.968e-10	0.484984	0.572	0.504	5.56549e-06	N_SC0	DUSP4
CDC42EP3	2.21943e-10	0.499454	0.274	0.175	6.27656e-06	N_SC0	CDC42EP3
C17orf49	2.54532e-10	0.356305	0.268	0.163	7.19816e-06	N_SC0	C17orf49
PARP8	3.18812e-10	0.407885	0.416	0.325	9.01599e-06	N_SC0	PARP8
MYL12A	3.69251e-10	0.265296	0.918	0.89	1.04424e-05	N_SC0	MYL12A
HNRNPH1	4.3095e-10	0.380142	0.72	0.688	1.21873e-05	N_SC0	HNRNPH1
PTGER4	4.68943e-10	0.587695	0.457	0.375	1.32617e-05	N_SC0	PTGER4
FABP5	5.07891e-10	0.412986	0.481	0.39	1.43631e-05	N_SC0	FABP5
GABARAP	6.10719e-10	0.392134	0.388	0.287	1.72711e-05	N_SC0	GABARAP
ITGB2	7.66516e-10	0.455467	0.273	0.179	2.16771e-05	N_SC0	ITGB2
XCL2	8.81369e-10	0.49084	0.937	0.921	2.49251e-05	N_SC0	XCL2
C1orf162	9.35007e-10	0.352516	0.274	0.18	2.6442e-05	N_SC0	C1orf162
MATK	9.82627e-10	0.346805	0.463	0.369	2.77887e-05	N_SC0	MATK
PPP1R2	1.49164e-09	0.471357	0.528	0.482	4.21835e-05	N_SC0	PPP1R2
ZC3HAV1	2.01716e-09	0.402969	0.491	0.398	5.70452e-05	N_SC0	ZC3HAV1
PSMA6	2.63455e-09	0.320008	0.412	0.308	7.45051e-05	N_SC0	PSMA6
RAC2	4.06777e-09	0.300192	0.691	0.659	0.000115036	N_SC0	RAC2
EIF4A2	4.5174e-09	0.36875	0.75	0.719	0.000127752	N_SC0	EIF4A2
CDKN2D	5.42777e-09	0.392868	0.321	0.231	0.000153497	N_SC0	CDKN2D
CTSD	5.91329e-09	0.372188	0.473	0.398	0.000167228	N_SC0	CTSD
TRA2B	1.47406e-08	0.48578	0.51	0.468	0.000416864	N_SC0	TRA2B
EIF5	3.19919e-08	0.377901	0.694	0.681	0.000904731	N_SC0	EIF5
GRASP	3.99875e-08	0.553388	0.446	0.376	0.00113085	N_SC0	GRASP
RPP21	4.39002e-08	0.42346	0.266	0.186	0.0012415	N_SC0	RPP21
RBM4	4.90762e-08	0.345034	0.389	0.306	0.00138787	N_SC0	RBM4
IFRD1	5.2849e-08	0.462494	0.49	0.438	0.00149457	N_SC0	IFRD1
KIR2DL4	6.20998e-08	0.442323	0.3	0.221	0.00175618	N_SC0	KIR2DL4
LCP2	7.64101e-08	0.341177	0.269	0.191	0.00216088	N_SC0	LCP2
CD52	8.90376e-08	0.271706	0.664	0.628	0.00251798	N_SC0	CD52
HMGN3	9.33235e-08	0.321613	0.275	0.195	0.00263919	N_SC0	HMGN3
MAFF	9.43878e-08	0.474881	0.472	0.415	0.00266929	N_SC0	MAFF
ATP5MC2	1.22487e-07	0.288112	0.712	0.707	0.00346394	N_SC0	ATP5MC2
EIF4A3	2.10994e-07	0.526939	0.433	0.38	0.00596691	N_SC0	EIF4A3
PNRC1	3.344e-07	0.258957	0.822	0.818	0.00945684	N_SC0	PNRC1
PRF1	3.92992e-07	0.355878	0.485	0.411	0.0111138	N_SC0	PRF1
SNHG16	5.73913e-07	0.25006	0.274	0.183	0.0162303	N_SC0	SNHG16
SDCBP	6.02083e-07	0.421279	0.473	0.432	0.0170269	N_SC0	SDCBP
IER3	6.15733e-07	0.327505	0.308	0.232	0.0174129	N_SC0	IER3
SLC1A5	7.6761e-07	0.418381	0.275	0.205	0.021708	N_SC0	SLC1A5
RNF213	1.12346e-06	0.308888	0.457	0.405	0.0317716	N_SC0	RNF213
RASA2	1.39258e-06	0.420506	0.318	0.252	0.0393823	N_SC0	RASA2
MIDN	1.77316e-06	0.402059	0.353	0.292	0.0501449	N_SC0	MIDN
FOSL2	2.06393e-06	0.319136	0.651	0.637	0.0583679	N_SC0	FOSL2
PHLDA1	2.2038e-06	0.545932	0.48	0.439	0.0623233	N_SC0	PHLDA1
PAXX	2.31644e-06	0.307205	0.376	0.32	0.0655089	N_SC0	PAXX
AZIN1	2.80593e-06	0.421827	0.357	0.301	0.0793517	N_SC0	AZIN1
UGP2	3.45995e-06	0.43406	0.418	0.369	0.0978473	N_SC0	UGP2
MXD1	5.15909e-06	0.389441	0.311	0.245	0.145899	N_SC0	MXD1
IDI1	6.16832e-06	0.310423	0.472	0.431	0.17444	N_SC0	IDI1
OSTF1	6.28577e-06	0.288997	0.482	0.446	0.177762	N_SC0	OSTF1
RBCK1	7.71091e-06	0.338665	0.294	0.234	0.218065	N_SC0	RBCK1
RALGAPA1	1.43494e-05	0.444028	0.377	0.33	0.405802	N_SC0	RALGAPA1
NR4A3	1.44134e-05	0.368127	0.354	0.292	0.40761	N_SC0	NR4A3
RPS10	1.52045e-05	0.42111	0.723	0.767	0.429983	N_SC0	RPS10
STOM	1.63956e-05	0.390644	0.316	0.261	0.463667	N_SC0	STOM
LSP1	2.17035e-05	0.280758	0.439	0.399	0.613774	N_SC0	LSP1
DDIT3	2.17258e-05	0.391621	0.469	0.432	0.614406	N_SC0	DDIT3
TWISTNB	2.61831e-05	0.654043	0.347	0.307	0.740457	N_SC0	TWISTNB
KDM6B	2.78141e-05	0.31042	0.551	0.529	0.786583	N_SC0	KDM6B
EMB	3.21854e-05	0.281393	0.398	0.353	0.910204	N_SC0	EMB
RPS17	3.6339e-05	0.270687	0.495	0.462	1	N_SC0	RPS17
PIK3R1	4.10218e-05	0.267775	0.644	0.601	1	N_SC0	PIK3R1
EIF2AK2	5.84023e-05	0.265471	0.388	0.339	1	N_SC0	EIF2AK2
SAT1	6.44326e-05	0.471264	0.687	0.698	1	N_SC0	SAT1
KLRB1	6.93488e-05	0.294253	0.579	0.528	1	N_SC0	KLRB1
CCNL1	7.04038e-05	0.308166	0.601	0.605	1	N_SC0	CCNL1
MX1	7.33681e-05	0.428641	0.333	0.286	1	N_SC0	MX1
ACAP1	7.34705e-05	0.259366	0.438	0.397	1	N_SC0	ACAP1
C1orf56	8.87537e-05	0.412589	0.355	0.309	1	N_SC0	C1orf56
GSTK1	0.000121798	0.30467	0.31	0.266	1	N_SC0	GSTK1
PLSCR1	0.00012897	0.350331	0.396	0.353	1	N_SC0	PLSCR1
PLK2	0.000129752	0.476175	0.283	0.234	1	N_SC0	PLK2
LAPTM5	0.000159771	0.321181	0.383	0.349	1	N_SC0	LAPTM5
APOL6	0.000212291	0.280167	0.25	0.199	1	N_SC0	APOL6
OCIAD2	0.000226231	0.26555	0.356	0.324	1	N_SC0	OCIAD2
ARL4A	0.000260058	0.472125	0.355	0.317	1	N_SC0	ARL4A
CNOT2	0.000263576	0.373573	0.44	0.413	1	N_SC0	CNOT2
ARPC5L	0.000307406	0.320995	0.4	0.385	1	N_SC0	ARPC5L
CD81	0.000315224	0.283472	0.516	0.509	1	N_SC0	CD81
CEBPB	0.000353958	0.55096	0.469	0.464	1	N_SC0	CEBPB
CEMIP2	0.000721928	0.528049	0.362	0.32	1	N_SC0	CEMIP2
MED30	0.000834985	0.334201	0.263	0.226	1	N_SC0	MED30
ABHD3	0.000845049	0.312722	0.252	0.212	1	N_SC0	ABHD3
ARRDC3	0.000883731	0.330921	0.35	0.308	1	N_SC0	ARRDC3
CHMP1B	0.00130435	0.523766	0.319	0.29	1	N_SC0	CHMP1B
H2AFX	0.00210603	0.30281	0.283	0.25	1	N_SC0	H2AFX
OASL	0.00241655	0.289135	0.34	0.306	1	N_SC0	OASL
ZBTB10	0.00276732	0.334709	0.3	0.273	1	N_SC0	ZBTB10
SERTAD1	0.003607	0.326127	0.343	0.323	1	N_SC0	SERTAD1
EFHD2	0.00379077	0.271852	0.446	0.433	1	N_SC0	EFHD2
IFITM1	0.00408061	0.355237	0.593	0.607	1	N_SC0	IFITM1
SELENOK	0.00448013	0.385321	0.763	0.795	1	N_SC0	SELENOK
TOB1	0.00548934	0.394978	0.258	0.227	1	N_SC0	TOB1
NFIL3	0.00549539	0.286687	0.333	0.314	1	N_SC0	NFIL3
ALOX5AP	0.00580854	0.262713	0.499	0.478	1	N_SC0	ALOX5AP
RAB5IF	0.006852	0.27519	0.346	0.33	1	N_SC0	RAB5IF
TRA2A	0.00899541	0.337053	0.437	0.454	1	N_SC0	TRA2A
HSPA4	0.00911922	0.259885	0.411	0.399	1	N_SC0	HSPA4
CREM	2.92218e-126	1.28196	0.952	0.62	8.26392e-122	N_SC1	CREM
IL2RA	1.52595e-123	1.52158	0.623	0.129	4.31538e-119	N_SC1	IL2RA
2022-09-07	2.12668e-119	1.44525	0.488	0.052	6.01426e-115	N_SC1	2022-09-07
SYTL3	7.9877e-115	1.35337	0.83	0.387	2.25892e-110	N_SC1	SYTL3
FAM96B	3.85368e-114	1.31144	0.471	0.052	1.08982e-109	N_SC1	FAM96B
RAB8B	1.29427e-112	1.17094	0.905	0.54	3.66018e-108	N_SC1	RAB8B
AHI1	1.96133e-105	1.57652	0.76	0.336	5.54663e-101	N_SC1	AHI1
CLEC2D	1.73517e-101	1.53683	0.685	0.239	4.90706e-97	N_SC1	CLEC2D
REL	1.47857e-99	1.09866	0.957	0.725	4.1814e-95	N_SC1	REL
GNG4	2.63255e-98	1.42312	0.375	0.026	7.44487e-94	N_SC1	GNG4
PTP4A1	1.76168e-97	1.41644	0.434	0.055	4.98204e-93	N_SC1	PTP4A1
HSPA5	5.51754e-95	1.34457	0.879	0.546	1.56036e-90	N_SC1	HSPA5
TXNRD1	1.62879e-94	1.52504	0.514	0.11	4.60623e-90	N_SC1	TXNRD1
GSPT1	4.03186e-94	1.22723	0.664	0.225	1.14021e-89	N_SC1	GSPT1
TMSB4X	7.20857e-91	0.871731	1	0.992	2.03858e-86	N_SC1	TMSB4X
SERPINB9	7.00434e-89	1.39334	0.779	0.401	1.98083e-84	N_SC1	SERPINB9
BCL2A1	2.52506e-88	1.41718	0.598	0.183	7.14087e-84	N_SC1	BCL2A1
FNBP1	1.29392e-86	1.14218	0.748	0.32	3.6592e-82	N_SC1	FNBP1
SMAP2	5.83618e-84	1.06153	0.81	0.42	1.65047e-79	N_SC1	SMAP2
SQSTM1	1.5473e-83	1.04215	0.895	0.532	4.37577e-79	N_SC1	SQSTM1
TNFSF4	7.36533e-83	2.10693	0.514	0.149	2.08291e-78	N_SC1	TNFSF4
2022-09-02	5.42448e-82	0.813625	0.327	0.024	1.53404e-77	N_SC1	2022-09-02
FTH1	1.17743e-81	1.64839	0.989	0.937	3.32978e-77	N_SC1	FTH1
ITM2C	3.30128e-81	1.27641	0.681	0.281	9.33603e-77	N_SC1	ITM2C
LPXN	4.86289e-81	0.994932	0.626	0.21	1.37522e-76	N_SC1	LPXN
HSP90B1	9.76722e-81	1.3983	0.814	0.474	2.76217e-76	N_SC1	HSP90B1
TRAF4	2.34093e-80	1.0165	0.586	0.175	6.62015e-76	N_SC1	TRAF4
TNFRSF9	5.85347e-80	1.60302	0.422	0.08	1.65536e-75	N_SC1	TNFRSF9
FAM129A	7.50346e-79	1.0587	0.329	0.031	2.12198e-74	N_SC1	FAM129A
RAMP1	1.52337e-78	1.31113	0.401	0.07	4.30808e-74	N_SC1	RAMP1
FTL	2.82018e-76	1.13254	0.975	0.887	7.97548e-72	N_SC1	FTL
SARAF	4.59155e-76	0.862316	0.936	0.655	1.29849e-71	N_SC1	SARAF
FOXP1	4.25161e-75	1.18491	0.673	0.282	1.20236e-70	N_SC1	FOXP1
2022-09-11	1.08655e-72	1.03999	0.307	0.029	3.07277e-68	N_SC1	2022-09-11
PABPC1	1.11794e-72	0.967496	0.94	0.725	3.16154e-68	N_SC1	PABPC1
UBE2F	2.43316e-72	1.00814	0.608	0.218	6.88097e-68	N_SC1	UBE2F
RAB9A	7.24983e-72	1.17193	0.601	0.227	2.05025e-67	N_SC1	RAB9A
C8orf59	6.89891e-71	0.759199	0.286	0.021	1.95101e-66	N_SC1	C8orf59
IL7R	2.17224e-69	1.3701	0.726	0.379	6.14311e-65	N_SC1	IL7R
HLA-A	1.15403e-68	0.63568	0.988	0.959	3.2636e-64	N_SC1	HLA-A
PTMA	9.27489e-67	0.602227	0.996	0.975	2.62294e-62	N_SC1	PTMA
NINJ1	1.24344e-66	0.964448	0.776	0.385	3.51645e-62	N_SC1	NINJ1
PACSIN2	4.85421e-66	0.785787	0.377	0.071	1.37277e-61	N_SC1	PACSIN2
PAK2	1.27017e-65	1.01345	0.57	0.21	3.59205e-61	N_SC1	PAK2
2022-09-06	1.43526e-65	0.797386	0.29	0.03	4.0589e-61	N_SC1	2022-09-06
SIPA1L1	6.86401e-65	0.802699	0.4	0.084	1.94114e-60	N_SC1	SIPA1L1
CHMP4B	1.45483e-64	0.894343	0.455	0.122	4.11425e-60	N_SC1	CHMP4B
NCL	5.61517e-64	0.878314	0.879	0.618	1.58797e-59	N_SC1	NCL
TRAF1	6.62279e-64	0.83426	0.525	0.164	1.87293e-59	N_SC1	TRAF1
JAK1	9.73381e-64	0.926978	0.829	0.529	2.75272e-59	N_SC1	JAK1
NFKB2	1.10739e-63	0.77292	0.508	0.15	3.13171e-59	N_SC1	NFKB2
BIRC3	3.62064e-63	1.03597	0.892	0.585	1.02392e-58	N_SC1	BIRC3
OAZ1	4.28371e-63	0.651379	0.981	0.872	1.21143e-58	N_SC1	OAZ1
TNFRSF4	4.37257e-63	1.32683	0.609	0.256	1.23656e-58	N_SC1	TNFRSF4
PRRC2C	1.39922e-62	0.823901	0.813	0.499	3.95701e-58	N_SC1	PRRC2C
GRAMD1B	8.85176e-62	1.06424	0.412	0.106	2.50328e-57	N_SC1	GRAMD1B
SNX9	3.48672e-61	0.787055	0.381	0.083	9.86045e-57	N_SC1	SNX9
STAM	4.43213e-60	0.860213	0.586	0.226	1.25341e-55	N_SC1	STAM
TNFRSF18	9.97942e-60	0.713353	0.961	0.797	2.82218e-55	N_SC1	TNFRSF18
CMIP	1.03503e-59	0.885773	0.442	0.125	2.92707e-55	N_SC1	CMIP
EML4	2.25011e-59	0.888425	0.721	0.367	6.36332e-55	N_SC1	EML4
ANXA11	8.35841e-59	0.888444	0.606	0.257	2.36376e-54	N_SC1	ANXA11
FKBP2	1.36729e-57	0.745346	0.318	0.056	3.86671e-53	N_SC1	FKBP2
NFAT5	1.52896e-57	0.874643	0.546	0.202	4.32389e-53	N_SC1	NFAT5
RERE	1.92777e-57	0.881017	0.384	0.094	5.45174e-53	N_SC1	RERE
KIAA1551	1.04817e-56	0.7578	0.254	0.027	2.96422e-52	N_SC1	KIAA1551
MANF	1.18436e-56	0.876077	0.538	0.203	3.34936e-52	N_SC1	MANF
SEC14L1	1.19891e-56	0.875109	0.57	0.224	3.39053e-52	N_SC1	SEC14L1
SKP1	1.32059e-56	0.715161	0.91	0.669	3.73464e-52	N_SC1	SKP1
FES	6.85015e-56	0.84441	0.43	0.122	1.93722e-51	N_SC1	FES
TXN	8.19548e-56	1.24087	0.82	0.565	2.31768e-51	N_SC1	TXN
SPTBN1	3.58887e-55	1.04018	0.396	0.11	1.01493e-50	N_SC1	SPTBN1
STK4	1.01131e-54	0.730073	0.891	0.627	2.85998e-50	N_SC1	STK4
NFKB1	3.58978e-54	0.750989	0.865	0.531	1.01519e-49	N_SC1	NFKB1
AES	2.35053e-53	0.568141	0.252	0.029	6.64729e-49	N_SC1	AES
METRNL	3.44973e-53	0.87682	0.792	0.5	9.75583e-49	N_SC1	METRNL
PDIA3	4.35086e-52	0.87386	0.667	0.347	1.23042e-47	N_SC1	PDIA3
ID2	4.53729e-52	0.949524	0.894	0.708	1.28314e-47	N_SC1	ID2
VIM	5.98592e-52	0.820428	0.989	0.915	1.69282e-47	N_SC1	VIM
DDX24	1.94828e-51	0.746907	0.783	0.455	5.50973e-47	N_SC1	DDX24
GCC2	2.42408e-51	0.756935	0.552	0.217	6.8553e-47	N_SC1	GCC2
CSF2	2.94341e-51	1.54439	0.52	0.214	8.32395e-47	N_SC1	CSF2
SEC61B	6.40807e-51	0.796452	0.826	0.57	1.8122e-46	N_SC1	SEC61B
ECE1	7.65057e-51	0.693854	0.394	0.107	2.16358e-46	N_SC1	ECE1
TRGC1	1.91632e-50	0.973956	0.644	0.312	5.41936e-46	N_SC1	TRGC1
MBP	2.97856e-50	0.826968	0.642	0.321	8.42337e-46	N_SC1	MBP
NCS1	4.78015e-50	0.571631	0.255	0.037	1.35183e-45	N_SC1	NCS1
TCF7	8.02559e-50	0.82938	0.554	0.23	2.26964e-45	N_SC1	TCF7
CCNI	2.15923e-49	0.712176	0.768	0.43	6.1063e-45	N_SC1	CCNI
PRDX1	1.06089e-48	0.86886	0.835	0.535	3.00019e-44	N_SC1	PRDX1
TGFB1	7.06336e-48	0.690695	0.731	0.396	1.99752e-43	N_SC1	TGFB1
MRPS6	7.93934e-48	0.876904	0.653	0.334	2.24525e-43	N_SC1	MRPS6
CYTH1	8.72692e-48	0.680738	0.482	0.172	2.46797e-43	N_SC1	CYTH1
C15orf48	1.38887e-47	1.08122	0.431	0.149	3.92773e-43	N_SC1	C15orf48
LRRFIP2	2.15574e-47	0.614231	0.41	0.124	6.09644e-43	N_SC1	LRRFIP2
TANK	2.31012e-47	0.732383	0.515	0.199	6.53301e-43	N_SC1	TANK
ANKRD12	9.85304e-47	0.837121	0.664	0.347	2.78644e-42	N_SC1	ANKRD12
PXK	1.35902e-46	0.659234	0.349	0.092	3.8433e-42	N_SC1	PXK
CANX	1.59733e-46	0.746539	0.548	0.232	4.51725e-42	N_SC1	CANX
SPCS2	1.79697e-46	0.713999	0.641	0.319	5.08182e-42	N_SC1	SPCS2
HIST1H1C	4.08608e-46	0.911774	0.382	0.116	1.15554e-41	N_SC1	HIST1H1C
ITGB1	6.62413e-46	0.835749	0.744	0.446	1.8733e-41	N_SC1	ITGB1
GAPDH	7.35969e-46	0.627013	0.972	0.897	2.08132e-41	N_SC1	GAPDH
OFD1	1.07687e-45	0.776359	0.538	0.226	3.04539e-41	N_SC1	OFD1
NFE2L2	1.25592e-45	0.681931	0.796	0.49	3.55174e-41	N_SC1	NFE2L2
PDE4D	1.75994e-45	0.699473	0.443	0.15	4.97712e-41	N_SC1	PDE4D
NAP1L4	2.32814e-45	0.668705	0.486	0.184	6.58399e-41	N_SC1	NAP1L4
FURIN	2.87595e-45	0.616081	0.417	0.133	8.13319e-41	N_SC1	FURIN
PPDPF	9.20433e-45	0.784679	0.66	0.345	2.60298e-40	N_SC1	PPDPF
GOLGB1	1.36407e-44	0.710891	0.566	0.242	3.8576e-40	N_SC1	GOLGB1
NR3C1	1.71382e-44	0.766367	0.733	0.441	4.84668e-40	N_SC1	NR3C1
CRTAM	2.37358e-44	0.863966	0.644	0.336	6.7125e-40	N_SC1	CRTAM
MTRNR2L12	2.57985e-44	0.444842	0.713	0.391	7.2958e-40	N_SC1	MTRNR2L12
CNBP	2.71586e-44	0.669952	0.735	0.423	7.68045e-40	N_SC1	CNBP
CD82	1.62972e-43	0.733085	0.37	0.113	4.60885e-39	N_SC1	CD82
NPM1	2.03714e-43	0.58263	0.92	0.758	5.76104e-39	N_SC1	NPM1
GOLIM4	3.435e-43	0.764204	0.54	0.236	9.71418e-39	N_SC1	GOLIM4
HIST1H1E	3.70706e-43	0.683	0.368	0.113	1.04836e-38	N_SC1	HIST1H1E
RAP1B	4.23836e-43	0.651301	0.81	0.524	1.19861e-38	N_SC1	RAP1B
APLP2	7.31995e-43	0.665447	0.344	0.098	2.07008e-38	N_SC1	APLP2
SERP1	1.17497e-42	0.676591	0.817	0.56	3.32281e-38	N_SC1	SERP1
FYN	1.27935e-42	0.667377	0.71	0.402	3.618e-38	N_SC1	FYN
BZW1	1.4263e-42	0.637253	0.852	0.618	4.03357e-38	N_SC1	BZW1
PTPN1	4.03319e-42	0.519805	0.301	0.073	1.14059e-37	N_SC1	PTPN1
ANKRD11	4.04998e-42	0.649497	0.554	0.246	1.14533e-37	N_SC1	ANKRD11
CDV3	4.1374e-42	0.653161	0.599	0.282	1.17006e-37	N_SC1	CDV3
SAMSN1	6.20549e-42	0.638859	0.903	0.651	1.75491e-37	N_SC1	SAMSN1
STAG2	6.65003e-42	0.653729	0.488	0.191	1.88063e-37	N_SC1	STAG2
AKAP13	1.36841e-41	0.650826	0.787	0.485	3.86986e-37	N_SC1	AKAP13
S100A6	1.62189e-41	0.774599	0.873	0.666	4.58672e-37	N_SC1	S100A6
HIST1H4C	2.41004e-41	0.824828	0.506	0.222	6.81558e-37	N_SC1	HIST1H4C
SERBP1	3.62894e-41	0.680991	0.8	0.512	1.02626e-36	N_SC1	SERBP1
CMTM6	6.73225e-41	0.630268	0.674	0.357	1.90388e-36	N_SC1	CMTM6
SSBP2	7.51272e-41	0.755054	0.452	0.176	2.1246e-36	N_SC1	SSBP2
NAMPT	7.81196e-41	0.690999	0.686	0.375	2.20922e-36	N_SC1	NAMPT
LRRFIP1	8.16041e-41	0.639621	0.738	0.428	2.30776e-36	N_SC1	LRRFIP1
RAB21	5.92302e-40	0.644663	0.7	0.381	1.67503e-35	N_SC1	RAB21
SDF2L1	1.05397e-39	0.667672	0.466	0.187	2.98064e-35	N_SC1	SDF2L1
MTSS1	1.31564e-39	0.816904	0.42	0.164	3.72063e-35	N_SC1	MTSS1
SMC4	2.58863e-39	0.895122	0.394	0.145	7.32064e-35	N_SC1	SMC4
PHACTR2	3.02144e-39	0.8176	0.336	0.105	8.54463e-35	N_SC1	PHACTR2
IRF4	3.11711e-39	0.7272	0.339	0.102	8.81519e-35	N_SC1	IRF4
RANGAP1	4.02168e-39	0.539995	0.375	0.122	1.13733e-34	N_SC1	RANGAP1
JAML	4.51481e-39	0.878068	0.408	0.153	1.27679e-34	N_SC1	JAML
RFTN1	5.4561e-39	0.559398	0.321	0.091	1.54298e-34	N_SC1	RFTN1
DDX21	1.32329e-38	0.623915	0.623	0.311	3.74226e-34	N_SC1	DDX21
TMBIM6	1.75734e-38	0.590923	0.801	0.522	4.96976e-34	N_SC1	TMBIM6
EIF5B	2.38366e-38	0.627238	0.494	0.209	6.74099e-34	N_SC1	EIF5B
CD44	2.46496e-38	0.613391	0.923	0.775	6.97091e-34	N_SC1	CD44
SSR3	2.68798e-38	0.699247	0.577	0.284	7.60161e-34	N_SC1	SSR3
SELENOS	2.89315e-38	0.635711	0.591	0.288	8.18182e-34	N_SC1	SELENOS
NAP1L1	3.14863e-38	0.611372	0.681	0.376	8.90433e-34	N_SC1	NAP1L1
MAFG	4.21982e-38	0.505242	0.275	0.066	1.19336e-33	N_SC1	MAFG
CCPG1	4.8755e-38	0.582889	0.29	0.076	1.37879e-33	N_SC1	CCPG1
DNAJC1	5.82398e-38	0.651546	0.427	0.165	1.64702e-33	N_SC1	DNAJC1
TBC1D15	9.22064e-38	0.573307	0.345	0.11	2.6076e-33	N_SC1	TBC1D15
PDXK	1.33223e-37	0.55991	0.434	0.166	3.76753e-33	N_SC1	PDXK
SRRM2	1.33687e-37	0.614717	0.694	0.395	3.78066e-33	N_SC1	SRRM2
HNRNPA0	1.56139e-37	0.589472	0.589	0.281	4.4156e-33	N_SC1	HNRNPA0
ARID4B	1.70012e-37	0.562676	0.708	0.395	4.80795e-33	N_SC1	ARID4B
ANXA5	2.80126e-37	0.650508	0.525	0.246	7.92196e-33	N_SC1	ANXA5
ARFGAP3	3.60813e-37	0.553751	0.431	0.161	1.02038e-32	N_SC1	ARFGAP3
FLNA	8.1002e-37	0.588972	0.551	0.252	2.29074e-32	N_SC1	FLNA
BACH2	8.83405e-37	0.55207	0.283	0.075	2.49827e-32	N_SC1	BACH2
ARCN1	1.06131e-36	0.543599	0.38	0.134	3.00137e-32	N_SC1	ARCN1
HNRNPR	1.49202e-36	0.546754	0.578	0.277	4.21942e-32	N_SC1	HNRNPR
KIT	3.19699e-36	0.718719	0.255	0.06	9.04109e-32	N_SC1	KIT
CEBPZ	6.10801e-36	0.548947	0.477	0.203	1.72735e-31	N_SC1	CEBPZ
P2RY10	1.03201e-35	0.625088	0.486	0.209	2.91851e-31	N_SC1	P2RY10
SERPINB1	1.31146e-35	1.00883	0.587	0.332	3.70881e-31	N_SC1	SERPINB1
NDUFV2	1.34231e-35	0.633066	0.653	0.364	3.79604e-31	N_SC1	NDUFV2
HNRNPC	1.71425e-35	0.558799	0.789	0.519	4.84791e-31	N_SC1	HNRNPC
PSMD7	1.77192e-35	0.516585	0.489	0.21	5.01098e-31	N_SC1	PSMD7
PAPOLA	1.94014e-35	0.566198	0.686	0.384	5.48673e-31	N_SC1	PAPOLA
GOLGA4	2.60751e-35	0.57004	0.498	0.216	7.37404e-31	N_SC1	GOLGA4
CALR	3.47741e-35	0.625954	0.807	0.539	9.83411e-31	N_SC1	CALR
PSMD13	5.75927e-35	0.672852	0.506	0.241	1.62872e-30	N_SC1	PSMD13
BAZ1A	9.97861e-35	0.6661	0.613	0.328	2.82195e-30	N_SC1	BAZ1A
RPL7L1	1.79973e-34	0.46681	0.357	0.122	5.08965e-30	N_SC1	RPL7L1
SURF4	2.41464e-34	0.638318	0.459	0.198	6.82861e-30	N_SC1	SURF4
LYST	3.37771e-34	0.666042	0.533	0.266	9.55217e-30	N_SC1	LYST
CDK6	8.40236e-34	0.560858	0.252	0.064	2.37619e-29	N_SC1	CDK6
ASAP1	1.25393e-33	0.572775	0.333	0.112	3.5461e-29	N_SC1	ASAP1
RSL1D1	1.58138e-33	0.519878	0.611	0.307	4.47215e-29	N_SC1	RSL1D1
EMD	1.73256e-33	0.522531	0.45	0.188	4.89967e-29	N_SC1	EMD
SH2D2A	2.18347e-33	0.612562	0.527	0.253	6.17484e-29	N_SC1	SH2D2A
LRMP	2.26115e-33	0.57246	0.39	0.151	6.39452e-29	N_SC1	LRMP
UBE2M	3.48567e-33	0.592287	0.534	0.255	9.85748e-29	N_SC1	UBE2M
NBL1	3.75642e-33	0.631425	0.344	0.122	1.06232e-28	N_SC1	NBL1
TMEM123	3.86528e-33	0.724183	0.722	0.465	1.0931e-28	N_SC1	TMEM123
NUDC	5.15347e-33	0.615662	0.588	0.3	1.4574e-28	N_SC1	NUDC
TOP1	6.49856e-33	0.525635	0.487	0.213	1.83779e-28	N_SC1	TOP1
CCSER2	6.5115e-33	0.601236	0.482	0.222	1.84145e-28	N_SC1	CCSER2
MTHFD2	8.13802e-33	0.545425	0.386	0.15	2.30143e-28	N_SC1	MTHFD2
DENND4A	9.83888e-33	0.545864	0.499	0.226	2.78244e-28	N_SC1	DENND4A
FAM3C	1.07063e-32	0.602505	0.431	0.184	3.02774e-28	N_SC1	FAM3C
RAD21	1.78134e-32	0.53498	0.505	0.227	5.03764e-28	N_SC1	RAD21
TESC	1.86031e-32	0.728153	0.51	0.25	5.26096e-28	N_SC1	TESC
PPM1G	2.45437e-32	0.605786	0.494	0.231	6.94096e-28	N_SC1	PPM1G
FGFR1OP2	3.1457e-32	0.544988	0.661	0.365	8.89603e-28	N_SC1	FGFR1OP2
STAT3	3.29203e-32	0.56782	0.651	0.36	9.30987e-28	N_SC1	STAT3
SLC16A3	4.43755e-32	0.571212	0.343	0.122	1.25494e-27	N_SC1	SLC16A3
SEC62	5.88676e-32	0.59195	0.508	0.244	1.66478e-27	N_SC1	SEC62
PAIP2	6.03384e-32	0.483347	0.647	0.352	1.70637e-27	N_SC1	PAIP2
HIVEP2	6.6439e-32	0.590503	0.287	0.091	1.8789e-27	N_SC1	HIVEP2
RTCB	6.98217e-32	0.446339	0.31	0.102	1.97456e-27	N_SC1	RTCB
CSNK1A1	1.20126e-31	0.518696	0.646	0.353	3.39715e-27	N_SC1	CSNK1A1
THAP2	1.35673e-31	0.697645	0.265	0.078	3.83684e-27	N_SC1	THAP2
HLA-B	1.50159e-31	0.316393	0.999	0.989	4.24648e-27	N_SC1	HLA-B
MAP3K1	1.62139e-31	0.542227	0.28	0.084	4.58528e-27	N_SC1	MAP3K1
CYSLTR1	1.70425e-31	0.624131	0.411	0.171	4.81962e-27	N_SC1	CYSLTR1
PDIA6	2.37673e-31	0.594223	0.483	0.233	6.72139e-27	N_SC1	PDIA6
PDE7B	2.90687e-31	0.522305	0.26	0.073	8.22062e-27	N_SC1	PDE7B
ANXA7	3.76783e-31	0.504933	0.399	0.16	1.06554e-26	N_SC1	ANXA7
TAF1D	6.32309e-31	0.544882	0.697	0.412	1.78817e-26	N_SC1	TAF1D
EIF2S2	1.08551e-30	0.552851	0.462	0.214	3.06983e-26	N_SC1	EIF2S2
CHD4	1.64103e-30	0.510634	0.476	0.217	4.64082e-26	N_SC1	CHD4
SATB1	1.66021e-30	0.67819	0.555	0.299	4.69506e-26	N_SC1	SATB1
MTDH	1.80407e-30	0.567195	0.562	0.297	5.1019e-26	N_SC1	MTDH
VAMP2	1.88901e-30	0.587153	0.499	0.242	5.34213e-26	N_SC1	VAMP2
PRDX6	1.95582e-30	0.571143	0.676	0.398	5.53105e-26	N_SC1	PRDX6
ASH1L	2.29755e-30	0.444667	0.458	0.203	6.49746e-26	N_SC1	ASH1L
CD96	2.70726e-30	0.654838	0.755	0.537	7.65613e-26	N_SC1	CD96
IK	3.73337e-30	0.463161	0.499	0.234	1.0558e-25	N_SC1	IK
CAST	4.95679e-30	0.658673	0.653	0.392	1.40178e-25	N_SC1	CAST
ATP1B3	5.12974e-30	0.771198	0.602	0.334	1.45069e-25	N_SC1	ATP1B3
LUC7L3	5.92364e-30	0.534241	0.551	0.281	1.67521e-25	N_SC1	LUC7L3
GPX4	1.77788e-29	0.535172	0.772	0.499	5.02786e-25	N_SC1	GPX4
PRPF6	1.86728e-29	0.463771	0.298	0.098	5.28067e-25	N_SC1	PRPF6
NOL7	2.33052e-29	0.481634	0.503	0.246	6.59071e-25	N_SC1	NOL7
USP15	3.39236e-29	0.538462	0.69	0.425	9.5936e-25	N_SC1	USP15
UBE2B	3.48565e-29	0.510882	0.773	0.492	9.85742e-25	N_SC1	UBE2B
YBX1	5.00253e-29	0.504323	0.872	0.647	1.41472e-24	N_SC1	YBX1
KDELR2	5.46406e-29	0.465772	0.432	0.187	1.54524e-24	N_SC1	KDELR2
CDC37	6.07041e-29	0.521943	0.685	0.41	1.71671e-24	N_SC1	CDC37
MSN	6.30053e-29	0.532135	0.753	0.508	1.78179e-24	N_SC1	MSN
SLAMF7	7.13348e-29	0.735501	0.318	0.124	2.01735e-24	N_SC1	SLAMF7
DDX46	8.23513e-29	0.44123	0.432	0.187	2.3289e-24	N_SC1	DDX46
PLEKHO1	1.56958e-28	0.47182	0.364	0.145	4.43876e-24	N_SC1	PLEKHO1
PGK1	1.64616e-28	0.543401	0.804	0.576	4.65534e-24	N_SC1	PGK1
GNAS	2.1677e-28	0.545658	0.7	0.432	6.13025e-24	N_SC1	GNAS
GLS	2.34534e-28	0.505541	0.694	0.414	6.63261e-24	N_SC1	GLS
PSMD1	2.38473e-28	0.43822	0.331	0.124	6.74402e-24	N_SC1	PSMD1
RBBP7	3.07631e-28	0.516893	0.357	0.145	8.6998e-24	N_SC1	RBBP7
ZRANB2	3.25854e-28	0.53217	0.436	0.205	9.21517e-24	N_SC1	ZRANB2
DNAJA2	3.56561e-28	0.432134	0.517	0.248	1.00835e-23	N_SC1	DNAJA2
NR1H2	4.8518e-28	0.376553	0.34	0.126	1.37209e-23	N_SC1	NR1H2
FAS	7.94942e-28	0.42282	0.26	0.08	2.2481e-23	N_SC1	FAS
HNRNPA3	8.42429e-28	0.479993	0.813	0.552	2.38239e-23	N_SC1	HNRNPA3
GSTO1	1.0397e-27	0.482455	0.423	0.191	2.94026e-23	N_SC1	GSTO1
NFU1	1.07478e-27	0.483137	0.342	0.13	3.03949e-23	N_SC1	NFU1
RPL36AL	1.35258e-27	0.409681	0.944	0.824	3.82511e-23	N_SC1	RPL36AL
CEP350	1.42113e-27	0.430871	0.421	0.182	4.01896e-23	N_SC1	CEP350
HOOK3	2.70034e-27	0.470605	0.324	0.123	7.63657e-23	N_SC1	HOOK3
SMC5	2.79909e-27	0.467209	0.399	0.171	7.91582e-23	N_SC1	SMC5
MALAT1	3.26037e-27	0.362488	1	0.988	9.22032e-23	N_SC1	MALAT1
LAPTM4A	3.92227e-27	0.550292	0.605	0.338	1.10922e-22	N_SC1	LAPTM4A
H2AFV	4.69679e-27	0.495668	0.684	0.43	1.32825e-22	N_SC1	H2AFV
IKZF2	5.13269e-27	0.488822	0.337	0.131	1.45152e-22	N_SC1	IKZF2
ANP32A	5.89555e-27	0.462323	0.462	0.219	1.66726e-22	N_SC1	ANP32A
RB1CC1	1.26017e-26	0.402412	0.329	0.125	3.56375e-22	N_SC1	RB1CC1
ZFC3H1	1.46129e-26	0.464616	0.353	0.143	4.13253e-22	N_SC1	ZFC3H1
SRPRA	1.72603e-26	0.410816	0.31	0.114	4.88121e-22	N_SC1	SRPRA
FNBP4	1.81868e-26	0.404698	0.466	0.218	5.14323e-22	N_SC1	FNBP4
SRPK1	2.42334e-26	0.413473	0.287	0.1	6.85319e-22	N_SC1	SRPK1
TMED9	2.77212e-26	0.436444	0.426	0.193	7.83955e-22	N_SC1	TMED9
ZNF706	2.8152e-26	0.425426	0.555	0.288	7.96138e-22	N_SC1	ZNF706
NDFIP1	2.828e-26	0.459008	0.485	0.237	7.99757e-22	N_SC1	NDFIP1
GHITM	3.06661e-26	0.506209	0.55	0.295	8.67238e-22	N_SC1	GHITM
TAX1BP1	3.99278e-26	0.460902	0.644	0.377	1.12916e-21	N_SC1	TAX1BP1
TUBA1B	4.24639e-26	0.426438	0.758	0.478	1.20088e-21	N_SC1	TUBA1B
ABCE1	4.43779e-26	0.436906	0.284	0.101	1.25501e-21	N_SC1	ABCE1
CAPRIN1	4.62285e-26	0.413922	0.356	0.143	1.30734e-21	N_SC1	CAPRIN1
CHST12	5.96949e-26	0.536911	0.492	0.257	1.68817e-21	N_SC1	CHST12
AHR	6.60641e-26	0.740089	0.587	0.335	1.86829e-21	N_SC1	AHR
FMNL1	6.94758e-26	0.467101	0.52	0.27	1.96477e-21	N_SC1	FMNL1
LMAN1	8.68983e-26	0.495599	0.385	0.169	2.45748e-21	N_SC1	LMAN1
HDLBP	9.42675e-26	0.465974	0.296	0.11	2.66588e-21	N_SC1	HDLBP
TAB2	9.49816e-26	0.409893	0.293	0.105	2.68608e-21	N_SC1	TAB2
EIF5A	9.72942e-26	0.43328	0.618	0.356	2.75148e-21	N_SC1	EIF5A
BRD4	1.00569e-25	0.34847	0.404	0.176	2.84408e-21	N_SC1	BRD4
ZC3H15	1.21055e-25	0.490532	0.505	0.259	3.42344e-21	N_SC1	ZC3H15
STXBP3	1.40302e-25	0.387687	0.298	0.11	3.96774e-21	N_SC1	STXBP3
STK26	1.41021e-25	0.471401	0.303	0.114	3.98808e-21	N_SC1	STK26
TNIP1	1.42429e-25	0.454868	0.31	0.119	4.0279e-21	N_SC1	TNIP1
RGS10	1.48565e-25	0.634223	0.492	0.263	4.20143e-21	N_SC1	RGS10
RALA	1.73383e-25	0.523454	0.505	0.267	4.90327e-21	N_SC1	RALA
TRAM1	3.83781e-25	0.474294	0.531	0.287	1.08533e-20	N_SC1	TRAM1
DCXR	5.0235e-25	0.441675	0.479	0.239	1.42064e-20	N_SC1	DCXR
BID	5.3865e-25	0.380354	0.421	0.191	1.5233e-20	N_SC1	BID
BNIP3L	5.48958e-25	0.594256	0.347	0.148	1.55245e-20	N_SC1	BNIP3L
BRD1	6.34823e-25	0.375322	0.33	0.133	1.79528e-20	N_SC1	BRD1
INSIG1	7.73905e-25	0.67388	0.417	0.204	2.1886e-20	N_SC1	INSIG1
UBXN1	8.65471e-25	0.445207	0.719	0.466	2.44755e-20	N_SC1	UBXN1
YWHAZ	1.00599e-24	0.417175	0.856	0.631	2.84493e-20	N_SC1	YWHAZ
AGO2	1.08385e-24	0.459195	0.459	0.224	3.06514e-20	N_SC1	AGO2
SNHG12	1.12218e-24	0.518819	0.529	0.284	3.17354e-20	N_SC1	SNHG12
EHD1	1.30946e-24	0.467968	0.308	0.121	3.70315e-20	N_SC1	EHD1
EZR	1.32871e-24	0.679475	0.819	0.593	3.75759e-20	N_SC1	EZR
FUBP1	1.67669e-24	0.384026	0.408	0.183	4.74169e-20	N_SC1	FUBP1
HLA-C	1.69362e-24	0.300643	0.991	0.966	4.78956e-20	N_SC1	HLA-C
ZMAT2	2.41933e-24	0.354097	0.318	0.123	6.84186e-20	N_SC1	ZMAT2
EIF3J	3.32362e-24	0.444216	0.464	0.232	9.39919e-20	N_SC1	EIF3J
SYAP1	3.46676e-24	0.464222	0.625	0.374	9.80399e-20	N_SC1	SYAP1
TMED2	4.08826e-24	0.382559	0.37	0.159	1.15616e-19	N_SC1	TMED2
ARF1	4.78617e-24	0.391419	0.713	0.431	1.35353e-19	N_SC1	ARF1
BACH1	5.16651e-24	0.380886	0.28	0.103	1.46109e-19	N_SC1	BACH1
SNRPD3	6.44716e-24	0.42483	0.436	0.213	1.82326e-19	N_SC1	SNRPD3
UBXN4	6.99381e-24	0.482947	0.583	0.337	1.97785e-19	N_SC1	UBXN4
B4GALT1	7.21064e-24	0.528766	0.643	0.389	2.03917e-19	N_SC1	B4GALT1
PA2G4	7.59937e-24	0.450569	0.476	0.243	2.1491e-19	N_SC1	PA2G4
SMCHD1	8.06808e-24	0.5037	0.718	0.477	2.28165e-19	N_SC1	SMCHD1
PSMD11	1.0166e-23	0.403537	0.353	0.153	2.87496e-19	N_SC1	PSMD11
HLA-E	1.08944e-23	0.401383	0.96	0.874	3.08092e-19	N_SC1	HLA-E
PHF3	1.09598e-23	0.37462	0.493	0.245	3.09942e-19	N_SC1	PHF3
PSMC4	1.51141e-23	0.387714	0.442	0.214	4.27428e-19	N_SC1	PSMC4
DNAJC3	1.95152e-23	0.375257	0.305	0.118	5.5189e-19	N_SC1	DNAJC3
TMF1	2.05054e-23	0.364507	0.402	0.184	5.79894e-19	N_SC1	TMF1
PRKRA	2.35404e-23	0.351463	0.281	0.104	6.65722e-19	N_SC1	PRKRA
MESD	2.37534e-23	0.333234	0.265	0.093	6.71747e-19	N_SC1	MESD
HUWE1	2.39497e-23	0.459679	0.395	0.183	6.77298e-19	N_SC1	HUWE1
EEF2	2.50972e-23	0.451569	0.745	0.505	7.09749e-19	N_SC1	EEF2
SQLE	2.51054e-23	0.599495	0.314	0.135	7.0998e-19	N_SC1	SQLE
WBP11	2.63282e-23	0.374959	0.42	0.195	7.44561e-19	N_SC1	WBP11
PAK1	2.6608e-23	0.39581	0.253	0.089	7.52475e-19	N_SC1	PAK1
PTGES3	2.82576e-23	0.464834	0.865	0.632	7.99124e-19	N_SC1	PTGES3
DNAJB11	3.11986e-23	0.396853	0.349	0.152	8.82295e-19	N_SC1	DNAJB11
CRELD2	3.26182e-23	0.360861	0.352	0.152	9.22443e-19	N_SC1	CRELD2
PNISR	3.50398e-23	0.446328	0.66	0.416	9.90925e-19	N_SC1	PNISR
RAC1	3.76083e-23	0.422203	0.627	0.371	1.06356e-18	N_SC1	RAC1
HIVEP1	4.24152e-23	0.394154	0.3	0.118	1.1995e-18	N_SC1	HIVEP1
ATP8B4	4.75875e-23	0.49566	0.429	0.214	1.34578e-18	N_SC1	ATP8B4
MAGT1	5.30886e-23	0.386391	0.296	0.117	1.50134e-18	N_SC1	MAGT1
ERLEC1	5.525e-23	0.342212	0.264	0.094	1.56247e-18	N_SC1	ERLEC1
STAT4	5.53264e-23	0.393689	0.56	0.305	1.56463e-18	N_SC1	STAT4
HPRT1	5.63809e-23	0.446438	0.371	0.168	1.59445e-18	N_SC1	HPRT1
AURKAIP1	5.75859e-23	0.375938	0.611	0.344	1.62853e-18	N_SC1	AURKAIP1
TPR	5.96941e-23	0.451623	0.496	0.269	1.68815e-18	N_SC1	TPR
LINC01871	7.48947e-23	0.57566	0.546	0.33	2.11802e-18	N_SC1	LINC01871
GPSM3	7.65467e-23	0.502788	0.557	0.315	2.16474e-18	N_SC1	GPSM3
RELB	7.68666e-23	0.404622	0.44	0.213	2.17379e-18	N_SC1	RELB
PAXBP1	9.2288e-23	0.396638	0.255	0.091	2.6099e-18	N_SC1	PAXBP1
SYPL1	9.7074e-23	0.465784	0.406	0.199	2.74525e-18	N_SC1	SYPL1
ATP1B1	1.20309e-22	0.643791	0.462	0.245	3.40235e-18	N_SC1	ATP1B1
MYO1G	1.21235e-22	0.352764	0.262	0.095	3.42854e-18	N_SC1	MYO1G
PDE4A	1.2711e-22	0.48219	0.433	0.215	3.59466e-18	N_SC1	PDE4A
TIAM1	1.28483e-22	0.40826	0.278	0.106	3.6335e-18	N_SC1	TIAM1
MRPL36	1.39023e-22	0.312961	0.272	0.099	3.93158e-18	N_SC1	MRPL36
RRBP1	1.51209e-22	0.418675	0.291	0.114	4.2762e-18	N_SC1	RRBP1
GUK1	1.53414e-22	0.456909	0.791	0.558	4.33854e-18	N_SC1	GUK1
THRAP3	1.5649e-22	0.462648	0.392	0.187	4.42553e-18	N_SC1	THRAP3
ZEB2	1.62225e-22	0.439137	0.384	0.18	4.58772e-18	N_SC1	ZEB2
SRRM1	2.23775e-22	0.405998	0.71	0.446	6.32836e-18	N_SC1	SRRM1
G3BP2	2.37019e-22	0.485989	0.694	0.441	6.7029e-18	N_SC1	G3BP2
PNN	2.44973e-22	0.393715	0.562	0.31	6.92784e-18	N_SC1	PNN
SLC3A2	2.65604e-22	0.448917	0.753	0.513	7.51129e-18	N_SC1	SLC3A2
RPS27L	3.11085e-22	0.378166	0.57	0.329	8.79749e-18	N_SC1	RPS27L
TXNL1	3.56219e-22	0.361597	0.548	0.299	1.00739e-17	N_SC1	TXNL1
SAFB	3.59907e-22	0.353175	0.3	0.121	1.01782e-17	N_SC1	SAFB
MYDGF	4.6136e-22	0.400441	0.449	0.226	1.30473e-17	N_SC1	MYDGF
CCT6A	4.88521e-22	0.377164	0.521	0.279	1.38154e-17	N_SC1	CCT6A
HES4	8.52723e-22	0.461499	0.756	0.525	2.4115e-17	N_SC1	HES4
CSGALNACT2	8.73571e-22	0.31537	0.324	0.137	2.47046e-17	N_SC1	CSGALNACT2
RPS20	9.35866e-22	0.432772	0.763	0.527	2.64663e-17	N_SC1	RPS20
ST13	1.01443e-21	0.469598	0.653	0.409	2.8688e-17	N_SC1	ST13
YWHAE	1.04776e-21	0.353193	0.586	0.327	2.96305e-17	N_SC1	YWHAE
HNRNPAB	1.19138e-21	0.437123	0.473	0.254	3.36921e-17	N_SC1	HNRNPAB
SLC35B1	1.26954e-21	0.330833	0.263	0.099	3.59026e-17	N_SC1	SLC35B1
PGRMC2	1.38255e-21	0.473762	0.263	0.104	3.90986e-17	N_SC1	PGRMC2
ATF7IP	1.39563e-21	0.385974	0.409	0.194	3.94685e-17	N_SC1	ATF7IP
DDX18	2.02705e-21	0.390669	0.464	0.241	5.73249e-17	N_SC1	DDX18
ARHGEF2	2.12519e-21	0.359995	0.254	0.093	6.01003e-17	N_SC1	ARHGEF2
IRF2	2.15428e-21	0.425919	0.319	0.139	6.09229e-17	N_SC1	IRF2
SAFB2	2.22543e-21	0.37423	0.283	0.112	6.29351e-17	N_SC1	SAFB2
MAP1LC3B	2.42173e-21	0.520808	0.768	0.564	6.84865e-17	N_SC1	MAP1LC3B
EIF4G1	2.52251e-21	0.336423	0.291	0.117	7.13366e-17	N_SC1	EIF4G1
GALNT2	2.61284e-21	0.337458	0.261	0.099	7.38911e-17	N_SC1	GALNT2
CSNK2A1	3.79132e-21	0.345416	0.263	0.101	1.07219e-16	N_SC1	CSNK2A1
RNF181	4.41622e-21	0.331739	0.414	0.196	1.24891e-16	N_SC1	RNF181
OPTN	4.57213e-21	0.424712	0.488	0.264	1.293e-16	N_SC1	OPTN
ELOVL5	4.77433e-21	0.392216	0.452	0.232	1.35018e-16	N_SC1	ELOVL5
PSMD2	4.80352e-21	0.35297	0.282	0.114	1.35844e-16	N_SC1	PSMD2
ABCF1	5.22145e-21	0.424225	0.339	0.153	1.47663e-16	N_SC1	ABCF1
METAP2	8.56153e-21	0.375612	0.323	0.142	2.4212e-16	N_SC1	METAP2
GLO1	8.64956e-21	0.405783	0.306	0.131	2.4461e-16	N_SC1	GLO1
ZEB1	9.37771e-21	0.379241	0.272	0.107	2.65202e-16	N_SC1	ZEB1
SUPT5H	1.15006e-20	0.324367	0.282	0.113	3.25237e-16	N_SC1	SUPT5H
EIF4G2	1.19596e-20	0.339684	0.739	0.486	3.38216e-16	N_SC1	EIF4G2
BOD1L1	1.90534e-20	0.404257	0.391	0.19	5.3883e-16	N_SC1	BOD1L1
FAM107B	1.91894e-20	0.45074	0.518	0.295	5.42677e-16	N_SC1	FAM107B
SET	2.09906e-20	0.380082	0.768	0.543	5.93616e-16	N_SC1	SET
SRSF10	2.27191e-20	0.345883	0.485	0.257	6.42495e-16	N_SC1	SRSF10
YARS	2.51531e-20	0.308052	0.277	0.111	7.11329e-16	N_SC1	YARS
BDP1	3.44585e-20	0.33107	0.411	0.206	9.74486e-16	N_SC1	BDP1
ILF2	3.52339e-20	0.338417	0.559	0.31	9.96416e-16	N_SC1	ILF2
UQCRFS1	3.95341e-20	0.351673	0.484	0.256	1.11802e-15	N_SC1	UQCRFS1
PHF20	3.9644e-20	0.416657	0.505	0.282	1.12113e-15	N_SC1	PHF20
EIF3E	4.60483e-20	0.342965	0.685	0.447	1.30225e-15	N_SC1	EIF3E
KTN1	4.68079e-20	0.325141	0.532	0.289	1.32373e-15	N_SC1	KTN1
TCF25	6.79e-20	0.359094	0.527	0.298	1.92021e-15	N_SC1	TCF25
TNIP2	6.80455e-20	0.358824	0.281	0.117	1.92433e-15	N_SC1	TNIP2
GLA	7.26745e-20	0.505788	0.336	0.158	2.05523e-15	N_SC1	GLA
RALBP1	7.4534e-20	0.334421	0.312	0.137	2.10782e-15	N_SC1	RALBP1
BRD7	7.56121e-20	0.337864	0.278	0.114	2.13831e-15	N_SC1	BRD7
CLCN3	7.70791e-20	0.316018	0.256	0.098	2.1798e-15	N_SC1	CLCN3
EIF2S1	8.52817e-20	0.340243	0.32	0.143	2.41177e-15	N_SC1	EIF2S1
PAFAH1B1	8.62906e-20	0.345054	0.477	0.256	2.4403e-15	N_SC1	PAFAH1B1
HMGN1	8.72006e-20	0.406601	0.796	0.61	2.46603e-15	N_SC1	HMGN1
SMC3	8.74965e-20	0.304093	0.367	0.173	2.4744e-15	N_SC1	SMC3
TDG	1.02472e-19	0.327144	0.377	0.181	2.89791e-15	N_SC1	TDG
MTPN	1.20577e-19	0.353697	0.487	0.261	3.40992e-15	N_SC1	MTPN
CCT7	1.32157e-19	0.291461	0.361	0.166	3.7374e-15	N_SC1	CCT7
BUB3	1.32659e-19	0.390984	0.495	0.271	3.7516e-15	N_SC1	BUB3
PHF1	1.33056e-19	0.363069	0.33	0.149	3.76282e-15	N_SC1	PHF1
CDC123	1.5936e-19	0.265946	0.292	0.119	4.50671e-15	N_SC1	CDC123
VCP	1.80788e-19	0.343277	0.37	0.177	5.11268e-15	N_SC1	VCP
LPAR6	1.92773e-19	0.38983	0.271	0.111	5.45163e-15	N_SC1	LPAR6
STAT5A	1.93385e-19	0.448215	0.283	0.122	5.46891e-15	N_SC1	STAT5A
KIAA1109	2.09576e-19	0.305069	0.297	0.125	5.9268e-15	N_SC1	KIAA1109
AC008105.3	2.11545e-19	0.362514	0.395	0.196	5.98248e-15	N_SC1	AC008105.3
RRP7A	2.19521e-19	0.306211	0.277	0.114	6.20804e-15	N_SC1	RRP7A
OXSR1	2.43037e-19	0.322805	0.262	0.105	6.87307e-15	N_SC1	OXSR1
TMEM50A	2.43463e-19	0.338523	0.647	0.396	6.88512e-15	N_SC1	TMEM50A
HNRNPA1	2.4453e-19	0.327112	0.94	0.79	6.9153e-15	N_SC1	HNRNPA1
SPOCK2	2.97371e-19	0.393188	0.326	0.149	8.40965e-15	N_SC1	SPOCK2
MXRA7	3.12059e-19	0.437717	0.345	0.167	8.82503e-15	N_SC1	MXRA7
SPAG9	3.35391e-19	0.33077	0.353	0.166	9.48487e-15	N_SC1	SPAG9
TTC39C	4.20591e-19	0.420023	0.471	0.264	1.18943e-14	N_SC1	TTC39C
TACC1	4.6182e-19	0.406737	0.443	0.239	1.30603e-14	N_SC1	TACC1
HNRNPUL1	4.65196e-19	0.313531	0.474	0.249	1.31558e-14	N_SC1	HNRNPUL1
XBP1	5.41278e-19	0.335479	0.708	0.47	1.53074e-14	N_SC1	XBP1
IPO7	5.49087e-19	0.366093	0.279	0.119	1.55282e-14	N_SC1	IPO7
RPL38	5.77157e-19	0.36759	0.889	0.775	1.6322e-14	N_SC1	RPL38
SMIM12	6.11733e-19	0.312403	0.274	0.114	1.72998e-14	N_SC1	SMIM12
UBA6	6.28609e-19	0.330474	0.318	0.144	1.77771e-14	N_SC1	UBA6
MORF4L2	6.78464e-19	0.357673	0.555	0.32	1.91869e-14	N_SC1	MORF4L2
CCDC186	7.85626e-19	0.352887	0.326	0.151	2.22175e-14	N_SC1	CCDC186
ETS1	8.10839e-19	0.425065	0.662	0.436	2.29305e-14	N_SC1	ETS1
JOSD1	8.2772e-19	0.342969	0.469	0.249	2.34079e-14	N_SC1	JOSD1
ACADVL	8.66942e-19	0.320089	0.301	0.133	2.45171e-14	N_SC1	ACADVL
HSPA13	8.9652e-19	0.315519	0.264	0.108	2.53536e-14	N_SC1	HSPA13
RIN3	1.03212e-18	0.365002	0.449	0.237	2.91882e-14	N_SC1	RIN3
ADRM1	1.03344e-18	0.307311	0.478	0.253	2.92257e-14	N_SC1	ADRM1
VDAC1	1.05352e-18	0.443899	0.561	0.349	2.97935e-14	N_SC1	VDAC1
NIFK	1.11898e-18	0.361631	0.327	0.153	3.16447e-14	N_SC1	NIFK
2022-03-07	1.29893e-18	0.352989	0.383	0.193	3.67338e-14	N_SC1	2022-03-07
DERL2	1.35808e-18	0.301807	0.327	0.15	3.84066e-14	N_SC1	DERL2
ASXL1	1.45387e-18	0.362682	0.308	0.14	4.11155e-14	N_SC1	ASXL1
TIPRL	1.47625e-18	0.31971	0.406	0.207	4.17483e-14	N_SC1	TIPRL
SUPT16H	1.56407e-18	0.318958	0.305	0.137	4.42318e-14	N_SC1	SUPT16H
MBOAT7	1.58015e-18	0.348939	0.318	0.146	4.46866e-14	N_SC1	MBOAT7
ZC3H7A	1.67747e-18	0.304836	0.333	0.154	4.74388e-14	N_SC1	ZC3H7A
YY1	1.80476e-18	0.350373	0.473	0.258	5.10386e-14	N_SC1	YY1
ANP32B	2.24701e-18	0.363396	0.599	0.354	6.35455e-14	N_SC1	ANP32B
COPB2	2.26883e-18	0.291596	0.278	0.12	6.41625e-14	N_SC1	COPB2
SMS	2.27487e-18	0.410581	0.253	0.105	6.43334e-14	N_SC1	SMS
ZFR	2.34775e-18	0.277452	0.26	0.106	6.63943e-14	N_SC1	ZFR
SAR1A	2.3842e-18	0.365478	0.51	0.284	6.74253e-14	N_SC1	SAR1A
ATP5F1B	2.53065e-18	0.331712	0.641	0.402	7.15667e-14	N_SC1	ATP5F1B
IFNGR1	2.5429e-18	0.353207	0.468	0.257	7.19131e-14	N_SC1	IFNGR1
CCT3	3.38192e-18	0.373774	0.534	0.312	9.56407e-14	N_SC1	CCT3
CENPC	3.96018e-18	0.291147	0.46	0.249	1.11994e-13	N_SC1	CENPC
ANKLE2	4.32312e-18	0.277088	0.319	0.149	1.22258e-13	N_SC1	ANKLE2
H1FX	4.41317e-18	0.773965	0.423	0.242	1.24804e-13	N_SC1	H1FX
RHOA	4.53929e-18	0.30651	0.759	0.536	1.28371e-13	N_SC1	RHOA
MRPL14	4.60858e-18	0.307914	0.384	0.195	1.30331e-13	N_SC1	MRPL14
SAR1B	4.90675e-18	0.362085	0.372	0.188	1.38763e-13	N_SC1	SAR1B
USP47	5.22739e-18	0.310688	0.399	0.202	1.4783e-13	N_SC1	USP47
FKBP4	5.3676e-18	0.568888	0.559	0.363	1.51796e-13	N_SC1	FKBP4
NASP	5.59388e-18	0.395354	0.47	0.264	1.58195e-13	N_SC1	NASP
NDUFA6	6.11879e-18	0.306039	0.488	0.264	1.73039e-13	N_SC1	NDUFA6
ABHD2	7.01791e-18	0.403987	0.357	0.179	1.98466e-13	N_SC1	ABHD2
RNMT	8.20536e-18	0.350906	0.569	0.333	2.32048e-13	N_SC1	RNMT
DARS	8.29055e-18	0.296566	0.312	0.143	2.34457e-13	N_SC1	DARS
VAPA	1.07238e-17	0.407487	0.68	0.448	3.0327e-13	N_SC1	VAPA
MORC3	1.19668e-17	0.265749	0.279	0.12	3.38421e-13	N_SC1	MORC3
HIF1A	1.23113e-17	0.390683	0.7	0.465	3.48162e-13	N_SC1	HIF1A
SRP54	1.23261e-17	0.313006	0.43	0.226	3.48583e-13	N_SC1	SRP54
PGAM1	1.31248e-17	0.269312	0.358	0.176	3.7117e-13	N_SC1	PGAM1
MIER1	1.39342e-17	0.312696	0.446	0.239	3.94058e-13	N_SC1	MIER1
PRPF38B	1.57718e-17	0.352927	0.499	0.284	4.46027e-13	N_SC1	PRPF38B
HNRNPD	1.63344e-17	0.331273	0.543	0.312	4.61936e-13	N_SC1	HNRNPD
PTP4A2	1.76707e-17	0.359493	0.632	0.396	4.99727e-13	N_SC1	PTP4A2
PSMC1	1.78991e-17	0.334607	0.303	0.141	5.06186e-13	N_SC1	PSMC1
ARL4C	1.81956e-17	0.636894	0.683	0.516	5.14573e-13	N_SC1	ARL4C
GNA13	1.96085e-17	0.412637	0.553	0.338	5.54529e-13	N_SC1	GNA13
NSD3	1.9788e-17	0.344598	0.513	0.295	5.59606e-13	N_SC1	NSD3
STK17B	2.04023e-17	0.37073	0.885	0.743	5.76978e-13	N_SC1	STK17B
ODC1	2.0953e-17	0.352994	0.307	0.142	5.92551e-13	N_SC1	ODC1
CYTIP	2.14579e-17	0.313461	0.882	0.675	6.06831e-13	N_SC1	CYTIP
ETV6	2.20481e-17	0.322109	0.3	0.137	6.2352e-13	N_SC1	ETV6
HLA-DRB1	2.30793e-17	0.602257	0.713	0.562	6.52682e-13	N_SC1	HLA-DRB1
PDHA1	2.5196e-17	0.30022	0.287	0.127	7.12544e-13	N_SC1	PDHA1
HSPD1	2.69423e-17	0.458665	0.953	0.86	7.61927e-13	N_SC1	HSPD1
SYNGR2	2.7147e-17	0.273301	0.263	0.114	7.67718e-13	N_SC1	SYNGR2
PSMB2	2.72067e-17	0.264329	0.386	0.195	7.69406e-13	N_SC1	PSMB2
TOX4	2.74603e-17	0.266325	0.328	0.153	7.76577e-13	N_SC1	TOX4
CBLB	2.75501e-17	0.308262	0.437	0.236	7.79116e-13	N_SC1	CBLB
BPTF	2.94845e-17	0.457332	0.468	0.279	8.33822e-13	N_SC1	BPTF
SELENOT	3.05579e-17	0.33457	0.475	0.262	8.64178e-13	N_SC1	SELENOT
SRSF11	3.10425e-17	0.368577	0.635	0.419	8.77883e-13	N_SC1	SRSF11
TERF2IP	3.26677e-17	0.293686	0.636	0.391	9.23842e-13	N_SC1	TERF2IP
CCNC	3.78912e-17	0.252453	0.263	0.11	1.07156e-12	N_SC1	CCNC
KMT2A	4.11114e-17	0.316863	0.434	0.235	1.16263e-12	N_SC1	KMT2A
MORF4L1	4.2141e-17	0.319846	0.685	0.45	1.19175e-12	N_SC1	MORF4L1
EIF4H	4.24418e-17	0.307585	0.408	0.211	1.20025e-12	N_SC1	EIF4H
SLA2	4.91186e-17	0.57427	0.326	0.172	1.38907e-12	N_SC1	SLA2
EMC7	5.03511e-17	0.28034	0.433	0.227	1.42393e-12	N_SC1	EMC7
MALT1	5.06628e-17	0.440436	0.398	0.217	1.43274e-12	N_SC1	MALT1
MPHOSPH10	5.86026e-17	0.327164	0.272	0.121	1.65728e-12	N_SC1	MPHOSPH10
POLR2A	5.89046e-17	0.324572	0.314	0.152	1.66582e-12	N_SC1	POLR2A
LSM14A	6.57693e-17	0.306619	0.34	0.166	1.85996e-12	N_SC1	LSM14A
BRAF	6.61917e-17	0.330181	0.32	0.156	1.8719e-12	N_SC1	BRAF
CUL3	7.11521e-17	0.31908	0.347	0.175	2.01218e-12	N_SC1	CUL3
LAMTOR5	8.0485e-17	0.281597	0.507	0.289	2.27612e-12	N_SC1	LAMTOR5
SINHCAF	8.34937e-17	0.369758	0.283	0.13	2.3612e-12	N_SC1	SINHCAF
BEX4	9.63626e-17	0.295858	0.323	0.155	2.72514e-12	N_SC1	BEX4
SCT	1.0559e-16	0.657163	0.252	0.114	2.98608e-12	N_SC1	SCT
PRPF4B	1.0737e-16	0.312649	0.523	0.305	3.03643e-12	N_SC1	PRPF4B
PABPC4	1.07837e-16	0.288103	0.385	0.203	3.04963e-12	N_SC1	PABPC4
UFM1	1.19897e-16	0.340764	0.501	0.291	3.39068e-12	N_SC1	UFM1
DEK	1.23068e-16	0.35512	0.437	0.237	3.48038e-12	N_SC1	DEK
DDX5	1.3126e-16	0.344623	0.933	0.802	3.71203e-12	N_SC1	DDX5
RPL37A	1.34513e-16	0.317383	0.94	0.876	3.80404e-12	N_SC1	RPL37A
PRKX	1.47384e-16	0.384791	0.421	0.23	4.16801e-12	N_SC1	PRKX
LSM4	1.52655e-16	0.341121	0.424	0.234	4.31708e-12	N_SC1	LSM4
WAPL	1.56329e-16	0.269544	0.296	0.137	4.42098e-12	N_SC1	WAPL
ITSN2	1.90963e-16	0.341125	0.41	0.22	5.40043e-12	N_SC1	ITSN2
EMP3	1.93617e-16	0.339917	0.737	0.523	5.47548e-12	N_SC1	EMP3
IL4R	2.07942e-16	0.287844	0.342	0.167	5.8806e-12	N_SC1	IL4R
ARIH2	2.33648e-16	0.261657	0.253	0.109	6.60758e-12	N_SC1	ARIH2
CSNK1D	2.49256e-16	0.283689	0.402	0.209	7.04895e-12	N_SC1	CSNK1D
EIF3I	2.56281e-16	0.288223	0.504	0.284	7.24763e-12	N_SC1	EIF3I
NPAT	2.61359e-16	0.309861	0.279	0.126	7.39123e-12	N_SC1	NPAT
CARD16	2.92903e-16	0.611734	0.44	0.272	8.2833e-12	N_SC1	CARD16
OTULIN	3.06292e-16	0.370025	0.398	0.218	8.66193e-12	N_SC1	OTULIN
RBM25	3.43505e-16	0.304472	0.655	0.428	9.71432e-12	N_SC1	RBM25
CAB39	3.49468e-16	0.287397	0.31	0.148	9.88295e-12	N_SC1	CAB39
SPINK2	3.51921e-16	0.445788	0.256	0.117	9.95233e-12	N_SC1	SPINK2
SERINC1	3.52796e-16	0.329174	0.505	0.293	9.97708e-12	N_SC1	SERINC1
UBE2H	3.53703e-16	0.306561	0.382	0.198	1.00027e-11	N_SC1	UBE2H
RBM17	3.78986e-16	0.254038	0.417	0.223	1.07177e-11	N_SC1	RBM17
ISCU	4.12182e-16	0.30597	0.456	0.253	1.16565e-11	N_SC1	ISCU
WSB1	4.83529e-16	0.326889	0.563	0.343	1.36742e-11	N_SC1	WSB1
MPZL3	4.89e-16	0.316257	0.274	0.125	1.38289e-11	N_SC1	MPZL3
COPS2	5.03394e-16	0.305056	0.401	0.218	1.4236e-11	N_SC1	COPS2
SPCS3	5.20338e-16	0.318142	0.505	0.295	1.47152e-11	N_SC1	SPCS3
TLN1	5.48996e-16	0.291795	0.501	0.291	1.55256e-11	N_SC1	TLN1
DHX36	5.83494e-16	0.310704	0.589	0.367	1.65012e-11	N_SC1	DHX36
RTF2	5.89002e-16	0.257053	0.417	0.228	1.6657e-11	N_SC1	RTF2
PARK7	6.33527e-16	0.385495	0.625	0.423	1.79161e-11	N_SC1	PARK7
ACP1	6.86755e-16	0.268464	0.399	0.21	1.94214e-11	N_SC1	ACP1
CSNK1G3	6.98716e-16	0.311583	0.343	0.172	1.97597e-11	N_SC1	CSNK1G3
PRPF40A	7.77479e-16	0.278983	0.486	0.277	2.19871e-11	N_SC1	PRPF40A
VEGFA	8.15658e-16	0.319124	0.475	0.28	2.30668e-11	N_SC1	VEGFA
SEC11C	8.52045e-16	0.335337	0.371	0.199	2.40958e-11	N_SC1	SEC11C
S100A10	9.13026e-16	0.418412	0.859	0.731	2.58204e-11	N_SC1	S100A10
MIR155HG	9.21026e-16	0.622978	0.277	0.134	2.60466e-11	N_SC1	MIR155HG
RFC1	1.19161e-15	0.308645	0.284	0.133	3.36986e-11	N_SC1	RFC1
SMARCA5	1.3733e-15	0.268321	0.467	0.263	3.88369e-11	N_SC1	SMARCA5
FXYD5	1.46864e-15	0.350603	0.844	0.666	4.15332e-11	N_SC1	FXYD5
PPIB	1.62087e-15	0.327974	0.764	0.569	4.58382e-11	N_SC1	PPIB
ATP2B1	1.65383e-15	0.437263	0.362	0.201	4.67702e-11	N_SC1	ATP2B1
DDX27	1.85658e-15	0.281177	0.32	0.16	5.2504e-11	N_SC1	DDX27
HERPUD1	1.88209e-15	0.302659	0.741	0.515	5.32255e-11	N_SC1	HERPUD1
AKAP17A	1.9107e-15	0.272981	0.358	0.183	5.40347e-11	N_SC1	AKAP17A
SNRPB	1.96814e-15	0.317193	0.727	0.489	5.56589e-11	N_SC1	SNRPB
DYNLT3	1.99793e-15	0.274151	0.271	0.125	5.65014e-11	N_SC1	DYNLT3
CNOT4	2.12133e-15	0.255443	0.302	0.145	5.99913e-11	N_SC1	CNOT4
ERP44	2.26192e-15	0.252661	0.375	0.197	6.39671e-11	N_SC1	ERP44
RASSF8	2.32206e-15	0.363077	0.281	0.135	6.56678e-11	N_SC1	RASSF8
PHF20L1	2.36917e-15	0.346438	0.346	0.179	6.70001e-11	N_SC1	PHF20L1
C1orf43	2.43919e-15	0.335779	0.394	0.217	6.89804e-11	N_SC1	C1orf43
WDR48	2.57003e-15	0.252076	0.252	0.111	7.26804e-11	N_SC1	WDR48
AGFG1	2.94398e-15	0.274088	0.269	0.125	8.32558e-11	N_SC1	AGFG1
XRCC5	2.98479e-15	0.279374	0.485	0.276	8.441e-11	N_SC1	XRCC5
SON	3.34299e-15	0.278877	0.718	0.486	9.45396e-11	N_SC1	SON
TNFRSF1B	3.65458e-15	0.35827	0.51	0.308	1.03351e-10	N_SC1	TNFRSF1B
RIT1	4.18532e-15	0.263273	0.275	0.128	1.18361e-10	N_SC1	RIT1
RPL31	4.66667e-15	0.310765	0.704	0.473	1.31974e-10	N_SC1	RPL31
RSF1	4.75664e-15	0.294411	0.339	0.175	1.34518e-10	N_SC1	RSF1
PABPN1	5.22001e-15	0.300302	0.34	0.18	1.47622e-10	N_SC1	PABPN1
PSMD12	5.30144e-15	0.305187	0.387	0.207	1.49925e-10	N_SC1	PSMD12
PSMC2	5.33167e-15	0.265689	0.25	0.112	1.5078e-10	N_SC1	PSMC2
CLINT1	5.3602e-15	0.267144	0.349	0.177	1.51586e-10	N_SC1	CLINT1
OTULINL	5.66002e-15	0.288848	0.329	0.168	1.60065e-10	N_SC1	OTULINL
C21orf91	5.93654e-15	0.271574	0.355	0.183	1.67885e-10	N_SC1	C21orf91
COX7B	6.38122e-15	0.301672	0.739	0.512	1.80461e-10	N_SC1	COX7B
TMEM208	6.43581e-15	0.273641	0.312	0.156	1.82005e-10	N_SC1	TMEM208
BIRC6	6.46096e-15	0.307476	0.366	0.198	1.82716e-10	N_SC1	BIRC6
IQGAP2	6.73821e-15	0.346327	0.417	0.237	1.90557e-10	N_SC1	IQGAP2
LGALS3	6.74503e-15	0.638711	0.569	0.401	1.90749e-10	N_SC1	LGALS3
P4HB	7.30303e-15	0.299496	0.378	0.206	2.0653e-10	N_SC1	P4HB
GPR65	7.38762e-15	0.340336	0.77	0.554	2.08922e-10	N_SC1	GPR65
FBXO34	8.96673e-15	0.253639	0.308	0.153	2.53579e-10	N_SC1	FBXO34
LARP1	9.37933e-15	0.31569	0.288	0.142	2.65247e-10	N_SC1	LARP1
CCT5	9.8726e-15	0.283182	0.45	0.256	2.79197e-10	N_SC1	CCT5
CYLD	1.0377e-14	0.27223	0.6	0.372	2.93461e-10	N_SC1	CYLD
UBE2D1	1.18245e-14	0.265503	0.274	0.129	3.34396e-10	N_SC1	UBE2D1
RPL7	1.19887e-14	0.295447	0.816	0.623	3.3904e-10	N_SC1	RPL7
JTB	1.21721e-14	0.296698	0.564	0.358	3.44227e-10	N_SC1	JTB
LMNA	1.22854e-14	0.313724	0.798	0.6	3.47431e-10	N_SC1	LMNA
CHD1	1.33268e-14	0.279043	0.572	0.353	3.76882e-10	N_SC1	CHD1
XRCC6	1.3991e-14	0.28444	0.39	0.21	3.95666e-10	N_SC1	XRCC6
ATP6V0B	1.44194e-14	0.276385	0.487	0.286	4.07781e-10	N_SC1	ATP6V0B
TRGC2	1.46047e-14	0.268748	0.261	0.122	4.13022e-10	N_SC1	TRGC2
IRF2BP2	1.50146e-14	0.363179	0.513	0.314	4.24613e-10	N_SC1	IRF2BP2
TMED4	1.78397e-14	0.260809	0.258	0.121	5.04508e-10	N_SC1	TMED4
ZNF217	1.82956e-14	0.311768	0.312	0.16	5.17399e-10	N_SC1	ZNF217
CHCHD2	1.87485e-14	0.273316	0.899	0.778	5.30208e-10	N_SC1	CHCHD2
PRKAR1A	1.94551e-14	0.287854	0.43	0.248	5.50192e-10	N_SC1	PRKAR1A
RAN	1.9843e-14	0.285582	0.824	0.614	5.61159e-10	N_SC1	RAN
ATP6V1G1	2.12996e-14	0.28775	0.749	0.524	6.02353e-10	N_SC1	ATP6V1G1
DNAJC21	2.43328e-14	0.265198	0.347	0.18	6.88133e-10	N_SC1	DNAJC21
OSTC	2.44861e-14	0.277257	0.484	0.29	6.92468e-10	N_SC1	OSTC
ARL8B	2.92234e-14	0.26874	0.253	0.118	8.26438e-10	N_SC1	ARL8B
TGIF1	2.94151e-14	0.287306	0.343	0.178	8.3186e-10	N_SC1	TGIF1
TALDO1	3.00584e-14	0.336808	0.373	0.209	8.50053e-10	N_SC1	TALDO1
ENSA	3.86833e-14	0.262197	0.489	0.288	1.09396e-09	N_SC1	ENSA
EIF2AK3	3.91013e-14	0.344867	0.269	0.131	1.10578e-09	N_SC1	EIF2AK3
COPB1	3.96661e-14	0.272421	0.368	0.2	1.12176e-09	N_SC1	COPB1
ARID5B	4.22353e-14	0.403385	0.292	0.153	1.19441e-09	N_SC1	ARID5B
CD9	4.41339e-14	0.555324	0.387	0.234	1.24811e-09	N_SC1	CD9
PRKCH	5.74616e-14	0.296645	0.334	0.176	1.62501e-09	N_SC1	PRKCH
TIPARP	5.93335e-14	0.278934	0.692	0.46	1.67795e-09	N_SC1	TIPARP
WHAMM	6.0478e-14	0.265923	0.363	0.195	1.71032e-09	N_SC1	WHAMM
GOLGA7	6.23462e-14	0.252401	0.306	0.155	1.76315e-09	N_SC1	GOLGA7
TARS	7.58215e-14	0.270824	0.306	0.158	2.14423e-09	N_SC1	TARS
PDE4B	8.40253e-14	0.318219	0.604	0.405	2.37624e-09	N_SC1	PDE4B
MIS18BP1	8.59346e-14	0.270374	0.355	0.192	2.43023e-09	N_SC1	MIS18BP1
COX17	9.07734e-14	0.28447	0.414	0.239	2.56707e-09	N_SC1	COX17
IL18R1	9.11672e-14	0.358846	0.269	0.131	2.57821e-09	N_SC1	IL18R1
CALM2	9.72988e-14	0.277952	0.858	0.675	2.75161e-09	N_SC1	CALM2
ATP6V0E1	1.18823e-13	0.264713	0.67	0.46	3.3603e-09	N_SC1	ATP6V0E1
HSP90AB1	1.22928e-13	0.326409	0.988	0.921	3.47641e-09	N_SC1	HSP90AB1
HMCES	1.43366e-13	0.2598	0.256	0.122	4.05438e-09	N_SC1	HMCES
RYBP	2.12894e-13	0.294436	0.326	0.175	6.02065e-09	N_SC1	RYBP
SLC7A5	3.02238e-13	0.369235	0.515	0.322	8.54728e-09	N_SC1	SLC7A5
RTF1	3.02302e-13	0.271106	0.345	0.188	8.5491e-09	N_SC1	RTF1
ITGB7	3.80504e-13	0.253168	0.321	0.171	1.07606e-08	N_SC1	ITGB7
GRB2	3.84036e-13	0.266627	0.452	0.264	1.08605e-08	N_SC1	GRB2
EIF3A	3.97421e-13	0.260065	0.469	0.284	1.12391e-08	N_SC1	EIF3A
ARPP19	4.14621e-13	0.259599	0.482	0.288	1.17255e-08	N_SC1	ARPP19
CHPT1	4.85738e-13	0.268011	0.282	0.141	1.37367e-08	N_SC1	CHPT1
RWDD1	5.12802e-13	0.254387	0.452	0.268	1.4502e-08	N_SC1	RWDD1
N4BP1	5.60078e-13	0.268675	0.389	0.219	1.5839e-08	N_SC1	N4BP1
HNRNPK	6.48406e-13	0.25388	0.802	0.603	1.83369e-08	N_SC1	HNRNPK
SOX4	8.60289e-13	0.589064	0.323	0.184	2.4329e-08	N_SC1	SOX4
ST3GAL1	1.02018e-12	0.317951	0.254	0.126	2.88507e-08	N_SC1	ST3GAL1
SNAP23	1.10914e-12	0.27767	0.314	0.168	3.13664e-08	N_SC1	SNAP23
GPR183	1.15713e-12	0.390963	0.477	0.303	3.27235e-08	N_SC1	GPR183
CD58	1.27276e-12	0.254884	0.287	0.146	3.59936e-08	N_SC1	CD58
PJA2	1.39538e-12	0.264754	0.418	0.247	3.94615e-08	N_SC1	PJA2
SNU13	1.62208e-12	0.303756	0.68	0.466	4.58725e-08	N_SC1	SNU13
PLEKHA3	1.65956e-12	0.274495	0.275	0.142	4.69323e-08	N_SC1	PLEKHA3
HLA-DQA1	1.77269e-12	0.405619	0.358	0.207	5.01315e-08	N_SC1	HLA-DQA1
GPCPD1	2.19352e-12	0.287563	0.34	0.191	6.20328e-08	N_SC1	GPCPD1
USP12	2.90818e-12	0.275934	0.297	0.157	8.22434e-08	N_SC1	USP12
TNFAIP8	3.33956e-12	0.363807	0.448	0.286	9.44427e-08	N_SC1	TNFAIP8
CDC42SE2	3.81523e-12	0.268024	0.646	0.434	1.07895e-07	N_SC1	CDC42SE2
RAB8A	4.09451e-12	0.254009	0.31	0.168	1.15793e-07	N_SC1	RAB8A
PCNP	4.46259e-12	0.269942	0.442	0.267	1.26202e-07	N_SC1	PCNP
TNFSF10	7.34479e-12	0.462429	0.56	0.401	2.07711e-07	N_SC1	TNFSF10
BAZ2B	1.42037e-11	0.250853	0.282	0.151	4.0168e-07	N_SC1	BAZ2B
MAP3K8	1.65179e-11	0.300004	0.767	0.599	4.67127e-07	N_SC1	MAP3K8
ZCCHC2	1.88765e-11	0.254041	0.329	0.186	5.33828e-07	N_SC1	ZCCHC2
JARID2	3.21418e-11	0.274611	0.458	0.288	9.08969e-07	N_SC1	JARID2
DNAJB9	3.40849e-11	0.287266	0.427	0.263	9.63922e-07	N_SC1	DNAJB9
HNRNPDL	3.81517e-11	0.253155	0.824	0.653	1.07893e-06	N_SC1	HNRNPDL
BCLAF1	4.40711e-11	0.253378	0.499	0.322	1.24633e-06	N_SC1	BCLAF1
ZBTB1	4.99103e-11	0.293071	0.375	0.224	1.41146e-06	N_SC1	ZBTB1
PKM	5.30083e-11	0.274904	0.489	0.322	1.49907e-06	N_SC1	PKM
SEC61G	5.53805e-11	0.273339	0.674	0.503	1.56616e-06	N_SC1	SEC61G
NCOA7	8.05421e-11	0.281379	0.459	0.293	2.27773e-06	N_SC1	NCOA7
LDHA	2.61263e-10	0.299309	0.814	0.643	7.38851e-06	N_SC1	LDHA
TUBA4A	4.23878e-10	0.314571	0.725	0.571	1.19873e-05	N_SC1	TUBA4A
LAT2	4.31446e-10	0.259924	0.41	0.261	1.22013e-05	N_SC1	LAT2
SNX3	7.03359e-10	0.310988	0.595	0.414	1.9891e-05	N_SC1	SNX3
GLIPR1	8.0428e-10	0.307387	0.253	0.139	2.2745e-05	N_SC1	GLIPR1
LDLRAD4	8.57489e-10	0.30964	0.288	0.168	2.42498e-05	N_SC1	LDLRAD4
BCL2L11	6.44914e-09	0.255394	0.252	0.143	0.000182382	N_SC1	BCL2L11
HLA-DRA	1.24401e-08	0.317892	0.518	0.363	0.000351806	N_SC1	HLA-DRA
CLDND1	1.45151e-08	0.334832	0.647	0.498	0.000410486	N_SC1	CLDND1
SELENOW	1.60954e-08	0.265063	0.602	0.434	0.000455177	N_SC1	SELENOW
JMY	1.07451e-07	0.320864	0.312	0.203	0.0030387	N_SC1	JMY
SOD1	1.1591e-07	0.280916	0.74	0.602	0.00327793	N_SC1	SOD1
SELL	4.33021e-06	0.322937	0.25	0.163	0.122458	N_SC1	SELL
LITAF	5.5871e-05	0.299389	0.49	0.404	1	N_SC1	LITAF
IRF7	7.05434e-05	0.342879	0.632	0.527	1	N_SC1	IRF7
SLFN5	4.72236e-10	1.05339	0.529	0.414	1.33548e-05	N_SC2	SLFN5
ACTB1	8.85933e-09	0.87601	0.85	0.929	0.000250542	N_SC2	ACTB
RPL35	3.05834e-07	0.431958	0.914	0.972	0.00864898	N_SC2	RPL35
ATP5F1E	2.32793e-06	0.521412	0.84	0.923	0.065834	N_SC2	ATP5F1E
RPS19	4.4583e-06	0.372485	0.952	0.996	0.126081	N_SC2	RPS19
TMSB10	5.64492e-06	0.5628	0.904	0.953	0.159638	N_SC2	TMSB10
RPL26	1.14849e-05	0.363037	0.877	0.985	0.324794	N_SC2	RPL26
TRDC1	1.44088e-05	1.00935	0.588	0.584	0.407479	N_SC2	TRDC
RPS15A1	2.45178e-05	0.308863	0.909	0.991	0.693364	N_SC2	RPS15A
RPL28	2.99398e-05	0.256686	0.979	0.997	0.846697	N_SC2	RPL28
RPL11	6.11314e-05	0.253456	0.941	0.994	1	N_SC2	RPL11
ACAP11	6.2099e-05	0.774502	0.455	0.412	1	N_SC2	ACAP1
RPS271	9.12919e-05	0.256295	0.973	0.997	1	N_SC2	RPS27
MT-ND2	0.000128981	0.848641	0.679	0.73	1	N_SC2	MT-ND2
RPS18	0.000193268	0.280474	0.968	0.999	1	N_SC2	RPS18
RAC21	0.000285146	0.674468	0.599	0.681	1	N_SC2	RAC2
HCST1	0.000432046	0.6813	0.695	0.815	1	N_SC2	HCST
LY6E1	0.000435742	0.721585	0.583	0.616	1	N_SC2	LY6E
N4BP2L2	0.000459863	0.814261	0.519	0.539	1	N_SC2	N4BP2L2
CORO1A1	0.000679633	0.747451	0.556	0.603	1	N_SC2	CORO1A
KLRC2	0.000756744	0.897356	0.353	0.288	1	N_SC2	KLRC2
IL32	0.000796081	0.553681	0.706	0.68	1	N_SC2	IL32
RPL32	0.00121188	0.264277	0.968	0.994	1	N_SC2	RPL32
ACTG1	0.00121516	0.527913	0.807	0.933	1	N_SC2	ACTG1
CD63	0.00157857	0.611675	0.668	0.779	1	N_SC2	CD63
PFN11	0.00161002	0.529934	0.743	0.874	1	N_SC2	PFN1
MYL12A1	0.00176621	0.382716	0.791	0.913	1	N_SC2	MYL12A
PLCG2	0.00199628	1.54842	0.455	0.47	1	N_SC2	PLCG2
ATM	0.00213216	0.707249	0.278	0.221	1	N_SC2	ATM
IFI6	0.00232456	0.819019	0.54	0.553	1	N_SC2	IFI6
RBIS1	0.00286835	0.652909	0.283	0.221	1	N_SC2	RBIS
RPLP2	0.00289278	0.320921	0.834	0.944	1	N_SC2	RPLP2
SH3BGRL3	0.00327551	0.511314	0.754	0.877	1	N_SC2	SH3BGRL3
MT-ND4L	0.00328345	1.0045	0.471	0.507	1	N_SC2	MT-ND4L
NKG71	0.00391028	0.563933	0.69	0.732	1	N_SC2	NKG7
CCL51	0.00458157	1.05901	0.444	0.416	1	N_SC2	CCL5
EEF1D	0.00463355	0.31635	0.807	0.929	1	N_SC2	EEF1D
MT-CO1	0.00510804	0.641524	0.781	0.922	1	N_SC2	MT-CO1
ANXA6	0.00523693	0.403745	0.16	0.295	1	N_SC2	ANXA6
TAPBP	0.00630327	0.650259	0.406	0.392	1	N_SC2	TAPBP
MT-ATP6	0.00656218	0.599005	0.781	0.883	1	N_SC2	MT-ATP6
RPL6	0.0066622	0.257834	0.829	0.965	1	N_SC2	RPL6
CLIC1	0.00698681	0.477024	0.684	0.836	1	N_SC2	CLIC1
XRN1	0.00731444	0.287641	0.193	0.34	1	N_SC2	XRN1
CRIP11	0.00858538	0.428807	0.679	0.751	1	N_SC2	CRIP1
SAMD3	0.00910496	0.67155	0.412	0.409	1	N_SC2	SAMD3
TLE51	0.00939532	0.781454	0.337	0.297	1	N_SC2	TLE5
IL2RG	0.00954065	0.254607	0.332	0.53	1	N_SC2	IL2RG
TFAP2A	2.34718e-140	1.22052	0.511	0.008	6.63782e-136	N_SC3	TFAP2A
GPNMB	4.86206e-123	1.50631	0.532	0.011	1.37499e-118	N_SC3	GPNMB
TP63	3.68413e-112	1.0503	0.447	0.008	1.04187e-107	N_SC3	TP63
DSC3	2.67558e-105	2.93894	0.809	0.046	7.56654e-101	N_SC3	DSC3
PKP1	1.28062e-98	1.66288	0.596	0.023	3.62158e-94	N_SC3	PKP1
COL17A1	5.32556e-92	1.48019	0.319	0.004	1.50607e-87	N_SC3	COL17A1
DSC2	2.25418e-90	1.08645	0.447	0.012	6.37483e-86	N_SC3	DSC2
NFIB	1.05897e-84	0.859128	0.362	0.008	2.99478e-80	N_SC3	NFIB
IRX2	9.66042e-83	1.08612	0.426	0.012	2.73197e-78	N_SC3	IRX2
MIR205HG	1.32994e-82	2.38101	0.532	0.023	3.76106e-78	N_SC3	MIR205HG
FAM83B	7.59979e-79	0.764046	0.277	0.004	2.14922e-74	N_SC3	FAM83B
AHNAK2	2.31177e-70	0.696123	0.255	0.004	6.5377e-66	N_SC3	AHNAK2
GNG12	3.17154e-70	0.805898	0.34	0.009	8.96912e-66	N_SC3	GNG12
NECTIN2	9.82703e-70	0.921862	0.426	0.016	2.77908e-65	N_SC3	NECTIN2
CXCL14	4.71303e-69	2.42547	0.511	0.026	1.33284e-64	N_SC3	CXCL14
EHF	8.92722e-67	0.980834	0.383	0.013	2.52462e-62	N_SC3	EHF
TINCR	1.38371e-65	0.951783	0.426	0.018	3.91313e-61	N_SC3	TINCR
GJB3	1.71655e-65	0.588571	0.277	0.006	4.8544e-61	N_SC3	GJB3
CA12	1.03811e-64	1.1526	0.362	0.012	2.93578e-60	N_SC3	CA12
DSG1	1.07322e-64	2.08411	0.681	0.057	3.03507e-60	N_SC3	DSG1
FGFR3	1.18993e-63	0.60626	0.255	0.005	3.36512e-59	N_SC3	FGFR3
MARCKS	2.82554e-63	1.60373	0.553	0.035	7.99064e-59	N_SC3	MARCKS
GJA1	4.92416e-63	1.16306	0.426	0.019	1.39255e-58	N_SC3	GJA1
NUPR1	1.17099e-62	1.15219	0.447	0.021	3.31155e-58	N_SC3	NUPR1
KLF4	3.41823e-62	1.69215	0.702	0.06	9.66675e-58	N_SC3	KLF4
PTPN13	5.26457e-61	0.676445	0.255	0.005	1.48882e-56	N_SC3	PTPN13
EMP2	1.13099e-60	1.49443	0.553	0.037	3.19845e-56	N_SC3	EMP2
EGFR	1.4261e-60	0.65496	0.298	0.008	4.03302e-56	N_SC3	EGFR
PRXL2A	3.90236e-59	0.846971	0.34	0.012	1.10359e-54	N_SC3	PRXL2A
CDH1	1.29119e-58	0.700636	0.298	0.009	3.65148e-54	N_SC3	CDH1
TFAP2C	3.72104e-58	0.665708	0.277	0.007	1.05231e-53	N_SC3	TFAP2C
CLDN1	1.12492e-57	1.72331	0.553	0.039	3.18129e-53	N_SC3	CLDN1
SERPINB5	1.36574e-56	1.4825	0.553	0.04	3.86232e-52	N_SC3	SERPINB5
MAFB	8.78362e-56	1.20335	0.362	0.015	2.48401e-51	N_SC3	MAFB
ZNF750	3.1851e-55	0.799117	0.362	0.015	9.00746e-51	N_SC3	ZNF750
IMPA2	1.07305e-54	1.3381	0.426	0.023	3.0346e-50	N_SC3	IMPA2
CLCA2	3.5875e-54	0.734683	0.277	0.008	1.01455e-49	N_SC3	CLCA2
RND3	4.11077e-54	1.80542	0.553	0.043	1.16253e-49	N_SC3	RND3
ALDH3A2	4.12903e-54	1.35323	0.532	0.038	1.16769e-49	N_SC3	ALDH3A2
NCKAP1	6.18724e-54	0.684888	0.277	0.008	1.74975e-49	N_SC3	NCKAP1
CTTN	6.8988e-54	0.567446	0.277	0.008	1.95098e-49	N_SC3	CTTN
KLC3	9.03588e-54	0.764341	0.255	0.007	2.55535e-49	N_SC3	KLC3
DSP	1.25401e-52	3.19871	0.745	0.097	3.54635e-48	N_SC3	DSP
DENND2C	1.43725e-52	1.11497	0.447	0.027	4.06454e-48	N_SC3	DENND2C
NFIX	1.62702e-52	0.874752	0.34	0.014	4.60122e-48	N_SC3	NFIX
KLF5	2.21387e-52	1.57598	0.681	0.067	6.26084e-48	N_SC3	KLF5
LGALS7	2.63316e-52	2.14598	0.596	0.054	7.44657e-48	N_SC3	LGALS7
S100A16	3.06022e-52	1.49648	0.596	0.052	8.65431e-48	N_SC3	S100A16
F2RL1	8.7987e-52	0.849674	0.298	0.01	2.48827e-47	N_SC3	F2RL1
CAPNS2	2.79139e-51	0.633521	0.255	0.007	7.89406e-47	N_SC3	CAPNS2
ALDH2	5.46686e-51	0.892319	0.468	0.03	1.54603e-46	N_SC3	ALDH2
CRNDE	1.8025e-50	0.752229	0.277	0.009	5.09746e-46	N_SC3	CRNDE
APOE	3.98978e-50	3.07143	0.702	0.084	1.12831e-45	N_SC3	APOE
RHOV	1.3138e-49	1.14083	0.447	0.029	3.71543e-45	N_SC3	RHOV
GPC1	5.03573e-49	0.720224	0.277	0.01	1.4241e-44	N_SC3	GPC1
TRIM29	7.10139e-49	0.939834	0.362	0.018	2.00827e-44	N_SC3	TRIM29
CAV2	7.2737e-48	0.921776	0.255	0.008	2.057e-43	N_SC3	CAV2
JUP	2.33291e-47	1.0831	0.532	0.044	6.59748e-43	N_SC3	JUP
DSG3	3.34393e-47	1.44015	0.362	0.019	9.45663e-43	N_SC3	DSG3
EFNA1	3.00697e-46	1.38069	0.404	0.025	8.50372e-42	N_SC3	EFNA1
SELENOP	6.90424e-46	0.672827	0.277	0.01	1.95252e-41	N_SC3	SELENOP
CEBPA	1.38104e-45	0.674482	0.319	0.015	3.90558e-41	N_SC3	CEBPA
PHGDH	5.30755e-45	0.804992	0.319	0.015	1.50097e-40	N_SC3	PHGDH
EPHA2	1.28613e-44	0.905212	0.362	0.02	3.63717e-40	N_SC3	EPHA2
CXADR	3.29944e-44	0.953085	0.298	0.013	9.33083e-40	N_SC3	CXADR
EPHB6	5.93748e-44	0.693422	0.362	0.02	1.67912e-39	N_SC3	EPHB6
MT1G	3.29449e-43	1.57948	0.255	0.01	9.31681e-39	N_SC3	MT1G
CTNND1	6.35079e-43	0.748575	0.34	0.019	1.796e-38	N_SC3	CTNND1
ANKRD50	9.54335e-43	0.520517	0.255	0.01	2.69886e-38	N_SC3	ANKRD50
TMEM159	1.83253e-42	1.17819	0.489	0.042	5.18239e-38	N_SC3	TMEM159
SOX15	9.47341e-42	0.797638	0.255	0.01	2.67908e-37	N_SC3	SOX15
EMP1	4.42475e-40	1.363	0.468	0.042	1.25132e-35	N_SC3	EMP1
PKP3	5.23204e-40	0.657177	0.255	0.01	1.47962e-35	N_SC3	PKP3
POU3F1	1.16215e-39	0.874875	0.298	0.015	3.28655e-35	N_SC3	POU3F1
RAB25	2.40381e-39	0.784375	0.298	0.015	6.79797e-35	N_SC3	RAB25
KCNQ1OT1	3.69403e-39	1.15493	0.404	0.031	1.04467e-34	N_SC3	KCNQ1OT1
TACSTD2	4.31133e-39	2.0329	0.766	0.127	1.21924e-34	N_SC3	TACSTD2
LAD1	6.55438e-39	0.61715	0.255	0.011	1.85358e-34	N_SC3	LAD1
LGALS7B	1.78227e-35	2.43811	0.638	0.097	5.04025e-31	N_SC3	LGALS7B
S100A14	3.0666e-35	2.44628	0.766	0.153	8.67235e-31	N_SC3	S100A14
SFN	1.04788e-34	3.2359	0.957	0.324	2.96341e-30	N_SC3	SFN
NECTIN1	1.5343e-34	0.65604	0.298	0.018	4.33899e-30	N_SC3	NECTIN1
CCND1	3.09786e-32	1.19376	0.277	0.017	8.76075e-28	N_SC3	CCND1
SPINT2	5.07643e-32	1.22359	0.638	0.097	1.43562e-27	N_SC3	SPINT2
MAL2	1.35008e-30	0.674728	0.277	0.018	3.81804e-26	N_SC3	MAL2
OVOL1	1.9467e-30	1.12391	0.383	0.037	5.50527e-26	N_SC3	OVOL1
AQP3	1.97869e-30	2.07329	0.723	0.138	5.59574e-26	N_SC3	AQP3
EFNB1	3.103e-30	0.588061	0.277	0.018	8.77529e-26	N_SC3	EFNB1
GSTM3	4.49547e-30	0.952791	0.298	0.022	1.27132e-25	N_SC3	GSTM3
B3GNT5	1.94803e-29	0.866565	0.404	0.04	5.50904e-25	N_SC3	B3GNT5
HES1	2.6246e-29	1.34326	0.362	0.034	7.42236e-25	N_SC3	HES1
RAB13	3.01224e-29	0.544469	0.277	0.019	8.51862e-25	N_SC3	RAB13
KRT5	3.24065e-29	3.57775	0.745	0.175	9.16456e-25	N_SC3	KRT5
PERP	4.04742e-29	3.50424	0.809	0.234	1.14461e-24	N_SC3	PERP
AOPEP	9.24461e-28	1.08532	0.298	0.024	2.61437e-23	N_SC3	AOPEP
CSRP2	1.11357e-27	0.739966	0.255	0.017	3.14917e-23	N_SC3	CSRP2
FXYD3	1.84632e-27	1.10207	0.426	0.05	5.22138e-23	N_SC3	FXYD3
SOX9	1.55037e-26	0.636744	0.277	0.021	4.38445e-22	N_SC3	SOX9
GRN	2.5446e-26	0.747953	0.362	0.037	7.19614e-22	N_SC3	GRN
HBEGF	2.88078e-26	0.886826	0.34	0.033	8.14684e-22	N_SC3	HBEGF
CAV1	1.40379e-25	0.91877	0.277	0.022	3.96993e-21	N_SC3	CAV1
NRARP	1.8095e-25	1.25218	0.383	0.044	5.11727e-21	N_SC3	NRARP
TUBB2A	9.36585e-25	1.69016	0.617	0.114	2.64866e-20	N_SC3	TUBB2A
LYPD3	1.86504e-24	1.28483	0.532	0.09	5.27435e-20	N_SC3	LYPD3
SERPINB2	2.40745e-24	1.1034	0.255	0.02	6.80827e-20	N_SC3	SERPINB2
CSTA	3.63493e-24	0.700392	0.34	0.036	1.02796e-19	N_SC3	CSTA
DUSP7	3.83847e-23	0.712503	0.319	0.033	1.08552e-18	N_SC3	DUSP7
MAST4	7.56794e-23	0.89784	0.489	0.078	2.14021e-18	N_SC3	MAST4
LY6D	8.84663e-23	2.2964	0.681	0.165	2.50183e-18	N_SC3	LY6D
KRT14	2.62121e-22	4.62384	0.83	0.283	7.41278e-18	N_SC3	KRT14
EFNB2	2.75065e-22	0.664352	0.255	0.022	7.77885e-18	N_SC3	EFNB2
H1F0	5.88542e-22	0.447872	0.255	0.022	1.6644e-17	N_SC3	H1F0
CLDN4	4.44521e-21	1.36069	0.404	0.061	1.2571e-16	N_SC3	CLDN4
STX3	5.62503e-21	0.712685	0.298	0.032	1.59076e-16	N_SC3	STX3
NEDD4L	8.25539e-21	0.678013	0.255	0.024	2.33462e-16	N_SC3	NEDD4L
IRF6	1.17099e-20	0.780649	0.255	0.024	3.31155e-16	N_SC3	IRF6
ERRFI1	1.24368e-20	0.587055	0.255	0.024	3.51713e-16	N_SC3	ERRFI1
ID1	2.03823e-20	1.22277	0.319	0.038	5.76412e-16	N_SC3	ID1
EGR1	7.10982e-20	1.29894	0.532	0.103	2.01066e-15	N_SC3	EGR1
DMKN	7.68115e-20	2.49173	0.809	0.277	2.17223e-15	N_SC3	DMKN
IER31	4.18291e-19	1.67078	0.83	0.255	1.18293e-14	N_SC3	IER3
TM4SF1	1.24784e-18	0.8417	0.255	0.027	3.52888e-14	N_SC3	TM4SF1
NFIC	1.51454e-18	0.6593	0.319	0.041	4.28311e-14	N_SC3	NFIC
SDC4	1.81211e-18	0.761496	0.383	0.058	5.12466e-14	N_SC3	SDC4
ANXA2	4.27509e-18	1.80867	0.851	0.335	1.209e-13	N_SC3	ANXA2
FGFBP1	6.36399e-17	2.33755	0.298	0.042	1.79974e-12	N_SC3	FGFBP1
ETS2	6.50892e-17	1.18541	0.489	0.108	1.84072e-12	N_SC3	ETS2
KRT15	7.0614e-17	3.54397	0.383	0.07	1.99696e-12	N_SC3	KRT15
C1orf21	1.14833e-16	0.829074	0.362	0.058	3.24749e-12	N_SC3	C1orf21
MT1E	1.35302e-16	1.32441	0.34	0.054	3.82634e-12	N_SC3	MT1E
KRT17	2.11625e-16	3.47988	0.681	0.237	5.98474e-12	N_SC3	KRT17
YBX3	3.11585e-16	0.994876	0.787	0.236	8.81161e-12	N_SC3	YBX3
DOCK9	4.00216e-16	0.423038	0.277	0.035	1.13181e-11	N_SC3	DOCK9
PTMS	5.60533e-16	0.894064	0.681	0.183	1.58519e-11	N_SC3	PTMS
ANXA4	9.89008e-16	0.599716	0.298	0.042	2.79691e-11	N_SC3	ANXA4
EGLN3	3.52603e-15	0.499813	0.298	0.042	9.9716e-11	N_SC3	EGLN3
MT1X	5.4664e-15	1.63613	0.617	0.189	1.5459e-10	N_SC3	MT1X
ATP1A1	5.56201e-15	0.888755	0.66	0.184	1.57294e-10	N_SC3	ATP1A1
PLK3	6.51992e-15	0.617125	0.34	0.055	1.84383e-10	N_SC3	PLK3
LRRC8A	9.30863e-15	0.364368	0.255	0.033	2.63248e-10	N_SC3	LRRC8A
SPPL3	9.48222e-15	0.552683	0.447	0.09	2.68157e-10	N_SC3	SPPL3
FRMD4B	2.18902e-14	0.435428	0.34	0.056	6.19054e-10	N_SC3	FRMD4B
SLC2A1	3.67837e-14	0.85695	0.319	0.053	1.04024e-09	N_SC3	SLC2A1
BCL11B	4.59924e-14	0.850033	0.362	0.066	1.30066e-09	N_SC3	BCL11B
MAF	4.63007e-14	0.412628	0.298	0.045	1.30938e-09	N_SC3	MAF
PDLIM1	4.75609e-14	0.504897	0.277	0.04	1.34502e-09	N_SC3	PDLIM1
PHLDA2	4.9215e-14	1.65726	0.745	0.281	1.3918e-09	N_SC3	PHLDA2
KLF10	4.9752e-14	0.924598	0.574	0.148	1.40699e-09	N_SC3	KLF10
ABHD5	5.85571e-14	1.18265	0.511	0.13	1.65599e-09	N_SC3	ABHD5
MT-CYB	8.8293e-14	2.08862	0.957	0.723	2.49693e-09	N_SC3	MT-CYB
NDRG1	1.08203e-13	0.75809	0.447	0.1	3.05997e-09	N_SC3	NDRG1
DBP	3.86866e-13	0.507482	0.255	0.038	1.09406e-08	N_SC3	DBP
BICD2	4.27303e-13	0.501053	0.298	0.049	1.20841e-08	N_SC3	BICD2
MT-CO11	7.21273e-13	1.65436	0.979	0.908	2.03976e-08	N_SC3	MT-CO1
CRABP2	1.24697e-12	0.636373	0.277	0.045	3.52644e-08	N_SC3	CRABP2
IFNGR2	1.51691e-12	0.517145	0.255	0.039	4.28983e-08	N_SC3	IFNGR2
C19orf48	2.32432e-12	0.60135	0.362	0.074	6.57318e-08	N_SC3	C19orf48
CD59	2.60348e-12	0.630129	0.532	0.138	7.36264e-08	N_SC3	CD59
PPRC1	3.27056e-12	0.374772	0.255	0.039	9.24915e-08	N_SC3	PPRC1
KRT10	4.59822e-12	2.66853	0.936	0.622	1.30038e-07	N_SC3	KRT10
SREBF1	4.80485e-12	0.593522	0.319	0.06	1.35881e-07	N_SC3	SREBF1
CTNNBIP1	5.80761e-12	0.640942	0.489	0.124	1.64239e-07	N_SC3	CTNNBIP1
CTNNA1	6.06605e-12	0.70917	0.383	0.087	1.71548e-07	N_SC3	CTNNA1
S100A2	6.56927e-12	2.38253	0.447	0.126	1.85779e-07	N_SC3	S100A2
ITPRID2	7.37597e-12	0.593222	0.255	0.041	2.08593e-07	N_SC3	ITPRID2
ITGAV	1.08948e-11	0.362069	0.277	0.047	3.08106e-07	N_SC3	ITGAV
GNAI1	1.67279e-11	0.724704	0.383	0.088	4.73066e-07	N_SC3	GNAI1
KLHL21	2.20787e-11	0.481206	0.319	0.062	6.24385e-07	N_SC3	KLHL21
LARP4B	2.6098e-11	0.39852	0.34	0.069	7.38052e-07	N_SC3	LARP4B
MT-ND1	2.69345e-11	1.79961	0.936	0.669	7.61709e-07	N_SC3	MT-ND1
MAPK13	2.83351e-11	0.475031	0.255	0.042	8.01317e-07	N_SC3	MAPK13
MT-CO3	3.08528e-11	2.0569	0.915	0.786	8.72518e-07	N_SC3	MT-CO3
CKB	3.11251e-11	0.655291	0.277	0.051	8.80217e-07	N_SC3	CKB
HSPA2	3.23389e-11	0.627991	0.255	0.043	9.14545e-07	N_SC3	HSPA2
MT-CO2	3.36177e-11	1.3254	1	0.924	9.5071e-07	N_SC3	MT-CO2
PLD3	3.57275e-11	0.414248	0.298	0.056	1.01037e-06	N_SC3	PLD3
PAWR	4.72864e-11	0.66126	0.362	0.083	1.33726e-06	N_SC3	PAWR
RRAS	9.06404e-11	0.511997	0.255	0.045	2.56331e-06	N_SC3	RRAS
MT-ATP61	1.20571e-10	1.78728	1	0.872	3.40976e-06	N_SC3	MT-ATP6
RTN4	1.26063e-10	1.0333	0.787	0.352	3.56506e-06	N_SC3	RTN4
SBSN	1.40141e-10	1.0955	0.34	0.081	3.96319e-06	N_SC3	SBSN
NUMB	1.50857e-10	0.385458	0.34	0.073	4.26624e-06	N_SC3	NUMB
UQCRC1	1.51769e-10	0.571171	0.362	0.086	4.29204e-06	N_SC3	UQCRC1
TMEM45A	2.94285e-10	0.719951	0.319	0.069	8.32237e-06	N_SC3	TMEM45A
WASL	3.19699e-10	0.354677	0.255	0.046	9.04109e-06	N_SC3	WASL
PCF11	3.44844e-10	0.468533	0.468	0.126	9.75218e-06	N_SC3	PCF11
EGR3	3.69453e-10	0.569169	0.34	0.077	1.04481e-05	N_SC3	EGR3
CD91	8.25468e-10	0.991775	0.702	0.289	2.33442e-05	N_SC3	CD9
TOR1AIP2	8.56865e-10	0.801956	0.532	0.176	2.42322e-05	N_SC3	TOR1AIP2
CRYAB	8.77151e-10	0.798678	0.277	0.058	2.48058e-05	N_SC3	CRYAB
TOB2	1.03922e-09	0.609498	0.447	0.124	2.93892e-05	N_SC3	TOB2
KRT1	1.38506e-09	2.63558	0.702	0.371	3.91696e-05	N_SC3	KRT1
ZBTB7A	1.39975e-09	0.521209	0.553	0.171	3.95848e-05	N_SC3	ZBTB7A
APP	1.41294e-09	0.486134	0.319	0.073	3.99578e-05	N_SC3	APP
MT-ND4	1.92915e-09	1.2257	0.957	0.848	5.45564e-05	N_SC3	MT-ND4
WEE1	1.95106e-09	0.516443	0.319	0.074	5.51761e-05	N_SC3	WEE1
SIAH1	1.98559e-09	0.408642	0.319	0.072	5.61524e-05	N_SC3	SIAH1
NXF1	2.03858e-09	0.538499	0.362	0.091	5.76511e-05	N_SC3	NXF1
SERTAD3	2.16015e-09	0.436453	0.34	0.08	6.10891e-05	N_SC3	SERTAD3
CALML5	2.40471e-09	1.56679	0.404	0.118	6.80053e-05	N_SC3	CALML5
MT-ND21	2.46115e-09	1.41369	0.894	0.722	6.96014e-05	N_SC3	MT-ND2
DSTN	2.75272e-09	0.957025	0.723	0.321	7.7847e-05	N_SC3	DSTN
CRK	2.85299e-09	0.368334	0.298	0.064	8.06827e-05	N_SC3	CRK
LONRF1	2.93843e-09	0.343198	0.277	0.057	8.30987e-05	N_SC3	LONRF1
MT-ND5	3.63657e-09	0.967069	0.851	0.521	0.000102842	N_SC3	MT-ND5
KLF3	3.68982e-09	0.554766	0.468	0.138	0.000104348	N_SC3	KLF3
CISD1	4.78168e-09	0.398458	0.319	0.075	0.000135226	N_SC3	CISD1
KRT16	5.67253e-09	1.837	0.404	0.128	0.000160419	N_SC3	KRT16
PLK21	5.99476e-09	0.660302	0.66	0.248	0.000169532	N_SC3	PLK2
MARCKSL1	5.99967e-09	0.736355	0.447	0.135	0.000169671	N_SC3	MARCKSL1
SPTSSA	6.10602e-09	0.515757	0.383	0.101	0.000172678	N_SC3	SPTSSA
CLOCK	6.92807e-09	0.319577	0.255	0.052	0.000195926	N_SC3	CLOCK
RPLP0	7.83192e-09	1.06427	0.957	0.823	0.000221487	N_SC3	RPLP0
VCL	8.52708e-09	0.429601	0.277	0.06	0.000241146	N_SC3	VCL
SYNE2	8.67272e-09	0.681151	0.511	0.168	0.000245265	N_SC3	SYNE2
ITPR2	9.77737e-09	0.712546	0.362	0.097	0.000276504	N_SC3	ITPR2
DCAF13	9.81987e-09	0.579059	0.404	0.118	0.000277706	N_SC3	DCAF13
ZBTB44	1.08914e-08	0.476209	0.34	0.087	0.000308008	N_SC3	ZBTB44
DST	1.3585e-08	1.24758	0.277	0.067	0.000384185	N_SC3	DST
PLIN3	1.36717e-08	0.429813	0.383	0.104	0.000386637	N_SC3	PLIN3
MAP4K5	1.43417e-08	0.521831	0.34	0.088	0.000405584	N_SC3	MAP4K5
BAD	1.56233e-08	0.458416	0.362	0.097	0.000441827	N_SC3	BAD
IFT57	1.74419e-08	0.439799	0.319	0.079	0.000493256	N_SC3	IFT57
IFFO2	2.23819e-08	0.461328	0.383	0.106	0.000632961	N_SC3	IFFO2
IFI27	2.36908e-08	1.41009	0.66	0.325	0.000669975	N_SC3	IFI27
IFRD2	2.38891e-08	0.33104	0.277	0.062	0.000675583	N_SC3	IFRD2
S100A8	3.97695e-08	1.34858	0.489	0.192	0.00112468	N_SC3	S100A8
PGRMC1	4.39464e-08	0.717151	0.362	0.104	0.0012428	N_SC3	PGRMC1
ARID5B1	4.40534e-08	0.72391	0.553	0.203	0.00124583	N_SC3	ARID5B
DEGS1	4.50643e-08	0.699704	0.638	0.254	0.00127442	N_SC3	DEGS1
FAM162A	8.73912e-08	0.714003	0.511	0.181	0.00247142	N_SC3	FAM162A
PPP1R10	1.004e-07	0.625026	0.596	0.239	0.00283931	N_SC3	PPP1R10
CPEB4	1.16973e-07	0.511547	0.426	0.132	0.003308	N_SC3	CPEB4
NEAT1	1.2469e-07	1.45724	0.936	0.752	0.00352624	N_SC3	NEAT1
RAB3IP	1.27295e-07	0.349237	0.255	0.059	0.00359989	N_SC3	RAB3IP
FBXO32	1.35815e-07	0.26104	0.298	0.074	0.00384084	N_SC3	FBXO32
IRS2	1.37178e-07	0.517009	0.34	0.095	0.0038794	N_SC3	IRS2
CCNB1IP1	1.55702e-07	0.282737	0.383	0.11	0.00440325	N_SC3	CCNB1IP1
PRDX2	1.76246e-07	0.589974	0.596	0.229	0.00498423	N_SC3	PRDX2
ATL2	1.89103e-07	0.400125	0.277	0.069	0.00534784	N_SC3	ATL2
TSC22D1	1.91397e-07	0.348985	0.532	0.192	0.0054127	N_SC3	TSC22D1
SGK11	1.93464e-07	0.582327	0.574	0.208	0.00547117	N_SC3	SGK1
TOB11	2.51559e-07	0.730729	0.574	0.234	0.0071141	N_SC3	TOB1
AHNAK	2.74094e-07	0.700976	0.787	0.385	0.00775138	N_SC3	AHNAK
AHDC1	2.88462e-07	0.532732	0.319	0.09	0.00815771	N_SC3	AHDC1
IMPDH2	2.88654e-07	0.650786	0.34	0.105	0.00816314	N_SC3	IMPDH2
IL18	2.89264e-07	0.585978	0.277	0.073	0.00818039	N_SC3	IL18
INTS6	2.94904e-07	0.566125	0.574	0.219	0.00833987	N_SC3	INTS6
MT-ND3	3.75722e-07	1.07473	0.957	0.842	0.0106254	N_SC3	MT-ND3
FEM1B	4.08489e-07	0.445536	0.255	0.064	0.0115521	N_SC3	FEM1B
ABCA5	4.44552e-07	0.332391	0.255	0.063	0.0125719	N_SC3	ABCA5
MYC	4.5274e-07	0.965157	0.681	0.296	0.0128035	N_SC3	MYC
MRTO4	4.69522e-07	0.328804	0.298	0.078	0.0132781	N_SC3	MRTO4
PHF23	5.4711e-07	0.398585	0.255	0.064	0.0154723	N_SC3	PHF23
CINP	5.47321e-07	0.362628	0.255	0.065	0.0154782	N_SC3	CINP
CDK4	5.71197e-07	0.449046	0.34	0.102	0.0161534	N_SC3	CDK4
MRPL43	6.33433e-07	0.434366	0.426	0.141	0.0179135	N_SC3	MRPL43
NOTCH1	7.41477e-07	0.335651	0.298	0.081	0.020969	N_SC3	NOTCH1
2022-06-01	7.46578e-07	1.02778	0.851	0.516	0.0211132	N_SC3	JUN
PMAIP11	7.49105e-07	0.784836	0.702	0.38	0.0211847	N_SC3	PMAIP1
NPC2	8.23764e-07	0.423688	0.319	0.092	0.0232961	N_SC3	NPC2
EBPL	9.25294e-07	0.464572	0.362	0.114	0.0261673	N_SC3	EBPL
NAA15	9.8002e-07	0.309889	0.298	0.082	0.027715	N_SC3	NAA15
JAGN1	9.80485e-07	0.41245	0.34	0.105	0.0277281	N_SC3	JAGN1
ATF31	1.00021e-06	1.10796	0.702	0.323	0.0282859	N_SC3	ATF3
SOD2	1.07382e-06	0.811803	0.532	0.224	0.0303675	N_SC3	SOD2
SEPHS2	1.12895e-06	0.397973	0.426	0.146	0.0319266	N_SC3	SEPHS2
RAB11A	1.2429e-06	0.464712	0.681	0.288	0.0351491	N_SC3	RAB11A
IPMK	1.28939e-06	0.326258	0.277	0.075	0.0364639	N_SC3	IPMK
ATP2B4	1.33733e-06	0.614928	0.34	0.109	0.0378197	N_SC3	ATP2B4
PHF14	1.49637e-06	0.455108	0.34	0.107	0.0423173	N_SC3	PHF14
ARL4D	1.60075e-06	0.810306	0.255	0.069	0.0452693	N_SC3	ARL4D
TMEM134	1.70195e-06	0.346126	0.383	0.123	0.0481313	N_SC3	TMEM134
RAB27B	1.71412e-06	0.252007	0.255	0.066	0.0484754	N_SC3	RAB27B
ARHGEF12	1.76679e-06	0.341649	0.298	0.085	0.0499647	N_SC3	ARHGEF12
MAP3K11	1.97612e-06	0.253113	0.277	0.075	0.0558847	N_SC3	MAP3K11
SERTAD11	2.03577e-06	1.19088	0.66	0.325	0.0575716	N_SC3	SERTAD1
GSK3B	2.06384e-06	0.342832	0.298	0.086	0.0583653	N_SC3	GSK3B
MIB2	2.09309e-06	0.4104	0.362	0.116	0.0591927	N_SC3	MIB2
HRAS	2.20515e-06	0.48836	0.298	0.089	0.0623616	N_SC3	HRAS
MYCBP2	2.34311e-06	0.379894	0.617	0.25	0.0662633	N_SC3	MYCBP2
RPF2	2.44395e-06	0.442572	0.277	0.079	0.0691148	N_SC3	RPF2
HDAC5	2.61574e-06	0.33951	0.255	0.069	0.0739731	N_SC3	HDAC5
HSD17B10	2.94824e-06	0.388461	0.383	0.129	0.0833761	N_SC3	HSD17B10
HSPB1	3.10452e-06	1.0056	0.894	0.647	0.0877959	N_SC3	HSPB1
ANKLE21	3.13027e-06	0.410389	0.532	0.212	0.088524	N_SC3	ANKLE2
RAB10	3.22758e-06	0.65552	0.574	0.257	0.091276	N_SC3	RAB10
SLC25A33	3.28831e-06	0.535958	0.404	0.146	0.0929934	N_SC3	SLC25A33
RAP2B	3.32975e-06	0.348	0.447	0.158	0.0941653	N_SC3	RAP2B
RABGEF1	3.3716e-06	0.315026	0.255	0.069	0.0953488	N_SC3	RABGEF1
CHMP2B	3.53509e-06	0.425191	0.468	0.175	0.0999725	N_SC3	CHMP2B
RXRA	3.89144e-06	0.418459	0.319	0.101	0.11005	N_SC3	RXRA
PDLIM5	4.26934e-06	0.308551	0.255	0.069	0.120737	N_SC3	PDLIM5
ARL5A	4.45366e-06	0.403017	0.426	0.151	0.125949	N_SC3	ARL5A
NAB1	4.62315e-06	0.450842	0.255	0.072	0.130743	N_SC3	NAB1
B3GALNT2	5.01579e-06	0.37183	0.277	0.08	0.141847	N_SC3	B3GALNT2
TRAPPC8	5.3314e-06	0.2743	0.277	0.08	0.150772	N_SC3	TRAPPC8
RPS8	5.5114e-06	0.537672	0.957	0.967	0.155862	N_SC3	RPS8
EPN1	5.53937e-06	0.258105	0.255	0.07	0.156653	N_SC3	EPN1
CSTB	6.08151e-06	0.859163	0.638	0.318	0.171985	N_SC3	CSTB
FBL	6.12147e-06	0.38328	0.447	0.169	0.173115	N_SC3	FBL
HMG20B	6.25953e-06	0.337448	0.319	0.101	0.17702	N_SC3	HMG20B
TRAPPC6A	6.32762e-06	0.273149	0.319	0.099	0.178945	N_SC3	TRAPPC6A
HDDC2	6.89614e-06	0.335897	0.255	0.073	0.195023	N_SC3	HDDC2
GNL1	7.24465e-06	0.483911	0.383	0.138	0.204879	N_SC3	GNL1
WDFY2	7.41848e-06	0.367399	0.319	0.101	0.209795	N_SC3	WDFY2
SERTAD2	7.56762e-06	0.338155	0.362	0.122	0.214012	N_SC3	SERTAD2
CCDC6	8.05518e-06	0.334553	0.34	0.113	0.2278	N_SC3	CCDC6
ZNF721	8.11072e-06	0.32496	0.426	0.153	0.229371	N_SC3	ZNF721
PELI1	8.2398e-06	0.467508	0.383	0.143	0.233021	N_SC3	PELI1
ARID1B	8.6202e-06	0.404575	0.489	0.196	0.243779	N_SC3	ARID1B
FBXW7	8.87643e-06	0.39562	0.404	0.145	0.251026	N_SC3	FBXW7
PPM1A	8.87955e-06	0.29848	0.34	0.111	0.251114	N_SC3	PPM1A
MED13L	9.21126e-06	0.404586	0.426	0.159	0.260494	N_SC3	MED13L
CUL4A	9.36798e-06	0.300069	0.298	0.092	0.264927	N_SC3	CUL4A
PURB	9.39014e-06	0.354037	0.383	0.137	0.265553	N_SC3	PURB
MAP3K13	1.02e-05	0.255838	0.277	0.082	0.288455	N_SC3	MAP3K13
EIF4B	1.12195e-05	0.619188	0.617	0.302	0.317286	N_SC3	EIF4B
TSTA3	1.23808e-05	0.394825	0.383	0.138	0.350129	N_SC3	TSTA3
CLTB	1.27058e-05	0.545001	0.638	0.29	0.35932	N_SC3	CLTB
TUBA1C	1.27313e-05	0.591556	0.532	0.243	0.36004	N_SC3	TUBA1C
SLC38A2	1.3226e-05	0.742018	0.936	0.634	0.374031	N_SC3	SLC38A2
NENF	1.44722e-05	0.30557	0.255	0.075	0.409274	N_SC3	NENF
YWHAG	1.54029e-05	0.376472	0.511	0.209	0.435595	N_SC3	YWHAG
KRTDAP	1.5568e-05	1.79109	0.532	0.264	0.440263	N_SC3	KRTDAP
SNHG17	1.60473e-05	0.277678	0.277	0.083	0.453817	N_SC3	SNHG17
BRI3	1.68184e-05	0.440453	0.574	0.255	0.475625	N_SC3	BRI3
GOLGA3	1.72864e-05	0.387398	0.255	0.078	0.488859	N_SC3	GOLGA3
REXO2	1.73368e-05	0.349675	0.319	0.107	0.490284	N_SC3	REXO2
RHOB1	1.742e-05	0.557469	0.511	0.224	0.492637	N_SC3	RHOB
ARL1	1.75706e-05	0.340013	0.404	0.152	0.496896	N_SC3	ARL1
DAAM1	1.8003e-05	0.281043	0.34	0.115	0.509124	N_SC3	DAAM1
CAMTA1	1.83989e-05	0.475697	0.489	0.208	0.520322	N_SC3	CAMTA1
COA8	1.89816e-05	0.292982	0.255	0.074	0.5368	N_SC3	COA8
MPZL2	1.91872e-05	0.375436	0.319	0.109	0.542614	N_SC3	MPZL2
PPA1	1.92098e-05	0.388169	0.596	0.263	0.543254	N_SC3	PPA1
SPG7	2.12096e-05	0.383326	0.319	0.111	0.599808	N_SC3	SPG7
ZDHHC3	2.21077e-05	0.319676	0.255	0.077	0.625204	N_SC3	ZDHHC3
BOD1	2.46957e-05	0.361693	0.255	0.076	0.698394	N_SC3	BOD1
ZBTB43	2.54144e-05	0.634602	0.404	0.169	0.718719	N_SC3	ZBTB43
ESRRA	2.6843e-05	0.37609	0.298	0.099	0.759119	N_SC3	ESRRA
IL6ST	2.7179e-05	0.30643	0.468	0.184	0.768623	N_SC3	IL6ST
LDLR	2.8659e-05	0.446575	0.319	0.112	0.810478	N_SC3	LDLR
SNX2	2.9607e-05	0.289327	0.319	0.107	0.837285	N_SC3	SNX2
TOMM61	3.01244e-05	0.381201	0.532	0.223	0.851919	N_SC3	TOMM6
RGS14	3.04318e-05	0.253476	0.298	0.097	0.86061	N_SC3	RGS14
EEF21	3.04576e-05	0.603861	0.915	0.598	0.86134	N_SC3	EEF2
CLIP1	3.0629e-05	0.266756	0.277	0.087	0.866189	N_SC3	CLIP1
BTG21	3.07899e-05	0.413779	0.851	0.512	0.87074	N_SC3	BTG2
TNFRSF12A	3.15576e-05	0.294607	0.277	0.088	0.892449	N_SC3	TNFRSF12A
MAPK6	3.17682e-05	0.293613	0.319	0.11	0.898405	N_SC3	MAPK6
RBBP6	3.28864e-05	0.454992	0.574	0.261	0.930026	N_SC3	RBBP6
LTBP3	3.38302e-05	0.318535	0.255	0.079	0.956718	N_SC3	LTBP3
MGAT4B	3.40947e-05	0.289936	0.255	0.079	0.964199	N_SC3	MGAT4B
MBIP	3.44491e-05	0.537122	0.277	0.092	0.974221	N_SC3	MBIP
RPL4	3.71098e-05	0.737704	0.872	0.672	1	N_SC3	RPL4
TSPO	3.76413e-05	0.607091	0.723	0.448	1	N_SC3	TSPO
CSNK1A11	3.8354e-05	0.721023	0.745	0.469	1	N_SC3	CSNK1A1
IFI27L2	3.87316e-05	0.329398	0.362	0.134	1	N_SC3	IFI27L2
MIDN1	3.90257e-05	0.448003	0.638	0.313	1	N_SC3	MIDN
KDM1A	4.07689e-05	0.281603	0.255	0.08	1	N_SC3	KDM1A
RB1CC11	4.43983e-05	0.521891	0.468	0.204	1	N_SC3	RB1CC1
TXN1	4.74344e-05	0.725569	0.894	0.666	1	N_SC3	TXN
RBM27	4.75561e-05	0.299559	0.319	0.111	1	N_SC3	RBM27
ZFP36L11	4.98278e-05	0.481005	0.936	0.61	1	N_SC3	ZFP36L1
RTN3	5.03701e-05	0.456254	0.34	0.127	1	N_SC3	RTN3
WDR45B	5.08781e-05	0.361923	0.383	0.15	1	N_SC3	WDR45B
AKIRIN2	5.5281e-05	0.392831	0.489	0.21	1	N_SC3	AKIRIN2
LUZP1	5.58798e-05	0.503099	0.34	0.13	1	N_SC3	LUZP1
CBR1	6.06748e-05	0.535418	0.255	0.084	1	N_SC3	CBR1
PEBP1	6.11154e-05	0.681084	0.574	0.305	1	N_SC3	PEBP1
PSMB5	6.19645e-05	0.431493	0.404	0.164	1	N_SC3	PSMB5
SART3	6.28085e-05	0.254717	0.277	0.09	1	N_SC3	SART3
TUBB4B	6.29054e-05	1.09133	0.851	0.557	1	N_SC3	TUBB4B
MRPL4	6.48441e-05	0.305642	0.383	0.148	1	N_SC3	MRPL4
MT-ND4L1	6.53823e-05	0.448205	0.809	0.497	1	N_SC3	MT-ND4L
MIR22HG	6.95431e-05	0.585139	0.34	0.137	1	N_SC3	MIR22HG
FDFT1	7.13145e-05	0.319984	0.447	0.184	1	N_SC3	FDFT1
SNHG291	7.33076e-05	1.2003	0.723	0.487	1	N_SC3	SNHG29
RPS2	7.35787e-05	0.593366	1	0.975	1	N_SC3	RPS2
PANK3	7.46341e-05	0.367741	0.277	0.096	1	N_SC3	PANK3
WSB11	7.5455e-05	0.493931	0.787	0.427	1	N_SC3	WSB1
SPEN	8.03011e-05	0.384921	0.489	0.221	1	N_SC3	SPEN
HDAC2	8.53882e-05	0.296663	0.255	0.084	1	N_SC3	HDAC2
YWHAE1	8.81732e-05	0.43904	0.766	0.427	1	N_SC3	YWHAE
ECHS1	8.83867e-05	0.475515	0.362	0.139	1	N_SC3	ECHS1
GABPB1-AS1	9.1398e-05	0.480285	0.319	0.123	1	N_SC3	GABPB1-AS1
RPL8	9.21447e-05	0.500572	1	0.98	1	N_SC3	RPL8
AK6	9.32059e-05	0.416746	0.277	0.095	1	N_SC3	AK6
CUL5	9.49294e-05	0.274155	0.34	0.125	1	N_SC3	CUL5
HEXIM1	9.65659e-05	0.498939	0.34	0.134	1	N_SC3	HEXIM1
FUS	9.69842e-05	0.530175	0.83	0.545	1	N_SC3	FUS
RPS5	9.71434e-05	0.578728	1	0.954	1	N_SC3	RPS5
SNW1	0.000100214	0.460738	0.489	0.224	1	N_SC3	SNW1
EIF3B	0.000100349	0.362933	0.383	0.156	1	N_SC3	EIF3B
ILF3	0.000102978	0.33713	0.553	0.257	1	N_SC3	ILF3
CHD9	0.000104914	0.253393	0.468	0.197	1	N_SC3	CHD9
MCUR1	0.000105156	0.264121	0.277	0.095	1	N_SC3	MCUR1
ABCF11	0.000106066	0.400521	0.489	0.225	1	N_SC3	ABCF1
NAA20	0.000109683	0.479517	0.426	0.183	1	N_SC3	NAA20
KMT5A	0.000114324	0.292927	0.255	0.085	1	N_SC3	KMT5A
MRPS24	0.000119271	0.429044	0.383	0.156	1	N_SC3	MRPS24
H2AFX1	0.000119492	0.38872	0.553	0.259	1	N_SC3	H2AFX
GLTP	0.000120202	0.381082	0.319	0.118	1	N_SC3	GLTP
PRKDC	0.000120254	0.271902	0.383	0.151	1	N_SC3	PRKDC
NOP16	0.00012233	0.257335	0.255	0.086	1	N_SC3	NOP16
MIR222HG	0.000122656	0.258283	0.298	0.105	1	N_SC3	MIR222HG
SCP2	0.000123298	0.368442	0.532	0.245	1	N_SC3	SCP2
GLRX3	0.000124667	0.415624	0.404	0.166	1	N_SC3	GLRX3
THUMPD3-AS1	0.000125538	0.536997	0.383	0.163	1	N_SC3	THUMPD3-AS1
S100A11	0.000126494	0.527074	0.894	0.722	1	N_SC3	S100A11
RPL71	0.000128421	0.587725	0.915	0.698	1	N_SC3	RPL7
BCCIP	0.000131295	0.37193	0.298	0.11	1	N_SC3	BCCIP
RPL23	0.000134056	0.460899	0.915	0.774	1	N_SC3	RPL23
CENPX	0.00013683	0.314735	0.362	0.143	1	N_SC3	CENPX
KHSRP	0.000144213	0.383526	0.277	0.1	1	N_SC3	KHSRP
RPS171	0.0001486	0.609596	0.745	0.471	1	N_SC3	RPS17
SNIP1	0.000149459	0.283362	0.255	0.086	1	N_SC3	SNIP1
PNPLA2	0.000153032	0.331637	0.298	0.111	1	N_SC3	PNPLA2
ELOA	0.000154991	0.256458	0.277	0.097	1	N_SC3	ELOA
UBA1	0.000155707	0.530518	0.298	0.116	1	N_SC3	UBA1
TCERG1	0.000156104	0.296391	0.319	0.122	1	N_SC3	TCERG1
CKS1B	0.000158376	0.356124	0.298	0.112	1	N_SC3	CKS1B
PHB2	0.00016206	0.414714	0.532	0.254	1	N_SC3	PHB2
LMO4	0.000162132	0.449127	0.426	0.188	1	N_SC3	LMO4
ADI1	0.000166464	0.345599	0.277	0.101	1	N_SC3	ADI1
CSNK1E	0.000174235	0.396849	0.319	0.124	1	N_SC3	CSNK1E
PLEKHJ1	0.000177708	0.254131	0.34	0.131	1	N_SC3	PLEKHJ1
DYNLL11	0.000180292	0.70879	0.915	0.663	1	N_SC3	DYNLL1
CEBPD1	0.00018129	0.375022	0.66	0.358	1	N_SC3	CEBPD
GSTP1	0.000183814	0.633803	0.809	0.589	1	N_SC3	GSTP1
PKM1	0.000185416	0.484083	0.702	0.384	1	N_SC3	PKM
ADIPOR1	0.000185989	0.269364	0.319	0.121	1	N_SC3	ADIPOR1
NELFCD	0.000190309	0.336339	0.277	0.099	1	N_SC3	NELFCD
AFG3L2	0.000196066	0.378635	0.277	0.103	1	N_SC3	AFG3L2
KCMF1	0.000199218	0.432565	0.426	0.191	1	N_SC3	KCMF1
TECR	0.000226292	0.436072	0.489	0.225	1	N_SC3	TECR
PRDM2	0.000229697	0.397922	0.532	0.251	1	N_SC3	PRDM2
PNP	0.000232675	0.711394	0.319	0.131	1	N_SC3	PNP
ATG4B	0.000238223	0.256994	0.255	0.09	1	N_SC3	ATG4B
ANKHD1	0.000242352	0.350977	0.362	0.149	1	N_SC3	ANKHD1
SPAG91	0.000250754	0.585503	0.468	0.238	1	N_SC3	SPAG9
ZFAND1	0.000263043	0.252544	0.255	0.089	1	N_SC3	ZFAND1
HDGF	0.000264391	0.439566	0.489	0.241	1	N_SC3	HDGF
RPL13	0.000267863	0.385745	1	0.993	1	N_SC3	RPL13
PLAUR	0.000278345	0.501318	0.277	0.106	1	N_SC3	PLAUR
RPL13A	0.000310972	0.505075	0.936	0.827	1	N_SC3	RPL13A
TMEM87A	0.00031431	0.306727	0.404	0.174	1	N_SC3	TMEM87A
NIP7	0.000325275	0.499707	0.277	0.107	1	N_SC3	NIP7
INTS11	0.000336145	0.279001	0.255	0.092	1	N_SC3	INTS11
CCNL11	0.000338519	0.458846	0.851	0.598	1	N_SC3	CCNL1
TRAPPC4	0.000338544	0.293789	0.468	0.21	1	N_SC3	TRAPPC4
AFF4	0.000346587	0.542806	0.468	0.235	1	N_SC3	AFF4
RECQL	0.000377448	0.409136	0.404	0.172	1	N_SC3	RECQL
RALGDS	0.000390708	0.259382	0.298	0.114	1	N_SC3	RALGDS
CTBP2	0.000402765	0.394796	0.255	0.095	1	N_SC3	CTBP2
RPS6	0.000407863	0.564634	1	0.968	1	N_SC3	RPS6
CCDC12	0.000416739	0.255157	0.489	0.222	1	N_SC3	CCDC12
MLF2	0.000416955	0.327877	0.383	0.165	1	N_SC3	MLF2
PYCARD	0.000430809	0.379079	0.447	0.206	1	N_SC3	PYCARD
MRFAP1	0.000436183	0.399461	0.745	0.383	1	N_SC3	MRFAP1
MYLIP1	0.00043899	0.459219	0.426	0.207	1	N_SC3	MYLIP
ZNF431	0.000446193	0.476046	0.277	0.108	1	N_SC3	ZNF431
LGALS31	0.000449792	0.358271	0.766	0.464	1	N_SC3	LGALS3
CCDC47	0.000459194	0.451605	0.383	0.179	1	N_SC3	CCDC47
COMT	0.000486294	0.258829	0.34	0.141	1	N_SC3	COMT
HMGA1	0.000489585	0.409209	0.447	0.217	1	N_SC3	HMGA1
UBE3A	0.000517225	0.386929	0.426	0.206	1	N_SC3	UBE3A
MT-ATP8	0.000539225	0.317086	0.319	0.132	1	N_SC3	MT-ATP8
PHACTR4	0.000553792	0.4709	0.298	0.124	1	N_SC3	PHACTR4
KIF5B	0.000581604	0.368529	0.638	0.336	1	N_SC3	KIF5B
APPL1	0.000586481	0.277889	0.277	0.107	1	N_SC3	APPL1
OTUD4	0.000597379	0.319688	0.319	0.13	1	N_SC3	OTUD4
RPS3A	0.000600665	0.620552	1	0.974	1	N_SC3	RPS3A
VDAC3	0.000632784	0.308867	0.404	0.181	1	N_SC3	VDAC3
TTC1	0.000638974	0.342935	0.298	0.121	1	N_SC3	TTC1
WNK1	0.000643955	0.389185	0.426	0.199	1	N_SC3	WNK1
EIF1AX	0.000671636	0.433192	0.809	0.524	1	N_SC3	EIF1AX
RPL7A	0.000694727	0.423626	1	0.986	1	N_SC3	RPL7A
PITHD1	0.000699792	0.384802	0.511	0.253	1	N_SC3	PITHD1
RAD23B	0.000701913	0.321257	0.34	0.147	1	N_SC3	RAD23B
PMVK	0.000724799	0.271254	0.298	0.12	1	N_SC3	PMVK
SLC25A6	0.00073689	0.559434	0.766	0.538	1	N_SC3	SLC25A6
BTG3	0.000739523	0.386933	0.638	0.352	1	N_SC3	BTG3
GAS51	0.000763968	0.474022	0.596	0.305	1	N_SC3	GAS5
EIF4A31	0.000794589	0.63303	0.66	0.399	1	N_SC3	EIF4A3
NDUFS6	0.000805948	0.290821	0.681	0.357	1	N_SC3	NDUFS6
ARL4A1	0.000817827	0.393917	0.617	0.328	1	N_SC3	ARL4A
IP6K2	0.000821018	0.316601	0.383	0.176	1	N_SC3	IP6K2
RAB7A	0.000885252	0.475985	0.468	0.25	1	N_SC3	RAB7A
BZW2	0.000906113	0.348055	0.319	0.138	1	N_SC3	BZW2
PPP2CA	0.00090725	0.339803	0.596	0.318	1	N_SC3	PPP2CA
SBDS	0.000916599	0.454581	0.596	0.341	1	N_SC3	SBDS
RPS181	0.000926657	0.484085	1	0.996	1	N_SC3	RPS18
PUM1	0.000968846	0.397385	0.468	0.243	1	N_SC3	PUM1
ATP5F1A	0.000969432	0.284692	0.511	0.25	1	N_SC3	ATP5F1A
NAPA	0.000971605	0.349405	0.468	0.217	1	N_SC3	NAPA
RBM6	0.00097344	0.286134	0.404	0.188	1	N_SC3	RBM6
TTC19	0.000994981	0.251078	0.404	0.188	1	N_SC3	TTC19
VDAC2	0.00105699	0.382828	0.745	0.442	1	N_SC3	VDAC2
DDA1	0.00105805	0.274809	0.277	0.113	1	N_SC3	DDA1
KRT6B	0.00106284	1.29682	0.255	0.104	1	N_SC3	KRT6B
MFSD14A	0.00107746	0.278642	0.298	0.124	1	N_SC3	MFSD14A
MAFG1	0.00110738	0.471123	0.34	0.149	1	N_SC3	MAFG
BPTF1	0.00113308	0.353666	0.617	0.352	1	N_SC3	BPTF
PRMT1	0.00114499	0.308013	0.553	0.282	1	N_SC3	PRMT1
LAPTM4A1	0.00116974	0.350518	0.787	0.441	1	N_SC3	LAPTM4A
CHD8	0.00118466	0.446533	0.298	0.132	1	N_SC3	CHD8
TUT7	0.00121436	0.438599	0.319	0.148	1	N_SC3	TUT7
ATP6V1D	0.00123464	0.315598	0.255	0.104	1	N_SC3	ATP6V1D
ACTG11	0.00126094	0.447066	0.979	0.921	1	N_SC3	ACTG1
THAP9-AS1	0.00128021	0.263619	0.426	0.199	1	N_SC3	THAP9-AS1
PUF60	0.00130233	0.331864	0.447	0.224	1	N_SC3	PUF60
EEF1B2	0.00132825	0.54905	0.979	0.834	1	N_SC3	EEF1B2
EIF2S3	0.00138956	0.266918	0.574	0.295	1	N_SC3	EIF2S3
SEM1	0.00139874	0.314134	0.681	0.396	1	N_SC3	SEM1
PSMC5	0.00140235	0.289638	0.553	0.279	1	N_SC3	PSMC5
ITM2B	0.00141756	0.498847	0.936	0.746	1	N_SC3	ITM2B
PYURF	0.00148987	0.297208	0.447	0.222	1	N_SC3	PYURF
VCPIP1	0.00149202	0.296674	0.277	0.117	1	N_SC3	VCPIP1
MACF1	0.00151378	0.304508	0.638	0.348	1	N_SC3	MACF1
DHX9	0.00153984	0.503193	0.34	0.169	1	N_SC3	DHX9
APEX1	0.0015409	0.321267	0.489	0.244	1	N_SC3	APEX1
RPL5	0.00155316	0.872401	0.979	0.929	1	N_SC3	RPL5
TXN2	0.00156026	0.288183	0.362	0.165	1	N_SC3	TXN2
CCT6A1	0.001577	0.384879	0.617	0.374	1	N_SC3	CCT6A
ZNF2171	0.00159	0.268509	0.447	0.218	1	N_SC3	ZNF217
SLC20A1	0.00161367	0.443295	0.362	0.174	1	N_SC3	SLC20A1
H2AFZ	0.00163974	0.538623	0.957	0.723	1	N_SC3	H2AFZ
MTRNR2L8	0.00165479	0.505068	0.34	0.165	1	N_SC3	MTRNR2L8
PRPF40A1	0.00172863	0.295073	0.638	0.358	1	N_SC3	PRPF40A
HMGCS1	0.00173275	0.269452	0.426	0.21	1	N_SC3	HMGCS1
YBX11	0.00174406	0.456729	0.915	0.737	1	N_SC3	YBX1
ALKBH7	0.00174507	0.378633	0.362	0.169	1	N_SC3	ALKBH7
CYC1	0.00179309	0.262883	0.404	0.193	1	N_SC3	CYC1
FKBP1A	0.00181093	0.276668	0.489	0.255	1	N_SC3	FKBP1A
CD2BP2	0.00183723	0.263777	0.34	0.156	1	N_SC3	CD2BP2
GNAI3	0.00191955	0.369718	0.553	0.299	1	N_SC3	GNAI3
EIF5A1	0.00192142	0.389894	0.681	0.46	1	N_SC3	EIF5A
TLE4	0.00194113	0.299362	0.511	0.271	1	N_SC3	TLE4
GGNBP2	0.00195306	0.306728	0.489	0.254	1	N_SC3	GGNBP2
VDAC11	0.0019746	0.374085	0.681	0.431	1	N_SC3	VDAC1
RPL18	0.00201445	0.30133	1	0.976	1	N_SC3	RPL18
TARDBP	0.00205603	0.442785	0.277	0.121	1	N_SC3	TARDBP
UBE2D2	0.00207626	0.337303	0.681	0.407	1	N_SC3	UBE2D2
AKIRIN1	0.00213787	0.571352	0.574	0.322	1	N_SC3	AKIRIN1
PSMB7	0.00219473	0.294348	0.447	0.219	1	N_SC3	PSMB7
BAG1	0.00228161	0.537183	0.596	0.375	1	N_SC3	BAG1
PRDX11	0.00233439	0.5645	0.894	0.655	1	N_SC3	PRDX1
ZFAND5	0.00235017	0.281555	0.766	0.515	1	N_SC3	ZFAND5
DIS3	0.00242686	0.2767	0.277	0.121	1	N_SC3	DIS3
PTBP3	0.00246119	0.319725	0.468	0.248	1	N_SC3	PTBP3
RAC11	0.00248589	0.408198	0.702	0.472	1	N_SC3	RAC1
SIVA1	0.00248629	0.268932	0.596	0.325	1	N_SC3	SIVA1
IGBP1	0.00249078	0.263918	0.426	0.213	1	N_SC3	IGBP1
RPL10A	0.00252147	0.375661	1	0.932	1	N_SC3	RPL10A
NDUFAF8	0.00256458	0.252075	0.362	0.172	1	N_SC3	NDUFAF8
IPO71	0.00256502	0.272487	0.383	0.181	1	N_SC3	IPO7
SF3B2	0.00278513	0.267845	0.511	0.278	1	N_SC3	SF3B2
GTF2I	0.00280398	0.270132	0.404	0.204	1	N_SC3	GTF2I
GCLM	0.00285942	0.269536	0.298	0.13	1	N_SC3	GCLM
ZNF7061	0.00289997	0.497908	0.638	0.394	1	N_SC3	ZNF706
LAMP1	0.00290756	0.258446	0.404	0.207	1	N_SC3	LAMP1
MGST3	0.00293399	0.293283	0.426	0.22	1	N_SC3	MGST3
NDUFB1	0.00294497	0.417225	0.468	0.254	1	N_SC3	NDUFB1
RPS16	0.00301221	0.300493	0.957	0.905	1	N_SC3	RPS16
ATP2A2	0.00307332	0.314157	0.362	0.171	1	N_SC3	ATP2A2
AHCTF1	0.00311097	0.283428	0.255	0.111	1	N_SC3	AHCTF1
ENSA1	0.00315718	0.411333	0.638	0.366	1	N_SC3	ENSA
RPL3	0.00315764	0.934691	1	0.982	1	N_SC3	RPL3
ELOC	0.00317362	0.347589	0.574	0.332	1	N_SC3	ELOC
TRIM28	0.00319241	0.363999	0.404	0.198	1	N_SC3	TRIM28
WASF2	0.00328424	0.357127	0.447	0.242	1	N_SC3	WASF2
RPL61	0.00332768	0.350057	1	0.952	1	N_SC3	RPL6
NME21	0.00342383	0.416113	0.809	0.544	1	N_SC3	NME2
EIF3D	0.00372564	0.265599	0.511	0.276	1	N_SC3	EIF3D
KTN11	0.00373595	0.326676	0.617	0.385	1	N_SC3	KTN1
H3F3A	0.00375959	0.275784	1	0.906	1	N_SC3	H3F3A
HEBP2	0.00380814	0.26239	0.383	0.192	1	N_SC3	HEBP2
RPL18A	0.00382474	0.306881	1	0.981	1	N_SC3	RPL18A
HNRNPAB1	0.00388521	0.294979	0.596	0.339	1	N_SC3	HNRNPAB
DCP1A	0.0039114	0.253937	0.319	0.149	1	N_SC3	DCP1A
ZC3H12A1	0.00402503	0.288462	0.66	0.383	1	N_SC3	ZC3H12A
ADAM17	0.00403542	0.298178	0.277	0.127	1	N_SC3	ADAM17
ZNF207	0.00413094	0.333588	0.638	0.409	1	N_SC3	ZNF207
SRSF4	0.00414172	0.303268	0.447	0.225	1	N_SC3	SRSF4
ABI1	0.00433253	0.405069	0.383	0.201	1	N_SC3	ABI1
PPP1R14B	0.00434596	0.377527	0.617	0.379	1	N_SC3	PPP1R14B
DDB1	0.00439134	0.306148	0.255	0.115	1	N_SC3	DDB1
VPS35	0.00450438	0.293943	0.298	0.143	1	N_SC3	VPS35
RACK1	0.00454975	0.3795	0.979	0.945	1	N_SC3	RACK1
DNAJA4	0.00460529	0.315674	0.447	0.234	1	N_SC3	DNAJA4
AMD11	0.00476502	0.383149	0.745	0.454	1	N_SC3	AMD1
PCBP2	0.00482562	0.299353	0.723	0.457	1	N_SC3	PCBP2
EEF1G1	0.00492541	0.875928	0.681	0.544	1	N_SC3	EEF1G
SLK	0.00508464	0.256494	0.298	0.14	1	N_SC3	SLK
WDR43	0.00517952	0.297965	0.319	0.156	1	N_SC3	WDR43
EIF1	0.00539246	0.441124	1	0.987	1	N_SC3	EIF1
LUC7L2	0.00543698	0.25955	0.426	0.225	1	N_SC3	LUC7L2
UBE2E3	0.00554521	0.261832	0.319	0.155	1	N_SC3	UBE2E3
RSBN1	0.00582014	0.265933	0.319	0.158	1	N_SC3	RSBN1
PTS	0.00583011	0.379607	0.298	0.146	1	N_SC3	PTS
EIF3L	0.00602994	0.255648	0.319	0.16	1	N_SC3	EIF3L
SAT2	0.00620666	0.27661	0.383	0.203	1	N_SC3	SAT2
EIF4A11	0.00651911	0.457156	0.894	0.672	1	N_SC3	EIF4A1
EXOSC7	0.00656636	0.26557	0.255	0.116	1	N_SC3	EXOSC7
NRDC	0.0069728	0.375219	0.319	0.165	1	N_SC3	NRDC
TIMM13	0.00704188	0.295743	0.404	0.222	1	N_SC3	TIMM13
RPS4X	0.00747375	0.491429	1	0.99	1	N_SC3	RPS4X
POLR1D	0.00750297	0.367212	0.681	0.44	1	N_SC3	POLR1D
WDR26	0.00787723	0.386921	0.362	0.192	1	N_SC3	WDR26
DDX51	0.00846212	0.523561	0.957	0.854	1	N_SC3	DDX5
RPL12	0.00864659	0.328707	1	0.981	1	N_SC3	RPL12
RNH1	0.00917367	0.294285	0.511	0.304	1	N_SC3	RNH1
RPL29	0.00971743	0.324569	1	0.981	1	N_SC3	RPL29
ODF2L	0.00980885	0.278426	0.319	0.164	1	N_SC3	ODF2L
PCLAF	5.17488e-196	2.18313	0.88	0.011	1.46346e-191	N_SC4	PCLAF
TK1	8.22086e-135	1.47165	0.56	0.006	2.32486e-130	N_SC4	TK1
PKMYT1	8.97826e-134	0.496329	0.32	0	2.53905e-129	N_SC4	PKMYT1
MND1	1.99e-102	0.530504	0.28	0.001	5.62772e-98	N_SC4	MND1
POLQ	3.97234e-92	0.458905	0.28	0.001	1.12338e-87	N_SC4	POLQ
DTL	7.35841e-92	0.544158	0.28	0.001	2.08096e-87	N_SC4	DTL
CDT1	8.85216e-84	0.610753	0.36	0.004	2.50339e-79	N_SC4	CDT1
UHRF1	1.86859e-83	0.603059	0.28	0.002	5.28438e-79	N_SC4	UHRF1
MCM10	1.86859e-83	0.483417	0.28	0.002	5.28438e-79	N_SC4	MCM10
GINS2	9.9701e-81	1.11957	0.48	0.01	2.81954e-76	N_SC4	GINS2
MKI67	5.32571e-80	1.14572	0.44	0.008	1.50611e-75	N_SC4	MKI67
CENPM	5.5059e-74	1.00108	0.44	0.009	1.55707e-69	N_SC4	CENPM
KNL1	1.90819e-70	0.529603	0.28	0.003	5.39637e-66	N_SC4	KNL1
CENPU	4.82542e-70	1.2713	0.52	0.015	1.36463e-65	N_SC4	CENPU
ASPM	4.30206e-65	0.99024	0.36	0.007	1.21662e-60	N_SC4	ASPM
TOP2A	1.7663e-62	0.805567	0.32	0.005	4.99509e-58	N_SC4	TOP2A
BRCA1	3.41919e-61	0.827966	0.28	0.004	9.66948e-57	N_SC4	BRCA1
RAD51AP1	3.68897e-57	0.535638	0.28	0.004	1.04324e-52	N_SC4	RAD51AP1
CENPW	3.49324e-55	0.939041	0.48	0.016	9.87888e-51	N_SC4	CENPW
BRCA2	1.35912e-54	1.23306	0.6	0.028	3.84358e-50	N_SC4	BRCA2
ASF1B	1.71769e-53	0.404588	0.32	0.007	4.85764e-49	N_SC4	ASF1B
ZWINT	1.09838e-51	0.754544	0.32	0.007	3.10621e-47	N_SC4	ZWINT
CLSPN	1.48352e-50	0.803247	0.4	0.012	4.19538e-46	N_SC4	CLSPN
TYMS	2.22875e-50	2.2579	0.84	0.067	6.3029e-46	N_SC4	TYMS
CDK1	1.52203e-44	0.649717	0.36	0.011	4.3043e-40	N_SC4	CDK1
CENPH	1.57085e-44	0.867217	0.52	0.025	4.44236e-40	N_SC4	CENPH
MCM4	1.3114e-43	0.648181	0.44	0.018	3.70863e-39	N_SC4	MCM4
MAD2L1	5.42099e-42	0.83705	0.52	0.027	1.53306e-37	N_SC4	MAD2L1
FANCB	2.51157e-39	0.515332	0.36	0.013	7.10273e-35	N_SC4	FANCB
CENPK	1.25424e-38	0.801571	0.52	0.03	3.54699e-34	N_SC4	CENPK
ORC6	9.16809e-38	0.598408	0.4	0.017	2.59274e-33	N_SC4	ORC6
DHFR	1.03007e-35	0.736842	0.36	0.015	2.91303e-31	N_SC4	DHFR
EFCAB11	4.52853e-35	0.501604	0.32	0.012	1.28067e-30	N_SC4	EFCAB11
STMN1	6.68203e-32	2.71131	0.96	0.165	1.88968e-27	N_SC4	STMN1
BUB1	2.8704e-31	0.707875	0.32	0.014	8.1175e-27	N_SC4	BUB1
MCM5	8.73242e-31	1.32054	0.52	0.039	2.46953e-26	N_SC4	MCM5
HELLS	9.45224e-31	1.23715	0.48	0.033	2.67309e-26	N_SC4	HELLS
KNTC1	1.52169e-30	0.48483	0.36	0.018	4.30334e-26	N_SC4	KNTC1
CHEK1	1.41434e-29	0.479736	0.32	0.015	3.99976e-25	N_SC4	CHEK1
SGO2	7.63655e-29	0.647694	0.32	0.015	2.15962e-24	N_SC4	SGO2
CDC6	8.38474e-29	0.542698	0.28	0.011	2.3712e-24	N_SC4	CDC6
UBE2C	1.17108e-28	0.483072	0.28	0.011	3.31181e-24	N_SC4	UBE2C
CDKN3	2.20404e-27	0.656179	0.28	0.012	6.23303e-23	N_SC4	CDKN3
FANCI	3.27938e-27	0.530417	0.32	0.016	9.27409e-23	N_SC4	FANCI
TPX2	1.20125e-26	1.0872	0.44	0.032	3.39713e-22	N_SC4	TPX2
E2F1	2.81901e-25	0.842806	0.4	0.028	7.97217e-21	N_SC4	E2F1
HIST1H1B	6.29614e-25	0.96581	0.28	0.014	1.78055e-20	N_SC4	HIST1H1B
MCM3	1.88174e-24	0.72331	0.48	0.04	5.32155e-20	N_SC4	MCM3
UBE2T	4.05527e-24	0.640783	0.32	0.018	1.14683e-19	N_SC4	UBE2T
CDC20	7.88333e-24	0.395887	0.28	0.014	2.22941e-19	N_SC4	CDC20
SMC2	1.61288e-23	0.724891	0.52	0.049	4.56123e-19	N_SC4	SMC2
LCLAT1	8.33278e-22	0.399328	0.28	0.016	2.35651e-17	N_SC4	LCLAT1
NUSAP1	1.92357e-21	0.911489	0.36	0.027	5.43985e-17	N_SC4	NUSAP1
PCNA	2.24443e-21	1.33488	0.68	0.098	6.34726e-17	N_SC4	PCNA
TEDC1	2.27955e-21	0.49805	0.36	0.026	6.44658e-17	N_SC4	TEDC1
GMNN	3.8917e-21	0.822298	0.52	0.055	1.10057e-16	N_SC4	GMNN
WDR76	9.22985e-21	0.411777	0.28	0.016	2.6102e-16	N_SC4	WDR76
DUT	2.0716e-20	2.18871	0.72	0.142	5.85849e-16	N_SC4	DUT
CDK41	5.2189e-19	0.848376	0.68	0.1	1.47591e-14	N_SC4	CDK4
PXMP2	2.86726e-18	0.582875	0.28	0.019	8.1086e-14	N_SC4	PXMP2
SLCO4A1	4.25301e-18	0.616476	0.36	0.031	1.20275e-13	N_SC4	SLCO4A1
C12orf75	2.30964e-16	0.906284	0.64	0.102	6.53166e-12	N_SC4	C12orf75
CCDC18	4.20474e-16	0.288919	0.28	0.022	1.1891e-11	N_SC4	CCDC18
IFI27L1	9.87063e-16	0.700267	0.4	0.045	2.79141e-11	N_SC4	IFI27L1
CARHSP1	1.01845e-15	1.17099	0.76	0.149	2.88017e-11	N_SC4	CARHSP1
SKA2	1.29467e-15	0.697386	0.56	0.081	3.66134e-11	N_SC4	SKA2
SMC1A	1.34111e-15	0.764551	0.68	0.116	3.79266e-11	N_SC4	SMC1A
CENPF	3.38954e-15	1.00049	0.36	0.038	9.58563e-11	N_SC4	CENPF
SSRP1	1.53097e-14	0.937751	0.48	0.071	4.32959e-10	N_SC4	SSRP1
ITGB3BP	2.52095e-14	0.652833	0.44	0.058	7.12926e-10	N_SC4	ITGB3BP
HADH	6.45177e-14	0.491745	0.32	0.033	1.82456e-09	N_SC4	HADH
VRK1	7.91583e-14	0.553305	0.44	0.059	2.2386e-09	N_SC4	VRK1
HAUS4	1.068e-13	0.48444	0.28	0.026	3.02029e-09	N_SC4	HAUS4
MAD2L2	5.16669e-13	0.608524	0.52	0.084	1.46114e-08	N_SC4	MAD2L2
TMEM106C	1.46254e-12	0.795427	0.36	0.047	4.13606e-08	N_SC4	TMEM106C
CKS1B1	2.1707e-12	1.17433	0.56	0.111	6.13873e-08	N_SC4	CKS1B
MTHFD1	2.70163e-12	0.346635	0.28	0.029	7.64022e-08	N_SC4	MTHFD1
RAD18	3.26656e-12	0.466717	0.32	0.037	9.23785e-08	N_SC4	RAD18
KIF22	6.97111e-12	0.641649	0.36	0.048	1.97143e-07	N_SC4	KIF22
NME1	7.69086e-12	0.682144	0.72	0.156	2.17498e-07	N_SC4	NME1
CENPX1	1.05766e-11	0.649842	0.68	0.142	2.99107e-07	N_SC4	CENPX
ERAL1	1.30077e-11	0.434989	0.28	0.031	3.67858e-07	N_SC4	ERAL1
DNMT1	1.44523e-11	0.965939	0.64	0.146	4.08712e-07	N_SC4	DNMT1
TIPIN	2.39349e-11	0.516554	0.32	0.04	6.76879e-07	N_SC4	TIPIN
RFC4	5.45279e-11	0.36359	0.28	0.032	1.54205e-06	N_SC4	RFC4
RCC1	7.11192e-11	0.289947	0.28	0.032	2.01125e-06	N_SC4	RCC1
SNRNP25	7.25597e-11	0.705169	0.52	0.1	2.05199e-06	N_SC4	SNRNP25
C19orf481	1.08741e-10	0.694154	0.44	0.076	3.0752e-06	N_SC4	C19orf48
YEATS4	1.30731e-10	0.570248	0.36	0.053	3.69708e-06	N_SC4	YEATS4
WDR5	2.39605e-10	0.392603	0.28	0.034	6.77604e-06	N_SC4	WDR5
CCDC167	2.54233e-10	0.508215	0.36	0.054	7.1897e-06	N_SC4	CCDC167
HSPB11	2.64391e-10	0.545668	0.76	0.179	7.47699e-06	N_SC4	HSPB11
ZMYND19	4.40798e-10	0.3642	0.28	0.035	1.24658e-05	N_SC4	ZMYND19
RANBP1	4.54766e-10	1.16644	0.88	0.334	1.28608e-05	N_SC4	RANBP1
AKR7A2	5.16373e-10	0.608105	0.48	0.091	1.4603e-05	N_SC4	AKR7A2
MCM7	5.88087e-10	0.785383	0.48	0.096	1.66311e-05	N_SC4	MCM7
BLM	7.78058e-10	0.425427	0.36	0.056	2.20035e-05	N_SC4	BLM
DTYMK	8.11943e-10	0.566299	0.32	0.046	2.29617e-05	N_SC4	DTYMK
RPP30	9.01761e-10	0.497428	0.52	0.104	2.55018e-05	N_SC4	RPP30
MCM6	9.32835e-10	0.580554	0.44	0.082	2.63806e-05	N_SC4	MCM6
ACOT7	9.43104e-10	0.477955	0.4	0.067	2.6671e-05	N_SC4	ACOT7
PLEKHM2	1.10614e-09	0.38148	0.4	0.067	3.12817e-05	N_SC4	PLEKHM2
HMGN2	1.11128e-09	1.57004	0.92	0.535	3.14271e-05	N_SC4	HMGN2
USP18	1.11542e-09	0.651205	0.64	0.147	3.15441e-05	N_SC4	USP18
MPHOSPH6	1.11858e-09	0.400825	0.36	0.056	3.16334e-05	N_SC4	MPHOSPH6
EEF1AKMT2	1.18962e-09	0.322098	0.4	0.066	3.36425e-05	N_SC4	EEF1AKMT2
MRPL11	1.31342e-09	0.528767	0.56	0.118	3.71434e-05	N_SC4	MRPL11
TMEM141	1.75805e-09	0.48078	0.52	0.105	4.97175e-05	N_SC4	TMEM141
VKORC1	2.0807e-09	0.503437	0.56	0.118	5.88423e-05	N_SC4	VKORC1
CTNNAL1	2.0884e-09	0.419183	0.44	0.081	5.90599e-05	N_SC4	CTNNAL1
GCHFR	3.65191e-09	0.700672	0.52	0.113	0.000103276	N_SC4	GCHFR
TUBA1B1	3.78113e-09	1.33796	1	0.59	0.00010693	N_SC4	TUBA1B
MCUB	3.82061e-09	0.532952	0.56	0.123	0.000108047	N_SC4	MCUB
ZDHHC12	4.07367e-09	0.52275	0.48	0.097	0.000115203	N_SC4	ZDHHC12
TUBB	4.29361e-09	1.40799	0.88	0.448	0.000121423	N_SC4	TUBB
SLC2A4RG	4.67748e-09	0.555033	0.36	0.061	0.000132279	N_SC4	SLC2A4RG
FBXO22	6.17656e-09	0.553141	0.44	0.088	0.000174673	N_SC4	FBXO22
CDCA4	7.0106e-09	0.483338	0.32	0.05	0.00019826	N_SC4	CDCA4
EXOSC8	7.35984e-09	0.389799	0.6	0.135	0.000208136	N_SC4	EXOSC8
MRRF	7.60686e-09	0.319513	0.32	0.049	0.000215122	N_SC4	MRRF
SRM	7.7167e-09	0.504296	0.56	0.126	0.000218228	N_SC4	SRM
MYO1E	9.9046e-09	0.532629	0.28	0.041	0.000280102	N_SC4	MYO1E
ADA	1.09193e-08	0.364612	0.32	0.05	0.000308796	N_SC4	ADA
HINT2	1.17643e-08	0.561719	0.4	0.076	0.000332694	N_SC4	HINT2
LYRM4	1.18411e-08	0.286358	0.28	0.04	0.000334867	N_SC4	LYRM4
ATAD3A	1.28182e-08	0.415917	0.28	0.041	0.0003625	N_SC4	ATAD3A
MAGOHB	1.37041e-08	0.561693	0.44	0.09	0.000387553	N_SC4	MAGOHB
RNASEH2B	1.41031e-08	0.547337	0.52	0.117	0.000398837	N_SC4	RNASEH2B
COX16	1.73876e-08	0.465861	0.6	0.143	0.000491721	N_SC4	COX16
EXOSC9	2.09643e-08	0.472571	0.44	0.089	0.00059287	N_SC4	EXOSC9
MRPS15	2.14594e-08	0.562539	0.68	0.182	0.000606872	N_SC4	MRPS15
FEN1	2.1689e-08	0.361053	0.32	0.052	0.000613364	N_SC4	FEN1
LETMD1	2.22579e-08	0.292284	0.44	0.087	0.000629453	N_SC4	LETMD1
NUDT1	2.67744e-08	0.700234	0.4	0.081	0.00075718	N_SC4	NUDT1
SLC7A1	2.83866e-08	0.493408	0.36	0.066	0.000802772	N_SC4	SLC7A1
SURF6	3.12864e-08	0.356524	0.32	0.053	0.000884781	N_SC4	SURF6
DAZAP1	3.40667e-08	0.428176	0.56	0.131	0.000963407	N_SC4	DAZAP1
TFDP1	4.28187e-08	0.752146	0.48	0.113	0.00121091	N_SC4	TFDP1
UNG	4.34931e-08	0.552616	0.28	0.043	0.00122998	N_SC4	UNG
ICAM2	4.51102e-08	0.257211	0.28	0.042	0.00127572	N_SC4	ICAM2
COPRS	5.25558e-08	0.556886	0.36	0.069	0.00148628	N_SC4	COPRS
COQ9	5.81398e-08	0.456042	0.28	0.044	0.00164419	N_SC4	COQ9
RPA3	6.247e-08	0.683438	0.6	0.165	0.00176665	N_SC4	RPA3
CCDC28B	7.52519e-08	0.586568	0.28	0.046	0.00212812	N_SC4	CCDC28B
SNRPF	7.70517e-08	0.832048	0.92	0.386	0.00217902	N_SC4	SNRPF
ARL6IP6	8.36956e-08	0.769313	0.48	0.114	0.00236691	N_SC4	ARL6IP6
MRPL47	8.4566e-08	0.664403	0.76	0.238	0.00239153	N_SC4	MRPL47
PPIA	9.22574e-08	0.921676	1	0.895	0.00260904	N_SC4	PPIA
RPL26L1	9.4618e-08	0.330316	0.4	0.08	0.0026758	N_SC4	RPL26L1
MRPS28	1.02043e-07	0.410079	0.32	0.056	0.00288577	N_SC4	MRPS28
DPYSL2	1.04935e-07	0.432877	0.32	0.057	0.00296756	N_SC4	DPYSL2
CCNQ	1.07542e-07	0.372751	0.36	0.068	0.00304127	N_SC4	CCNQ
DAXX	1.23219e-07	0.357516	0.48	0.108	0.00348463	N_SC4	DAXX
ODR4	1.26042e-07	0.314989	0.36	0.068	0.00356446	N_SC4	ODR4
FAM120A	1.29977e-07	0.484179	0.6	0.157	0.00367574	N_SC4	FAM120A
POLD2	1.44315e-07	0.338457	0.28	0.046	0.00408122	N_SC4	POLD2
RHOT1	1.52299e-07	0.278512	0.28	0.045	0.00430703	N_SC4	RHOT1
CIAO2A	1.7802e-07	0.328815	0.32	0.056	0.00503441	N_SC4	CIAO2A
RMND5A	1.87775e-07	0.456732	0.44	0.098	0.00531029	N_SC4	RMND5A
BOLA2	1.89845e-07	0.4088	0.52	0.123	0.00536883	N_SC4	BOLA2
PPIH	1.92597e-07	0.748715	0.52	0.134	0.00544664	N_SC4	PPIH
H2AFZ1	2.12162e-07	1.02689	1	0.724	0.00599993	N_SC4	H2AFZ
ALYREF	2.13878e-07	0.362225	0.76	0.21	0.00604847	N_SC4	ALYREF
SLFN13	2.18007e-07	0.442707	0.52	0.127	0.00616524	N_SC4	SLFN13
HSD17B101	2.29691e-07	0.481258	0.52	0.13	0.00649567	N_SC4	HSD17B10
PUM3	2.40656e-07	0.392254	0.48	0.112	0.00680574	N_SC4	PUM3
ATAD2	2.4155e-07	0.508643	0.28	0.048	0.00683103	N_SC4	ATAD2
GPI	2.49116e-07	0.366503	0.4	0.084	0.00704501	N_SC4	GPI
ZC3H4	2.4938e-07	0.330591	0.32	0.058	0.00705248	N_SC4	ZC3H4
COA81	2.58944e-07	0.579208	0.36	0.074	0.00732294	N_SC4	COA8
NUCB2	2.64354e-07	0.583728	0.56	0.152	0.00747594	N_SC4	NUCB2
ANP32B1	2.64662e-07	0.885381	0.88	0.451	0.00748463	N_SC4	ANP32B
HEXA	2.6563e-07	0.372266	0.4	0.085	0.00751202	N_SC4	HEXA
UBE2E31	3.31417e-07	0.716821	0.56	0.154	0.00937248	N_SC4	UBE2E3
BLOC1S1	3.7899e-07	0.784836	0.72	0.233	0.0107178	N_SC4	BLOC1S1
PSENEN	3.87082e-07	0.481647	0.56	0.148	0.0109467	N_SC4	PSENEN
TSEN15	4.16461e-07	0.509907	0.48	0.118	0.0117775	N_SC4	TSEN15
PRRG4	4.17308e-07	0.283762	0.32	0.059	0.0118015	N_SC4	PRRG4
TXLNA	4.23634e-07	0.293295	0.44	0.098	0.0119804	N_SC4	TXLNA
RCC2	4.55219e-07	0.490357	0.52	0.134	0.0128736	N_SC4	RCC2
HDDC21	5.11706e-07	0.357073	0.36	0.073	0.014471	N_SC4	HDDC2
GPAA1	5.7428e-07	0.341844	0.36	0.074	0.0162406	N_SC4	GPAA1
PI4K2B	6.4838e-07	0.273843	0.28	0.049	0.0183362	N_SC4	PI4K2B
RFC2	6.63793e-07	0.523924	0.44	0.107	0.0187721	N_SC4	RFC2
MZT1	6.88843e-07	0.648575	0.48	0.125	0.0194805	N_SC4	MZT1
FDPS	7.4338e-07	0.571711	0.6	0.171	0.0210228	N_SC4	FDPS
COX8A	7.50628e-07	0.902809	1	0.516	0.0212278	N_SC4	COX8A
EMG1	7.87861e-07	0.454623	0.44	0.106	0.0222807	N_SC4	EMG1
RAB11B	9.1241e-07	0.384069	0.56	0.149	0.025803	N_SC4	RAB11B
KXD1	1.14134e-06	0.324832	0.36	0.077	0.032277	N_SC4	KXD1
LDHB	1.16492e-06	0.850458	0.88	0.433	0.0329439	N_SC4	LDHB
GBP1	1.16692e-06	0.353354	0.44	0.105	0.0330005	N_SC4	GBP1
RRM1	1.17937e-06	0.364049	0.28	0.051	0.0333526	N_SC4	RRM1
NUP107	1.20599e-06	0.408416	0.28	0.052	0.0341055	N_SC4	NUP107
C1orf50	1.23734e-06	0.251242	0.28	0.05	0.0349919	N_SC4	C1orf50
MRPL13	1.23946e-06	0.45698	0.6	0.173	0.035052	N_SC4	MRPL13
SIVA11	1.2396e-06	0.840321	0.8	0.325	0.0350559	N_SC4	SIVA1
PTPA	1.31701e-06	0.340896	0.32	0.064	0.0372452	N_SC4	PTPA
FBXO3	1.37257e-06	0.32652	0.32	0.064	0.0388163	N_SC4	FBXO3
BCL2L12	1.63577e-06	0.379882	0.28	0.053	0.0462596	N_SC4	BCL2L12
SERPINB6	1.76225e-06	0.481783	0.48	0.125	0.0498364	N_SC4	SERPINB6
TPRKB	1.82254e-06	0.339075	0.52	0.136	0.0515415	N_SC4	TPRKB
NCAPH2	1.83706e-06	0.278746	0.32	0.064	0.051952	N_SC4	NCAPH2
DNAJC9	1.9905e-06	0.753806	0.44	0.121	0.0562912	N_SC4	DNAJC9
FN3KRP	2.05071e-06	0.276941	0.28	0.052	0.057994	N_SC4	FN3KRP
PDRG1	2.10943e-06	0.455102	0.36	0.081	0.0596548	N_SC4	PDRG1
CRIP12	2.23945e-06	1.28567	1	0.741	0.0633316	N_SC4	CRIP1
PFN12	2.27168e-06	0.94177	1	0.861	0.0642432	N_SC4	PFN1
MRPL27	2.3415e-06	0.389635	0.36	0.08	0.0662176	N_SC4	MRPL27
TRAPPC13	2.37365e-06	0.269585	0.28	0.053	0.0671268	N_SC4	TRAPPC13
SNRPA	2.5512e-06	0.521476	0.44	0.115	0.072148	N_SC4	SNRPA
EXOSC71	3.12201e-06	0.51211	0.44	0.116	0.0882903	N_SC4	EXOSC7
LDLR1	3.26001e-06	0.431317	0.44	0.112	0.0921931	N_SC4	LDLR
COX6C	3.26025e-06	0.787978	1	0.522	0.0921998	N_SC4	COX6C
SMIM19	3.31999e-06	0.350354	0.52	0.141	0.0938894	N_SC4	SMIM19
LIMS1	3.37141e-06	0.47723	0.64	0.197	0.0953436	N_SC4	LIMS1
RAB8A1	3.59509e-06	0.484803	0.68	0.221	0.101669	N_SC4	RAB8A
COPS3	3.60055e-06	0.579391	0.6	0.192	0.101824	N_SC4	COPS3
MRPL181	3.7495e-06	0.954351	0.84	0.47	0.106036	N_SC4	MRPL18
TASOR2	3.82245e-06	0.326703	0.28	0.054	0.108099	N_SC4	TASOR2
EBP	3.89433e-06	0.512985	0.6	0.183	0.110132	N_SC4	EBP
TMEM14B	4.14474e-06	0.453149	0.68	0.217	0.117213	N_SC4	TMEM14B
HIST1H1D	4.38008e-06	0.88022	0.48	0.133	0.123869	N_SC4	HIST1H1D
PAFAH1B3	4.41469e-06	0.279964	0.32	0.067	0.124847	N_SC4	PAFAH1B3
UCHL5	4.78282e-06	0.524649	0.44	0.119	0.135258	N_SC4	UCHL5
MOCS2	4.88436e-06	0.255594	0.4	0.095	0.13813	N_SC4	MOCS2
GNG10	4.98144e-06	0.383068	0.36	0.083	0.140875	N_SC4	GNG10
COA4	5.04782e-06	0.461506	0.56	0.167	0.142752	N_SC4	COA4
PPT1	5.25894e-06	0.252812	0.32	0.068	0.148723	N_SC4	PPT1
DGCR6L	5.27143e-06	0.338892	0.4	0.096	0.149076	N_SC4	DGCR6L
ATG5	5.66515e-06	0.258681	0.52	0.142	0.16021	N_SC4	ATG5
HMGB1	5.77699e-06	0.93075	1	0.804	0.163373	N_SC4	HMGB1
USF2	5.83971e-06	0.275196	0.52	0.143	0.165147	N_SC4	USF2
SNRPE	5.88668e-06	0.643975	0.84	0.331	0.166475	N_SC4	SNRPE
GPR35	5.89352e-06	0.496827	0.44	0.116	0.166669	N_SC4	GPR35
STOML2	5.98382e-06	0.469367	0.56	0.167	0.169222	N_SC4	STOML2
NR2C2AP	6.11583e-06	0.25064	0.28	0.055	0.172956	N_SC4	NR2C2AP
FDFT11	6.18079e-06	0.443859	0.6	0.185	0.174793	N_SC4	FDFT1
OCIAD21	6.80257e-06	0.48826	0.92	0.332	0.192377	N_SC4	OCIAD2
ZSWIM8	7.03242e-06	0.359107	0.28	0.058	0.198877	N_SC4	ZSWIM8
SEPTIN61	7.06947e-06	0.428933	0.6	0.176	0.199925	N_SC4	SEPTIN6
GUSB	7.36445e-06	0.321954	0.28	0.057	0.208267	N_SC4	GUSB
UFD1	7.45096e-06	0.630193	0.6	0.21	0.210713	N_SC4	UFD1
DDX39A	7.52491e-06	0.564112	0.64	0.218	0.212805	N_SC4	DDX39A
COTL11	8.12688e-06	0.835804	0.88	0.44	0.229828	N_SC4	COTL1
FNIP2	8.31316e-06	0.378434	0.32	0.071	0.235096	N_SC4	FNIP2
ACAA2	8.40079e-06	0.533022	0.32	0.074	0.237574	N_SC4	ACAA2
DNAAF2	9.34506e-06	0.405425	0.32	0.073	0.264278	N_SC4	DNAAF2
PRPSAP1	9.57366e-06	0.319286	0.28	0.058	0.270743	N_SC4	PRPSAP1
DNAJC15	9.77645e-06	0.406232	0.6	0.189	0.276478	N_SC4	DNAJC15
TMX4	1.05546e-05	0.514636	0.64	0.207	0.298485	N_SC4	TMX4
CRELD21	1.06043e-05	0.481477	0.68	0.229	0.299889	N_SC4	CRELD2
CREG1	1.07735e-05	0.321087	0.32	0.072	0.304675	N_SC4	CREG1
HIST2H2AC	1.0971e-05	0.706831	0.36	0.094	0.310259	N_SC4	HIST2H2AC
HVCN1	1.17219e-05	0.518844	0.48	0.142	0.331495	N_SC4	HVCN1
PMAIP12	1.19286e-05	0.819922	0.88	0.381	0.337342	N_SC4	PMAIP1
IDH2	1.21931e-05	0.33529	0.52	0.15	0.34482	N_SC4	IDH2
RIOK1	1.26328e-05	0.323053	0.4	0.103	0.357257	N_SC4	RIOK1
DMAC1	1.27976e-05	0.405954	0.36	0.09	0.361916	N_SC4	DMAC1
ITGAM	1.35933e-05	0.358007	0.36	0.087	0.384418	N_SC4	ITGAM
ERCC1	1.36677e-05	0.338591	0.4	0.103	0.386522	N_SC4	ERCC1
MPC2	1.37741e-05	0.519933	0.8	0.29	0.389531	N_SC4	MPC2
CPSF6	1.41825e-05	0.396705	0.44	0.123	0.40108	N_SC4	CPSF6
UQCC2	1.4632e-05	0.30773	0.4	0.104	0.413794	N_SC4	UQCC2
DCK	1.6376e-05	0.529272	0.36	0.094	0.463112	N_SC4	DCK
TLE52	1.64536e-05	0.709146	0.76	0.295	0.465308	N_SC4	TLE5
ACADM	1.69138e-05	0.399888	0.32	0.075	0.478324	N_SC4	ACADM
F8A1	1.73004e-05	0.290071	0.28	0.06	0.489254	N_SC4	F8A1
TP53	1.77291e-05	0.321219	0.32	0.075	0.50138	N_SC4	TP53
TASOR	1.83118e-05	0.565476	0.32	0.076	0.517858	N_SC4	TASOR
ECI1	1.84553e-05	0.342196	0.32	0.076	0.521915	N_SC4	ECI1
PGGT1B	1.95505e-05	0.356956	0.32	0.076	0.552887	N_SC4	PGGT1B
DNPH1	1.96387e-05	0.291988	0.4	0.106	0.555381	N_SC4	DNPH1
GRWD1	1.97081e-05	0.306404	0.28	0.061	0.557345	N_SC4	GRWD1
URM1	1.99489e-05	0.310558	0.36	0.091	0.564154	N_SC4	URM1
NFATC2IP	2.12164e-05	0.515569	0.48	0.147	0.6	N_SC4	NFATC2IP
PLEKHA5	2.12971e-05	0.273482	0.44	0.125	0.602281	N_SC4	PLEKHA5
SNRPD1	2.12983e-05	0.669803	0.76	0.327	0.602317	N_SC4	SNRPD1
SUPV3L1	2.14751e-05	0.450806	0.48	0.138	0.607316	N_SC4	SUPV3L1
PTPN6	2.14999e-05	0.503463	0.48	0.148	0.608016	N_SC4	PTPN6
TMEM160	2.15967e-05	0.599634	0.6	0.212	0.610753	N_SC4	TMEM160
VGLL4	2.18616e-05	0.304022	0.32	0.076	0.618246	N_SC4	VGLL4
THYN1	2.2327e-05	0.383571	0.44	0.125	0.631406	N_SC4	THYN1
FBXL6	2.26233e-05	0.252235	0.32	0.074	0.639786	N_SC4	FBXL6
SIGIRR	2.58368e-05	0.287152	0.56	0.17	0.730664	N_SC4	SIGIRR
C1orf211	2.64413e-05	0.326047	0.28	0.062	0.747759	N_SC4	C1orf21
MANBA	2.65445e-05	0.250433	0.32	0.076	0.750679	N_SC4	MANBA
OARD1	2.66227e-05	0.342836	0.4	0.109	0.75289	N_SC4	OARD1
PGP	2.74382e-05	0.438906	0.52	0.167	0.775952	N_SC4	PGP
TAF15	2.7752e-05	0.645592	0.44	0.141	0.784827	N_SC4	TAF15
TTC39B	2.93765e-05	0.292953	0.28	0.063	0.830769	N_SC4	TTC39B
MASTL	3.09229e-05	0.671779	0.4	0.112	0.874499	N_SC4	MASTL
OLA1	3.17625e-05	0.506872	0.6	0.196	0.898245	N_SC4	OLA1
ZNF195	3.18336e-05	0.386441	0.32	0.079	0.900254	N_SC4	ZNF195
CLTA	3.18473e-05	0.640176	0.84	0.358	0.900642	N_SC4	CLTA
PAICS	3.18943e-05	0.400801	0.32	0.079	0.901971	N_SC4	PAICS
CUL2	3.24256e-05	0.374093	0.36	0.094	0.916997	N_SC4	CUL2
LARP4	3.27307e-05	0.531653	0.44	0.133	0.925623	N_SC4	LARP4
ISOC2	3.34052e-05	0.27111	0.32	0.077	0.944699	N_SC4	ISOC2
MED1	3.3449e-05	0.277827	0.36	0.093	0.945937	N_SC4	MED1
SNX10	3.44334e-05	0.376848	0.36	0.094	0.973777	N_SC4	SNX10
GSTP11	3.47424e-05	0.698408	0.96	0.589	0.982515	N_SC4	GSTP1
XPO1	3.51791e-05	0.322058	0.64	0.214	0.994866	N_SC4	XPO1
TRAPPC2L	3.61736e-05	0.268011	0.44	0.124	1	N_SC4	TRAPPC2L
SLC25A5	3.86204e-05	0.745646	0.96	0.638	1	N_SC4	SLC25A5
PRPF3	4.13766e-05	0.308491	0.36	0.094	1	N_SC4	PRPF3
NCBP2	4.18381e-05	0.388837	0.56	0.186	1	N_SC4	NCBP2
ATP5MF	4.18767e-05	0.679512	0.8	0.423	1	N_SC4	ATP5MF
SF3B3	4.32537e-05	0.350147	0.36	0.096	1	N_SC4	SF3B3
POP7	4.69145e-05	0.394693	0.36	0.096	1	N_SC4	POP7
CYB561D2	4.70629e-05	0.392335	0.32	0.081	1	N_SC4	CYB561D2
GPATCH8	4.72625e-05	0.399607	0.48	0.15	1	N_SC4	GPATCH8
SKI	4.73789e-05	0.258806	0.52	0.161	1	N_SC4	SKI
USB1	4.84957e-05	0.258157	0.32	0.079	1	N_SC4	USB1
SARNP	4.88541e-05	0.434559	0.48	0.149	1	N_SC4	SARNP
SNRPB1	5.01683e-05	0.856405	0.92	0.584	1	N_SC4	SNRPB
HIGD1A	5.10746e-05	0.288893	0.4	0.11	1	N_SC4	HIGD1A
PKN1	5.25017e-05	0.254116	0.4	0.11	1	N_SC4	PKN1
SUMO4	5.27845e-05	0.366405	0.28	0.067	1	N_SC4	SUMO4
PHPT1	5.33351e-05	0.408585	0.68	0.25	1	N_SC4	PHPT1
RPS172	5.46913e-05	0.7905	0.84	0.473	1	N_SC4	RPS17
CBWD1	5.79021e-05	0.287757	0.28	0.065	1	N_SC4	CBWD1
MEAF6	5.92307e-05	0.327639	0.6	0.197	1	N_SC4	MEAF6
ISY1	6.01307e-05	0.429669	0.52	0.171	1	N_SC4	ISY1
CACYBP1	6.32402e-05	0.681887	1	0.611	1	N_SC4	CACYBP
HIST1H4C1	6.57873e-05	1.19356	0.72	0.335	1	N_SC4	HIST1H4C
TCEAL8	6.63463e-05	0.305887	0.4	0.115	1	N_SC4	TCEAL8
TOPBP1	6.7585e-05	0.298051	0.36	0.096	1	N_SC4	TOPBP1
SNHG61	6.91587e-05	0.784921	0.76	0.358	1	N_SC4	SNHG6
STAT1	7.07455e-05	0.3514	0.8	0.315	1	N_SC4	STAT1
CNTRL	7.23801e-05	0.496912	0.44	0.139	1	N_SC4	CNTRL
ABHD17B	7.34237e-05	0.365308	0.4	0.116	1	N_SC4	ABHD17B
DPM1	7.52919e-05	0.311914	0.48	0.149	1	N_SC4	DPM1
FAM111A	7.57859e-05	0.265056	0.32	0.082	1	N_SC4	FAM111A
LSM3	7.80762e-05	0.466813	0.64	0.238	1	N_SC4	LSM3
STAMBP	7.80874e-05	0.354168	0.32	0.084	1	N_SC4	STAMBP
MED301	7.84253e-05	0.476198	0.64	0.238	1	N_SC4	MED30
MGST31	8.25372e-05	0.46585	0.6	0.22	1	N_SC4	MGST3
CSRP1	8.27756e-05	0.461375	0.28	0.069	1	N_SC4	CSRP1
MRPS36	8.49132e-05	0.350242	0.52	0.173	1	N_SC4	MRPS36
NEDD9	8.62556e-05	0.468014	0.36	0.102	1	N_SC4	NEDD9
PSMD9	8.72803e-05	0.40732	0.6	0.209	1	N_SC4	PSMD9
NDUFB3	8.89858e-05	0.41346	0.6	0.205	1	N_SC4	NDUFB3
ZNF593	9.10724e-05	0.335286	0.4	0.118	1	N_SC4	ZNF593
LSM2	9.27453e-05	0.493899	0.64	0.252	1	N_SC4	LSM2
BAX	9.36346e-05	0.465535	0.68	0.269	1	N_SC4	BAX
GLRX31	9.36431e-05	0.277371	0.52	0.167	1	N_SC4	GLRX3
EIF4E	9.5054e-05	0.270577	0.6	0.2	1	N_SC4	EIF4E
PSMA4	9.64682e-05	0.461748	0.8	0.327	1	N_SC4	PSMA4
NDUFAF81	9.95364e-05	0.418433	0.52	0.173	1	N_SC4	NDUFAF8
PIP4K2A	0.000100263	0.484599	0.76	0.336	1	N_SC4	PIP4K2A
CHRAC1	0.000100735	0.518846	0.36	0.103	1	N_SC4	CHRAC1
SMARCA4	0.000104471	0.257338	0.28	0.068	1	N_SC4	SMARCA4
NDUFB7	0.000104647	0.431965	0.72	0.279	1	N_SC4	NDUFB7
TMPO	0.000104757	0.625001	0.52	0.191	1	N_SC4	TMPO
SNRPC	0.000108165	0.328091	0.52	0.173	1	N_SC4	SNRPC
TMUB1	0.000109288	0.261735	0.52	0.167	1	N_SC4	TMUB1
POLR2E	0.000109609	0.445468	0.52	0.181	1	N_SC4	POLR2E
ECI2	0.000111356	0.27618	0.44	0.134	1	N_SC4	ECI2
RNF4	0.000118347	0.471721	0.4	0.125	1	N_SC4	RNF4
CCDC32	0.000118566	0.350082	0.44	0.139	1	N_SC4	CCDC32
RABGGTB	0.00011956	0.543959	0.64	0.252	1	N_SC4	RABGGTB
PPID	0.000123532	0.52509	0.52	0.189	1	N_SC4	PPID
MRPS34	0.000125793	0.318163	0.6	0.207	1	N_SC4	MRPS34
SMC31	0.000125912	0.532559	0.64	0.249	1	N_SC4	SMC3
MRPS16	0.000132187	0.382704	0.4	0.124	1	N_SC4	MRPS16
POLR2H	0.000134187	0.443318	0.56	0.198	1	N_SC4	POLR2H
C22orf39	0.000135311	0.276296	0.36	0.102	1	N_SC4	C22orf39
DCAF131	0.000136821	0.314346	0.4	0.121	1	N_SC4	DCAF13
RPA2	0.000136967	0.373215	0.44	0.141	1	N_SC4	RPA2
NUDCD2	0.000138454	0.317302	0.56	0.189	1	N_SC4	NUDCD2
[truncated: 355 more rows]

## Sheet: dermis
Supplementary Data12. Differentially Expressed Genes (DEGs) in each subcluster (epidermis：n=5, SC0-SC4；dermis: n= 5, SC0-SC4) of NK cells in the epidermis and dermis dataset with the cutoff by logFC≥0.25,Pvalue＜0.05. The P value was calculated in two-side Wilcoxon Rank Sum test
	p_val	avg_log2FC	pct.1	pct.2	p_val_adj	cluster	gene
GNLY	1.82355e-211	1.55038	0.946	0.665	5.44894e-207	N_SC0	GNLY
KLRD1	8.76426e-210	1.35667	0.948	0.53	2.61885e-205	N_SC0	KLRD1
LITAF	1.02373e-177	1.29205	0.838	0.367	3.05899e-173	N_SC0	LITAF
GZMB	1.53543e-151	1.65632	0.844	0.431	4.58802e-147	N_SC0	GZMB
CMC1	9.30706e-146	1.41357	0.691	0.261	2.78104e-141	N_SC0	CMC1
TNFRSF9	5.94739e-143	1.62951	0.516	0.131	1.77714e-138	N_SC0	TNFRSF9
LYST	1.08288e-137	1.12732	0.757	0.356	3.23576e-133	N_SC0	LYST
METRNL	1.46266e-128	1.09351	0.854	0.474	4.37057e-124	N_SC0	METRNL
YBX3	1.9766e-128	1.23814	0.686	0.298	5.90628e-124	N_SC0	YBX3
CST7	2.44109e-125	0.880835	0.875	0.5	7.29422e-121	N_SC0	CST7
AHI1	1.10687e-122	1.25932	0.788	0.457	3.30745e-118	N_SC0	AHI1
ABHD2	3.51466e-122	0.957717	0.611	0.214	1.05021e-117	N_SC0	ABHD2
SH2D2A	1.0642e-119	1.07074	0.594	0.208	3.17994e-115	N_SC0	SH2D2A
KLRC1	2.0108e-119	1.04055	0.808	0.431	6.00848e-115	N_SC0	KLRC1
CMIP	2.31513e-118	0.981106	0.567	0.191	6.91784e-114	N_SC0	CMIP
SRGN	2.876e-109	0.80996	0.996	0.954	8.59378e-105	N_SC0	SRGN
SYTL3	3.04881e-106	0.843228	0.891	0.586	9.11016e-102	N_SC0	SYTL3
SLAMF7	6.43533e-104	0.999746	0.487	0.149	1.92294e-99	N_SC0	SLAMF7
RAMP1	7.96693e-104	0.995008	0.549	0.192	2.3806e-99	N_SC0	RAMP1
SLA2	1.86454e-103	0.999835	0.467	0.138	5.57144e-99	N_SC0	SLA2
IL12RB2	2.14022e-101	0.76137	0.381	0.082	6.39518e-97	N_SC0	IL12RB2
AKNA	2.04557e-98	0.90543	0.662	0.305	6.11238e-94	N_SC0	AKNA
ANXA11	2.99778e-98	0.87009	0.681	0.327	8.95767e-94	N_SC0	ANXA11
GSPT1	2.25493e-97	0.9221	0.712	0.358	6.73797e-93	N_SC0	GSPT1
CD300A	7.6495e-96	0.872687	0.575	0.221	2.28575e-91	N_SC0	CD300A
JAK1	1.1932e-92	0.743665	0.909	0.683	3.56539e-88	N_SC0	JAK1
UBE2F	3.79454e-90	0.806321	0.725	0.377	1.13385e-85	N_SC0	UBE2F
CRTAM	7.69321e-90	1.203	0.665	0.347	2.29881e-85	N_SC0	CRTAM
SERBP1	9.06858e-86	0.71988	0.896	0.659	2.70978e-81	N_SC0	SERBP1
REL	1.92099e-84	0.657278	0.981	0.844	5.74011e-80	N_SC0	REL
NKG7	2.24598e-84	0.324603	0.96	0.584	6.7112e-80	N_SC0	NKG7
TXN	3.09855e-84	1.30139	0.78	0.518	9.25878e-80	N_SC0	TXN
PGRMC2	2.44116e-83	0.80934	0.458	0.162	7.29444e-79	N_SC0	PGRMC2
FTH1	5.97495e-83	0.897648	0.996	0.973	1.78537e-78	N_SC0	FTH1
HLA-A	3.39544e-81	0.488741	0.996	0.973	1.01459e-76	N_SC0	HLA-A
PIK3R1	6.37064e-80	0.853371	0.85	0.618	1.90361e-75	N_SC0	PIK3R1
SIPA1L1	1.40848e-78	0.805327	0.54	0.231	4.20869e-74	N_SC0	SIPA1L1
TMSB4X	1.98179e-78	0.519361	0.998	0.995	5.9218e-74	N_SC0	TMSB4X
CYBA	3.60129e-78	0.62265	0.929	0.746	1.0761e-73	N_SC0	CYBA
FYN	7.47883e-77	0.721417	0.813	0.523	2.23475e-72	N_SC0	FYN
CD44	2.17316e-76	0.559076	0.965	0.824	6.49363e-72	N_SC0	CD44
SPTBN1	4.5009e-76	0.798114	0.597	0.279	1.34491e-71	N_SC0	SPTBN1
H3F3A	9.84439e-74	0.517375	0.98	0.902	2.9416e-69	N_SC0	H3F3A
SH2D1B	4.19714e-67	0.697462	0.432	0.159	1.25415e-62	N_SC0	SH2D1B
PSMD13	3.29917e-66	0.747517	0.574	0.277	9.85825e-62	N_SC0	PSMD13
LINC01871	1.85429e-65	0.906891	0.495	0.226	5.54081e-61	N_SC0	LINC01871
GAPDH	2.69386e-65	0.601796	0.972	0.859	8.04952e-61	N_SC0	GAPDH
TCF7	1.24373e-64	0.677155	0.735	0.446	3.71638e-60	N_SC0	TCF7
PARK7	2.52804e-64	0.756475	0.702	0.449	7.55403e-60	N_SC0	PARK7
MCTP2	5.10459e-64	0.689528	0.474	0.198	1.5253e-59	N_SC0	MCTP2
SMAP2	1.97829e-63	0.660761	0.854	0.609	5.91131e-59	N_SC0	SMAP2
SERPINB1	2.96964e-62	0.854784	0.682	0.41	8.87358e-58	N_SC0	SERPINB1
MANF	1.29786e-61	0.669079	0.597	0.308	3.87814e-57	N_SC0	MANF
APMAP	1.43518e-61	0.610747	0.51	0.225	4.28846e-57	N_SC0	APMAP
RAB9A	1.4862e-61	0.659923	0.644	0.349	4.4409e-57	N_SC0	RAB9A
OAZ1	2.45617e-61	0.47439	0.977	0.877	7.33929e-57	N_SC0	OAZ1
FES	5.99594e-61	0.643931	0.54	0.254	1.79165e-56	N_SC0	FES
SEC61B	1.97762e-60	0.603491	0.811	0.565	5.90934e-56	N_SC0	SEC61B
MSN	1.16388e-58	0.613162	0.826	0.604	3.47779e-54	N_SC0	MSN
CD247	4.40206e-57	0.611385	0.622	0.34	1.31538e-52	N_SC0	CD247
PRF1	1.52806e-56	0.440582	0.614	0.314	4.56599e-52	N_SC0	PRF1
OTULIN	4.08609e-55	0.635299	0.535	0.271	1.22096e-50	N_SC0	OTULIN
TRGC1	4.14243e-55	0.738123	0.725	0.468	1.2378e-50	N_SC0	TRGC1
CHST12	1.904e-53	0.641824	0.538	0.274	5.68933e-49	N_SC0	CHST12
LRMP	2.77664e-53	0.599409	0.558	0.288	8.29688e-49	N_SC0	LRMP
B4GALT1	6.36501e-53	0.594577	0.613	0.341	1.90193e-48	N_SC0	B4GALT1
CREM	7.27188e-53	0.447888	0.949	0.741	2.17291e-48	N_SC0	CREM
SKP1	5.39978e-52	0.466581	0.913	0.737	1.61351e-47	N_SC0	SKP1
IL18RAP	1.46307e-51	0.524006	0.463	0.206	4.3718e-47	N_SC0	IL18RAP
ASAP1	1.50363e-51	0.631596	0.367	0.144	4.49301e-47	N_SC0	ASAP1
GNG4	1.7686e-51	0.633516	0.346	0.126	5.28474e-47	N_SC0	GNG4
WSB1	2.03289e-51	0.683911	0.695	0.453	6.07448e-47	N_SC0	WSB1
TRAF1	5.87783e-50	0.521558	0.511	0.245	1.75635e-45	N_SC0	TRAF1
HAVCR2	1.18723e-49	0.611812	0.366	0.144	3.54758e-45	N_SC0	HAVCR2
ZEB2	1.91354e-49	0.530711	0.565	0.295	5.71784e-45	N_SC0	ZEB2
SERPINB9	1.9214e-49	0.620442	0.732	0.465	5.74135e-45	N_SC0	SERPINB9
SH2D1A	2.31218e-49	0.664472	0.412	0.177	6.90903e-45	N_SC0	SH2D1A
IFITM2	1.94983e-48	0.585291	0.925	0.807	5.82628e-44	N_SC0	IFITM2
GOLIM4	2.91097e-48	0.574162	0.449	0.21	8.69826e-44	N_SC0	GOLIM4
HLA-B	3.05794e-47	0.284732	0.997	0.986	9.13742e-43	N_SC0	HLA-B
NFE2L2	3.12795e-47	0.49925	0.829	0.576	9.34663e-43	N_SC0	NFE2L2
LEPROTL1	7.44125e-47	0.64916	0.641	0.402	2.22352e-42	N_SC0	LEPROTL1
PGK1	2.51864e-46	0.600087	0.754	0.517	7.52596e-42	N_SC0	PGK1
FURIN	6.81618e-46	0.528869	0.473	0.228	2.03674e-41	N_SC0	FURIN
FCER1G	1.08172e-45	0.583036	0.769	0.517	3.23228e-41	N_SC0	FCER1G
CLDND1	1.41853e-45	0.667237	0.639	0.396	4.23872e-41	N_SC0	CLDND1
HSP90B1	1.56823e-45	0.477539	0.872	0.652	4.68602e-41	N_SC0	HSP90B1
SLFN13	5.83001e-45	0.498081	0.312	0.114	1.74206e-40	N_SC0	SLFN13
SARAF	6.85926e-45	0.473908	0.893	0.725	2.04962e-40	N_SC0	SARAF
GABARAPL1	1.30669e-44	0.516804	0.732	0.484	3.90451e-40	N_SC0	GABARAPL1
RPS2	1.48829e-44	0.315168	0.995	0.981	4.44714e-40	N_SC0	RPS2
CTBP2	1.9198e-44	0.546995	0.35	0.144	5.73655e-40	N_SC0	CTBP2
SLC7A6	2.47065e-44	0.505066	0.282	0.1	7.38256e-40	N_SC0	SLC7A6
HSH2D	3.43081e-44	0.526208	0.539	0.286	1.02516e-39	N_SC0	HSH2D
HIST1H4C	4.06935e-44	0.480608	0.755	0.502	1.21596e-39	N_SC0	HIST1H4C
GSTP1	4.44314e-44	0.513558	0.673	0.415	1.32765e-39	N_SC0	GSTP1
NR3C1	7.04824e-44	0.560085	0.713	0.47	2.10608e-39	N_SC0	NR3C1
TNFRSF1B	2.0002e-43	0.480159	0.597	0.332	5.9768e-39	N_SC0	TNFRSF1B
CDK6	8.31503e-43	0.576013	0.4	0.185	2.48462e-38	N_SC0	CDK6
OFD1	2.80781e-42	0.591943	0.578	0.346	8.39002e-38	N_SC0	OFD1
ECE1	5.37969e-42	0.509856	0.423	0.203	1.60751e-37	N_SC0	ECE1
SEC14L1	9.77404e-42	0.507214	0.58	0.329	2.92058e-37	N_SC0	SEC14L1
HINT1	1.4001e-41	0.414312	0.906	0.749	4.18365e-37	N_SC0	HINT1
WHRN	9.43695e-41	0.489664	0.302	0.116	2.81985e-36	N_SC0	WHRN
ENTPD1	1.88965e-40	0.639203	0.278	0.102	5.64647e-36	N_SC0	ENTPD1
CD7	2.44317e-40	0.538346	0.813	0.605	7.30043e-36	N_SC0	CD7
FAM177A1	2.49185e-40	0.761884	0.761	0.554	7.44591e-36	N_SC0	FAM177A1
TPI1	5.77535e-40	0.528306	0.779	0.565	1.72573e-35	N_SC0	TPI1
LDHA	6.07618e-40	0.619805	0.832	0.641	1.81562e-35	N_SC0	LDHA
TNFRSF18	6.84724e-40	0.346116	0.912	0.658	2.04602e-35	N_SC0	TNFRSF18
TXNRD1	1.24575e-39	0.604588	0.437	0.225	3.72241e-35	N_SC0	TXNRD1
MTHFD2	2.93485e-39	0.479055	0.342	0.148	8.76962e-35	N_SC0	MTHFD2
PPIB	4.84278e-39	0.498876	0.749	0.554	1.44707e-34	N_SC0	PPIB
DNAJC1	5.09264e-39	0.546466	0.568	0.343	1.52173e-34	N_SC0	DNAJC1
CANX	6.83368e-39	0.481672	0.543	0.308	2.04197e-34	N_SC0	CANX
ENO1	1.91014e-38	0.523782	0.749	0.536	5.70769e-34	N_SC0	ENO1
ARAP2	2.21104e-38	0.497501	0.516	0.287	6.60681e-34	N_SC0	ARAP2
TMEM120A	1.00848e-37	0.504901	0.251	0.088	3.01342e-33	N_SC0	TMEM120A
USP1	1.71389e-37	0.518913	0.372	0.175	5.12128e-33	N_SC0	USP1
GALNT11	1.99132e-37	0.423822	0.26	0.094	5.95026e-33	N_SC0	GALNT11
CHPT1	8.44339e-37	0.481561	0.257	0.097	2.52297e-32	N_SC0	CHPT1
BICDL1	1.04486e-36	0.464589	0.313	0.134	3.12216e-32	N_SC0	BICDL1
IKZF2	1.08913e-36	0.474225	0.402	0.196	3.25443e-32	N_SC0	IKZF2
VDAC1	1.14511e-36	0.48294	0.584	0.357	3.42171e-32	N_SC0	VDAC1
YARS	3.86672e-36	0.39193	0.366	0.17	1.15541e-31	N_SC0	YARS
NAP1L4	9.91001e-36	0.499584	0.552	0.338	2.96121e-31	N_SC0	NAP1L4
LMAN1	1.07642e-35	0.471255	0.425	0.222	3.21646e-31	N_SC0	LMAN1
STK4	1.23092e-35	0.390701	0.918	0.76	3.67811e-31	N_SC0	STK4
GPR183	1.25791e-35	0.580637	0.643	0.434	3.75876e-31	N_SC0	GPR183
SEC61G	1.79312e-35	0.475935	0.671	0.463	5.35803e-31	N_SC0	SEC61G
COTL1	2.00936e-35	0.463859	0.472	0.254	6.00416e-31	N_SC0	COTL1
NPM1	2.1181e-35	0.399167	0.932	0.817	6.3291e-31	N_SC0	NPM1
BZW1	3.02818e-35	0.414627	0.87	0.674	9.04852e-31	N_SC0	BZW1
PDIA3	8.30468e-35	0.413245	0.714	0.488	2.48152e-30	N_SC0	PDIA3
BTG1	1.43913e-34	0.385005	0.985	0.957	4.30026e-30	N_SC0	BTG1
PTMA	1.44061e-34	0.267267	0.998	0.981	4.30469e-30	N_SC0	PTMA
LAMTOR5	1.60128e-34	0.431437	0.503	0.288	4.78478e-30	N_SC0	LAMTOR5
DCXR	2.26218e-34	0.455576	0.468	0.258	6.75961e-30	N_SC0	DCXR
SSR3	2.89258e-34	0.449206	0.599	0.37	8.64331e-30	N_SC0	SSR3
CDK2AP2	4.37377e-34	0.438521	0.527	0.302	1.30692e-29	N_SC0	CDK2AP2
DHRS3	4.6121e-34	0.465824	0.3	0.129	1.37814e-29	N_SC0	DHRS3
HIST1H1D	1.50601e-33	0.507546	0.379	0.19	4.50009e-29	N_SC0	HIST1H1D
RERE	4.67071e-33	0.373383	0.462	0.251	1.39566e-28	N_SC0	RERE
RPL7L1	5.58843e-33	0.407038	0.411	0.211	1.66988e-28	N_SC0	RPL7L1
PHACTR2	3.68832e-32	0.530923	0.359	0.179	1.10211e-27	N_SC0	PHACTR2
NCL	4.16481e-32	0.417204	0.884	0.743	1.24449e-27	N_SC0	NCL
SPCS2	4.91726e-32	0.417275	0.623	0.407	1.46933e-27	N_SC0	SPCS2
WIPF1	8.4147e-32	0.40881	0.664	0.446	2.5144e-27	N_SC0	WIPF1
CEMIP2	8.65287e-32	0.761938	0.486	0.291	2.58556e-27	N_SC0	CEMIP2
STAG2	9.35845e-32	0.502266	0.573	0.37	2.7964e-27	N_SC0	STAG2
EIF5A	1.26008e-31	0.426897	0.664	0.444	3.76525e-27	N_SC0	EIF5A
RPL23	1.57107e-31	0.327037	0.935	0.844	4.6945e-27	N_SC0	RPL23
PDIA6	1.62064e-31	0.4218	0.493	0.283	4.84263e-27	N_SC0	PDIA6
MRPL14	1.68405e-31	0.418695	0.429	0.231	5.03211e-27	N_SC0	MRPL14
PDCD4	3.40736e-31	0.482902	0.512	0.311	1.01815e-26	N_SC0	PDCD4
CCSER2	4.96405e-31	0.462659	0.529	0.327	1.48331e-26	N_SC0	CCSER2
OST4	1.33622e-30	0.343704	0.828	0.66	3.99277e-26	N_SC0	OST4
PIK3AP1	1.768e-30	0.448171	0.37	0.192	5.28296e-26	N_SC0	PIK3AP1
BACH2	2.72522e-30	0.363559	0.314	0.145	8.14323e-26	N_SC0	BACH2
NDUFV2	5.30283e-30	0.366114	0.645	0.422	1.58454e-25	N_SC0	NDUFV2
ISG20	6.10793e-30	0.462296	0.859	0.703	1.82511e-25	N_SC0	ISG20
ARFGAP3	9.32208e-30	0.416128	0.465	0.265	2.78553e-25	N_SC0	ARFGAP3
GSTO1	9.32717e-30	0.405358	0.514	0.309	2.78705e-25	N_SC0	GSTO1
RPL36AL	1.66808e-29	0.281755	0.961	0.866	4.9844e-25	N_SC0	RPL36AL
NFKB1	1.84749e-29	0.348121	0.831	0.609	5.52049e-25	N_SC0	NFKB1
SAR1A	2.05454e-29	0.400597	0.463	0.266	6.13917e-25	N_SC0	SAR1A
MLEC	2.29884e-29	0.359354	0.335	0.159	6.86917e-25	N_SC0	MLEC
TNIP1	3.25501e-29	0.390394	0.406	0.216	9.72628e-25	N_SC0	TNIP1
CCPG1	6.33256e-29	0.451678	0.313	0.15	1.89223e-24	N_SC0	CCPG1
RAB8B	6.82846e-29	0.380395	0.854	0.643	2.04041e-24	N_SC0	RAB8B
IFITM3	7.92919e-29	0.412694	0.833	0.645	2.36932e-24	N_SC0	IFITM3
BPTF	8.08067e-29	0.500387	0.513	0.327	2.41458e-24	N_SC0	BPTF
ATXN1	8.37932e-29	0.403916	0.273	0.12	2.50383e-24	N_SC0	ATXN1
CALR	9.48559e-29	0.351782	0.772	0.562	2.83439e-24	N_SC0	CALR
UQCRFS1	9.59036e-29	0.38075	0.446	0.247	2.86569e-24	N_SC0	UQCRFS1
VEGFA	9.61927e-29	0.386201	0.412	0.223	2.87433e-24	N_SC0	VEGFA
KDELR2	1.0246e-28	0.382357	0.429	0.236	3.06162e-24	N_SC0	KDELR2
HSPA5	1.62778e-28	0.382099	0.824	0.648	4.86398e-24	N_SC0	HSPA5
PDXK	1.93189e-28	0.383426	0.392	0.209	5.77269e-24	N_SC0	PDXK
PDE4D	2.05739e-28	0.382069	0.445	0.249	6.14767e-24	N_SC0	PDE4D
PAK2	2.12521e-28	0.389265	0.589	0.378	6.35034e-24	N_SC0	PAK2
CD2	2.27641e-28	0.446608	0.564	0.355	6.80213e-24	N_SC0	CD2
SLC16A3	3.52993e-28	0.409071	0.43	0.241	1.05478e-23	N_SC0	SLC16A3
ST3GAL1	4.22548e-28	0.419115	0.382	0.205	1.26261e-23	N_SC0	ST3GAL1
SDF2L1	4.57991e-28	0.419771	0.431	0.239	1.36852e-23	N_SC0	SDF2L1
EMD	6.2576e-28	0.357036	0.547	0.332	1.86983e-23	N_SC0	EMD
SELL	6.81938e-28	0.450857	0.461	0.268	2.0377e-23	N_SC0	SELL
MYDGF	7.0215e-28	0.37886	0.414	0.226	2.09809e-23	N_SC0	MYDGF
PHF20L1	1.82409e-27	0.435571	0.4	0.222	5.45056e-23	N_SC0	PHF20L1
IL2RB	2.44445e-27	0.417941	0.619	0.418	7.30425e-23	N_SC0	IL2RB
IL10RA	3.11671e-27	0.366826	0.528	0.325	9.31305e-23	N_SC0	IL10RA
TAF1D	3.15202e-27	0.354804	0.809	0.62	9.41855e-23	N_SC0	TAF1D
NFAT5	3.24302e-27	0.330666	0.652	0.434	9.69048e-23	N_SC0	NFAT5
HNRNPR	4.7111e-27	0.348609	0.618	0.404	1.40772e-22	N_SC0	HNRNPR
H1FX	5.1931e-27	0.517693	0.608	0.412	1.55175e-22	N_SC0	H1FX
ADGRE5	6.56602e-27	0.391102	0.751	0.565	1.96199e-22	N_SC0	ADGRE5
STAT3	7.38631e-27	0.381638	0.699	0.505	2.2071e-22	N_SC0	STAT3
NUDCD2	1.18685e-26	0.363921	0.326	0.163	3.54642e-22	N_SC0	NUDCD2
CCDC93	1.70273e-26	0.35876	0.303	0.146	5.08793e-22	N_SC0	CCDC93
FNDC3B	1.90878e-26	0.38625	0.251	0.112	5.70363e-22	N_SC0	FNDC3B
GCC2	2.28641e-26	0.367705	0.631	0.43	6.83203e-22	N_SC0	GCC2
PSMB2	2.50545e-26	0.358892	0.361	0.19	7.48655e-22	N_SC0	PSMB2
ANKRD11	2.93358e-26	0.410827	0.583	0.392	8.76584e-22	N_SC0	ANKRD11
SLFN5	3.27212e-26	0.475191	0.509	0.323	9.77743e-22	N_SC0	SLFN5
MXRA7	4.14737e-26	0.393323	0.294	0.142	1.23928e-21	N_SC0	MXRA7
ARHGAP25	4.35335e-26	0.356914	0.252	0.111	1.30082e-21	N_SC0	ARHGAP25
TUBB	6.02758e-26	0.401923	0.639	0.448	1.8011e-21	N_SC0	TUBB
APLP2	8.078e-26	0.405999	0.387	0.214	2.41379e-21	N_SC0	APLP2
BIRC3	1.04961e-25	0.385764	0.849	0.652	3.13635e-21	N_SC0	BIRC3
RASGRP1	1.07232e-25	0.403091	0.302	0.148	3.20421e-21	N_SC0	RASGRP1
SELENOS	1.08673e-25	0.379737	0.545	0.346	3.24726e-21	N_SC0	SELENOS
AKAP13	1.21013e-25	0.359286	0.79	0.625	3.61599e-21	N_SC0	AKAP13
SEC11C	1.81811e-25	0.368527	0.377	0.208	5.43271e-21	N_SC0	SEC11C
FTL	3.43293e-25	0.822773	0.985	0.956	1.02579e-20	N_SC0	FTL
SET	3.93377e-25	0.347776	0.78	0.61	1.17545e-20	N_SC0	SET
FAM96B	4.25536e-25	0.374442	0.568	0.369	1.27154e-20	N_SC0	FAM96B
STAT4	4.28733e-25	0.354928	0.547	0.353	1.2811e-20	N_SC0	STAT4
RAD21	7.25282e-25	0.342892	0.549	0.349	2.16722e-20	N_SC0	RAD21
CPNE1	8.85167e-25	0.33568	0.391	0.215	2.64497e-20	N_SC0	CPNE1
HAPLN3	9.42889e-25	0.381594	0.271	0.128	2.81745e-20	N_SC0	HAPLN3
HNRNPK	9.87917e-25	0.346781	0.81	0.651	2.95199e-20	N_SC0	HNRNPK
PSMB1	1.05516e-24	0.36243	0.717	0.516	3.15292e-20	N_SC0	PSMB1
KLRC2	1.27338e-24	0.346246	0.309	0.153	3.80498e-20	N_SC0	KLRC2
PRDX6	1.64935e-24	0.368489	0.674	0.485	4.92842e-20	N_SC0	PRDX6
COX5A	2.48266e-24	0.326763	0.531	0.338	7.41842e-20	N_SC0	COX5A
CLEC2D	3.2384e-24	0.455024	0.608	0.414	9.67665e-20	N_SC0	CLEC2D
CYSTM1	7.73772e-24	0.358788	0.33	0.177	2.31211e-19	N_SC0	CYSTM1
ZNF600	9.00385e-24	0.277249	0.261	0.12	2.69044e-19	N_SC0	ZNF600
NDUFS5	9.55236e-24	0.315911	0.754	0.558	2.85434e-19	N_SC0	NDUFS5
FAM129A	1.09853e-23	0.37717	0.366	0.203	3.28252e-19	N_SC0	FAM129A
NFKB2	1.40894e-23	0.335486	0.614	0.415	4.21005e-19	N_SC0	NFKB2
CD82	1.43809e-23	0.38827	0.341	0.184	4.29716e-19	N_SC0	CD82
BUB3	1.46972e-23	0.344112	0.496	0.309	4.39168e-19	N_SC0	BUB3
THRAP3	1.50591e-23	0.349589	0.484	0.302	4.49982e-19	N_SC0	THRAP3
FGFR1OP2	1.6496e-23	0.361267	0.731	0.542	4.92917e-19	N_SC0	FGFR1OP2
RAB29	1.66472e-23	0.388331	0.303	0.154	4.97435e-19	N_SC0	RAB29
HM13	1.91115e-23	0.387978	0.411	0.242	5.71071e-19	N_SC0	HM13
ZC3H15	2.86179e-23	0.347151	0.557	0.364	8.55133e-19	N_SC0	ZC3H15
SAR1B	3.44359e-23	0.352514	0.37	0.209	1.02898e-18	N_SC0	SAR1B
OASL	3.77812e-23	0.367957	0.446	0.268	1.12894e-18	N_SC0	OASL
RPL7	4.05652e-23	0.285353	0.925	0.805	1.21213e-18	N_SC0	RPL7
GRASP	4.97917e-23	0.379982	0.505	0.325	1.48783e-18	N_SC0	GRASP
PRRC2C	5.3517e-23	0.293188	0.867	0.711	1.59914e-18	N_SC0	PRRC2C
RPLP0	5.50931e-23	0.295224	0.937	0.842	1.64624e-18	N_SC0	RPLP0
TMED9	5.53618e-23	0.306189	0.417	0.241	1.65427e-18	N_SC0	TMED9
RASSF8	6.99611e-23	0.402662	0.311	0.166	2.09051e-18	N_SC0	RASSF8
ERGIC1	7.42021e-23	0.330199	0.307	0.162	2.21723e-18	N_SC0	ERGIC1
AC008105.3	9.012e-23	0.331742	0.495	0.314	2.69288e-18	N_SC0	AC008105.3
CYTH1	1.01183e-22	0.359543	0.551	0.37	3.02344e-18	N_SC0	CYTH1
SLC38A1	1.162e-22	0.33673	0.593	0.4	3.47218e-18	N_SC0	SLC38A1
DDX21	1.19189e-22	0.413159	0.68	0.521	3.5615e-18	N_SC0	DDX21
PKM	1.46735e-22	0.308269	0.463	0.288	4.38458e-18	N_SC0	PKM
RNPS1	2.16382e-22	0.340962	0.443	0.27	6.46571e-18	N_SC0	RNPS1
LARP1	2.61084e-22	0.333722	0.334	0.183	7.80144e-18	N_SC0	LARP1
COX7B	2.82504e-22	0.364385	0.746	0.567	8.44149e-18	N_SC0	COX7B
MBP	3.29013e-22	0.337973	0.692	0.51	9.83122e-18	N_SC0	MBP
P4HB	4.62424e-22	0.343707	0.388	0.227	1.38177e-17	N_SC0	P4HB
GPX4	5.43401e-22	0.314643	0.778	0.589	1.62374e-17	N_SC0	GPX4
CRELD2	8.25084e-22	0.293092	0.308	0.161	2.46543e-17	N_SC0	CRELD2
LAPTM4A	9.65687e-22	0.325337	0.582	0.391	2.88557e-17	N_SC0	LAPTM4A
PPP1R14B	1.36477e-21	0.335195	0.439	0.267	4.07807e-17	N_SC0	PPP1R14B
LSM14A	1.44365e-21	0.280845	0.396	0.23	4.31378e-17	N_SC0	LSM14A
PTP4A1	1.92689e-21	0.348691	0.644	0.445	5.75775e-17	N_SC0	PTP4A1
PLEK	2.73049e-21	0.267211	0.4	0.229	8.15898e-17	N_SC0	PLEK
RHBDF2	4.65177e-21	0.308305	0.286	0.148	1.39e-16	N_SC0	RHBDF2
DYNLT1	4.74525e-21	0.282994	0.4	0.233	1.41793e-16	N_SC0	DYNLT1
ORAI1	5.40885e-21	0.321486	0.405	0.241	1.61622e-16	N_SC0	ORAI1
IRF2	5.62438e-21	0.340918	0.305	0.163	1.68062e-16	N_SC0	IRF2
RNF181	6.5416e-21	0.283687	0.423	0.252	1.95469e-16	N_SC0	RNF181
HDLBP	6.54499e-21	0.294351	0.332	0.182	1.95571e-16	N_SC0	HDLBP
IRF8	7.93453e-21	0.358288	0.322	0.18	2.37092e-16	N_SC0	IRF8
TMEM123	9.52909e-21	0.356408	0.725	0.555	2.84739e-16	N_SC0	TMEM123
TTC39C	1.08003e-20	0.361152	0.426	0.267	3.22723e-16	N_SC0	TTC39C
PGAM1	1.17022e-20	0.304903	0.431	0.261	3.49675e-16	N_SC0	PGAM1
ANP32A	1.34403e-20	0.325752	0.56	0.382	4.0161e-16	N_SC0	ANP32A
C4orf3	1.41808e-20	0.354404	0.611	0.437	4.23737e-16	N_SC0	C4orf3
SINHCAF	1.56485e-20	0.360941	0.383	0.226	4.67594e-16	N_SC0	SINHCAF
TBC1D15	1.92212e-20	0.30588	0.314	0.173	5.74348e-16	N_SC0	TBC1D15
PSMD8	2.93821e-20	0.255505	0.56	0.367	8.77967e-16	N_SC0	PSMD8
IL18R1	3.30834e-20	0.300146	0.373	0.216	9.88565e-16	N_SC0	IL18R1
MT-ND3	3.41121e-20	0.407678	0.932	0.844	1.0193e-15	N_SC0	MT-ND3
SRRM2	4.40463e-20	0.293111	0.789	0.623	1.31615e-15	N_SC0	SRRM2
SQSTM1	4.43488e-20	0.314511	0.854	0.714	1.32519e-15	N_SC0	SQSTM1
GPRIN3	4.78745e-20	0.26161	0.29	0.15	1.43054e-15	N_SC0	GPRIN3
MTDH	5.32917e-20	0.296629	0.642	0.471	1.59241e-15	N_SC0	MTDH
2022-09-02	5.66946e-20	0.269406	0.42	0.249	1.69409e-15	N_SC0	2022-09-02
CHMP4B	5.69298e-20	0.320925	0.445	0.28	1.70112e-15	N_SC0	CHMP4B
TMED2	5.86296e-20	0.290462	0.342	0.194	1.75191e-15	N_SC0	TMED2
UPP1	6.04884e-20	0.292172	0.349	0.199	1.80745e-15	N_SC0	UPP1
RSL1D1	6.97804e-20	0.324919	0.597	0.424	2.08511e-15	N_SC0	RSL1D1
DGKZ	7.24551e-20	0.320825	0.378	0.226	2.16503e-15	N_SC0	DGKZ
TRAM1	9.35642e-20	0.274302	0.487	0.307	2.79579e-15	N_SC0	TRAM1
TMF1	1.23933e-19	0.354382	0.463	0.294	3.70325e-15	N_SC0	TMF1
C1QBP	1.3227e-19	0.340225	0.407	0.25	3.95236e-15	N_SC0	C1QBP
UBXN1	1.46081e-19	0.275647	0.758	0.579	4.36504e-15	N_SC0	UBXN1
PPM1G	1.55309e-19	0.325777	0.439	0.278	4.64079e-15	N_SC0	PPM1G
GPR65	1.83677e-19	0.297745	0.615	0.42	5.48845e-15	N_SC0	GPR65
ERP44	1.97531e-19	0.279167	0.393	0.233	5.90242e-15	N_SC0	ERP44
NDUFAB1	1.98246e-19	0.286706	0.331	0.189	5.9238e-15	N_SC0	NDUFAB1
STAT5A	2.15663e-19	0.378972	0.299	0.167	6.44422e-15	N_SC0	STAT5A
ATP5MC3	2.18781e-19	0.290748	0.59	0.408	6.5374e-15	N_SC0	ATP5MC3
RPL22L1	2.31749e-19	0.310386	0.657	0.473	6.9249e-15	N_SC0	RPL22L1
PDHA1	3.05888e-19	0.295846	0.287	0.157	9.14023e-15	N_SC0	PDHA1
ITGA4	3.47296e-19	0.333689	0.469	0.309	1.03776e-14	N_SC0	ITGA4
PAIP2	4.14831e-19	0.304104	0.619	0.44	1.23956e-14	N_SC0	PAIP2
G6PD	4.70426e-19	0.334704	0.258	0.137	1.40568e-14	N_SC0	G6PD
ATP1B3	5.68106e-19	0.297674	0.582	0.406	1.69756e-14	N_SC0	ATP1B3
ARID4B	6.27373e-19	0.263896	0.775	0.598	1.87465e-14	N_SC0	ARID4B
H2AFJ	7.624e-19	0.384984	0.589	0.427	2.27813e-14	N_SC0	H2AFJ
PSMD7	7.66648e-19	0.280554	0.473	0.306	2.29082e-14	N_SC0	PSMD7
OPTN	8.31808e-19	0.292055	0.564	0.389	2.48553e-14	N_SC0	OPTN
POMP	8.75129e-19	0.280277	0.64	0.459	2.61497e-14	N_SC0	POMP
STK26	9.66765e-19	0.318252	0.346	0.204	2.88879e-14	N_SC0	STK26
GOLGB1	1.05708e-18	0.266947	0.61	0.442	3.15866e-14	N_SC0	GOLGB1
PRKX	1.22373e-18	0.272606	0.45	0.285	3.65662e-14	N_SC0	PRKX
MRPS34	1.28997e-18	0.258536	0.305	0.168	3.85455e-14	N_SC0	MRPS34
EIF3J	1.52075e-18	0.308237	0.493	0.329	4.54416e-14	N_SC0	EIF3J
STARD10	2.09931e-18	0.316361	0.283	0.157	6.27295e-14	N_SC0	STARD10
ERLEC1	2.2069e-18	0.287677	0.268	0.144	6.59445e-14	N_SC0	ERLEC1
CFLAR	2.90557e-18	0.327633	0.649	0.479	8.68213e-14	N_SC0	CFLAR
UBR4	3.95818e-18	0.261398	0.286	0.157	1.18274e-13	N_SC0	UBR4
RIOK3	4.41e-18	0.269336	0.444	0.282	1.31775e-13	N_SC0	RIOK3
HLA-DRB1	5.31143e-18	0.252814	0.745	0.567	1.58711e-13	N_SC0	HLA-DRB1
SMIM12	5.42498e-18	0.265317	0.274	0.148	1.62104e-13	N_SC0	SMIM12
BRD7	6.08349e-18	0.271361	0.334	0.195	1.81781e-13	N_SC0	BRD7
PSMA7	6.36251e-18	0.270563	0.752	0.587	1.90118e-13	N_SC0	PSMA7
PCMTD1	6.96463e-18	0.283098	0.374	0.229	2.0811e-13	N_SC0	PCMTD1
PA2G4	7.05809e-18	0.28027	0.527	0.358	2.10903e-13	N_SC0	PA2G4
CBLB	7.46888e-18	0.344961	0.439	0.288	2.23178e-13	N_SC0	CBLB
RTCB	8.14246e-18	0.27408	0.306	0.173	2.43305e-13	N_SC0	RTCB
PSMB6	9.35239e-18	0.287736	0.498	0.33	2.79459e-13	N_SC0	PSMB6
PSMC4	9.37703e-18	0.257572	0.39	0.239	2.80195e-13	N_SC0	PSMC4
HOOK3	9.58165e-18	0.282639	0.355	0.216	2.86309e-13	N_SC0	HOOK3
ZNF706	9.71128e-18	0.254049	0.538	0.373	2.90183e-13	N_SC0	ZNF706
BID	1.01872e-17	0.29177	0.423	0.274	3.04403e-13	N_SC0	BID
BDP1	1.27055e-17	0.287952	0.449	0.289	3.79652e-13	N_SC0	BDP1
ETS1	1.32642e-17	0.26372	0.69	0.52	3.96348e-13	N_SC0	ETS1
JTB	1.56081e-17	0.262199	0.567	0.399	4.66386e-13	N_SC0	JTB
CHCHD2	1.58616e-17	0.254257	0.888	0.754	4.73961e-13	N_SC0	CHCHD2
BAZ1A	1.74346e-17	0.328951	0.665	0.499	5.20963e-13	N_SC0	BAZ1A
EEF2	1.80137e-17	0.291943	0.773	0.624	5.38267e-13	N_SC0	EEF2
TUBA4A	1.88372e-17	0.3803	0.714	0.566	5.62874e-13	N_SC0	TUBA4A
BCL7C	1.88436e-17	0.272455	0.278	0.155	5.63066e-13	N_SC0	BCL7C
HNRNPF	2.27598e-17	0.290412	0.564	0.397	6.80085e-13	N_SC0	HNRNPF
HPRT1	3.04525e-17	0.294252	0.301	0.173	9.09952e-13	N_SC0	HPRT1
TAX1BP1	3.06815e-17	0.267221	0.61	0.439	9.16794e-13	N_SC0	TAX1BP1
CHD4	3.38591e-17	0.279699	0.535	0.367	1.01174e-12	N_SC0	CHD4
TNFSF10	3.79824e-17	0.478197	0.478	0.335	1.13495e-12	N_SC0	TNFSF10
EIF2S2	3.88701e-17	0.277979	0.53	0.357	1.16148e-12	N_SC0	EIF2S2
PRMT1	4.44796e-17	0.288681	0.436	0.286	1.3291e-12	N_SC0	PRMT1
PRKCH	4.70213e-17	0.302506	0.429	0.281	1.40504e-12	N_SC0	PRKCH
ADSS	4.75348e-17	0.293056	0.308	0.18	1.42039e-12	N_SC0	ADSS
TALDO1	4.97538e-17	0.473738	0.321	0.196	1.48669e-12	N_SC0	TALDO1
EDF1	5.50237e-17	0.262328	0.867	0.736	1.64416e-12	N_SC0	EDF1
SATB1	6.38791e-17	0.269795	0.564	0.4	1.90877e-12	N_SC0	SATB1
BRK1	8.11739e-17	0.269939	0.443	0.286	2.42556e-12	N_SC0	BRK1
ANXA7	8.20999e-17	0.271102	0.338	0.203	2.45323e-12	N_SC0	ANXA7
GOLGA4	1.13481e-16	0.265568	0.528	0.36	3.39092e-12	N_SC0	GOLGA4
SRPRA	1.25413e-16	0.266056	0.319	0.19	3.74747e-12	N_SC0	SRPRA
HMGB2	1.45354e-16	0.311913	0.599	0.437	4.34333e-12	N_SC0	HMGB2
OSTC	1.56526e-16	0.309494	0.393	0.253	4.67716e-12	N_SC0	OSTC
SNRPB	1.70011e-16	0.278765	0.754	0.589	5.08011e-12	N_SC0	SNRPB
FABP5	2.60751e-16	0.296198	0.265	0.147	7.79151e-12	N_SC0	FABP5
HLA-DPA1	2.88049e-16	0.253425	0.512	0.349	8.60718e-12	N_SC0	HLA-DPA1
PPDPF	3.77386e-16	0.302834	0.697	0.539	1.12767e-11	N_SC0	PPDPF
FLOT1	4.6554e-16	0.277768	0.284	0.163	1.39108e-11	N_SC0	FLOT1
NFU1	4.91385e-16	0.297142	0.283	0.164	1.46831e-11	N_SC0	NFU1
GPCPD1	1.24398e-15	0.271643	0.322	0.195	3.71715e-11	N_SC0	GPCPD1
HLA-DQB1	1.70627e-15	0.331342	0.389	0.251	5.09849e-11	N_SC0	HLA-DQB1
RPS27L	2.37518e-15	0.252272	0.597	0.426	7.09728e-11	N_SC0	RPS27L
SPCS3	3.58481e-15	0.250096	0.452	0.302	1.07118e-10	N_SC0	SPCS3
MRPS6	1.0432e-14	0.268952	0.559	0.396	3.11718e-10	N_SC0	MRPS6
CD96	1.28264e-14	0.344829	0.58	0.45	3.83266e-10	N_SC0	CD96
TRAF5	1.35854e-14	0.252796	0.305	0.185	4.05944e-10	N_SC0	TRAF5
CMTM6	1.46547e-14	0.260961	0.589	0.433	4.37897e-10	N_SC0	CMTM6
SRI	1.86668e-14	0.250607	0.411	0.276	5.57784e-10	N_SC0	SRI
HILPDA	2.59802e-14	0.37677	0.254	0.146	7.76314e-10	N_SC0	HILPDA
POLR2K	4.64344e-14	0.31324	0.571	0.426	1.38751e-09	N_SC0	POLR2K
DENND4A	6.93515e-14	0.274356	0.43	0.295	2.07229e-09	N_SC0	DENND4A
TGFB1	1.15423e-13	0.273543	0.746	0.605	3.44895e-09	N_SC0	TGFB1
PITPNC1	2.241e-13	0.268094	0.285	0.172	6.69634e-09	N_SC0	PITPNC1
YES1	5.2404e-13	0.250556	0.301	0.19	1.56588e-08	N_SC0	YES1
TPR	9.27139e-13	0.265794	0.543	0.408	2.77038e-08	N_SC0	TPR
GNPTAB	9.53471e-13	0.31772	0.272	0.167	2.84907e-08	N_SC0	GNPTAB
RNF115	4.48672e-11	0.257903	0.374	0.265	1.34068e-06	N_SC0	RNF115
HLA-DQA1	5.72023e-11	0.280482	0.292	0.19	1.70926e-06	N_SC0	HLA-DQA1
IRF7	4.86488e-06	0.292054	0.557	0.463	0.145368	N_SC0	IRF7
DCD	0.00156259	0.389193	0.271	0.214	1	N_SC0	DCD
DNAJB1	0	3.48725	0.906	0.47	0	N_SC1	DNAJB1
HSPA1B	0	3.2121	0.868	0.351	0	N_SC1	HSPA1B
HSPA1A	1.47599e-290	2.79972	0.955	0.787	4.41042e-286	N_SC1	HSPA1A
HSPA6	1.11768e-230	4.02308	0.726	0.267	3.33973e-226	N_SC1	HSPA6
HSP90AA1	1.42049e-214	2.17319	0.972	0.954	4.24457e-210	N_SC1	HSP90AA1
HSPA8	4.17732e-201	1.91256	0.905	0.754	1.24822e-196	N_SC1	HSPA8
SERPINH1	1.62087e-192	2.56604	0.527	0.101	4.84331e-188	N_SC1	SERPINH1
JUN	4.81582e-178	2.30032	0.771	0.395	1.43901e-173	N_SC1	JUN
HSPH1	1.07283e-171	2.09919	0.83	0.571	3.20572e-167	N_SC1	HSPH1
PPP1R15A	1.54859e-162	2.13955	0.852	0.629	4.62735e-158	N_SC1	PPP1R15A
CACYBP	5.1951e-141	1.67981	0.725	0.438	1.55235e-136	N_SC1	CACYBP
BAG3	7.70258e-140	1.62779	0.436	0.086	2.30161e-135	N_SC1	BAG3
NR4A1	3.44838e-137	1.59159	0.711	0.365	1.03041e-132	N_SC1	NR4A1
DUSP1	1.10861e-136	2.13339	0.781	0.511	3.31264e-132	N_SC1	DUSP1
DEDD2	1.27405e-130	1.40181	0.518	0.161	3.80699e-126	N_SC1	DEDD2
UBC	7.84044e-128	1.74313	0.947	0.947	2.3428e-123	N_SC1	UBC
HSPB1	3.95575e-126	1.5909	0.797	0.571	1.18202e-121	N_SC1	HSPB1
DNAJB4	1.90674e-119	1.63269	0.501	0.161	5.69754e-115	N_SC1	DNAJB4
HSPE1	1.87109e-101	1.09354	0.914	0.871	5.59102e-97	N_SC1	HSPE1
CD69	5.29333e-101	1.69133	0.862	0.756	1.5817e-96	N_SC1	CD69
TXNIP	7.43861e-101	1.7757	0.71	0.453	2.22273e-96	N_SC1	TXNIP
CLK1	6.45336e-98	1.36315	0.772	0.602	1.92833e-93	N_SC1	CLK1
DNAJA1	7.10868e-96	1.3161	0.828	0.761	2.12414e-91	N_SC1	DNAJA1
UBB	4.21018e-90	0.970869	0.928	0.908	1.25804e-85	N_SC1	UBB
DNAJA4	1.24823e-86	1.6117	0.396	0.129	3.72984e-82	N_SC1	DNAJA4
ZFAND2A	8.18533e-86	1.47646	0.512	0.229	2.44586e-81	N_SC1	ZFAND2A
CDKN2C	1.87682e-81	1.19375	0.296	0.066	5.60813e-77	N_SC1	CDKN2C
IER5L	8.85526e-81	1.43753	0.329	0.082	2.64604e-76	N_SC1	IER5L
CGAS	1.42703e-76	0.994624	0.327	0.088	4.26411e-72	N_SC1	CGAS
DUSP2	9.76941e-76	1.17396	0.887	0.798	2.9192e-71	N_SC1	DUSP2
JUNB	1.02563e-71	1.2226	0.849	0.771	3.06467e-67	N_SC1	JUNB
GADD45B	1.81284e-70	1.33163	0.815	0.684	5.41696e-66	N_SC1	GADD45B
ZFP36	2.10467e-67	1.19565	0.772	0.586	6.28895e-63	N_SC1	ZFP36
FOS	1.38301e-65	1.48152	0.736	0.532	4.13257e-61	N_SC1	FOS
MLKL	4.27587e-65	1.04598	0.252	0.057	1.27767e-60	N_SC1	MLKL
IFNG	6.86089e-65	2.46286	0.433	0.195	2.0501e-60	N_SC1	IFNG
DOK2	4.3059e-55	1.11113	0.574	0.379	1.28665e-50	N_SC1	DOK2
KLF6	1.86257e-54	1.14523	0.732	0.589	5.56553e-50	N_SC1	KLF6
ATF3	4.46701e-54	1.08484	0.376	0.159	1.33479e-49	N_SC1	ATF3
CCL5	7.59342e-54	1.08249	0.631	0.42	2.26899e-49	N_SC1	CCL5
CCL4	1.10606e-51	1.92295	0.411	0.19	3.30502e-47	N_SC1	CCL4
DNAJB6	2.74582e-47	0.94173	0.672	0.572	8.20479e-43	N_SC1	DNAJB6
TSEN34	4.18851e-47	0.827197	0.294	0.11	1.25157e-42	N_SC1	TSEN34
CD52	2.16319e-46	0.879067	0.656	0.489	6.46381e-42	N_SC1	CD52
MRPL18	2.27192e-46	0.954455	0.509	0.32	6.78871e-42	N_SC1	MRPL18
TRA2B	7.37076e-46	0.908848	0.667	0.514	2.20246e-41	N_SC1	TRA2B
NFKBIE	1.21444e-44	0.861738	0.305	0.121	3.62887e-40	N_SC1	NFKBIE
HSP90AB1	1.39463e-44	0.837956	0.921	0.961	4.1673e-40	N_SC1	HSP90AB1
RGS2	3.74684e-44	1.16301	0.462	0.266	1.11959e-39	N_SC1	RGS2
MYLIP	5.49894e-44	0.818487	0.307	0.121	1.64314e-39	N_SC1	MYLIP
NFKBIA	1.08992e-42	0.848083	0.895	0.882	3.25678e-38	N_SC1	NFKBIA
PMAIP1	9.9917e-42	1.14418	0.444	0.256	2.98562e-37	N_SC1	PMAIP1
BTG2	1.72379e-41	0.992268	0.618	0.463	5.15085e-37	N_SC1	BTG2
FOSB	2.29356e-41	0.968359	0.551	0.347	6.8534e-37	N_SC1	FOSB
CHORDC1	4.44939e-40	0.928776	0.597	0.44	1.32952e-35	N_SC1	CHORDC1
MTRNR2L12	7.81644e-39	0.73595	0.851	0.785	2.33563e-34	N_SC1	MTRNR2L12
MALAT1	2.39509e-38	0.356682	0.999	1	7.15677e-34	N_SC1	MALAT1
TNFSF14	5.79714e-38	1.08591	0.506	0.341	1.73224e-33	N_SC1	TNFSF14
CCL3	5.13243e-37	1.94299	0.286	0.12	1.53362e-32	N_SC1	CCL3
HSPD1	6.99856e-37	0.825062	0.892	0.917	2.09124e-32	N_SC1	HSPD1
CCT4	1.38288e-36	0.823576	0.601	0.476	4.13219e-32	N_SC1	CCT4
MCL1	9.34368e-36	0.707039	0.772	0.722	2.79198e-31	N_SC1	MCL1
ABHD3	1.0846e-35	0.75004	0.357	0.18	3.24089e-31	N_SC1	ABHD3
AHSA1	1.17426e-32	0.659796	0.572	0.416	3.5088e-28	N_SC1	AHSA1
GZMA	2.73192e-30	0.619779	0.37	0.197	8.16324e-26	N_SC1	GZMA
TENT5A	5.43352e-30	0.895287	0.341	0.186	1.62359e-25	N_SC1	TENT5A
ACTB	9.04644e-30	0.520854	0.796	0.757	2.70317e-25	N_SC1	ACTB
IFI44L	9.0482e-30	0.722275	0.658	0.536	2.70369e-25	N_SC1	IFI44L
TCP1	1.55953e-29	0.682637	0.558	0.416	4.66002e-25	N_SC1	TCP1
ERN1	5.26281e-29	1.162	0.356	0.206	1.57258e-24	N_SC1	ERN1
ZC3H12A	9.63902e-29	0.696475	0.432	0.275	2.88024e-24	N_SC1	ZC3H12A
HNRNPU	4.25145e-27	0.694954	0.756	0.737	1.27038e-22	N_SC1	HNRNPU
RNF213	1.03131e-26	0.560675	0.595	0.452	3.08164e-22	N_SC1	RNF213
RHOB	1.85941e-26	0.753416	0.262	0.124	5.55611e-22	N_SC1	RHOB
RGCC	5.99769e-26	0.772528	0.387	0.235	1.79217e-21	N_SC1	RGCC
CDC42EP3	7.46121e-26	0.662518	0.289	0.148	2.22948e-21	N_SC1	CDC42EP3
FKBP4	9.33957e-26	0.806541	0.54	0.42	2.79076e-21	N_SC1	FKBP4
STIP1	1.37359e-25	0.643149	0.469	0.339	4.10442e-21	N_SC1	STIP1
CD3E	1.60048e-24	0.565454	0.358	0.211	4.78238e-20	N_SC1	CD3E
LY6E	1.68764e-24	0.559693	0.663	0.569	5.04284e-20	N_SC1	LY6E
CCND3	6.29804e-24	0.506472	0.324	0.181	1.88192e-19	N_SC1	CCND3
HCST	3.64048e-23	0.501383	0.777	0.726	1.08781e-18	N_SC1	HCST
RGS1	6.67073e-23	1.13802	0.46	0.333	1.99328e-18	N_SC1	RGS1
NEU1	7.10039e-23	0.690063	0.29	0.161	2.12167e-18	N_SC1	NEU1
DYNLL1	7.15491e-23	0.719935	0.553	0.437	2.13796e-18	N_SC1	DYNLL1
NR4A2	1.41984e-22	0.786719	0.644	0.563	4.24263e-18	N_SC1	NR4A2
PLCG2	2.9148e-22	1.31985	0.66	0.572	8.70971e-18	N_SC1	PLCG2
AZIN1	4.78402e-22	0.512018	0.372	0.234	1.42951e-17	N_SC1	AZIN1
IER5	7.08805e-22	1.50257	0.667	0.654	2.11798e-17	N_SC1	IER5
UGP2	7.33063e-22	0.674562	0.424	0.3	2.19047e-17	N_SC1	UGP2
ACAP1	7.68818e-22	0.620969	0.491	0.363	2.29731e-17	N_SC1	ACAP1
IFITM1	3.1771e-21	0.563904	0.619	0.524	9.49348e-17	N_SC1	IFITM1
FYB1	5.0566e-21	0.490987	0.356	0.221	1.51096e-16	N_SC1	FYB1
TSPYL2	5.91566e-21	0.801746	0.589	0.523	1.76766e-16	N_SC1	TSPYL2
EPSTI1	1.82186e-20	0.519564	0.382	0.247	5.44391e-16	N_SC1	EPSTI1
MX1	2.15445e-20	0.53922	0.386	0.252	6.43772e-16	N_SC1	MX1
RASGEF1B	3.24894e-20	0.485811	0.268	0.144	9.70817e-16	N_SC1	RASGEF1B
SLC2A3	6.81417e-20	0.674284	0.555	0.44	2.03614e-15	N_SC1	SLC2A3
GZMM	1.1037e-19	0.498143	0.369	0.231	3.29797e-15	N_SC1	GZMM
SYNE2	1.27597e-19	0.569477	0.307	0.176	3.81274e-15	N_SC1	SYNE2
ANXA1	1.57645e-19	0.594867	0.717	0.631	4.7106e-15	N_SC1	ANXA1
IER3	2.49564e-19	0.880231	0.369	0.241	7.45723e-15	N_SC1	IER3
EVL	3.35433e-19	0.546118	0.372	0.245	1.00231e-14	N_SC1	EVL
CORO1A	4.17413e-19	0.463891	0.568	0.456	1.24727e-14	N_SC1	CORO1A
GZMK	6.93291e-19	0.857835	0.314	0.199	2.07162e-14	N_SC1	GZMK
CCNL1	1.46533e-18	0.610885	0.695	0.66	4.37856e-14	N_SC1	CCNL1
CITED2	1.62482e-18	0.703792	0.276	0.165	4.85512e-14	N_SC1	CITED2
CNN2	3.13052e-18	0.469895	0.333	0.21	9.3543e-14	N_SC1	CNN2
ZFP36L2	1.04502e-17	0.500298	0.842	0.786	3.12262e-13	N_SC1	ZFP36L2
SIAH2	3.72768e-17	0.515294	0.33	0.215	1.11387e-12	N_SC1	SIAH2
UBE2S	4.13628e-17	0.82543	0.435	0.33	1.23596e-12	N_SC1	UBE2S
SRSF3	7.03381e-17	0.606796	0.657	0.588	2.10177e-12	N_SC1	SRSF3
IER2	1.48728e-16	0.56548	0.78	0.788	4.44414e-12	N_SC1	IER2
S100A4	1.72985e-16	0.622978	0.713	0.658	5.16895e-12	N_SC1	S100A4
SOCS1	2.02727e-16	0.712912	0.338	0.232	6.05768e-12	N_SC1	SOCS1
ARHGEF1	3.4353e-16	0.487803	0.315	0.202	1.0265e-11	N_SC1	ARHGEF1
IRF1	2.2986e-15	0.550972	0.569	0.491	6.86845e-11	N_SC1	IRF1
INTS6	2.47845e-15	0.685653	0.348	0.246	7.40585e-11	N_SC1	INTS6
TAF7	3.55071e-15	0.586962	0.56	0.481	1.06099e-10	N_SC1	TAF7
ZC3HAV1	2.01614e-14	0.49083	0.444	0.339	6.02444e-10	N_SC1	ZC3HAV1
CKS2	6.29963e-14	0.582438	0.378	0.287	1.88239e-09	N_SC1	CKS2
TUBA1A	1.73101e-13	0.761997	0.45	0.367	5.17243e-09	N_SC1	TUBA1A
PPP1R2	4.40495e-13	0.62437	0.548	0.477	1.31624e-08	N_SC1	PPP1R2
SOD1	5.65456e-13	0.554874	0.686	0.666	1.68964e-08	N_SC1	SOD1
AHNAK	1.12779e-12	0.414894	0.524	0.426	3.36994e-08	N_SC1	AHNAK
EMB	3.99861e-12	0.436867	0.335	0.243	1.19482e-07	N_SC1	EMB
MOB4	7.70056e-12	0.625426	0.508	0.461	2.301e-07	N_SC1	MOB4
NFKBID	9.88373e-12	0.490834	0.432	0.333	2.95336e-07	N_SC1	NFKBID
REX1BD	2.80006e-11	0.379721	0.321	0.23	8.36685e-07	N_SC1	REX1BD
PPP1R18	3.04711e-11	0.330244	0.271	0.179	9.10507e-07	N_SC1	PPP1R18
YPEL5	3.12018e-11	0.462963	0.484	0.41	9.32342e-07	N_SC1	YPEL5
NUDT4	3.6376e-11	0.427698	0.251	0.167	1.08695e-06	N_SC1	NUDT4
NFKBIZ	6.44023e-11	0.530274	0.472	0.401	1.9244e-06	N_SC1	NFKBIZ
AC025164.1	8.4091e-11	0.744788	0.291	0.211	2.51272e-06	N_SC1	AC025164.1
EIF2AK2	1.05661e-10	0.372001	0.406	0.314	3.15727e-06	N_SC1	EIF2AK2
MYL12A	4.40682e-10	0.307592	0.811	0.828	1.3168e-05	N_SC1	MYL12A
APOL6	4.92551e-10	0.373652	0.285	0.199	1.47179e-05	N_SC1	APOL6
JUND	6.42748e-10	0.335925	0.934	0.955	1.9206e-05	N_SC1	JUND
IDI1	8.90838e-10	0.472936	0.423	0.357	2.66191e-05	N_SC1	IDI1
GSTK1	1.38029e-09	0.354794	0.275	0.194	4.12444e-05	N_SC1	GSTK1
ANKRD37	1.87351e-09	0.489214	0.297	0.219	5.59824e-05	N_SC1	ANKRD37
AMD1	3.67868e-09	0.484777	0.491	0.448	0.000109923	N_SC1	AMD1
DRAP1	4.43672e-09	0.357907	0.597	0.56	0.000132574	N_SC1	DRAP1
SP110	5.70924e-09	0.379551	0.345	0.261	0.000170598	N_SC1	SP110
TSC22D3	1.64588e-08	0.519446	0.627	0.586	0.000491804	N_SC1	TSC22D3
ATM	2.01493e-08	0.404081	0.34	0.266	0.000602081	N_SC1	ATM
JMJD6	2.3054e-08	0.41742	0.385	0.318	0.000688877	N_SC1	JMJD6
BCAS2	2.50292e-08	0.569711	0.413	0.36	0.000747896	N_SC1	BCAS2
CEBPD	3.2247e-08	0.554553	0.327	0.254	0.000963574	N_SC1	CEBPD
ITGB2	3.57327e-08	0.319256	0.292	0.218	0.00106773	N_SC1	ITGB2
XAF1	4.00422e-08	0.405156	0.524	0.462	0.0011965	N_SC1	XAF1
TAGAP	4.64908e-08	0.668273	0.53	0.519	0.00138919	N_SC1	TAGAP
H2AFX	1.02587e-07	0.471012	0.268	0.205	0.00306542	N_SC1	H2AFX
PTGER4	1.06989e-07	0.544032	0.403	0.343	0.00319693	N_SC1	PTGER4
SOCS3	1.24778e-07	0.325704	0.267	0.195	0.00372848	N_SC1	SOCS3
LAPTM5	1.56901e-07	0.313442	0.442	0.376	0.00468836	N_SC1	LAPTM5
RBM39	1.57096e-07	0.269848	0.822	0.864	0.00469417	N_SC1	RBM39
ARL5B	2.35358e-07	0.480346	0.317	0.251	0.00703273	N_SC1	ARL5B
PRKACB	3.7936e-07	0.322744	0.261	0.195	0.0113356	N_SC1	PRKACB
IFI44	4.3562e-07	0.302278	0.425	0.354	0.0130168	N_SC1	IFI44
RHOH	5.62982e-07	0.387462	0.451	0.402	0.0168225	N_SC1	RHOH
COTL11	5.68578e-07	0.330933	0.382	0.31	0.0169897	N_SC1	COTL1
CTSD	6.73419e-07	0.307093	0.341	0.271	0.0201224	N_SC1	CTSD
PER1	7.11887e-07	0.297961	0.267	0.201	0.0212719	N_SC1	PER1
CCNH	1.1069e-06	0.435368	0.347	0.288	0.0330752	N_SC1	CCNH
PARP8	1.49439e-06	0.315319	0.323	0.26	0.0446539	N_SC1	PARP8
AC044849.1	1.6034e-06	0.432077	0.301	0.237	0.0479111	N_SC1	AC044849.1
HSPA4	1.70239e-06	0.40474	0.382	0.341	0.0508692	N_SC1	HSPA4
CRIP1	1.72998e-06	0.47234	0.428	0.358	0.0516935	N_SC1	CRIP1
H3F3B	2.3565e-06	0.257116	0.973	0.989	0.0704144	N_SC1	H3F3B
STK17A	5.85733e-06	0.31673	0.632	0.606	0.175023	N_SC1	STK17A
ZNF106	7.82029e-06	0.406482	0.275	0.223	0.233678	N_SC1	ZNF106
KLF2	1.3669e-05	0.312485	0.403	0.339	0.408444	N_SC1	KLF2
COQ10B	1.44312e-05	0.282824	0.311	0.253	0.43122	N_SC1	COQ10B
SERTAD1	2.49691e-05	0.484819	0.292	0.246	0.746101	N_SC1	SERTAD1
MT-ND4L	2.59837e-05	0.312502	0.531	0.497	0.776419	N_SC1	MT-ND4L
SLC5A3	2.60962e-05	0.665914	0.369	0.335	0.77978	N_SC1	SLC5A3
SP100	2.67772e-05	0.262265	0.511	0.48	0.800128	N_SC1	SP100
GPBP1	2.69208e-05	0.295693	0.78	0.836	0.80442	N_SC1	GPBP1
CD21	3.169e-05	0.27566	0.47	0.413	0.94693	N_SC1	CD2
C12orf57	3.27667e-05	0.349727	0.379	0.332	0.979103	N_SC1	C12orf57
BTG3	4.38695e-05	0.339065	0.357	0.316	1	N_SC1	BTG3
CSRNP1	7.22523e-05	0.295901	0.368	0.323	1	N_SC1	CSRNP1
ATP5IF1	9.18448e-05	0.259318	0.389	0.345	1	N_SC1	ATP5IF1
MATK	9.67418e-05	0.290965	0.365	0.321	1	N_SC1	MATK
MT-ND2	9.94289e-05	0.266927	0.865	0.905	1	N_SC1	MT-ND2
FNIP1	0.00013156	0.341346	0.273	0.225	1	N_SC1	FNIP1
TSPYL1	0.000148206	0.298962	0.252	0.208	1	N_SC1	TSPYL1
MXD1	0.000153359	0.331592	0.277	0.233	1	N_SC1	MXD1
CD99	0.000270956	0.25584	0.471	0.434	1	N_SC1	CD99
TWISTNB	0.00036715	0.634291	0.283	0.245	1	N_SC1	TWISTNB
LMO4	0.000419113	0.356795	0.306	0.263	1	N_SC1	LMO4
OASL1	0.00047155	0.25156	0.364	0.318	1	N_SC1	OASL
RSBN1L	0.000472067	0.331907	0.396	0.37	1	N_SC1	RSBN1L
NUFIP2	0.000552861	0.356546	0.407	0.386	1	N_SC1	NUFIP2
CXCR4	0.000601627	0.424332	0.726	0.753	1	N_SC1	CXCR4
SLC38A2	0.000790622	0.494125	0.55	0.562	1	N_SC1	SLC38A2
RSRP1	0.000861968	0.282471	0.673	0.675	1	N_SC1	RSRP1
MIDN	0.00122742	0.322319	0.337	0.309	1	N_SC1	MIDN
EIF5	0.00137734	0.320871	0.623	0.662	1	N_SC1	EIF5
GMFG	0.00173244	0.279436	0.459	0.452	1	N_SC1	GMFG
AC245297.3	0.00186721	0.283283	0.295	0.258	1	N_SC1	AC245297.3
CHMP1B	0.00203416	0.331618	0.294	0.263	1	N_SC1	CHMP1B
ZFP36L1	0.00225857	0.302425	0.572	0.556	1	N_SC1	ZFP36L1
NECAP2	0.00270118	0.25393	0.324	0.292	1	N_SC1	NECAP2
ID3	0.00316105	0.455278	0.26	0.226	1	N_SC1	ID3
MACF1	0.00341773	0.303471	0.423	0.401	1	N_SC1	MACF1
SRSF7	0.00347277	0.386263	0.738	0.8	1	N_SC1	SRSF7
COPA	0.00483105	0.328409	0.395	0.386	1	N_SC1	COPA
PHLDA1	0.00769594	0.446569	0.36	0.341	1	N_SC1	PHLDA1
DDIT4	0.00840635	0.527023	0.633	0.687	1	N_SC1	DDIT4
SAT1	0.00853598	0.418982	0.758	0.804	1	N_SC1	SAT1
PRNP	0.00932244	0.364903	0.363	0.349	1	N_SC1	PRNP
PPP1R15B	0.00967821	0.347255	0.336	0.31	1	N_SC1	PPP1R15B
TRDC	0.00997852	0.250773	0.501	0.508	1	N_SC1	TRDC
TNFSF4	1.12871e-177	2.18333	0.763	0.23	3.37269e-173	N_SC2	TNFSF4
IL1R1	5.50871e-161	1.62887	0.492	0.078	1.64606e-156	N_SC2	IL1R1
ITM2C	7.06714e-151	1.78524	0.801	0.329	2.11173e-146	N_SC2	ITM2C
IL2RA	6.60725e-116	1.50721	0.763	0.354	1.97431e-111	N_SC2	IL2RA
NCOA7	1.81236e-112	1.6282	0.699	0.304	5.41552e-108	N_SC2	NCOA7
IL4I1	2.57479e-106	1.153	0.317	0.042	7.69374e-102	N_SC2	IL4I1
LINC00299	3.4589e-104	0.918917	0.25	0.021	1.03355e-99	N_SC2	LINC00299
IL7R	2.14005e-101	1.35565	0.908	0.662	6.39468e-97	N_SC2	IL7R
SSBP2	3.94448e-100	1.25099	0.581	0.21	1.17865e-95	N_SC2	SSBP2
KIT	5.61831e-97	1.197	0.428	0.102	1.67881e-92	N_SC2	KIT
MAST4	7.52518e-80	0.944653	0.317	0.062	2.2486e-75	N_SC2	MAST4
TNFRSF4	9.81001e-77	1.39579	0.72	0.411	2.93133e-72	N_SC2	TNFRSF4
TOX2	6.55512e-75	0.826789	0.271	0.047	1.95874e-70	N_SC2	TOX2
LST1	4.95902e-74	1.05907	0.283	0.053	1.48181e-69	N_SC2	LST1
FXYD5	1.1804e-70	0.95422	0.896	0.724	3.52715e-66	N_SC2	FXYD5
MIR155HG	4.27459e-69	1.48788	0.47	0.176	1.27729e-64	N_SC2	MIR155HG
FNBP1	4.19088e-67	0.972788	0.839	0.6	1.25228e-62	N_SC2	FNBP1
MEF2C	2.54336e-57	0.985625	0.296	0.078	7.59981e-53	N_SC2	MEF2C
ARHGAP10	1.5272e-55	0.721432	0.35	0.109	4.56342e-51	N_SC2	ARHGAP10
FXYD7	3.88132e-53	0.90468	0.475	0.208	1.15978e-48	N_SC2	FXYD7
TPT1	1.20509e-52	0.362694	1	0.993	3.60092e-48	N_SC2	TPT1
EEF1A1	6.24871e-52	0.358248	0.997	0.99	1.86718e-47	N_SC2	EEF1A1
SPINK2	3.18333e-51	0.821911	0.331	0.102	9.51211e-47	N_SC2	SPINK2
LTB	8.74374e-51	1.15305	0.591	0.314	2.61272e-46	N_SC2	LTB
AHR	3.91802e-50	0.953431	0.565	0.296	1.17074e-45	N_SC2	AHR
PRMT9	4.52239e-50	0.883862	0.521	0.25	1.35134e-45	N_SC2	PRMT9
SPRY1	1.19238e-46	1.22119	0.492	0.242	3.56295e-42	N_SC2	SPRY1
XCL1	1.73836e-45	0.802758	0.952	0.851	5.1944e-41	N_SC2	XCL1
NINJ1	3.56199e-45	0.893603	0.72	0.494	1.06436e-40	N_SC2	NINJ1
CREM1	1.27057e-44	0.69867	0.936	0.791	3.79658e-40	N_SC2	CREM
FOXP1	9.80921e-43	0.936848	0.693	0.464	2.93109e-38	N_SC2	FOXP1
HSP90B11	1.55502e-42	0.852136	0.873	0.702	4.64657e-38	N_SC2	HSP90B1
ID2	6.60139e-40	0.845266	0.92	0.834	1.97256e-35	N_SC2	ID2
BIRC31	7.14599e-40	0.697698	0.881	0.69	2.13529e-35	N_SC2	BIRC3
MAP3K8	7.04567e-39	0.804802	0.768	0.579	2.10532e-34	N_SC2	MAP3K8
TRAF4	2.25131e-37	0.780914	0.538	0.319	6.72715e-33	N_SC2	TRAF4
IRF2BP2	2.57242e-36	0.822952	0.553	0.342	7.68666e-32	N_SC2	IRF2BP2
PABPC1	3.14317e-36	0.631505	0.928	0.843	9.39211e-32	N_SC2	PABPC1
NRIP1	2.54093e-35	0.778711	0.287	0.109	7.59255e-31	N_SC2	NRIP1
TTN	2.14188e-34	0.630936	0.261	0.09	6.40016e-30	N_SC2	TTN
RAP1B	3.32257e-34	0.644743	0.83	0.697	9.92818e-30	N_SC2	RAP1B
NFKB11	6.04749e-34	0.677667	0.836	0.658	1.80705e-29	N_SC2	NFKB1
PTMA1	1.42284e-33	0.427013	1	0.984	4.25158e-29	N_SC2	PTMA
GRAMD1B	4.24143e-32	0.792648	0.409	0.208	1.26738e-27	N_SC2	GRAMD1B
VIM	3.91913e-31	0.634304	0.979	0.934	1.17107e-26	N_SC2	VIM
LPXN	1.19159e-30	0.647936	0.632	0.433	3.56059e-26	N_SC2	LPXN
TIPARP	2.20536e-30	0.721613	0.675	0.473	6.58983e-26	N_SC2	TIPARP
SOX4	1.17563e-29	1.2259	0.374	0.182	3.51289e-25	N_SC2	SOX4
FES1	6.31967e-29	0.686669	0.535	0.32	1.88838e-24	N_SC2	FES
SVIL	1.6759e-28	0.653216	0.272	0.112	5.00776e-24	N_SC2	SVIL
KLRB1	3.74017e-28	0.643198	0.744	0.522	1.1176e-23	N_SC2	KLRB1
PAK1	5.90089e-28	0.680736	0.379	0.199	1.76324e-23	N_SC2	PAK1
SERP1	2.56719e-27	0.525744	0.842	0.697	7.67103e-23	N_SC2	SERP1
DDIT41	8.40213e-27	0.609891	0.796	0.642	2.51064e-22	N_SC2	DDIT4
GPSM3	5.51067e-26	0.695842	0.661	0.504	1.64664e-21	N_SC2	GPSM3
JARID2	7.07259e-26	0.675799	0.49	0.304	2.11336e-21	N_SC2	JARID2
EML4	7.53555e-26	0.605432	0.721	0.568	2.2517e-21	N_SC2	EML4
CHMP4B1	1.89311e-25	0.587326	0.498	0.305	5.65681e-21	N_SC2	CHMP4B
SATB11	3.24049e-25	0.672947	0.604	0.428	9.68292e-21	N_SC2	SATB1
GNA15	1.02318e-24	0.62294	0.486	0.295	3.05737e-20	N_SC2	GNA15
PGAP1	1.05687e-24	0.574354	0.264	0.112	3.15804e-20	N_SC2	PGAP1
TNFRSF181	1.73301e-24	0.554889	0.857	0.727	5.17839e-20	N_SC2	TNFRSF18
EIF1	9.30531e-24	0.305111	0.997	0.976	2.78052e-19	N_SC2	EIF1
FTH11	4.49231e-23	0.65783	0.995	0.978	1.34235e-18	N_SC2	FTH1
HES4	4.25973e-22	0.797055	0.618	0.455	1.27285e-17	N_SC2	HES4
BCL2A1	1.8017e-21	0.94083	0.513	0.362	5.38365e-17	N_SC2	BCL2A1
NFIL3	4.12774e-21	0.639174	0.447	0.282	1.23341e-16	N_SC2	NFIL3
ZFAS1	4.37758e-21	0.439941	0.871	0.811	1.30806e-16	N_SC2	ZFAS1
EZR	1.57695e-20	0.529874	0.763	0.611	4.71208e-16	N_SC2	EZR
CCR7	1.9825e-20	1.04106	0.334	0.183	5.92392e-16	N_SC2	CCR7
H2AFY	3.16293e-20	0.587011	0.425	0.272	9.45115e-16	N_SC2	H2AFY
INSIG1	3.81454e-20	0.847568	0.435	0.273	1.13982e-15	N_SC2	INSIG1
HNRNPA1	4.86885e-20	0.338764	0.933	0.841	1.45486e-15	N_SC2	HNRNPA1
BCL2	9.3191e-20	0.574224	0.299	0.152	2.78464e-15	N_SC2	BCL2
SERPINB91	9.49694e-20	0.626041	0.694	0.533	2.83778e-15	N_SC2	SERPINB9
NFAT51	2.41438e-19	0.503768	0.651	0.484	7.21441e-15	N_SC2	NFAT5
CYTIP	2.90233e-19	0.530795	0.868	0.754	8.67245e-15	N_SC2	CYTIP
ELL2	3.13804e-19	0.566125	0.49	0.327	9.37677e-15	N_SC2	ELL2
TIMP1	7.69428e-19	0.555966	0.471	0.299	2.29913e-14	N_SC2	TIMP1
CSF2	7.75264e-19	1.0358	0.494	0.333	2.31657e-14	N_SC2	CSF2
GLIPR1	1.05519e-18	0.627606	0.287	0.148	3.15301e-14	N_SC2	GLIPR1
TNFAIP8	1.43229e-18	0.768095	0.443	0.296	4.27982e-14	N_SC2	TNFAIP8
HNRNPA0	2.15822e-18	0.455121	0.632	0.477	6.44899e-14	N_SC2	HNRNPA0
RAB21	4.56972e-18	0.48879	0.678	0.536	1.36548e-13	N_SC2	RAB21
TMSB4X1	1.70792e-17	0.494651	0.998	0.995	5.10344e-13	N_SC2	TMSB4X
NAP1L1	3.44577e-17	0.429673	0.726	0.6	1.02963e-12	N_SC2	NAP1L1
RAB8B1	1.7687e-16	0.348467	0.833	0.696	5.28504e-12	N_SC2	RAB8B
NUP62	1.96599e-16	0.478205	0.277	0.149	5.87456e-12	N_SC2	NUP62
CSNK1A1	2.41917e-16	0.474685	0.594	0.464	7.22873e-12	N_SC2	CSNK1A1
NDUFA12	2.54033e-16	0.650929	0.518	0.398	7.59077e-12	N_SC2	NDUFA12
NFKBIA1	2.65953e-16	0.510527	0.927	0.877	7.94695e-12	N_SC2	NFKBIA
LRRFIP2	2.71368e-16	0.444948	0.357	0.217	8.10873e-12	N_SC2	LRRFIP2
SAMSN1	8.85846e-16	0.466025	0.729	0.614	2.647e-11	N_SC2	SAMSN1
BAZ2B	1.03266e-15	0.48219	0.304	0.175	3.08569e-11	N_SC2	BAZ2B
VAPA	1.16427e-15	0.442537	0.65	0.524	3.47897e-11	N_SC2	VAPA
MAFG	3.10649e-15	0.509231	0.304	0.177	9.28251e-11	N_SC2	MAFG
XCL2	3.49513e-15	0.514806	0.912	0.86	1.04438e-10	N_SC2	XCL2
PRKRA	4.20746e-15	0.434188	0.269	0.149	1.25723e-10	N_SC2	PRKRA
FURIN1	6.29499e-15	0.441545	0.435	0.292	1.881e-10	N_SC2	FURIN
SKP11	1.035e-14	0.337228	0.876	0.785	3.09267e-10	N_SC2	SKP1
HUWE1	1.03756e-14	0.500442	0.468	0.337	3.10033e-10	N_SC2	HUWE1
RERE1	1.08088e-14	0.488291	0.446	0.302	3.22979e-10	N_SC2	RERE
HNRNPC	1.43504e-14	0.330099	0.852	0.775	4.28804e-10	N_SC2	HNRNPC
TAGLN2	1.72808e-14	0.462362	0.726	0.625	5.16368e-10	N_SC2	TAGLN2
ZFP36L11	1.74669e-14	0.460343	0.659	0.539	5.21927e-10	N_SC2	ZFP36L1
STK17B	2.5884e-14	0.382723	0.803	0.703	7.7344e-10	N_SC2	STK17B
SEC14L11	3.1821e-14	0.52306	0.527	0.397	9.50843e-10	N_SC2	SEC14L1
PHF1	3.60286e-14	0.436683	0.416	0.28	1.07657e-09	N_SC2	PHF1
MALT1	4.90582e-14	0.643148	0.36	0.238	1.46591e-09	N_SC2	MALT1
RANBP2	8.72311e-14	0.707285	0.462	0.342	2.60655e-09	N_SC2	RANBP2
NFKB21	1.08203e-13	0.42475	0.596	0.464	3.23321e-09	N_SC2	NFKB2
ETV6	1.21078e-13	0.474437	0.323	0.201	3.61794e-09	N_SC2	ETV6
RILPL2	1.26316e-13	0.478729	0.398	0.268	3.77445e-09	N_SC2	RILPL2
NFE2L21	2.27251e-13	0.35816	0.787	0.642	6.79048e-09	N_SC2	NFE2L2
MORF4L1	3.66987e-13	0.414727	0.675	0.573	1.09659e-08	N_SC2	MORF4L1
JAML	4.30248e-13	0.659087	0.256	0.144	1.28562e-08	N_SC2	JAML
ELOVL5	4.58671e-13	0.423219	0.465	0.334	1.37056e-08	N_SC2	ELOVL5
TRAC	4.65361e-13	0.270382	0.277	0.153	1.39055e-08	N_SC2	TRAC
NABP1	5.10986e-13	0.43144	0.392	0.262	1.52688e-08	N_SC2	NABP1
LMNA	5.96907e-13	0.312645	0.745	0.613	1.78362e-08	N_SC2	LMNA
CCNI	6.00562e-13	0.37129	0.761	0.667	1.79454e-08	N_SC2	CCNI
PAK21	6.00771e-13	0.434533	0.553	0.433	1.79516e-08	N_SC2	PAK2
ANKRD12	7.67188e-13	0.547718	0.675	0.582	2.29244e-08	N_SC2	ANKRD12
CDC14A	1.20348e-12	0.351829	0.299	0.18	3.59613e-08	N_SC2	CDC14A
RPS20	1.33899e-12	0.308141	0.896	0.848	4.00104e-08	N_SC2	RPS20
PHF20	1.48921e-12	0.414042	0.597	0.473	4.44991e-08	N_SC2	PHF20
RALA	1.62146e-12	0.353164	0.462	0.328	4.8451e-08	N_SC2	RALA
RPS11	2.60929e-12	0.252411	0.979	0.946	7.79682e-08	N_SC2	RPS11
PNRC1	2.70699e-12	0.366119	0.885	0.815	8.08877e-08	N_SC2	PNRC1
HNRNPH3	2.95249e-12	0.385981	0.616	0.506	8.82234e-08	N_SC2	HNRNPH3
OTUD5	3.14442e-12	0.586632	0.325	0.211	9.39584e-08	N_SC2	OTUD5
SYNGR2	3.60988e-12	0.434275	0.307	0.193	1.07867e-07	N_SC2	SYNGR2
HLA-DRB11	3.99865e-12	0.566799	0.717	0.613	1.19484e-07	N_SC2	HLA-DRB1
GNG5	4.1851e-12	0.425018	0.65	0.559	1.25055e-07	N_SC2	GNG5
HNRNPA3	4.53389e-12	0.342962	0.771	0.717	1.35477e-07	N_SC2	HNRNPA3
CYSLTR1	5.08176e-12	0.527106	0.285	0.175	1.51848e-07	N_SC2	CYSLTR1
GNA13	5.13845e-12	0.383748	0.554	0.428	1.53542e-07	N_SC2	GNA13
SYPL1	5.6058e-12	0.406559	0.385	0.265	1.67507e-07	N_SC2	SYPL1
TESC	5.83271e-12	0.440793	0.277	0.167	1.74287e-07	N_SC2	TESC
CSRNP11	6.595e-12	0.401899	0.439	0.315	1.97065e-07	N_SC2	CSRNP1
AGO2	7.54579e-12	0.358552	0.478	0.353	2.25476e-07	N_SC2	AGO2
ZNF217	7.9463e-12	0.399628	0.32	0.206	2.37443e-07	N_SC2	ZNF217
CUTA	9.74382e-12	0.443039	0.527	0.419	2.91155e-07	N_SC2	CUTA
THAP2	1.32037e-11	0.692175	0.318	0.212	3.94541e-07	N_SC2	THAP2
KDM6B	1.98049e-11	0.378003	0.634	0.514	5.91792e-07	N_SC2	KDM6B
RPL36AL1	3.11732e-11	0.27226	0.935	0.893	9.31486e-07	N_SC2	RPL36AL
STAM	4.15382e-11	0.329407	0.476	0.346	1.2412e-06	N_SC2	STAM
CHMP1B1	4.19749e-11	0.475167	0.369	0.252	1.25425e-06	N_SC2	CHMP1B
MAP3K1	4.59184e-11	0.382225	0.277	0.171	1.37209e-06	N_SC2	MAP3K1
IRF4	4.74041e-11	0.532718	0.271	0.168	1.41648e-06	N_SC2	IRF4
ARL5B1	1.14372e-10	0.5381	0.361	0.253	3.41755e-06	N_SC2	ARL5B
GNG41	1.39168e-10	0.546479	0.293	0.188	4.15849e-06	N_SC2	GNG4
EMD1	1.62732e-10	0.391654	0.495	0.392	4.8626e-06	N_SC2	EMD
IKZF1	2.06083e-10	0.353749	0.588	0.492	6.15797e-06	N_SC2	IKZF1
RAB8A	2.9061e-10	0.405549	0.387	0.283	8.68372e-06	N_SC2	RAB8A
CMTM61	3.27392e-10	0.349574	0.578	0.47	9.7828e-06	N_SC2	CMTM6
CDC42	3.81161e-10	0.279577	0.785	0.72	1.13895e-05	N_SC2	CDC42
TMBIM6	4.09796e-10	0.291845	0.752	0.655	1.22451e-05	N_SC2	TMBIM6
FMNL1	4.78628e-10	0.318658	0.642	0.536	1.43019e-05	N_SC2	FMNL1
DDX24	5.46692e-10	0.280038	0.815	0.751	1.63357e-05	N_SC2	DDX24
RPL71	5.53232e-10	0.268824	0.892	0.839	1.65311e-05	N_SC2	RPL7
PRRC2C1	5.75259e-10	0.278065	0.823	0.755	1.71893e-05	N_SC2	PRRC2C
SMC5	6.03486e-10	0.380756	0.365	0.263	1.80328e-05	N_SC2	SMC5
2022-09-06	6.22334e-10	0.439946	0.436	0.341	1.8596e-05	N_SC2	2022-09-06
ANP32B	7.34807e-10	0.342113	0.613	0.522	2.19568e-05	N_SC2	ANP32B
TARS	8.6506e-10	0.370509	0.311	0.21	2.58488e-05	N_SC2	TARS
P2RY10	9.19633e-10	0.397504	0.349	0.247	2.74795e-05	N_SC2	P2RY10
CRYBG1	1.064e-09	0.349229	0.384	0.275	3.17934e-05	N_SC2	CRYBG1
SRRM1	1.15597e-09	0.270235	0.761	0.668	3.45416e-05	N_SC2	SRRM1
PRPF6	1.24008e-09	0.384937	0.295	0.194	3.70547e-05	N_SC2	PRPF6
AAK1	1.6291e-09	0.252484	0.494	0.368	4.86791e-05	N_SC2	AAK1
GPR1831	1.72072e-09	0.31868	0.624	0.485	5.14168e-05	N_SC2	GPR183
GPBP11	2.11839e-09	0.264204	0.876	0.806	6.32998e-05	N_SC2	GPBP1
IL18R11	2.86734e-09	0.477946	0.347	0.257	8.56791e-05	N_SC2	IL18R1
CD83	2.97335e-09	0.588665	0.452	0.345	8.88466e-05	N_SC2	CD83
HIVEP2	3.88624e-09	0.376428	0.325	0.228	0.000116125	N_SC2	HIVEP2
PIM3	4.43718e-09	0.449036	0.658	0.586	0.000132587	N_SC2	PIM3
HLA-DRA	4.86525e-09	0.65942	0.514	0.434	0.000145378	N_SC2	HLA-DRA
RSBN1	6.04008e-09	0.377207	0.32	0.223	0.000180484	N_SC2	RSBN1
SNX9	8.38081e-09	0.377948	0.338	0.245	0.000250427	N_SC2	SNX9
HMGN1	8.47666e-09	0.295571	0.731	0.671	0.000253291	N_SC2	HMGN1
CEP350	8.55998e-09	0.37746	0.384	0.28	0.000255781	N_SC2	CEP350
CYCS	9.72917e-09	0.663764	0.631	0.582	0.000290717	N_SC2	CYCS
CTNNB1	9.91057e-09	0.346017	0.432	0.334	0.000296138	N_SC2	CTNNB1
BAZ1A1	1.08039e-08	0.317242	0.646	0.541	0.000322832	N_SC2	BAZ1A
KMT2E	1.14734e-08	0.252515	0.809	0.734	0.000342836	N_SC2	KMT2E
SON	1.17926e-08	0.282843	0.752	0.684	0.000352375	N_SC2	SON
PNPLA8	1.21052e-08	0.444754	0.416	0.322	0.000361715	N_SC2	PNPLA8
EIF3E	1.26673e-08	0.289249	0.691	0.612	0.000378513	N_SC2	EIF3E
YWHAE	1.34329e-08	0.292521	0.521	0.417	0.000401389	N_SC2	YWHAE
HIST1H1E	1.71489e-08	0.30279	0.462	0.353	0.000512425	N_SC2	HIST1H1E
SSR31	1.95094e-08	0.370957	0.525	0.438	0.000582961	N_SC2	SSR3
G3BP1	2.17329e-08	0.333162	0.414	0.317	0.000649401	N_SC2	G3BP1
HMGA1	2.79326e-08	0.353481	0.309	0.22	0.000834654	N_SC2	HMGA1
SNHG8	3.23076e-08	0.348216	0.704	0.63	0.000965385	N_SC2	SNHG8
SPOCK2	3.38069e-08	0.356596	0.433	0.338	0.00101018	N_SC2	SPOCK2
JMY	3.78136e-08	0.417138	0.293	0.207	0.00112991	N_SC2	JMY
CTR9	4.1878e-08	0.486633	0.304	0.219	0.00125136	N_SC2	CTR9
ECE11	4.32877e-08	0.388599	0.358	0.267	0.00129348	N_SC2	ECE1
TIAM1	6.2632e-08	0.366455	0.301	0.215	0.00187151	N_SC2	TIAM1
PTGES3	7.23064e-08	0.33804	0.779	0.718	0.00216059	N_SC2	PTGES3
PRDX61	7.97893e-08	0.381152	0.608	0.542	0.00238419	N_SC2	PRDX6
PABPC4	8.29081e-08	0.264715	0.35	0.255	0.00247738	N_SC2	PABPC4
RSL24D1	8.82079e-08	0.264531	0.607	0.518	0.00263574	N_SC2	RSL24D1
HIST1H1C	8.87311e-08	0.330204	0.494	0.393	0.00265138	N_SC2	HIST1H1C
HNRNPR1	9.25893e-08	0.30607	0.553	0.467	0.00276666	N_SC2	HNRNPR
CDKN1A	1.04618e-07	0.389278	0.398	0.303	0.0031261	N_SC2	CDKN1A
PNRC2	1.23342e-07	0.33905	0.51	0.421	0.00368557	N_SC2	PNRC2
BUD31	1.33575e-07	0.301701	0.551	0.473	0.00399136	N_SC2	BUD31
LRRFIP1	1.49441e-07	0.334024	0.723	0.656	0.00446544	N_SC2	LRRFIP1
DENND4A1	1.53759e-07	0.29614	0.42	0.328	0.00459447	N_SC2	DENND4A
2022-09-21	1.54411e-07	0.335599	0.382	0.296	0.00461397	N_SC2	2022-09-02
SLC16A31	1.56164e-07	0.37026	0.379	0.295	0.00466635	N_SC2	SLC16A3
CALM2	1.57641e-07	0.255292	0.791	0.714	0.00471047	N_SC2	CALM2
CUL3	1.67049e-07	0.314747	0.358	0.27	0.00499159	N_SC2	CUL3
ARL4A	1.98697e-07	0.361818	0.355	0.271	0.00593728	N_SC2	ARL4A
EIF4E	2.06695e-07	0.255322	0.282	0.196	0.00617625	N_SC2	EIF4E
RBMX	2.70174e-07	0.287774	0.441	0.352	0.00807307	N_SC2	RBMX
HOOK31	3.04079e-07	0.330417	0.339	0.251	0.00908617	N_SC2	HOOK3
ATP5F1B	3.07689e-07	0.262523	0.586	0.501	0.00919405	N_SC2	ATP5F1B
ASH1L	3.25047e-07	0.281614	0.481	0.393	0.00971273	N_SC2	ASH1L
2022-03-07	3.55384e-07	0.25623	0.371	0.286	0.0106192	N_SC2	2022-03-07
PAPOLA	4.40466e-07	0.283076	0.597	0.529	0.0131616	N_SC2	PAPOLA
LACTB	4.82322e-07	0.292339	0.266	0.185	0.0144123	N_SC2	LACTB
VSIR	5.68979e-07	0.34545	0.32	0.236	0.0170017	N_SC2	VSIR
SNHG15	6.91122e-07	0.43801	0.497	0.424	0.0206514	N_SC2	SNHG15
SMAD3	8.53587e-07	0.267034	0.279	0.196	0.025506	N_SC2	SMAD3
UQCRH	8.56675e-07	0.293627	0.627	0.588	0.0255983	N_SC2	UQCRH
HERPUD1	1.11732e-06	0.359735	0.639	0.559	0.0333867	N_SC2	HERPUD1
ILF2	1.74778e-06	0.269203	0.452	0.373	0.0522255	N_SC2	ILF2
EIF1B	1.97962e-06	0.329529	0.46	0.386	0.059153	N_SC2	EIF1B
BNIP3L	2.1447e-06	0.56204	0.385	0.311	0.0640858	N_SC2	BNIP3L
PDE4B	2.4547e-06	0.288781	0.562	0.484	0.0733488	N_SC2	PDE4B
DAD1	2.47515e-06	0.408066	0.43	0.364	0.0739601	N_SC2	DAD1
MYCBP2	2.51368e-06	0.416505	0.358	0.282	0.0751112	N_SC2	MYCBP2
AKIRIN1	2.70373e-06	0.273113	0.409	0.332	0.0807902	N_SC2	AKIRIN1
IL4R	2.77344e-06	0.277892	0.333	0.261	0.082873	N_SC2	IL4R
NSD3	2.88828e-06	0.272416	0.562	0.492	0.0863047	N_SC2	NSD3
CEBPZ	2.92944e-06	0.266684	0.463	0.379	0.0875347	N_SC2	CEBPZ
DYNLT3	2.93001e-06	0.303856	0.26	0.187	0.0875515	N_SC2	DYNLT3
TCTN3	3.12884e-06	0.431633	0.363	0.287	0.093493	N_SC2	TCTN3
BRAF	3.31633e-06	0.280892	0.323	0.245	0.0990952	N_SC2	BRAF
TNIP11	3.64729e-06	0.291805	0.352	0.271	0.108985	N_SC2	TNIP1
CDC37	3.70221e-06	0.250242	0.624	0.549	0.110626	N_SC2	CDC37
CDKN1B	3.97517e-06	0.269345	0.43	0.345	0.118782	N_SC2	CDKN1B
NUB1	4.35988e-06	0.263654	0.406	0.326	0.130278	N_SC2	NUB1
C6orf48	4.95224e-06	0.291655	0.473	0.398	0.147978	N_SC2	C6orf48
RTCB1	5.14542e-06	0.281564	0.279	0.209	0.15375	N_SC2	RTCB
SPAG9	5.68236e-06	0.250548	0.396	0.326	0.169795	N_SC2	SPAG9
RNF168	6.4181e-06	0.254213	0.346	0.262	0.191779	N_SC2	RNF168
PIM2	8.29545e-06	0.344185	0.279	0.209	0.247876	N_SC2	PIM2
ITGB1	8.4811e-06	0.316372	0.658	0.605	0.253424	N_SC2	ITGB1
RASSF81	8.54952e-06	0.290466	0.28	0.205	0.255468	N_SC2	RASSF8
MBOAT7	8.87565e-06	0.277082	0.28	0.209	0.265213	N_SC2	MBOAT7
RAB9A1	9.23776e-06	0.424838	0.503	0.447	0.276033	N_SC2	RAB9A
LPIN1	1.04755e-05	0.34744	0.282	0.213	0.313019	N_SC2	LPIN1
HIST1H4C1	1.06578e-05	0.377574	0.651	0.582	0.318465	N_SC2	HIST1H4C
MAP2K1	1.20513e-05	0.266747	0.256	0.186	0.360104	N_SC2	MAP2K1
ARPP19	1.26163e-05	0.27424	0.475	0.411	0.376986	N_SC2	ARPP19
AC008105.31	1.32056e-05	0.262894	0.446	0.365	0.394595	N_SC2	AC008105.3
ANKRD10	1.33626e-05	0.263405	0.25	0.181	0.399287	N_SC2	ANKRD10
GNAS	1.39737e-05	0.277689	0.677	0.653	0.417547	N_SC2	GNAS
PTEN	1.95426e-05	0.250249	0.271	0.201	0.583951	N_SC2	PTEN
RALBP1	2.14954e-05	0.25512	0.342	0.274	0.642303	N_SC2	RALBP1
UBE2H	2.5898e-05	0.295377	0.357	0.285	0.77386	N_SC2	UBE2H
TANK	3.18088e-05	0.258083	0.419	0.346	0.950478	N_SC2	TANK
SYAP1	3.21401e-05	0.302055	0.546	0.489	0.960378	N_SC2	SYAP1
RBPJ	3.35911e-05	0.292602	0.428	0.357	1	N_SC2	RBPJ
BCAS21	3.40415e-05	0.300751	0.432	0.366	1	N_SC2	BCAS2
KPNA4	3.4924e-05	0.251261	0.369	0.298	1	N_SC2	KPNA4
TMEM1231	4.21477e-05	0.26827	0.664	0.607	1	N_SC2	TMEM123
RBBP7	4.27395e-05	0.254001	0.291	0.225	1	N_SC2	RBBP7
H2AFV	4.7556e-05	0.270251	0.604	0.56	1	N_SC2	H2AFV
RBM17	5.42253e-05	0.354758	0.427	0.372	1	N_SC2	RBM17
ATP1B31	6.01075e-05	0.479811	0.513	0.461	1	N_SC2	ATP1B3
TPM4	8.57632e-05	0.308306	0.586	0.536	1	N_SC2	TPM4
HLA-DQA11	9.13184e-05	0.343411	0.28	0.216	1	N_SC2	HLA-DQA1
STARD101	0.000111358	0.263117	0.252	0.192	1	N_SC2	STARD10
APOBEC3G	0.000114134	0.332023	0.471	0.423	1	N_SC2	APOBEC3G
GPR18	0.000151366	0.256769	0.268	0.21	1	N_SC2	GPR18
PPP4R3A	0.000175823	0.276577	0.366	0.305	1	N_SC2	PPP4R3A
ZNF292	0.000194206	0.255017	0.409	0.35	1	N_SC2	ZNF292
MECP2	0.000245445	0.276589	0.369	0.315	1	N_SC2	MECP2
SMC4	0.000252764	0.278949	0.282	0.222	1	N_SC2	SMC4
TES	0.000273839	0.264105	0.33	0.275	1	N_SC2	TES
CXXC5	0.000274521	0.308147	0.293	0.24	1	N_SC2	CXXC5
NFKBID1	0.000356464	0.367015	0.412	0.354	1	N_SC2	NFKBID
PPIG	0.000392838	0.253448	0.444	0.393	1	N_SC2	PPIG
MAFF	0.000509121	0.259043	0.4	0.34	1	N_SC2	MAFF
FAM107B	0.000511684	0.339722	0.527	0.481	1	N_SC2	FAM107B
GYPC	0.000517814	0.266165	0.441	0.398	1	N_SC2	GYPC
GATA3	0.000530575	0.275972	0.331	0.274	1	N_SC2	GATA3
MYC	0.00117684	0.28729	0.344	0.289	1	N_SC2	MYC
ZEB1	0.00338897	0.263426	0.288	0.247	1	N_SC2	ZEB1
TXNRD11	0.00357206	0.29473	0.341	0.294	1	N_SC2	TXNRD1
HSPA51	0.00427711	0.276867	0.769	0.7	1	N_SC2	HSPA5
HIST1H2AC	0.00675212	0.273959	0.253	0.21	1	N_SC2	HIST1H2AC
TMPRSS11E	1.36121e-296	1.80025	0.518	0.01	4.06742e-292	N_SC3	TMPRSS11E
SNHG29	2.21186e-157	1.85794	0.445	0.03	6.60927e-153	N_SC3	SNHG29
MB	1.16966e-152	1.22527	0.291	0.007	3.49505e-148	N_SC3	MB
AC092821.3	4.79127e-139	1.11576	0.312	0.012	1.43168e-134	N_SC3	AC092821.3
SEPTIN11	8.12284e-136	1.3507	0.308	0.013	2.42719e-131	N_SC3	SEPTIN11
LINC01578	1.74712e-134	1.83497	0.429	0.035	5.22055e-130	N_SC3	LINC01578
EEF1G	2.4689e-128	2.19603	0.478	0.051	7.37731e-124	N_SC3	EEF1G
TRAT1	1.80932e-109	1.37166	0.449	0.052	5.40644e-105	N_SC3	TRAT1
SNHG5	1.47447e-108	1.61897	0.364	0.031	4.40587e-104	N_SC3	SNHG5
SPINK21	3.60768e-104	1.6227	0.603	0.108	1.07801e-99	N_SC3	SPINK2
SNHG6	5.30356e-101	1.0714	0.308	0.022	1.58476e-96	N_SC3	SNHG6
GAS5	4.35882e-99	1.01183	0.304	0.022	1.30246e-94	N_SC3	GAS5
LINC-PINT	1.72002e-93	0.996663	0.308	0.025	5.1396e-89	N_SC3	LINC-PINT
ATP6V0C	5.57347e-93	1.27799	0.372	0.041	1.66541e-88	N_SC3	ATP6V0C
SEPTIN7	1.23177e-89	1.16605	0.324	0.03	3.68065e-85	N_SC3	SEPTIN7
NME2	5.30153e-89	1.74715	0.498	0.091	1.58415e-84	N_SC3	NME2
HPGD	1.79645e-81	1.18561	0.36	0.045	5.36798e-77	N_SC3	HPGD
CD9	9.43678e-79	1.51332	0.51	0.1	2.8198e-74	N_SC3	CD9
RGS10	3.85814e-78	1.58028	0.7	0.217	1.15285e-73	N_SC3	RGS10
TIMP11	1.88435e-72	1.52997	0.802	0.294	5.63062e-68	N_SC3	TIMP1
IGFLR1	9.0683e-70	0.952863	0.377	0.06	2.7097e-65	N_SC3	IGFLR1
LGALS3	3.52609e-68	1.7712	0.749	0.292	1.05363e-63	N_SC3	LGALS3
VIM1	6.31193e-68	1.44718	1	0.938	1.88607e-63	N_SC3	VIM
JAML1	9.69758e-56	1.08547	0.522	0.137	2.89773e-51	N_SC3	JAML
LMNA1	1.7247e-55	1.66775	0.915	0.616	5.15358e-51	N_SC3	LMNA
LGALS1	1.83359e-55	1.3075	0.976	0.788	5.47896e-51	N_SC3	LGALS1
RGCC1	3.44599e-53	1.99021	0.668	0.254	1.0297e-48	N_SC3	RGCC
KLRK1	1.25995e-50	1.10848	0.332	0.064	3.76486e-46	N_SC3	KLRK1
GNAI1	8.15758e-50	0.686457	0.271	0.042	2.43757e-45	N_SC3	GNAI1
TNFRSF182	5.84011e-48	0.974549	0.964	0.734	1.74508e-43	N_SC3	TNFRSF18
CTSW	1.19917e-43	1.25402	0.964	0.723	3.58324e-39	N_SC3	CTSW
PHLDA2	1.72721e-42	1.16277	0.389	0.099	5.16109e-38	N_SC3	PHLDA2
GAPDH1	8.17172e-42	0.866796	0.992	0.893	2.44179e-37	N_SC3	GAPDH
ANKRD28	8.63573e-42	1.0988	0.571	0.2	2.58044e-37	N_SC3	ANKRD28
SH3BGRL3	1.3185e-41	0.932551	0.947	0.757	3.93982e-37	N_SC3	SH3BGRL3
S100A6	7.95187e-41	1.00026	0.955	0.836	2.3761e-36	N_SC3	S100A6
CAPG	1.48098e-39	0.989158	0.721	0.341	4.4253e-35	N_SC3	CAPG
CRIP11	1.84401e-38	1.71786	0.696	0.357	5.51008e-34	N_SC3	CRIP1
ID31	2.01716e-38	1.37368	0.547	0.213	6.02748e-34	N_SC3	ID3
STK17B1	4.72481e-37	0.92854	0.935	0.705	1.41182e-32	N_SC3	STK17B
S100A41	9.07537e-37	1.15602	0.895	0.659	2.71181e-32	N_SC3	S100A4
AHR1	1.09145e-35	1.16549	0.672	0.32	3.26137e-31	N_SC3	AHR
MAP1LC3B	1.77048e-35	1.18807	0.842	0.615	5.29037e-31	N_SC3	MAP1LC3B
EZR1	3.32672e-35	1.08873	0.887	0.62	9.94058e-31	N_SC3	EZR
RCBTB2	5.72431e-35	0.854512	0.296	0.069	1.71048e-30	N_SC3	RCBTB2
TESC1	1.98759e-34	0.920895	0.47	0.165	5.93912e-30	N_SC3	TESC
CARD19	1.00977e-33	0.76531	0.619	0.262	3.01729e-29	N_SC3	CARD19
FXYD51	3.15406e-33	0.747195	0.947	0.74	9.42465e-29	N_SC3	FXYD5
EIF4A1	1.01054e-32	1.40873	0.7	0.382	3.0196e-28	N_SC3	EIF4A1
FXYD2	1.06496e-31	0.655898	0.271	0.064	3.18221e-27	N_SC3	FXYD2
GNAI2	1.15152e-31	0.959398	0.789	0.473	3.44085e-27	N_SC3	GNAI2
GEM	2.55587e-31	1.16773	0.385	0.125	7.63718e-27	N_SC3	GEM
PSMA6	5.91911e-31	0.79663	0.377	0.12	1.76869e-26	N_SC3	PSMA6
SAMSN11	6.77018e-31	0.804632	0.919	0.613	2.023e-26	N_SC3	SAMSN1
MPZL3	8.24158e-31	0.716753	0.409	0.132	2.46267e-26	N_SC3	MPZL3
GABARAP	4.12139e-30	0.717505	0.291	0.077	1.23151e-25	N_SC3	GABARAP
LPAR6	1.43842e-29	0.627055	0.32	0.088	4.29814e-25	N_SC3	LPAR6
ACTG1	2.30626e-29	1.32969	0.895	0.781	6.89133e-25	N_SC3	ACTG1
EEF1A11	4.33965e-29	0.533758	1	0.991	1.29673e-24	N_SC3	EEF1A1
RPL17	4.67853e-29	2.03734	0.729	0.495	1.39799e-24	N_SC3	RPL17
GRAMD1B1	1.58596e-28	0.85854	0.53	0.222	4.73901e-24	N_SC3	GRAMD1B
CD63	4.28665e-27	0.766094	0.96	0.744	1.28089e-22	N_SC3	CD63
ITGB11	1.00704e-26	0.800743	0.858	0.596	3.00915e-22	N_SC3	ITGB1
KRT86	1.36248e-26	0.742122	0.279	0.078	4.07122e-22	N_SC3	KRT86
ABCG1	6.53083e-26	0.688676	0.304	0.09	1.95148e-21	N_SC3	ABCG1
PLEC	6.65802e-26	0.544441	0.336	0.104	1.98948e-21	N_SC3	PLEC
PTMS	2.09957e-25	0.567013	0.372	0.126	6.27373e-21	N_SC3	PTMS
PGK11	4.18011e-25	0.766569	0.83	0.586	1.24906e-20	N_SC3	PGK1
ANXA12	4.23932e-25	1.02994	0.866	0.643	1.26675e-20	N_SC3	ANXA1
ATP1B1	5.1237e-25	0.782481	0.559	0.262	1.53101e-20	N_SC3	ATP1B1
G3BP2	6.77705e-25	0.954756	0.802	0.528	2.02505e-20	N_SC3	G3BP2
CDKN1A1	1.09018e-24	0.694308	0.611	0.298	3.25755e-20	N_SC3	CDKN1A
GLRX	1.653e-24	0.837064	0.462	0.194	4.93932e-20	N_SC3	GLRX
ACTB1	1.65576e-24	1.26288	0.931	0.757	4.94759e-20	N_SC3	ACTB
PDE4A	2.54689e-24	0.814822	0.628	0.332	7.61036e-20	N_SC3	PDE4A
XCL11	5.12778e-24	0.690783	0.98	0.861	1.53223e-19	N_SC3	XCL1
EHD4	2.87966e-23	0.63836	0.377	0.138	8.60472e-19	N_SC3	EHD4
PHLDA11	2.99512e-23	0.676749	0.644	0.324	8.94973e-19	N_SC3	PHLDA1
YBX1	6.58985e-23	0.656936	0.923	0.759	1.96911e-18	N_SC3	YBX1
FXYD1	8.0323e-23	0.493636	0.324	0.106	2.40013e-18	N_SC3	FXYD1
TUBB4B	1.69919e-22	0.832587	0.814	0.544	5.07735e-18	N_SC3	TUBB4B
SOS1	3.25305e-22	0.64179	0.344	0.121	9.72045e-18	N_SC3	SOS1
RASGEF1B1	8.88092e-22	0.820997	0.405	0.167	2.65371e-17	N_SC3	RASGEF1B
PCID2	1.1303e-21	0.656823	0.259	0.079	3.37745e-17	N_SC3	PCID2
PLP2	2.19582e-21	0.716636	0.688	0.405	6.56132e-17	N_SC3	PLP2
MDFIC	4.98122e-21	0.537698	0.381	0.147	1.48844e-16	N_SC3	MDFIC
CD521	5.92471e-21	0.631344	0.814	0.522	1.77036e-16	N_SC3	CD52
PLEKHO1	8.2072e-21	0.652468	0.522	0.246	2.45239e-16	N_SC3	PLEKHO1
CYTH4	8.54353e-21	0.469222	0.372	0.138	2.55289e-16	N_SC3	CYTH4
UGCG	2.94372e-20	0.536553	0.389	0.154	8.79613e-16	N_SC3	UGCG
S100A10	4.1357e-20	0.688	0.947	0.79	1.23579e-15	N_SC3	S100A10
MPZL2	5.96641e-20	0.432608	0.259	0.08	1.78282e-15	N_SC3	MPZL2
ARF6	6.74372e-20	0.726974	0.838	0.603	2.01509e-15	N_SC3	ARF6
ZNF683	7.08689e-20	0.590386	0.267	0.086	2.11763e-15	N_SC3	ZNF683
ARL4C	9.64427e-20	0.784026	0.806	0.574	2.8818e-15	N_SC3	ARL4C
RPL10	1.24983e-19	0.388849	1	0.992	3.73462e-15	N_SC3	RPL10
H2AFZ	1.91275e-19	0.856915	0.818	0.626	5.71548e-15	N_SC3	H2AFZ
IL1R11	2.38841e-19	0.49885	0.36	0.137	7.1368e-15	N_SC3	IL1R1
RPS5	6.7168e-19	0.464263	1	0.949	2.00705e-14	N_SC3	RPS5
PKM1	8.47935e-19	0.706624	0.595	0.333	2.53372e-14	N_SC3	PKM
ZBTB1	8.55485e-19	0.740498	0.494	0.25	2.55627e-14	N_SC3	ZBTB1
CD991	1.23188e-18	0.700896	0.696	0.427	3.68099e-14	N_SC3	CD99
KLRB11	1.65666e-18	0.62326	0.814	0.543	4.95028e-14	N_SC3	KLRB1
SLC1A5	2.65921e-18	0.41785	0.267	0.089	7.94598e-14	N_SC3	SLC1A5
ARHGDIB	3.22183e-18	0.783565	0.781	0.547	9.62714e-14	N_SC3	ARHGDIB
SSH1	3.85862e-18	0.428405	0.283	0.099	1.15299e-13	N_SC3	SSH1
RNASEK	4.04124e-18	0.813467	0.417	0.2	1.20756e-13	N_SC3	RNASEK
FXYD71	4.72533e-18	0.676551	0.494	0.238	1.41198e-13	N_SC3	FXYD7
MAP3K81	4.74969e-18	0.584105	0.83	0.597	1.41925e-13	N_SC3	MAP3K8
POLR2A	1.06748e-17	0.576441	0.429	0.201	3.18973e-13	N_SC3	POLR2A
EGR2	1.15937e-17	0.55864	0.291	0.109	3.46432e-13	N_SC3	EGR2
TPT11	1.28715e-17	0.333993	1	0.994	3.84615e-13	N_SC3	TPT1
DDX5	1.78986e-17	0.53421	0.984	0.879	5.34827e-13	N_SC3	DDX5
CAT	2.30399e-17	0.564095	0.279	0.1	6.88455e-13	N_SC3	CAT
CAST	2.446e-17	0.744648	0.761	0.527	7.30889e-13	N_SC3	CAST
DUSP4	3.85452e-17	0.736312	0.571	0.315	1.15177e-12	N_SC3	DUSP4
GATA31	4.21389e-17	0.6617	0.51	0.267	1.25915e-12	N_SC3	GATA3
CD55	5.32776e-17	0.633209	0.777	0.538	1.59199e-12	N_SC3	CD55
RNF125	5.54436e-17	0.611429	0.405	0.186	1.65671e-12	N_SC3	RNF125
ZFP36L12	5.80015e-17	0.921723	0.777	0.544	1.73314e-12	N_SC3	ZFP36L1
RNF139	5.83505e-17	0.455703	0.356	0.147	1.74357e-12	N_SC3	RNF139
PRDX1	1.1854e-16	0.670009	0.822	0.573	3.5421e-12	N_SC3	PRDX1
TUBA1B	1.2899e-16	0.56656	0.87	0.655	3.85435e-12	N_SC3	TUBA1B
ZC3HAV11	1.83936e-16	0.716187	0.611	0.355	5.49619e-12	N_SC3	ZC3HAV1
PPP1CB	2.53761e-16	0.728046	0.729	0.492	7.58263e-12	N_SC3	PPP1CB
TGFB11	2.8651e-16	0.524785	0.866	0.641	8.56122e-12	N_SC3	TGFB1
C15orf48	4.41272e-16	0.86018	0.352	0.155	1.31857e-11	N_SC3	C15orf48
CALM1	5.74926e-16	0.608464	0.955	0.813	1.71794e-11	N_SC3	CALM1
SMS	5.96363e-16	0.56213	0.389	0.178	1.78199e-11	N_SC3	SMS
MPG	6.12981e-16	0.504184	0.466	0.224	1.83165e-11	N_SC3	MPG
GLO1	6.17727e-16	0.547447	0.344	0.148	1.84583e-11	N_SC3	GLO1
SERTAD11	7.58197e-16	0.718044	0.474	0.244	2.26557e-11	N_SC3	SERTAD1
TFRC	7.89116e-16	0.520517	0.296	0.119	2.35796e-11	N_SC3	TFRC
RPL8	8.01817e-16	0.360191	0.996	0.976	2.39591e-11	N_SC3	RPL8
PGAP11	1.38126e-15	0.616241	0.308	0.127	4.12734e-11	N_SC3	PGAP1
RPL7A	1.94951e-15	0.342538	1	0.977	5.82532e-11	N_SC3	RPL7A
ACTN4	2.0176e-15	0.557329	0.696	0.457	6.02878e-11	N_SC3	ACTN4
SLC38A21	2.45068e-15	0.546634	0.757	0.543	7.32288e-11	N_SC3	SLC38A2
PABPC11	2.62591e-15	0.508082	0.972	0.85	7.84647e-11	N_SC3	PABPC1
TEX30	3.24849e-15	0.412714	0.291	0.114	9.70681e-11	N_SC3	TEX30
ANXA2	3.46005e-15	0.659264	0.534	0.302	1.0339e-10	N_SC3	ANXA2
RPL4	4.49904e-15	0.541931	0.923	0.787	1.34436e-10	N_SC3	RPL4
CD961	4.83618e-15	0.639474	0.737	0.479	1.4451e-10	N_SC3	CD96
STAM1	5.49188e-15	0.604759	0.583	0.353	1.64103e-10	N_SC3	STAM
PPIA	9.14423e-15	0.489514	0.955	0.819	2.73239e-10	N_SC3	PPIA
MAFF1	1.1798e-14	0.746702	0.555	0.335	3.52536e-10	N_SC3	MAFF
PACSIN2	1.26543e-14	0.460178	0.328	0.142	3.78122e-10	N_SC3	PACSIN2
PRNP1	1.47519e-14	0.481104	0.591	0.335	4.408e-10	N_SC3	PRNP
S100A11	1.49356e-14	0.541744	0.887	0.674	4.46291e-10	N_SC3	S100A11
CCND2	1.68487e-14	0.634348	0.599	0.367	5.03457e-10	N_SC3	CCND2
SUN1	1.70823e-14	0.363939	0.255	0.094	5.10437e-10	N_SC3	SUN1
MXD11	1.74259e-14	0.550497	0.457	0.231	5.20702e-10	N_SC3	MXD1
JMY1	1.74973e-14	0.470995	0.425	0.207	5.22838e-10	N_SC3	JMY
RPL3	1.98753e-14	0.401142	0.996	0.969	5.93893e-10	N_SC3	RPL3
TIPARP1	2.21891e-14	0.545608	0.757	0.49	6.63032e-10	N_SC3	TIPARP
TMX4	3.19146e-14	0.459162	0.372	0.171	9.5364e-10	N_SC3	TMX4
SNHG151	4.83726e-14	0.554891	0.672	0.419	1.44542e-09	N_SC3	SNHG15
IRF2BPL	4.87301e-14	0.450554	0.328	0.145	1.4561e-09	N_SC3	IRF2BPL
SLC2A31	5.30184e-14	0.600186	0.692	0.461	1.58424e-09	N_SC3	SLC2A3
ICAM3	5.68796e-14	0.626785	0.51	0.286	1.69962e-09	N_SC3	ICAM3
SLC7A5	6.36056e-14	0.495792	0.494	0.261	1.9006e-09	N_SC3	SLC7A5
ZFP361	7.13281e-14	0.808925	0.822	0.632	2.13136e-09	N_SC3	ZFP36
PDP1	7.67335e-14	0.417361	0.271	0.11	2.29287e-09	N_SC3	PDP1
FCER1G1	8.55066e-14	0.379201	0.866	0.589	2.55502e-09	N_SC3	FCER1G
AKIRIN2	9.5567e-14	0.435081	0.344	0.157	2.85564e-09	N_SC3	AKIRIN2
PPP3CA	1.05438e-13	0.426168	0.421	0.205	3.1506e-09	N_SC3	PPP3CA
CD58	1.07799e-13	0.394115	0.283	0.114	3.22115e-09	N_SC3	CD58
TSPO	2.2087e-13	0.615866	0.559	0.337	6.59981e-09	N_SC3	TSPO
MIF	2.4652e-13	0.69524	0.781	0.588	7.36627e-09	N_SC3	MIF
RPL5	3.33441e-13	0.416944	1	0.94	9.96355e-09	N_SC3	RPL5
IPCEF1	3.59235e-13	0.471956	0.259	0.107	1.07343e-08	N_SC3	IPCEF1
SLC25A3	4.62202e-13	0.478875	0.798	0.599	1.38111e-08	N_SC3	SLC25A3
EIF2AK3	4.7869e-13	0.357284	0.287	0.123	1.43037e-08	N_SC3	EIF2AK3
MT-CYB	4.81046e-13	0.817307	0.935	0.834	1.43741e-08	N_SC3	MT-CYB
GSN	4.94041e-13	0.35838	0.283	0.117	1.47624e-08	N_SC3	GSN
FOSB1	5.44542e-13	0.768142	0.611	0.398	1.62715e-08	N_SC3	FOSB
H2AFX1	6.15134e-13	0.514492	0.413	0.211	1.83808e-08	N_SC3	H2AFX
TAGLN21	6.19532e-13	0.55297	0.798	0.631	1.85122e-08	N_SC3	TAGLN2
AHNAK1	8.01121e-13	0.774502	0.664	0.442	2.39383e-08	N_SC3	AHNAK
MRPS61	8.75921e-13	0.611159	0.648	0.441	2.61734e-08	N_SC3	MRPS6
CFL1	8.78482e-13	0.515966	0.923	0.8	2.62499e-08	N_SC3	CFL1
ZBTB7A	1.14599e-12	0.558946	0.417	0.223	3.42432e-08	N_SC3	ZBTB7A
YWHAQ	1.67442e-12	0.491815	0.672	0.433	5.00333e-08	N_SC3	YWHAQ
RPS17	1.77399e-12	0.534624	0.555	0.34	5.30086e-08	N_SC3	RPS17
GPX41	1.81782e-12	0.438366	0.85	0.643	5.43183e-08	N_SC3	GPX4
ATP2B1	2.13276e-12	0.587834	0.534	0.328	6.37289e-08	N_SC3	ATP2B1
CRYBG11	2.19644e-12	0.469317	0.49	0.279	6.56317e-08	N_SC3	CRYBG1
MAP2K11	2.37894e-12	0.447093	0.377	0.185	7.1085e-08	N_SC3	MAP2K1
BRD2	2.80059e-12	0.551431	0.761	0.564	8.36844e-08	N_SC3	BRD2
RPL36A	2.89859e-12	0.758671	0.761	0.585	8.66128e-08	N_SC3	RPL36A
RACK1	3.07875e-12	0.338703	0.996	0.941	9.19962e-08	N_SC3	RACK1
RPS4X	3.27083e-12	0.356516	1	0.976	9.77357e-08	N_SC3	RPS4X
ARPC2	3.60515e-12	0.40007	0.927	0.799	1.07725e-07	N_SC3	ARPC2
SKI	3.6918e-12	0.434204	0.308	0.14	1.10315e-07	N_SC3	SKI
ARL6IP1	4.44486e-12	0.472214	0.445	0.246	1.32817e-07	N_SC3	ARL6IP1
OTULINL	4.66557e-12	0.563327	0.364	0.188	1.39412e-07	N_SC3	OTULINL
IL6ST	5.061e-12	0.469465	0.296	0.135	1.51228e-07	N_SC3	IL6ST
ANKRD101	5.13836e-12	0.37962	0.372	0.18	1.53539e-07	N_SC3	ANKRD10
EIF11	5.47966e-12	0.378655	1	0.978	1.63738e-07	N_SC3	EIF1
AC020916.1	5.52406e-12	0.520396	0.308	0.144	1.65064e-07	N_SC3	AC020916.1
PTGDS	5.84021e-12	0.885893	0.267	0.118	1.74511e-07	N_SC3	PTGDS
PRMT91	6.40536e-12	0.385782	0.506	0.283	1.91399e-07	N_SC3	PRMT9
TRIM8	7.48454e-12	0.343715	0.3	0.133	2.23645e-07	N_SC3	TRIM8
HES41	7.75458e-12	0.415583	0.713	0.467	2.31715e-07	N_SC3	HES4
SMC41	9.3973e-12	0.661134	0.401	0.22	2.80801e-07	N_SC3	SMC4
PRDX2	9.40083e-12	0.443025	0.352	0.173	2.80906e-07	N_SC3	PRDX2
ETFB	1.30625e-11	0.415951	0.308	0.145	3.9032e-07	N_SC3	ETFB
LCK	1.91294e-11	0.356678	0.344	0.168	5.71605e-07	N_SC3	LCK
TNFSF41	1.9735e-11	0.556797	0.526	0.31	5.89701e-07	N_SC3	TNFSF4
RAMP11	2.00838e-11	0.41888	0.53	0.307	6.00123e-07	N_SC3	RAMP1
RRAD	2.09836e-11	1.24071	0.271	0.126	6.27011e-07	N_SC3	RRAD
LDHA1	2.17503e-11	0.501938	0.854	0.7	6.49922e-07	N_SC3	LDHA
KIT1	2.54883e-11	0.486737	0.316	0.149	7.61615e-07	N_SC3	KIT
LINC018711	2.61379e-11	0.57225	0.522	0.309	7.81027e-07	N_SC3	LINC01871
ITGB7	3.61085e-11	0.401278	0.34	0.166	1.07896e-06	N_SC3	ITGB7
COMMD7	4.79274e-11	0.367717	0.368	0.187	1.43212e-06	N_SC3	COMMD7
PFN1	6.4064e-11	0.515802	0.887	0.745	1.9143e-06	N_SC3	PFN1
TENT5C	8.01349e-11	0.482278	0.389	0.209	2.39451e-06	N_SC3	TENT5C
LRRFIP21	9.51461e-11	0.388428	0.421	0.228	2.84306e-06	N_SC3	LRRFIP2
EIF4G2	1.06473e-10	0.435678	0.794	0.579	3.18153e-06	N_SC3	EIF4G2
B3GNT7	1.07906e-10	0.427504	0.421	0.236	3.22433e-06	N_SC3	B3GNT7
NAMPT	1.1378e-10	0.512872	0.672	0.461	3.39986e-06	N_SC3	NAMPT
FNBP11	1.36851e-10	0.35041	0.826	0.63	4.08925e-06	N_SC3	FNBP1
ELL21	1.56477e-10	0.512241	0.538	0.343	4.6757e-06	N_SC3	ELL2
COPB1	1.65282e-10	0.400989	0.433	0.242	4.9388e-06	N_SC3	COPB1
TPM3	1.77004e-10	0.383548	0.854	0.684	5.28905e-06	N_SC3	TPM3
RBM4	2.00065e-10	0.490261	0.393	0.219	5.97814e-06	N_SC3	RBM4
TP53BP2	2.04001e-10	0.36688	0.287	0.136	6.09577e-06	N_SC3	TP53BP2
HNRNPH1	2.14453e-10	0.665941	0.672	0.495	6.40807e-06	N_SC3	HNRNPH1
NSMCE1	2.41355e-10	0.311279	0.263	0.118	7.21194e-06	N_SC3	NSMCE1
ARL6IP4	2.64297e-10	0.468926	0.632	0.423	7.89747e-06	N_SC3	ARL6IP4
GLS	2.66333e-10	0.397586	0.733	0.533	7.9583e-06	N_SC3	GLS
ZFP91	2.9007e-10	0.314046	0.308	0.149	8.6676e-06	N_SC3	ZFP91
PTP4A2	3.03691e-10	0.336364	0.704	0.481	9.0746e-06	N_SC3	PTP4A2
YPEL51	3.36849e-10	0.468117	0.623	0.419	1.00654e-05	N_SC3	YPEL5
CKS21	3.37458e-10	0.404595	0.506	0.302	1.00836e-05	N_SC3	CKS2
MT-ATP6	3.50181e-10	0.718688	0.955	0.932	1.04637e-05	N_SC3	MT-ATP6
MACO1	3.97652e-10	0.377607	0.291	0.141	1.18823e-05	N_SC3	MACO1
XCL21	4.44503e-10	0.39372	0.947	0.863	1.32822e-05	N_SC3	XCL2
RAB11FIP1	4.80454e-10	0.458019	0.579	0.371	1.43565e-05	N_SC3	RAB11FIP1
ACTR3	5.51261e-10	0.449104	0.636	0.454	1.64722e-05	N_SC3	ACTR3
CALM21	6.92067e-10	0.37952	0.883	0.716	2.06797e-05	N_SC3	CALM2
PRKX1	7.43461e-10	0.343426	0.543	0.33	2.22154e-05	N_SC3	PRKX
ITK	7.68802e-10	0.331015	0.377	0.197	2.29726e-05	N_SC3	ITK
RBMS1	8.85756e-10	0.350148	0.413	0.228	2.64673e-05	N_SC3	RBMS1
TRAF41	9.48654e-10	0.415516	0.559	0.343	2.83467e-05	N_SC3	TRAF4
MAZ	1.22576e-09	0.397557	0.368	0.202	3.6627e-05	N_SC3	MAZ
ISCA1	1.28308e-09	0.323137	0.506	0.309	3.83397e-05	N_SC3	ISCA1
USP12	1.40481e-09	0.348218	0.385	0.211	4.19771e-05	N_SC3	USP12
MYADM	1.49964e-09	0.463883	0.308	0.159	4.48108e-05	N_SC3	MYADM
AGO21	1.68566e-09	0.428702	0.563	0.361	5.03691e-05	N_SC3	AGO2
GLUD1	1.71796e-09	0.350136	0.328	0.17	5.13344e-05	N_SC3	GLUD1
NCR3	1.76221e-09	0.343737	0.263	0.125	5.26567e-05	N_SC3	NCR3
ARHGAP15	1.77626e-09	0.41057	0.393	0.226	5.30763e-05	N_SC3	ARHGAP15
MT-CO2	1.94602e-09	0.528486	0.972	0.947	5.81491e-05	N_SC3	MT-CO2
DUSP10	1.96296e-09	0.499984	0.34	0.189	5.86552e-05	N_SC3	DUSP10
RPL6	2.10416e-09	0.366864	0.996	0.955	6.28744e-05	N_SC3	RPL6
ARHGAP101	2.19661e-09	0.290103	0.291	0.142	6.56368e-05	N_SC3	ARHGAP10
TLK1	2.3234e-09	0.379468	0.324	0.172	6.94254e-05	N_SC3	TLK1
RNF138	2.37628e-09	0.323895	0.251	0.117	7.10055e-05	N_SC3	RNF138
HTATSF1	2.4678e-09	0.36504	0.279	0.137	7.37403e-05	N_SC3	HTATSF1
TMEM167A	2.65274e-09	0.405277	0.381	0.214	7.92666e-05	N_SC3	TMEM167A
TSC22D31	3.11648e-09	0.384702	0.765	0.587	9.31235e-05	N_SC3	TSC22D3
MIDN1	3.59947e-09	0.451179	0.494	0.305	0.000107556	N_SC3	MIDN
YY1	5.3229e-09	0.371317	0.656	0.456	0.000159054	N_SC3	YY1
GLG1	5.48741e-09	0.313068	0.348	0.187	0.000163969	N_SC3	GLG1
YWHAZ	5.67222e-09	0.383741	0.862	0.713	0.000169492	N_SC3	YWHAZ
TRIM28	5.94306e-09	0.373068	0.405	0.227	0.000177585	N_SC3	TRIM28
SPTY2D1	6.56288e-09	0.353806	0.49	0.295	0.000196105	N_SC3	SPTY2D1
RPS10	9.95856e-09	0.440381	0.919	0.835	0.000297572	N_SC3	RPS10
ITM2A	9.9923e-09	0.463691	0.53	0.344	0.00029858	N_SC3	ITM2A
ZNF800	1.06578e-08	0.361206	0.389	0.225	0.000318467	N_SC3	ZNF800
IFRD1	1.17042e-08	0.374691	0.619	0.411	0.000349733	N_SC3	IFRD1
ATP8B4	1.24178e-08	0.303809	0.368	0.208	0.000371057	N_SC3	ATP8B4
HOPX	1.24231e-08	0.457971	0.713	0.544	0.000371213	N_SC3	HOPX
NINJ11	1.35076e-08	0.415574	0.704	0.522	0.000403619	N_SC3	NINJ1
HNRNPA01	1.4335e-08	0.374196	0.676	0.492	0.000428344	N_SC3	HNRNPA0
GOLIM41	1.44782e-08	0.359881	0.462	0.285	0.000432623	N_SC3	GOLIM4
SEC11A	1.52062e-08	0.374516	0.709	0.542	0.000454376	N_SC3	SEC11A
COMMD6	1.54447e-08	0.432125	0.765	0.616	0.000461502	N_SC3	COMMD6
PPP2CA	1.55441e-08	0.371423	0.47	0.292	0.000464474	N_SC3	PPP2CA
RYBP	1.56105e-08	0.371429	0.429	0.255	0.000466456	N_SC3	RYBP
SLC25A38	1.56833e-08	0.37831	0.3	0.155	0.000468634	N_SC3	SLC25A38
C9orf16	1.60033e-08	0.486501	0.611	0.444	0.000478196	N_SC3	C9orf16
KDM5B	1.84489e-08	0.377082	0.364	0.204	0.000551272	N_SC3	KDM5B
CDC421	1.93151e-08	0.361312	0.883	0.721	0.000577156	N_SC3	CDC42
JMJD1C	1.94937e-08	0.420209	0.595	0.393	0.000582491	N_SC3	JMJD1C
LSP1	2.10625e-08	0.432507	0.502	0.324	0.000629367	N_SC3	LSP1
SMAP1	2.11528e-08	0.33044	0.34	0.185	0.000632067	N_SC3	SMAP1
TUBA1C	2.24548e-08	0.317392	0.405	0.235	0.000670973	N_SC3	TUBA1C
NASP	2.59202e-08	0.400462	0.579	0.393	0.000774523	N_SC3	NASP
SLC25A5	2.78093e-08	0.418909	0.745	0.572	0.000830971	N_SC3	SLC25A5
ATP1B32	2.78798e-08	0.267465	0.668	0.455	0.000833077	N_SC3	ATP1B3
PICALM	2.79716e-08	0.268208	0.267	0.133	0.000835819	N_SC3	PICALM
TMBIM61	3.27225e-08	0.383391	0.822	0.661	0.000977782	N_SC3	TMBIM6
DYNLL11	3.54049e-08	0.519904	0.636	0.462	0.00105793	N_SC3	DYNLL1
SRSF2	4.65205e-08	0.445417	0.794	0.623	0.00139008	N_SC3	SRSF2
RAC1	4.84263e-08	0.303755	0.729	0.51	0.00144703	N_SC3	RAC1
TPI11	5.41883e-08	0.320051	0.83	0.629	0.0016192	N_SC3	TPI1
EP300	5.78454e-08	0.291585	0.336	0.184	0.00172848	N_SC3	EP300
RPS3A	6.73374e-08	0.27284	1	0.971	0.00201211	N_SC3	RPS3A
CD53	6.98732e-08	0.348875	0.692	0.506	0.00208788	N_SC3	CD53
HNRNPAB	6.99242e-08	0.311199	0.547	0.363	0.0020894	N_SC3	HNRNPAB
OSBPL8	7.50923e-08	0.363175	0.449	0.279	0.00224383	N_SC3	OSBPL8
CXXC51	8.09126e-08	0.281145	0.405	0.238	0.00241775	N_SC3	CXXC5
LRRFIP11	8.14761e-08	0.396127	0.806	0.657	0.00243459	N_SC3	LRRFIP1
MTSS1	8.59709e-08	0.401589	0.304	0.169	0.0025689	N_SC3	MTSS1
POLR2L	8.6329e-08	0.344335	0.656	0.47	0.0025796	N_SC3	POLR2L
SARAF1	8.96572e-08	0.309547	0.931	0.775	0.00267905	N_SC3	SARAF
NR4A3	9.11541e-08	0.389908	0.389	0.234	0.00272378	N_SC3	NR4A3
CYSLTR11	9.24317e-08	0.335442	0.328	0.185	0.00276195	N_SC3	CYSLTR1
BCL2L11	9.49172e-08	0.355245	0.267	0.14	0.00283622	N_SC3	BCL2L11
EIF4B	1.09469e-07	0.339408	0.543	0.352	0.00327105	N_SC3	EIF4B
EHD1	1.4788e-07	0.397108	0.393	0.238	0.0044188	N_SC3	EHD1
SMC51	1.48873e-07	0.333496	0.437	0.27	0.00444847	N_SC3	SMC5
ALYREF	1.50816e-07	0.260051	0.3	0.162	0.00450654	N_SC3	ALYREF
UBE2S1	1.58429e-07	0.41897	0.514	0.352	0.00473402	N_SC3	UBE2S
MEF2A	1.67106e-07	0.320071	0.3	0.161	0.00499329	N_SC3	MEF2A
PSMA2	1.71435e-07	0.307851	0.429	0.263	0.00512264	N_SC3	PSMA2
ANXA5	1.77419e-07	0.335899	0.587	0.389	0.00530146	N_SC3	ANXA5
ATP5F1D	2.07957e-07	0.294938	0.709	0.516	0.00621395	N_SC3	ATP5F1D
MAP2K3	2.21935e-07	0.326652	0.526	0.344	0.00663164	N_SC3	MAP2K3
TNFSF101	2.24324e-07	0.420775	0.543	0.375	0.00670301	N_SC3	TNFSF10
SFPQ	2.30895e-07	0.36899	0.676	0.491	0.00689938	N_SC3	SFPQ
EMP3	2.34836e-07	0.34457	0.846	0.671	0.00701713	N_SC3	EMP3
RBM38	2.54173e-07	0.254112	0.344	0.196	0.00759494	N_SC3	RBM38
SNHG7	2.57435e-07	0.349494	0.53	0.374	0.00769242	N_SC3	SNHG7
DIAPH1	2.94609e-07	0.318781	0.482	0.312	0.00880322	N_SC3	DIAPH1
DDX3X	3.0345e-07	0.369353	0.834	0.689	0.0090674	N_SC3	DDX3X
SYPL11	3.40653e-07	0.258579	0.445	0.275	0.010179	N_SC3	SYPL1
RBM3	3.7097e-07	0.422207	0.652	0.486	0.011085	N_SC3	RBM3
RAB5A	3.91251e-07	0.272301	0.328	0.189	0.011691	N_SC3	RAB5A
PRKAR1A	4.39294e-07	0.353863	0.49	0.329	0.0131265	N_SC3	PRKAR1A
CLIC1	4.44456e-07	0.290244	0.903	0.816	0.0132808	N_SC3	CLIC1
METTL9	4.78614e-07	0.309334	0.413	0.252	0.0143015	N_SC3	METTL9
MBOAT71	5.48251e-07	0.334651	0.356	0.212	0.0163823	N_SC3	MBOAT7
STMN1	5.55439e-07	0.292063	0.255	0.136	0.0165971	N_SC3	STMN1
BATF	5.79671e-07	0.296578	0.263	0.139	0.0173212	N_SC3	BATF
AREG	6.01259e-07	0.289225	0.709	0.532	0.0179662	N_SC3	AREG
ZFAS11	7.16286e-07	0.28131	0.915	0.814	0.0214033	N_SC3	ZFAS1
MT-CO3	7.53433e-07	0.347796	0.943	0.902	0.0225133	N_SC3	MT-CO3
CCNI1	9.30919e-07	0.298053	0.822	0.673	0.0278168	N_SC3	CCNI
PPP4R3A1	9.76943e-07	0.252347	0.47	0.304	0.029192	N_SC3	PPP4R3A
SLC25A6	9.93376e-07	0.311201	0.729	0.545	0.0296831	N_SC3	SLC25A6
UXT	1.0167e-06	0.327274	0.591	0.421	0.0303799	N_SC3	UXT
SEMA4D	1.01869e-06	0.299465	0.437	0.276	0.0304395	N_SC3	SEMA4D
WDR1	1.28899e-06	0.368621	0.368	0.236	0.0385163	N_SC3	WDR1
KIAA1109	1.3247e-06	0.276795	0.324	0.195	0.0395835	N_SC3	KIAA1109
PABPC41	1.37674e-06	0.27802	0.413	0.262	0.0411382	N_SC3	PABPC4
SURF4	1.48176e-06	0.350785	0.449	0.296	0.0442765	N_SC3	SURF4
RNF145	1.6129e-06	0.290659	0.36	0.218	0.0481952	N_SC3	RNF145
HECA	1.63712e-06	0.263823	0.352	0.209	0.0489186	N_SC3	HECA
LPXN1	1.67492e-06	0.305519	0.615	0.458	0.0500482	N_SC3	LPXN
ATP5MG	1.74402e-06	0.318024	0.854	0.76	0.0521131	N_SC3	ATP5MG
NDUFB11	1.78985e-06	0.266446	0.595	0.426	0.0534824	N_SC3	NDUFB11
VAPA1	1.98838e-06	0.313702	0.7	0.535	0.0594146	N_SC3	VAPA
TXNRD12	1.99954e-06	0.310707	0.457	0.291	0.0597483	N_SC3	TXNRD1
LUC7L2	2.05797e-06	0.32658	0.263	0.149	0.0614942	N_SC3	LUC7L2
LAPTM4A1	2.07951e-06	0.314007	0.619	0.449	0.0621377	N_SC3	LAPTM4A
PPP1R14B1	2.15386e-06	0.325596	0.474	0.319	0.0643594	N_SC3	PPP1R14B
DSTN	2.23149e-06	0.278097	0.437	0.289	0.0666791	N_SC3	DSTN
EEF1D	2.33148e-06	0.276009	0.96	0.903	0.0696669	N_SC3	EEF1D
RPS6KA3	2.56666e-06	0.258523	0.433	0.273	0.0766943	N_SC3	RPS6KA3
ZFP36L21	2.58183e-06	0.311424	0.891	0.797	0.0771477	N_SC3	ZFP36L2
TACC1	2.7781e-06	0.317137	0.571	0.4	0.0830123	N_SC3	TACC1
MKNK2	3.13812e-06	0.292811	0.583	0.418	0.0937702	N_SC3	MKNK2
NR4A21	3.17357e-06	0.40722	0.729	0.579	0.0948295	N_SC3	NR4A2
CSRNP12	3.34829e-06	0.391529	0.482	0.326	0.10005	N_SC3	CSRNP1
MYLIP1	3.55535e-06	0.299104	0.291	0.173	0.106237	N_SC3	MYLIP
IQGAP1	3.65738e-06	0.273802	0.636	0.472	0.109286	N_SC3	IQGAP1
DUSP5	3.92806e-06	0.341109	0.457	0.311	0.117374	N_SC3	DUSP5
PFDN5	4.06405e-06	0.251695	0.939	0.887	0.121438	N_SC3	PFDN5
CHD2	4.11204e-06	0.332481	0.636	0.502	0.122872	N_SC3	CHD2
TMEM183A	4.57817e-06	0.251826	0.336	0.207	0.1368	N_SC3	TMEM183A
2022-09-11	4.8254e-06	0.50249	0.336	0.223	0.144188	N_SC3	2022-09-11
CARD16	4.92478e-06	0.516436	0.449	0.309	0.147157	N_SC3	CARD16
RBPJ1	5.06286e-06	0.271281	0.518	0.358	0.151283	N_SC3	RBPJ
LSM4	5.18548e-06	0.260258	0.445	0.286	0.154947	N_SC3	LSM4
MAP3K2	5.48283e-06	0.2541	0.332	0.197	0.163832	N_SC3	MAP3K2
TSTD1	5.88216e-06	0.259841	0.405	0.255	0.175765	N_SC3	TSTD1
ANKRD371	5.98777e-06	0.306704	0.372	0.234	0.17892	N_SC3	ANKRD37
RALA1	6.08818e-06	0.300686	0.498	0.341	0.181921	N_SC3	RALA
AMD11	6.24328e-06	0.33555	0.611	0.45	0.186555	N_SC3	AMD1
RARA	6.317e-06	0.278914	0.336	0.205	0.188758	N_SC3	RARA
GSTK11	6.43323e-06	0.286376	0.34	0.211	0.192231	N_SC3	GSTK1
ZFAND5	6.44556e-06	0.28884	0.579	0.418	0.1926	N_SC3	ZFAND5
FAM3C	6.84509e-06	0.330607	0.385	0.251	0.204538	N_SC3	FAM3C
TPM41	7.32463e-06	0.262496	0.713	0.532	0.218867	N_SC3	TPM4
RAB8B2	7.89739e-06	0.285277	0.838	0.711	0.235982	N_SC3	RAB8B
TRIR	7.95892e-06	0.263479	0.765	0.593	0.237821	N_SC3	TRIR
BCLAF1	8.11278e-06	0.334973	0.563	0.416	0.242418	N_SC3	BCLAF1
PXK	8.68158e-06	0.267423	0.304	0.184	0.259414	N_SC3	PXK
SLC39A10	8.82814e-06	0.260647	0.308	0.186	0.263794	N_SC3	SLC39A10
LAPTM51	9.43517e-06	0.281008	0.543	0.386	0.281932	N_SC3	LAPTM5
GNAI3	1.12025e-05	0.265632	0.417	0.271	0.334741	N_SC3	GNAI3
MT-CO1	1.1403e-05	0.264413	0.972	0.957	0.340732	N_SC3	MT-CO1
PCBP2	1.22821e-05	0.311441	0.599	0.458	0.367	N_SC3	PCBP2
GNA131	1.32483e-05	0.281216	0.599	0.44	0.395873	N_SC3	GNA13
IDS	1.33404e-05	0.311994	0.494	0.338	0.398624	N_SC3	IDS
CCDC107	1.73685e-05	0.301915	0.526	0.386	0.518989	N_SC3	CCDC107
ETV3	1.81132e-05	0.328698	0.283	0.175	0.54124	N_SC3	ETV3
PSMD1	2.02531e-05	0.259689	0.3	0.188	0.605182	N_SC3	PSMD1
PTBP3	2.44287e-05	0.304888	0.336	0.212	0.729953	N_SC3	PTBP3
RGS11	2.67024e-05	0.384641	0.502	0.364	0.797893	N_SC3	RGS1
TRABD	2.73513e-05	0.251042	0.445	0.3	0.817285	N_SC3	TRABD
ACTR2	2.74505e-05	0.258805	0.615	0.463	0.820248	N_SC3	ACTR2
UQCRH1	3.12426e-05	0.296708	0.737	0.585	0.933559	N_SC3	UQCRH
RPS26	3.12687e-05	0.428737	0.87	0.757	0.93434	N_SC3	RPS26
STUB1	3.16504e-05	0.261297	0.389	0.26	0.945746	N_SC3	STUB1
BNIP3L1	3.29342e-05	0.306319	0.449	0.315	0.984106	N_SC3	BNIP3L
PHB2	3.33535e-05	0.28198	0.36	0.238	0.996636	N_SC3	PHB2
KLF13	3.39645e-05	0.274729	0.36	0.24	1	N_SC3	KLF13
IL10RA1	3.63325e-05	0.330178	0.522	0.39	1	N_SC3	IL10RA
UBE2N	4.08367e-05	0.269784	0.36	0.239	1	N_SC3	UBE2N
ATP5F1B1	4.63128e-05	0.263776	0.68	0.503	1	N_SC3	ATP5F1B
CHD41	4.97485e-05	0.292885	0.559	0.419	1	N_SC3	CHD4
TECR	5.2152e-05	0.27418	0.344	0.231	1	N_SC3	TECR
HMCES	5.33141e-05	0.289071	0.3	0.189	1	N_SC3	HMCES
CLEC2B	5.75404e-05	0.269494	0.879	0.806	1	N_SC3	CLEC2B
PSMD81	5.75753e-05	0.288658	0.579	0.427	1	N_SC3	PSMD8
CREM2	5.96712e-05	0.294896	0.887	0.812	1	N_SC3	CREM
CDC371	6.1454e-05	0.252287	0.68	0.553	1	N_SC3	CDC37
CHST11	6.29084e-05	0.269709	0.348	0.23	1	N_SC3	CHST11
CKLF	6.42631e-05	0.323091	0.409	0.289	1	N_SC3	CKLF
TMED5	7.64174e-05	0.251282	0.368	0.243	1	N_SC3	TMED5
RTN4	8.20353e-05	0.253345	0.49	0.353	1	N_SC3	RTN4
HIF1A	8.67484e-05	0.272071	0.64	0.486	1	N_SC3	HIF1A
PPP1R21	8.76958e-05	0.251297	0.623	0.49	1	N_SC3	PPP1R2
KPNA41	9.34049e-05	0.254191	0.433	0.302	1	N_SC3	KPNA4
IER21	9.41579e-05	0.63124	0.866	0.779	1	N_SC3	IER2
BIN1	9.84637e-05	0.253913	0.332	0.219	1	N_SC3	BIN1
SRSF31	0.000100949	0.548807	0.709	0.603	1	N_SC3	SRSF3
IRF2BP21	0.000110346	0.318719	0.502	0.371	1	N_SC3	IRF2BP2
EEF1B2	0.000120977	0.262339	0.939	0.868	1	N_SC3	EEF1B2
NDUFA13	0.000127301	0.287902	0.405	0.283	1	N_SC3	NDUFA13
JUNB1	0.000131243	0.470288	0.874	0.79	1	N_SC3	JUNB
UBE2M	0.000162843	0.26289	0.457	0.334	1	N_SC3	UBE2M
HNRNPL	0.000167715	0.258482	0.316	0.215	1	N_SC3	HNRNPL
MATK1	0.000169228	0.31803	0.433	0.328	1	N_SC3	MATK
VDAC11	0.000184791	0.288306	0.559	0.431	1	N_SC3	VDAC1
EIF3L	0.000256126	0.281967	0.251	0.165	1	N_SC3	EIF3L
DDX39B	0.000286417	0.256209	0.34	0.235	1	N_SC3	DDX39B
SRSF5	0.000405787	0.287229	0.721	0.619	1	N_SC3	SRSF5
CTNNB11	0.000463143	0.264068	0.457	0.343	1	N_SC3	CTNNB1
KLF61	0.000504548	0.42244	0.733	0.628	1	N_SC3	KLF6
IL32	0.000535799	0.437314	0.688	0.601	1	N_SC3	IL32
FAM129A1	0.000618352	0.323384	0.352	0.255	1	N_SC3	FAM129A
SQLE	0.000774711	0.306289	0.271	0.185	1	N_SC3	SQLE
PHACTR21	0.0019088	0.310382	0.328	0.238	1	N_SC3	PHACTR2
TMEM1232	0.00384844	0.250188	0.737	0.608	1	N_SC3	TMEM123
FGFBP2	5.54282e-225	2.58771	0.54	0.025	1.65625e-220	N_SC4	FGFBP2
FCGR3A	2.41038e-184	2.36673	0.605	0.051	7.20244e-180	N_SC4	FCGR3A
SPON2	3.91681e-142	2.36132	0.474	0.039	1.17038e-137	N_SC4	SPON2
GZMH	2.9334e-132	2.58645	0.749	0.145	8.76528e-128	N_SC4	GZMH
CX3CR1	6.70113e-131	1.3828	0.265	0.007	2.00237e-126	N_SC4	CX3CR1
LAIR2	5.07904e-110	1.76167	0.367	0.03	1.51767e-105	N_SC4	LAIR2
NKG71	1.47505e-98	2.08003	1	0.703	4.40761e-94	N_SC4	NKG7
GZMA1	2.92261e-89	2.26472	0.767	0.219	8.73304e-85	N_SC4	GZMA
S1PR5	1.39199e-78	1.44769	0.423	0.064	4.15942e-74	N_SC4	S1PR5
CCL51	1.27038e-70	1.89247	0.907	0.461	3.79602e-66	N_SC4	CCL5
CCL41	1.69695e-67	1.86917	0.74	0.23	5.07064e-63	N_SC4	CCL4
CD38	1.1687e-66	1.41593	0.349	0.05	3.49219e-62	N_SC4	CD38
PYHIN1	8.2674e-66	1.41166	0.433	0.081	2.47038e-61	N_SC4	PYHIN1
CST71	2.13657e-52	1.44534	0.935	0.617	6.38428e-48	N_SC4	CST7
ADGRG1	2.95929e-52	1.16611	0.34	0.061	8.84266e-48	N_SC4	ADGRG1
PRF11	1.00607e-50	1.88191	0.767	0.401	3.00623e-46	N_SC4	PRF1
ABI3	1.49546e-50	0.981482	0.27	0.039	4.46859e-46	N_SC4	ABI3
GZMM1	2.46597e-49	1.44384	0.66	0.25	7.36857e-45	N_SC4	GZMM
CCL4L2	6.28072e-48	2.36979	0.367	0.075	1.87674e-43	N_SC4	CCL4L2
HLA-C	2.23004e-47	0.770467	0.995	0.98	6.66359e-43	N_SC4	HLA-C
B2M	7.16058e-47	0.570375	1	0.998	2.13965e-42	N_SC4	B2M
PLEK1	5.96965e-46	1.39661	0.656	0.268	1.78379e-41	N_SC4	PLEK
C12orf75	2.52847e-44	1.22937	0.409	0.104	7.55533e-40	N_SC4	C12orf75
RARRES3	7.56569e-44	1.4111	0.628	0.277	2.2607e-39	N_SC4	RARRES3
PRDM1	9.49891e-44	0.98683	0.302	0.055	2.83837e-39	N_SC4	PRDM1
CD2471	1.22839e-41	1.41351	0.767	0.422	3.67055e-37	N_SC4	CD247
EFHD2	6.50062e-40	1.49159	0.726	0.409	1.94245e-35	N_SC4	EFHD2
IKZF3	2.89698e-39	0.989838	0.335	0.075	8.65646e-35	N_SC4	IKZF3
CYBA1	1.23392e-37	1.09074	0.949	0.804	3.68708e-33	N_SC4	CYBA
HLA-E	1.78374e-37	0.754981	0.991	0.928	5.32998e-33	N_SC4	HLA-E
CCL31	4.25795e-37	1.1254	0.484	0.153	1.27232e-32	N_SC4	CCL3
CTSC	6.60034e-37	1.40056	0.609	0.283	1.97225e-32	N_SC4	CTSC
GZMB1	1.80682e-36	0.850065	0.944	0.558	5.39895e-32	N_SC4	GZMB
GNG2	2.52857e-36	1.45108	0.567	0.232	7.55561e-32	N_SC4	GNG2
GIMAP7	3.29426e-36	1.3241	0.54	0.218	9.84357e-32	N_SC4	GIMAP7
ZBP1	3.84244e-35	1.01326	0.33	0.082	1.14816e-30	N_SC4	ZBP1
RNF2131	4.42798e-35	1.4315	0.749	0.482	1.32313e-30	N_SC4	RNF213
SYNE21	6.65891e-34	1.27535	0.516	0.199	1.98975e-29	N_SC4	SYNE2
GIMAP4	7.00497e-32	1.23579	0.447	0.161	2.09315e-27	N_SC4	GIMAP4
IFIT3	1.14748e-30	1.12753	0.377	0.117	3.42879e-26	N_SC4	IFIT3
IFIT2	2.4988e-29	0.987588	0.256	0.058	7.46667e-25	N_SC4	IFIT2
HLA-B1	5.25587e-29	0.532021	1	0.989	1.57051e-24	N_SC4	HLA-B
KLRF1	6.52099e-29	1.20442	0.47	0.192	1.94854e-24	N_SC4	KLRF1
SYNE1	5.13014e-28	1.0017	0.358	0.114	1.53294e-23	N_SC4	SYNE1
IFI16	1.04317e-26	1.07444	0.74	0.535	3.11709e-22	N_SC4	IFI16
RORA	1.11003e-26	1.12321	0.591	0.304	3.31688e-22	N_SC4	RORA
PSMB9	1.18092e-25	1.05564	0.726	0.509	3.52871e-21	N_SC4	PSMB9
TRIM22	1.21441e-25	1.07336	0.679	0.426	3.62879e-21	N_SC4	TRIM22
ABHD17A	5.02742e-25	1.05179	0.67	0.426	1.50224e-20	N_SC4	ABHD17A
GTF3C1	6.64293e-25	0.98396	0.288	0.086	1.98497e-20	N_SC4	GTF3C1
TMSB10	7.98146e-25	0.797797	0.986	0.954	2.38494e-20	N_SC4	TMSB10
IGF2R	1.05608e-23	1.02995	0.326	0.112	3.15568e-19	N_SC4	IGF2R
ITGB21	6.13352e-23	1.25029	0.465	0.227	1.83276e-18	N_SC4	ITGB2
OAS1	1.14685e-21	0.959719	0.353	0.135	3.42691e-17	N_SC4	OAS1
LY6E1	1.27676e-21	1.19074	0.749	0.589	3.81508e-17	N_SC4	LY6E
ZEB21	1.50791e-21	1.14658	0.614	0.379	4.50579e-17	N_SC4	ZEB2
IFI6	1.87136e-21	1.20878	0.73	0.558	5.59182e-17	N_SC4	IFI6
HLA-A1	6.48736e-21	0.542374	0.991	0.981	1.93849e-16	N_SC4	HLA-A
SAMD9L	8.06346e-21	1.15909	0.349	0.135	2.40944e-16	N_SC4	SAMD9L
GBP5	1.30342e-20	0.899713	0.34	0.126	3.89475e-16	N_SC4	GBP5
MT-ATP61	2.8313e-20	0.759561	0.972	0.931	8.4602e-16	N_SC4	MT-ATP6
TGFBR3	3.11196e-20	0.955244	0.274	0.091	9.29886e-16	N_SC4	TGFBR3
CLIC3	6.01577e-20	1.13593	0.344	0.133	1.79757e-15	N_SC4	CLIC3
GNPTAB1	7.07371e-20	1.02769	0.419	0.191	2.11369e-15	N_SC4	GNPTAB
LIMD2	1.40216e-19	0.972841	0.591	0.379	4.18978e-15	N_SC4	LIMD2
MYO1F	1.77706e-19	0.811206	0.316	0.117	5.31002e-15	N_SC4	MYO1F
TBX21	1.8671e-19	0.909249	0.274	0.093	5.57909e-15	N_SC4	TBX21
MYL12A1	1.94334e-19	0.851065	0.912	0.816	5.80689e-15	N_SC4	MYL12A
MT2A	1.5409e-18	0.740217	0.809	0.575	4.60438e-14	N_SC4	MT2A
KLF21	4.03428e-18	0.927277	0.586	0.345	1.20548e-13	N_SC4	KLF2
SELPLG	6.53788e-18	0.690515	0.251	0.083	1.95358e-13	N_SC4	SELPLG
SAMD9	7.32118e-18	1.02492	0.516	0.296	2.18764e-13	N_SC4	SAMD9
IFIT1	8.84539e-18	1.01026	0.293	0.108	2.64309e-13	N_SC4	IFIT1
SLC15A4	1.03124e-17	0.809752	0.321	0.13	3.08144e-13	N_SC4	SLC15A4
BTN3A2	1.16284e-17	0.869838	0.4	0.193	3.47467e-13	N_SC4	BTN3A2
MX11	1.57769e-17	1.27131	0.488	0.282	4.71429e-13	N_SC4	MX1
CELF2	1.99715e-17	0.900737	0.465	0.247	5.96768e-13	N_SC4	CELF2
HLA-DPB1	2.65856e-17	0.86097	0.6	0.399	7.94404e-13	N_SC4	HLA-DPB1
C1orf21	8.35341e-17	0.703075	0.274	0.103	2.49608e-12	N_SC4	C1orf21
HCST1	8.65528e-17	0.815335	0.865	0.735	2.58628e-12	N_SC4	HCST
ISG201	1.25527e-16	0.74263	0.879	0.753	3.75086e-12	N_SC4	ISG20
EVL1	1.26858e-16	0.875508	0.488	0.272	3.79065e-12	N_SC4	EVL
HERC5	2.07544e-16	0.958003	0.33	0.143	6.20164e-12	N_SC4	HERC5
ACTB2	2.90395e-16	1.32934	0.833	0.765	8.67731e-12	N_SC4	ACTB
MT-CO11	7.55148e-16	0.655783	0.958	0.958	2.25646e-11	N_SC4	MT-CO1
PFN11	8.04788e-16	0.920861	0.819	0.75	2.40479e-11	N_SC4	PFN1
CD992	1.03951e-15	0.693946	0.647	0.432	3.10617e-11	N_SC4	CD99
RSAD2	1.45959e-15	0.869005	0.288	0.115	4.3614e-11	N_SC4	RSAD2
IFI35	4.78156e-15	0.99192	0.321	0.148	1.42878e-10	N_SC4	IFI35
APOL61	4.90045e-15	0.796574	0.409	0.215	1.4643e-10	N_SC4	APOL6
PLAC8	4.94154e-15	1.19991	0.535	0.345	1.47658e-10	N_SC4	PLAC8
AES	6.2335e-15	0.954925	0.526	0.341	1.86263e-10	N_SC4	AES
HAVCR21	1.18988e-14	0.797671	0.419	0.212	3.55547e-10	N_SC4	HAVCR2
CHST121	1.87018e-14	0.763936	0.567	0.357	5.58828e-10	N_SC4	CHST12
ARHGEF3	2.30614e-14	0.64949	0.26	0.102	6.89097e-10	N_SC4	ARHGEF3
PARP14	4.44476e-14	0.967748	0.563	0.373	1.32814e-09	N_SC4	PARP14
ARL4C1	1.12188e-13	0.703752	0.758	0.579	3.35228e-09	N_SC4	ARL4C
UBE2L6	1.26874e-13	0.793207	0.344	0.173	3.79113e-09	N_SC4	UBE2L6
MT-ND4	1.78568e-13	0.593917	0.944	0.903	5.33579e-09	N_SC4	MT-ND4
MT-CO31	2.19232e-13	0.656157	0.921	0.904	6.55087e-09	N_SC4	MT-CO3
STAT1	2.65151e-13	0.877547	0.46	0.281	7.92298e-09	N_SC4	STAT1
ACTG11	3.51302e-13	0.722039	0.86	0.784	1.04972e-08	N_SC4	ACTG1
IFI44L1	3.93647e-13	0.975311	0.702	0.567	1.17626e-08	N_SC4	IFI44L
SHISA5	4.68564e-13	0.680772	0.293	0.133	1.40012e-08	N_SC4	SHISA5
SAMD3	8.28971e-13	0.650927	0.572	0.386	2.47705e-08	N_SC4	SAMD3
ITGAL	9.68524e-13	0.792858	0.349	0.178	2.89405e-08	N_SC4	ITGAL
ARPC21	1.32779e-12	0.515759	0.879	0.803	3.96758e-08	N_SC4	ARPC2
PPP2R5C	1.39369e-12	0.839632	0.54	0.378	4.16447e-08	N_SC4	PPP2R5C
CARD161	1.56653e-12	0.734282	0.493	0.308	4.68096e-08	N_SC4	CARD16
CALM11	1.63202e-12	0.614607	0.884	0.819	4.87663e-08	N_SC4	CALM1
EIF2AK21	1.71994e-12	0.863947	0.507	0.333	5.13934e-08	N_SC4	EIF2AK2
IFI27L2	1.90331e-12	0.670642	0.27	0.117	5.68729e-08	N_SC4	IFI27L2
LBH	2.68516e-12	0.670987	0.284	0.126	8.02353e-08	N_SC4	LBH
S100A42	2.69665e-12	0.774955	0.795	0.668	8.05787e-08	N_SC4	S100A4
CORO1A1	2.92364e-12	0.881731	0.628	0.483	8.73613e-08	N_SC4	CORO1A
RAC2	3.64475e-12	0.697735	0.693	0.597	1.08909e-07	N_SC4	RAC2
LITAF1	7.35253e-12	0.588576	0.707	0.528	2.19701e-07	N_SC4	LITAF
SLFN12L	9.27792e-12	0.669639	0.251	0.109	2.77233e-07	N_SC4	SLFN12L
IFITM11	9.35172e-12	1.02749	0.67	0.547	2.79439e-07	N_SC4	IFITM1
MT-CO21	1.47381e-11	0.549302	0.986	0.947	4.40389e-07	N_SC4	MT-CO2
CFL11	3.23307e-11	0.593213	0.874	0.804	9.66073e-07	N_SC4	CFL1
DHRS7	6.12565e-11	0.797508	0.419	0.266	1.8304e-06	N_SC4	DHRS7
EPSTI11	7.48503e-11	0.913772	0.433	0.282	2.2366e-06	N_SC4	EPSTI1
TIGIT	8.42123e-11	0.460401	0.27	0.117	2.51635e-06	N_SC4	TIGIT
PTPRC	9.20917e-11	0.544322	0.888	0.852	2.75179e-06	N_SC4	PTPRC
DSTN1	9.45833e-11	0.798772	0.442	0.29	2.82624e-06	N_SC4	DSTN
FKBP11	1.48195e-10	0.682121	0.265	0.125	4.42822e-06	N_SC4	FKBP11
ADAR	1.51075e-10	0.675492	0.53	0.383	4.51427e-06	N_SC4	ADAR
TMA7	1.79639e-10	0.563054	0.767	0.686	5.36779e-06	N_SC4	TMA7
PTMS1	1.89081e-10	0.862079	0.274	0.135	5.64994e-06	N_SC4	PTMS
APOBEC3G1	2.34868e-10	0.695697	0.572	0.423	7.01808e-06	N_SC4	APOBEC3G
CD47	4.14213e-10	0.65354	0.391	0.239	1.23771e-05	N_SC4	CD47
GNLY1	5.78195e-10	0.387656	0.949	0.756	1.7277e-05	N_SC4	GNLY
SAMHD1	5.81987e-10	0.579396	0.251	0.118	1.73904e-05	N_SC4	SAMHD1
DRAP11	5.8409e-10	0.62902	0.665	0.566	1.74532e-05	N_SC4	DRAP1
SLA	6.56686e-10	0.709529	0.367	0.21	1.96224e-05	N_SC4	SLA
AC004687.1	6.84328e-10	0.776608	0.326	0.181	2.04484e-05	N_SC4	AC004687.1
PSMB8	9.49973e-10	0.710272	0.586	0.477	2.83861e-05	N_SC4	PSMB8
LPIN2	1.28955e-09	0.485923	0.321	0.172	3.8533e-05	N_SC4	LPIN2
UCP2	1.61676e-09	0.621864	0.302	0.16	4.83103e-05	N_SC4	UCP2
PTPN4	1.83242e-09	0.582323	0.256	0.124	5.47545e-05	N_SC4	PTPN4
PRKCH1	2.58171e-09	0.702358	0.47	0.326	7.7144e-05	N_SC4	PRKCH
PPP1CA	3.59117e-09	0.686827	0.34	0.2	0.000107308	N_SC4	PPP1CA
SH3BGRL31	5.45641e-09	0.677591	0.814	0.768	0.000163043	N_SC4	SH3BGRL3
MX2	5.62544e-09	0.909346	0.298	0.166	0.000168094	N_SC4	MX2
BST2	6.38452e-09	0.742646	0.674	0.616	0.000190776	N_SC4	BST2
MT-ND5	8.28832e-09	0.552255	0.786	0.726	0.000247663	N_SC4	MT-ND5
CCDC88C	1.43081e-08	0.591325	0.27	0.144	0.000427542	N_SC4	CCDC88C
NDUFB7	1.69554e-08	0.741572	0.363	0.234	0.000506645	N_SC4	NDUFB7
CAPN2	1.81514e-08	0.530606	0.316	0.179	0.000542382	N_SC4	CAPN2
RNF166	1.83289e-08	0.629071	0.251	0.131	0.000547687	N_SC4	RNF166
IDH2	1.94659e-08	0.593739	0.251	0.13	0.00058166	N_SC4	IDH2
HLA-F	2.07121e-08	0.575057	0.605	0.501	0.000618899	N_SC4	HLA-F
CD48	2.34043e-08	0.598998	0.744	0.686	0.000699345	N_SC4	CD48
CTSW1	2.63337e-08	0.483457	0.8	0.736	0.000786878	N_SC4	CTSW
CD300A1	2.66772e-08	0.568258	0.493	0.341	0.000797142	N_SC4	CD300A
STOM	2.72232e-08	0.612305	0.335	0.204	0.000813456	N_SC4	STOM
TFDP2	2.75446e-08	0.642434	0.279	0.154	0.000823061	N_SC4	TFDP2
SP1101	2.87035e-08	0.629358	0.419	0.279	0.000857689	N_SC4	SP110
PSME1	2.96813e-08	0.603103	0.656	0.577	0.000886907	N_SC4	PSME1
PRMT2	3.03157e-08	0.692718	0.4	0.269	0.000905862	N_SC4	PRMT2
TXK	3.17628e-08	0.721832	0.316	0.186	0.000949104	N_SC4	TXK
CCND31	3.23476e-08	0.660302	0.353	0.218	0.000966578	N_SC4	CCND3
PPP1R181	3.7424e-08	0.658431	0.335	0.201	0.00111827	N_SC4	PPP1R18
SP140	3.7561e-08	0.653149	0.326	0.197	0.00112236	N_SC4	SP140
SLC9A3R1	3.84838e-08	0.57584	0.284	0.157	0.00114993	N_SC4	SLC9A3R1
RBCK1	3.95352e-08	0.630156	0.34	0.21	0.00118135	N_SC4	RBCK1
TRAPPC1	5.00244e-08	0.535635	0.409	0.276	0.00149478	N_SC4	TRAPPC1
ZAP70	5.17943e-08	0.603169	0.251	0.135	0.00154767	N_SC4	ZAP70
OSTF1	5.52041e-08	0.564533	0.46	0.331	0.00164955	N_SC4	OSTF1
FYB11	5.74643e-08	0.594772	0.395	0.256	0.00171709	N_SC4	FYB1
CYTOR	5.87508e-08	0.6603	0.316	0.188	0.00175553	N_SC4	CYTOR
IGFBP7	5.94557e-08	0.783043	0.326	0.202	0.0017766	N_SC4	IGFBP7
TYROBP	6.19453e-08	0.479402	0.791	0.705	0.00185099	N_SC4	TYROBP
KLRD11	6.19528e-08	0.359428	0.879	0.67	0.00185121	N_SC4	KLRD1
UTRN	6.21595e-08	0.653888	0.488	0.366	0.00185739	N_SC4	UTRN
GLRX1	6.50994e-08	0.584068	0.34	0.204	0.00194524	N_SC4	GLRX
C19orf66	6.53288e-08	0.733071	0.288	0.169	0.00195209	N_SC4	C19orf66
ATP5F1E	6.64572e-08	0.434476	0.926	0.892	0.00198581	N_SC4	ATP5F1E
LAMTOR1	7.3128e-08	0.507169	0.274	0.151	0.00218514	N_SC4	LAMTOR1
FAM49B	8.08721e-08	0.637536	0.419	0.3	0.00241654	N_SC4	FAM49B
APMAP1	8.30282e-08	0.632045	0.442	0.322	0.00248097	N_SC4	APMAP
TRDC1	1.17388e-07	0.53588	0.651	0.496	0.00350766	N_SC4	TRDC
XAF11	1.29555e-07	0.638725	0.586	0.475	0.00387123	N_SC4	XAF1
ATM1	1.38046e-07	0.589826	0.414	0.282	0.00412495	N_SC4	ATM
MYBL1	1.67605e-07	0.508481	0.27	0.147	0.00500821	N_SC4	MYBL1
MYL12B	1.7227e-07	0.410831	0.819	0.784	0.0051476	N_SC4	MYL12B
GMFG1	1.83039e-07	0.483283	0.549	0.448	0.00546938	N_SC4	GMFG
PAXX	1.88325e-07	0.646127	0.433	0.308	0.00562734	N_SC4	PAXX
HLA-DPA11	1.9955e-07	0.539511	0.526	0.4	0.00596276	N_SC4	HLA-DPA1
HMGB21	2.78771e-07	0.900859	0.572	0.491	0.00832995	N_SC4	HMGB2
ADD3	3.18747e-07	0.589215	0.284	0.169	0.00952449	N_SC4	ADD3
RHOC	3.25594e-07	0.604637	0.358	0.24	0.00972907	N_SC4	RHOC
SERF2	3.8742e-07	0.382435	0.898	0.889	0.0115765	N_SC4	SERF2
SFT2D1	4.45281e-07	0.525834	0.27	0.154	0.0133054	N_SC4	SFT2D1
UPP11	4.74655e-07	0.599535	0.372	0.246	0.0141832	N_SC4	UPP1
CD164	5.16933e-07	0.541842	0.595	0.514	0.0154465	N_SC4	CD164
NDUFA4	5.17003e-07	0.571753	0.563	0.487	0.0154486	N_SC4	NDUFA4
SH2D2A1	9.67754e-07	0.474266	0.47	0.341	0.0289175	N_SC4	SH2D2A
PPM1K	1.05904e-06	0.554325	0.274	0.162	0.0316453	N_SC4	PPM1K
MT-CYB1	1.09167e-06	0.410008	0.86	0.84	0.0326202	N_SC4	MT-CYB
BSG	1.11677e-06	0.513455	0.386	0.28	0.0333703	N_SC4	BSG
LSP11	1.4289e-06	0.489171	0.437	0.33	0.0426969	N_SC4	LSP1
TNFRSF14	1.5731e-06	0.439092	0.256	0.145	0.0470058	N_SC4	TNFRSF14
CASP4	1.7671e-06	0.573198	0.358	0.251	0.0528028	N_SC4	CASP4
STMP1	1.91876e-06	0.406977	0.251	0.144	0.0573344	N_SC4	STMP1
ARL6IP5	1.94945e-06	0.486913	0.623	0.54	0.0582515	N_SC4	ARL6IP5
COPE	2.03579e-06	0.520761	0.512	0.418	0.0608313	N_SC4	COPE
LAP3	2.14415e-06	0.602513	0.265	0.161	0.0640693	N_SC4	LAP3
ARPC4	2.25895e-06	0.593615	0.33	0.227	0.0674996	N_SC4	ARPC4
KLRB12	3.06221e-06	0.458839	0.674	0.554	0.0915018	N_SC4	KLRB1
DCTN3	3.58786e-06	0.466473	0.326	0.219	0.107209	N_SC4	DCTN3
LCP1	3.73814e-06	0.54485	0.707	0.673	0.111699	N_SC4	LCP1
KIAA1551	3.91413e-06	0.559554	0.381	0.274	0.116958	N_SC4	KIAA1551
SPN	4.01353e-06	0.706558	0.265	0.167	0.119928	N_SC4	SPN
LYAR	4.33244e-06	0.526412	0.279	0.173	0.129458	N_SC4	LYAR
TAPBP	4.49019e-06	0.434016	0.549	0.454	0.134172	N_SC4	TAPBP
SH3BGRL	4.59058e-06	0.509729	0.428	0.319	0.137171	N_SC4	SH3BGRL
TCF25	5.92347e-06	0.569052	0.577	0.51	0.176999	N_SC4	TCF25
SLAMF71	6.81583e-06	0.549248	0.381	0.265	0.203664	N_SC4	SLAMF7
IFI27	7.7635e-06	0.63087	0.386	0.269	0.231981	N_SC4	IFI27
ATP5MPL	8.08564e-06	0.582378	0.442	0.351	0.241607	N_SC4	ATP5MPL
LYN	8.56394e-06	0.536248	0.265	0.168	0.255899	N_SC4	LYN
ARPC5L	9.31143e-06	0.522475	0.484	0.396	0.278235	N_SC4	ARPC5L
ATP5IF11	9.49816e-06	0.578096	0.442	0.354	0.283814	N_SC4	ATP5IF1
CIB1	1.24635e-05	0.554174	0.451	0.364	0.37242	N_SC4	CIB1
FLNA	1.59664e-05	0.418966	0.577	0.496	0.477091	N_SC4	FLNA
PSME2	1.61338e-05	0.487118	0.642	0.576	0.482094	N_SC4	PSME2
ARHGDIB1	1.7936e-05	0.270687	0.665	0.557	0.535945	N_SC4	ARHGDIB
CTSS	1.84363e-05	0.519244	0.405	0.305	0.550895	N_SC4	CTSS
ATP5ME	2.11782e-05	0.507295	0.498	0.414	0.632825	N_SC4	ATP5ME
TAP1	2.25465e-05	0.514883	0.47	0.389	0.673713	N_SC4	TAP1
CDKN2D	2.33727e-05	0.495044	0.46	0.363	0.6984	N_SC4	CDKN2D
PSMB3	2.40099e-05	0.469813	0.395	0.308	0.717441	N_SC4	PSMB3
PPIB1	3.13078e-05	0.316181	0.707	0.62	0.935508	N_SC4	PPIB
N4BP2L2	3.61541e-05	0.406782	0.586	0.518	1	N_SC4	N4BP2L2
COPS9	3.84274e-05	0.543724	0.377	0.298	1	N_SC4	COPS9
CTSD1	3.8571e-05	0.544243	0.381	0.288	1	N_SC4	CTSD
CAPZB	3.92187e-05	0.522178	0.381	0.294	1	N_SC4	CAPZB
MED10	4.07846e-05	0.500181	0.395	0.305	1	N_SC4	MED10
NUB11	4.11537e-05	0.491189	0.414	0.336	1	N_SC4	NUB1
NKTR	4.19267e-05	0.496854	0.474	0.399	1	N_SC4	NKTR
XRN1	4.26725e-05	0.449169	0.391	0.299	1	N_SC4	XRN1
GBP4	4.31697e-05	0.557174	0.279	0.188	1	N_SC4	GBP4
TRAPPC10	4.3336e-05	0.479107	0.335	0.244	1	N_SC4	TRAPPC10
LAMTOR4	4.55464e-05	0.470455	0.423	0.342	1	N_SC4	LAMTOR4
IFI441	4.62835e-05	0.585691	0.451	0.372	1	N_SC4	IFI44
BAX	4.66287e-05	0.548847	0.349	0.261	1	N_SC4	BAX
NDUFB2	5.42097e-05	0.477352	0.47	0.42	1	N_SC4	NDUFB2
S100A61	5.42402e-05	0.302575	0.888	0.842	1	N_SC4	S100A6
SH3KBP1	5.92834e-05	0.578704	0.307	0.22	1	N_SC4	SH3KBP1
SLFN51	6.11617e-05	0.467088	0.474	0.385	1	N_SC4	SLFN5
LAPTM52	6.25454e-05	0.484308	0.484	0.392	1	N_SC4	LAPTM5
MLLT6	6.27844e-05	0.520772	0.284	0.194	1	N_SC4	MLLT6
ALOX5AP	6.75733e-05	0.743235	0.442	0.37	1	N_SC4	ALOX5AP
PIP4K2A	7.14677e-05	0.46185	0.372	0.28	1	N_SC4	PIP4K2A
KPNB1	7.54381e-05	0.488889	0.316	0.224	1	N_SC4	KPNB1
BIN2	8.20031e-05	0.477295	0.405	0.317	1	N_SC4	BIN2
ADAM10	8.33652e-05	0.478898	0.307	0.217	1	N_SC4	ADAM10
MYO1G	8.85171e-05	0.504225	0.26	0.175	1	N_SC4	MYO1G
TMCO1	9.20039e-05	0.522633	0.279	0.193	1	N_SC4	TMCO1
TRBC1	9.83714e-05	0.49878	0.507	0.432	1	N_SC4	TRBC1
CD531	9.84085e-05	0.53567	0.553	0.517	1	N_SC4	CD53
ISG15	0.000104576	0.513452	0.879	0.87	1	N_SC4	ISG15
IRF11	0.000106547	0.399538	0.595	0.511	1	N_SC4	IRF1
CAP1	0.000112232	0.530917	0.437	0.374	1	N_SC4	CAP1
ATP5MC2	0.000119598	0.315049	0.684	0.652	1	N_SC4	ATP5MC2
WIPF11	0.000121397	0.342446	0.595	0.521	1	N_SC4	WIPF1
BRD71	0.000126997	0.483898	0.326	0.24	1	N_SC4	BRD7
TAOK3	0.000144184	0.471662	0.367	0.288	1	N_SC4	TAOK3
TMED91	0.000146474	0.547657	0.372	0.301	1	N_SC4	TMED9
UQCR10	0.000146554	0.565541	0.451	0.391	1	N_SC4	UQCR10
LMAN2	0.000149392	0.463416	0.363	0.285	1	N_SC4	LMAN2
UHMK1	0.000208515	0.419516	0.279	0.195	1	N_SC4	UHMK1
TMEM258	0.000231928	0.435088	0.502	0.468	1	N_SC4	TMEM258
ELOB	0.000263832	0.427107	0.6	0.564	1	N_SC4	ELOB
ANXA21	0.000269477	0.429831	0.391	0.313	1	N_SC4	ANXA2
TBCB	0.000287977	0.454244	0.26	0.181	1	N_SC4	TBCB
SETX	0.000295508	0.443787	0.33	0.249	1	N_SC4	SETX
SP1001	0.000298694	0.465349	0.54	0.487	1	N_SC4	SP100
CLIC11	0.000305251	0.404815	0.809	0.823	1	N_SC4	CLIC1
TGOLN2	0.000319049	0.391152	0.363	0.282	1	N_SC4	TGOLN2
CLTA	0.000331673	0.45716	0.395	0.325	1	N_SC4	CLTA
SSR4	0.000355841	0.283383	0.707	0.69	1	N_SC4	SSR4
JPT1	0.000370136	0.384824	0.326	0.246	1	N_SC4	JPT1
NDUFC2	0.000396789	0.358752	0.321	0.239	1	N_SC4	NDUFC2
GSTP11	0.000412597	0.325879	0.577	0.505	1	N_SC4	GSTP1
RPS19BP1	0.000445893	0.454998	0.386	0.322	1	N_SC4	RPS19BP1
LBR	0.000453528	0.393675	0.265	0.185	1	N_SC4	LBR
AKNA1	0.000464906	0.402943	0.498	0.431	1	N_SC4	AKNA
ARHGAP30	0.000624799	0.413612	0.298	0.225	1	N_SC4	ARHGAP30
DGKZ1	0.000639699	0.408211	0.353	0.277	1	N_SC4	DGKZ
OPTN1	0.000651532	0.452095	0.484	0.451	1	N_SC4	OPTN
SEM1	0.0006594	0.377172	0.405	0.334	1	N_SC4	SEM1
PDIA61	0.000659564	0.401412	0.423	0.355	1	N_SC4	PDIA6
SH2D1B1	0.000679283	0.469899	0.326	0.254	1	N_SC4	SH2D1B
CHD9	0.000685293	0.375223	0.265	0.187	1	N_SC4	CHD9
ANAPC11	0.000698768	0.496425	0.288	0.217	1	N_SC4	ANAPC11
RASA2	0.000737681	0.462436	0.307	0.232	1	N_SC4	RASA2
ARPC3	0.000783152	0.368212	0.73	0.723	1	N_SC4	ARPC3
RAB27A	0.000800956	0.334855	0.34	0.264	1	N_SC4	RAB27A
YWHAB	0.000823732	0.300844	0.647	0.63	1	N_SC4	YWHAB
COX6C	0.000825965	0.462526	0.558	0.535	1	N_SC4	COX6C
AP2S1	0.000832481	0.414587	0.265	0.199	1	N_SC4	AP2S1
WNK1	0.000851153	0.456332	0.274	0.206	1	N_SC4	WNK1
MAT2B	0.000870455	0.437898	0.251	0.184	1	N_SC4	MAT2B
TNFRSF1B1	0.000893248	0.42323	0.479	0.425	1	N_SC4	TNFRSF1B
LMO41	0.000935188	0.316205	0.349	0.272	1	N_SC4	LMO4
AAK11	0.000978994	0.383898	0.447	0.387	1	N_SC4	AAK1
CCDC85B	0.00101245	0.370671	0.54	0.495	1	N_SC4	CCDC85B
DERL1	0.00116033	0.387139	0.27	0.2	1	N_SC4	DERL1
LNPEP	0.00116326	0.433894	0.335	0.272	1	N_SC4	LNPEP
APBB1IP	0.00117781	0.389911	0.288	0.216	1	N_SC4	APBB1IP
TAF10	0.00118769	0.35574	0.433	0.376	1	N_SC4	TAF10
EID1	0.00128041	0.343441	0.405	0.338	1	N_SC4	EID1
WASF2	0.00128629	0.461465	0.349	0.281	1	N_SC4	WASF2
EIF3K	0.00129845	0.329105	0.633	0.612	1	N_SC4	EIF3K
MT-ND31	0.00141238	0.396652	0.874	0.876	1	N_SC4	MT-ND3
PYURF	0.00146206	0.3491	0.27	0.199	1	N_SC4	PYURF
PPP2R5A	0.00164696	0.415189	0.33	0.263	1	N_SC4	PPP2R5A
TECR1	0.00170061	0.375753	0.302	0.235	1	N_SC4	TECR
IQGAP11	0.00170773	0.412893	0.507	0.482	1	N_SC4	IQGAP1
PRELID1	0.00171727	0.487104	0.479	0.447	1	N_SC4	PRELID1
SRSF51	0.00173742	0.269331	0.651	0.625	1	N_SC4	SRSF5
LSM3	0.00176217	0.416519	0.284	0.216	1	N_SC4	LSM3
SKAP1	0.0019647	0.350591	0.284	0.217	1	N_SC4	SKAP1
PSMA4	0.00214984	0.491699	0.367	0.314	1	N_SC4	PSMA4
BANF1	0.00230718	0.424138	0.298	0.24	1	N_SC4	BANF1
MYDGF1	0.00234552	0.419764	0.349	0.291	1	N_SC4	MYDGF
RBX1	0.00243319	0.433294	0.451	0.411	1	N_SC4	RBX1
POMP1	0.00246548	0.398252	0.549	0.524	1	N_SC4	POMP
SEC11C1	0.00258188	0.348967	0.33	0.265	1	N_SC4	SEC11C
ANKRD44	0.00259942	0.357961	0.26	0.193	1	N_SC4	ANKRD44
RAB291	0.00259944	0.431359	0.265	0.205	1	N_SC4	RAB29
ICAM31	0.00277979	0.35164	0.358	0.298	1	N_SC4	ICAM3
VAMP2	0.00295133	0.458882	0.498	0.471	1	N_SC4	VAMP2
PRDX5	0.00301849	0.463533	0.414	0.388	1	N_SC4	PRDX5
2022-09-07	0.00308405	0.332004	0.656	0.619	1	N_SC4	2022-09-07
NDUFA3	0.00308573	0.419673	0.312	0.251	1	N_SC4	NDUFA3
IQGAP2	0.00329748	0.305959	0.423	0.357	1	N_SC4	IQGAP2
CCDC12	0.00346294	0.298024	0.284	0.219	1	N_SC4	CCDC12
LGALS11	0.00346876	0.265174	0.809	0.801	1	N_SC4	LGALS1
PARK71	0.0035572	0.251927	0.595	0.538	1	N_SC4	PARK7
PSMA5	0.00360311	0.351308	0.428	0.389	1	N_SC4	PSMA5
SSNA1	0.00363184	0.405771	0.279	0.221	1	N_SC4	SSNA1
MBNL1	0.00399407	0.298215	0.586	0.55	1	N_SC4	MBNL1
N4BP1	0.0043297	0.333273	0.344	0.289	1	N_SC4	N4BP1
RPS27L1	0.00452733	0.383901	0.516	0.486	1	N_SC4	RPS27L
ARID5B	0.00453806	0.323902	0.298	0.228	1	N_SC4	ARID5B
DBI	0.00472001	0.406765	0.549	0.532	1	N_SC4	DBI
STK10	0.00480863	0.40501	0.26	0.201	1	N_SC4	STK10
AP2M1	0.00553198	0.325178	0.293	0.236	1	N_SC4	AP2M1
CALM3	0.00573174	0.464593	0.34	0.29	1	N_SC4	CALM3
TRIM38	0.00574431	0.328406	0.274	0.215	1	N_SC4	TRIM38
SPCS31	0.00601594	0.310899	0.395	0.354	1	N_SC4	SPCS3
UQCR11	0.00628512	0.4727	0.386	0.348	1	N_SC4	UQCR11
MAF1	0.00653682	0.337683	0.26	0.203	1	N_SC4	MAF1
TMBIM4	0.007384	0.382724	0.251	0.193	1	N_SC4	TMBIM4
RBM31	0.00750793	0.342391	0.512	0.497	1	N_SC4	RBM3
COX8A	0.00816441	0.419023	0.484	0.462	1	N_SC4	COX8A
KRTCAP2	0.0085319	0.372939	0.279	0.225	1	N_SC4	KRTCAP2
PSMB21	0.00855523	0.339289	0.298	0.249	1	N_SC4	PSMB2
DYNLT11	0.00856678	0.339625	0.34	0.29	1	N_SC4	DYNLT1
NSD1	0.00875961	0.374085	0.251	0.196	1	N_SC4	NSD1
PHF11	0.00908648	0.382782	0.27	0.218	1	N_SC4	PHF11
PDIA31	0.0093906	0.392548	0.553	0.571	1	N_SC4	PDIA3
ATP5MF	0.00944099	0.438265	0.405	0.372	1	N_SC4	ATP5MF
SNRPB2	0.00979473	0.307272	0.372	0.328	1	N_SC4	SNRPB2
