# Supplementary material for: Single-cell sequencing shows cellular heterogeneity of cutaneous lesions in lupus erythematosus
Source: Nat Commun. 2022 Dec 5;13:7489. doi: 10.1038/s41467-022-35209-1 (PMC9722937; doi:10.1038/s41467-022-35209-1)
Supplement: Supplementary file 16 — Supplementary Data 13 [file 41467_2022_35209_MOESM16_ESM.xlsx]

## Sheet: Sheet1
Supplementary Data13. Ligand-Receptors expressed in epidermal cells of HC, DLE and SLE with the cutoff by P value ＜ 0.05. The p values were calculated using one-side permutation test
HC							DLE							SLE
Pairs	celltype	mean_expression	pval	cell1	cell2	sample	Pairs	celltype	mean_expression	pval	cell1	cell2	sample	Pairs	celltype	mean_expression	pval	cell1	cell2	sample
CCL20_CXCR3	Keratinocytes|NK	0.696	0	Keratinocytes	NK	HC	CCL20_CXCR3	Keratinocytes|NK	5.43	0	Keratinocytes	NK	DLE	CCL20_CXCR3	Keratinocytes|NK	6.747	0	Keratinocytes	NK	SLE
TNFSF4_TNFRSF4	NK|Macro/DC	0.308	0	NK	Macro/DC	HC	TNFSF4_TNFRSF4	NK|Macro/DC	2.204	0	NK	Macro/DC	DLE	TNFSF4_TNFRSF4	NK|Macro/DC	0.806	0	NK	Macro/DC	SLE
SPN_ICAM1	NK|Macro/DC	0.176	0.004	NK	Macro/DC	HC	SPN_ICAM1	NK|Macro/DC	1.098	0	NK	Macro/DC	DLE	SPN_ICAM1	NK|Macro/DC	0.779	0	NK	Macro/DC	SLE
TNFSF9_TNFRSF9	Macro/DC|T	0.253	0	Macro/DC	T	HC	TNFSF9_TNFRSF9	Macro/DC|T	1.404	0	Macro/DC	T	DLE	TNFSF9_TNFRSF9	Macro/DC|T	1.449	0	Macro/DC	T	SLE
FAM3C_HLA-C	NK|Macro/DC	2.082	0	NK	Macro/DC	HC	FAM3C_HLA-C	NK|Macro/DC	10.322	0	NK	Macro/DC	DLE	FAM3C_HLA-C	NK|Macro/DC	6.467	0	NK	Macro/DC	SLE
FAM3C_HLA-C	Melanocytes|Macro/DC	2.215	0	Melanocytes	Macro/DC	HC	FAM3C_HLA-C	Melanocytes|Macro/DC	10.429	0	Melanocytes	Macro/DC	DLE	FAM3C_HLA-C	Melanocytes|Macro/DC	6.46	0	Melanocytes	Macro/DC	SLE
FAM3C_HLA-C	Keratinocytes|Macro/DC	2.216	0	Keratinocytes	Macro/DC	HC	FAM3C_HLA-C	Keratinocytes|Macro/DC	10.384	0	Keratinocytes	Macro/DC	DLE	FAM3C_HLA-C	Keratinocytes|Macro/DC	6.485	0	Keratinocytes	Macro/DC	SLE
FAM3C_CLEC2D	Macro/DC|T	0.693	0	Macro/DC	T	HC	FAM3C_CLEC2D	Macro/DC|T	2.807	0	Macro/DC	T	DLE	FAM3C_CLEC2D	Macro/DC|T	1.312	0	Macro/DC	T	SLE
LTB_LTBR	Macro/DC|Melanocytes	0.348	0	Macro/DC	Melanocytes	HC	LTB_LTBR	Macro/DC|Melanocytes	1.405	0	Macro/DC	Melanocytes	DLE	LTB_LTBR	Macro/DC|Melanocytes	0.886	0	Macro/DC	Melanocytes	SLE
FAM3C_CLEC2D	Keratinocytes|T	0.684	0	Keratinocytes	T	HC	FAM3C_CLEC2D	Keratinocytes|T	2.689	0	Keratinocytes	T	DLE	FAM3C_CLEC2D	Keratinocytes|T	1.439	0	Keratinocytes	T	SLE
FAM3C_HLA-C	Melanocytes|Keratinocytes	1.847	0	Melanocytes	Keratinocytes	HC	FAM3C_HLA-C	Melanocytes|Keratinocytes	7.193	0	Melanocytes	Keratinocytes	DLE	FAM3C_HLA-C	Melanocytes|Keratinocytes	4.604	0	Melanocytes	Keratinocytes	SLE
LGALS9_SLC1A5	Macro/DC|T	0.236	0	Macro/DC	T	HC	LGALS9_SLC1A5	Macro/DC|T	0.9	0	Macro/DC	T	DLE	LGALS9_SLC1A5	Macro/DC|T	0.812	0	Macro/DC	T	SLE
SEMA3F_NRP2	Keratinocytes|Macro/DC	0.3	0	Keratinocytes	Macro/DC	HC	SEMA3F_NRP2	Keratinocytes|Macro/DC	1.132	0	Keratinocytes	Macro/DC	DLE	SEMA3F_NRP2	Keratinocytes|Macro/DC	0.593	0	Keratinocytes	Macro/DC	SLE
LGALS9_DAG1	Macro/DC|Keratinocytes	0.251	0	Macro/DC	Keratinocytes	HC	LGALS9_DAG1	Macro/DC|Keratinocytes	0.94	0	Macro/DC	Keratinocytes	DLE	LGALS9_DAG1	Macro/DC|Keratinocytes	0.805	0	Macro/DC	Keratinocytes	SLE
LGALS9_PTPRK	Macro/DC|Keratinocytes	0.272	0	Macro/DC	Keratinocytes	HC	LGALS9_PTPRK	Macro/DC|Keratinocytes	1.002	0	Macro/DC	Keratinocytes	DLE	LGALS9_PTPRK	Macro/DC|Keratinocytes	0.924	0	Macro/DC	Keratinocytes	SLE
TNFSF9_TNFRSF9	Keratinocytes|T	0.28	0	Keratinocytes	T	HC	TNFSF9_TNFRSF9	Keratinocytes|T	1.024	0	Keratinocytes	T	DLE	TNFSF9_TNFRSF9	Keratinocytes|T	0.909	0	Keratinocytes	T	SLE
SEMA3C_NRP2	Keratinocytes|Macro/DC	0.364	0	Keratinocytes	Macro/DC	HC	SEMA3C_NRP2	Keratinocytes|Macro/DC	1.313	0	Keratinocytes	Macro/DC	DLE	SEMA3C_NRP2	Keratinocytes|Macro/DC	0.689	0	Keratinocytes	Macro/DC	SLE
LGALS9_MRC2	Macro/DC|Keratinocytes	0.243	0	Macro/DC	Keratinocytes	HC	LGALS9_MRC2	Macro/DC|Keratinocytes	0.875	0	Macro/DC	Keratinocytes	DLE	LGALS9_MRC2	Macro/DC|Keratinocytes	0.773	0	Macro/DC	Keratinocytes	SLE
CD40LG_CD40	T|Macro/DC	0.902	0	T	Macro/DC	HC	CD40LG_CD40	T|Macro/DC	3.236	0	T	Macro/DC	DLE	CD40LG_CD40	T|Macro/DC	2.253	0	T	Macro/DC	SLE
LGALS9_CD47	Macro/DC|Melanocytes	0.417	0	Macro/DC	Melanocytes	HC	LGALS9_CD47	Macro/DC|Melanocytes	1.455	0	Macro/DC	Melanocytes	DLE	LGALS9_CD47	Macro/DC|Melanocytes	1.14	0	Macro/DC	Melanocytes	SLE
LGALS9_SLC1A5	Macro/DC|NK	0.287	0	Macro/DC	NK	HC	LGALS9_SLC1A5	Macro/DC|NK	0.971	0	Macro/DC	NK	DLE	LGALS9_SLC1A5	Macro/DC|NK	0.83	0	Macro/DC	NK	SLE
HEBP1_FPR3	Melanocytes|Macro/DC	0.401	0	Melanocytes	Macro/DC	HC	HEBP1_FPR3	Melanocytes|Macro/DC	1.354	0	Melanocytes	Macro/DC	DLE	HEBP1_FPR3	Melanocytes|Macro/DC	0.755	0	Melanocytes	Macro/DC	SLE
LTB_LTBR	Macro/DC|Keratinocytes	0.425	0	Macro/DC	Keratinocytes	HC	LTB_LTBR	Macro/DC|Keratinocytes	1.424	0	Macro/DC	Keratinocytes	DLE	LTB_LTBR	Macro/DC|Keratinocytes	0.949	0	Macro/DC	Keratinocytes	SLE
LGALS9_CD47	Macro/DC|Keratinocytes	0.447	0	Macro/DC	Keratinocytes	HC	LGALS9_CD47	Macro/DC|Keratinocytes	1.49	0	Macro/DC	Keratinocytes	DLE	LGALS9_CD47	Macro/DC|Keratinocytes	1.322	0	Macro/DC	Keratinocytes	SLE
CD58_CD2	Keratinocytes|T	0.429	0	Keratinocytes	T	HC	CD58_CD2	Keratinocytes|T	1.428	0	Keratinocytes	T	DLE	CD58_CD2	Keratinocytes|T	0.92	0	Keratinocytes	T	SLE
IL1B_ADRB2	Macro/DC|Keratinocytes	2.367	0	Macro/DC	Keratinocytes	HC	IL1B_ADRB2	Macro/DC|Keratinocytes	7.671	0	Macro/DC	Keratinocytes	DLE	IL1B_ADRB2	Macro/DC|Keratinocytes	5.547	0	Macro/DC	Keratinocytes	SLE
ICOSLG_ICOS	Macro/DC|T	0.272	0	Macro/DC	T	HC	ICOSLG_ICOS	Macro/DC|T	0.873	0	Macro/DC	T	DLE	ICOSLG_ICOS	Macro/DC|T	0.812	0	Macro/DC	T	SLE
TNF_ICOS	Macro/DC|T	0.445	0	Macro/DC	T	HC	TNF_ICOS	Macro/DC|T	1.427	0	Macro/DC	T	DLE	TNF_ICOS	Macro/DC|T	1.491	0	Macro/DC	T	SLE
FASLG_FAS	NK|Macro/DC	0.198	0	NK	Macro/DC	HC	FASLG_FAS	NK|Macro/DC	0.602	0	NK	Macro/DC	DLE	FASLG_FAS	NK|Macro/DC	0.336	0	NK	Macro/DC	SLE
TNFSF9_TNFRSF9	Macro/DC|NK	0.391	0	Macro/DC	NK	HC	TNFSF9_TNFRSF9	Macro/DC|NK	1.182	0	Macro/DC	NK	DLE	TNFSF9_TNFRSF9	Macro/DC|NK	1.211	0	Macro/DC	NK	SLE
TNF_FAS	Macro/DC|T	0.323	0	Macro/DC	T	HC	TNF_FAS	Macro/DC|T	0.956	0	Macro/DC	T	DLE	TNF_FAS	Macro/DC|T	0.957	0	Macro/DC	T	SLE
TNFSF10_TNFRSF10B	Keratinocytes|Macro/DC	0.382	0	Keratinocytes	Macro/DC	HC	TNFSF10_TNFRSF10B	Keratinocytes|Macro/DC	1.112	0	Keratinocytes	Macro/DC	DLE	TNFSF10_TNFRSF10B	Keratinocytes|Macro/DC	1.047	0	Keratinocytes	Macro/DC	SLE
CD58_CD2	Keratinocytes|NK	0.307	0	Keratinocytes	NK	HC	CD58_CD2	Keratinocytes|NK	0.875	0	Keratinocytes	NK	DLE	CD58_CD2	Keratinocytes|NK	0.582	0	Keratinocytes	NK	SLE
HLA-E_KLRC1	Keratinocytes|NK	2.033	0	Keratinocytes	NK	HC	HLA-E_KLRC1	Keratinocytes|NK	5.682	0	Keratinocytes	NK	DLE	HLA-E_KLRC1	Keratinocytes|NK	5.134	0	Keratinocytes	NK	SLE
LGALS9_MET	Macro/DC|Keratinocytes	0.318	0	Macro/DC	Keratinocytes	HC	LGALS9_MET	Macro/DC|Keratinocytes	0.873	0	Macro/DC	Keratinocytes	DLE	LGALS9_MET	Macro/DC|Keratinocytes	0.795	0	Macro/DC	Keratinocytes	SLE
TNF_TNFRSF1A	Macro/DC|Melanocytes	0.38	0.004	Macro/DC	Melanocytes	HC	TNF_TNFRSF1A	Macro/DC|Melanocytes	1.023	0	Macro/DC	Melanocytes	DLE	TNF_TNFRSF1A	Macro/DC|Melanocytes	0.915	0	Macro/DC	Melanocytes	SLE
LGALS9_SLC1A5	Macro/DC|Keratinocytes	0.363	0	Macro/DC	Keratinocytes	HC	LGALS9_SLC1A5	Macro/DC|Keratinocytes	0.972	0	Macro/DC	Keratinocytes	DLE	LGALS9_SLC1A5	Macro/DC|Keratinocytes	0.835	0	Macro/DC	Keratinocytes	SLE
TNF_DAG1	Macro/DC|Keratinocytes	0.322	0	Macro/DC	Keratinocytes	HC	TNF_DAG1	Macro/DC|Keratinocytes	0.841	0	Macro/DC	Keratinocytes	DLE	TNF_DAG1	Macro/DC|Keratinocytes	0.874	0	Macro/DC	Keratinocytes	SLE
SEMA3C_NRP2	Melanocytes|Macro/DC	0.782	0	Melanocytes	Macro/DC	HC	SEMA3C_NRP2	Melanocytes|Macro/DC	2.005	0	Melanocytes	Macro/DC	DLE	SEMA3C_NRP2	Melanocytes|Macro/DC	1.295	0	Melanocytes	Macro/DC	SLE
GRN_TNFRSF1A	Macro/DC|Melanocytes	0.7	0	Macro/DC	Melanocytes	HC	GRN_TNFRSF1A	Macro/DC|Melanocytes	1.79	0	Macro/DC	Melanocytes	DLE	GRN_TNFRSF1A	Macro/DC|Melanocytes	1.279	0	Macro/DC	Melanocytes	SLE
TNFSF14_TNFRSF14	T|Macro/DC	0.27	0	T	Macro/DC	HC	TNFSF14_TNFRSF14	T|Macro/DC	0.677	0	T	Macro/DC	DLE	TNFSF14_TNFRSF14	T|Macro/DC	0.47	0	T	Macro/DC	SLE
TNF_RIPK1	Macro/DC|Melanocytes	0.319	0	Macro/DC	Melanocytes	HC	TNF_RIPK1	Macro/DC|Melanocytes	0.798	0	Macro/DC	Melanocytes	DLE	TNF_RIPK1	Macro/DC|Melanocytes	0.858	0	Macro/DC	Melanocytes	SLE
TNF_VSIR	Macro/DC|T	0.322	0	Macro/DC	T	HC	TNF_VSIR	Macro/DC|T	0.8	0	Macro/DC	T	DLE	TNF_VSIR	Macro/DC|T	0.894	0	Macro/DC	T	SLE
TNF_VSIR	Macro/DC|NK	0.337	0	Macro/DC	NK	HC	TNF_VSIR	Macro/DC|NK	0.833	0	Macro/DC	NK	DLE	TNF_VSIR	Macro/DC|NK	0.968	0	Macro/DC	NK	SLE
TNFSF14_TNFRSF14	NK|Macro/DC	0.428	0	NK	Macro/DC	HC	TNFSF14_TNFRSF14	NK|Macro/DC	1.044	0	NK	Macro/DC	DLE	TNFSF14_TNFRSF14	NK|Macro/DC	1.012	0	NK	Macro/DC	SLE
HEBP1_FPR3	Keratinocytes|Macro/DC	0.386	0	Keratinocytes	Macro/DC	HC	HEBP1_FPR3	Keratinocytes|Macro/DC	0.931	0	Keratinocytes	Macro/DC	DLE	HEBP1_FPR3	Keratinocytes|Macro/DC	0.577	0	Keratinocytes	Macro/DC	SLE
LGALS9_DAG1	Macro/DC|Melanocytes	0.397	0	Macro/DC	Melanocytes	HC	LGALS9_DAG1	Macro/DC|Melanocytes	0.954	0	Macro/DC	Melanocytes	DLE	LGALS9_DAG1	Macro/DC|Melanocytes	0.809	0	Macro/DC	Melanocytes	SLE
TNF_FAS	Macro/DC|Keratinocytes	0.379	0	Macro/DC	Keratinocytes	HC	TNF_FAS	Macro/DC|Keratinocytes	0.905	0	Macro/DC	Keratinocytes	DLE	TNF_FAS	Macro/DC|Keratinocytes	0.941	0	Macro/DC	Keratinocytes	SLE
FAM3C_LAMP1	Macro/DC|Keratinocytes	0.853	0	Macro/DC	Keratinocytes	HC	FAM3C_LAMP1	Macro/DC|Keratinocytes	1.984	0	Macro/DC	Keratinocytes	DLE	FAM3C_LAMP1	Macro/DC|Keratinocytes	1.023	0	Macro/DC	Keratinocytes	SLE
GRN_TNFRSF1B	Macro/DC|T	0.915	0	Macro/DC	T	HC	GRN_TNFRSF1B	Macro/DC|T	2.08	0	Macro/DC	T	DLE	GRN_TNFRSF1B	Macro/DC|T	1.634	0	Macro/DC	T	SLE
TNF_VSIR	Macro/DC|Keratinocytes	0.355	0	Macro/DC	Keratinocytes	HC	TNF_VSIR	Macro/DC|Keratinocytes	0.806	0	Macro/DC	Keratinocytes	DLE	TNF_VSIR	Macro/DC|Keratinocytes	0.897	0	Macro/DC	Keratinocytes	SLE
FAM3C_LAMP1	Melanocytes|Keratinocytes	0.842	0	Melanocytes	Keratinocytes	HC	FAM3C_LAMP1	Melanocytes|Keratinocytes	1.911	0	Melanocytes	Keratinocytes	DLE	FAM3C_LAMP1	Melanocytes|Keratinocytes	1.124	0	Melanocytes	Keratinocytes	SLE
TNF_FAS	Macro/DC|NK	0.349	0	Macro/DC	NK	HC	TNF_FAS	Macro/DC|NK	0.788	0	Macro/DC	NK	DLE	TNF_FAS	Macro/DC|NK	0.879	0	Macro/DC	NK	SLE
TNF_NOTCH1	Macro/DC|Keratinocytes	0.459	0	Macro/DC	Keratinocytes	HC	TNF_NOTCH1	Macro/DC|Keratinocytes	1.036	0	Macro/DC	Keratinocytes	DLE	TNF_NOTCH1	Macro/DC|Keratinocytes	1.016	0	Macro/DC	Keratinocytes	SLE
CD58_CD2	Macro/DC|T	0.99	0	Macro/DC	T	HC	CD58_CD2	Macro/DC|T	2.186	0	Macro/DC	T	DLE	CD58_CD2	Macro/DC|T	1.354	0	Macro/DC	T	SLE
TNF_TNFRSF1B	Macro/DC|T	0.595	0	Macro/DC	T	HC	TNF_TNFRSF1B	Macro/DC|T	1.312	0	Macro/DC	T	DLE	TNF_TNFRSF1B	Macro/DC|T	1.271	0	Macro/DC	T	SLE
GRN_TNFRSF1A	Macro/DC|Keratinocytes	0.905	0	Macro/DC	Keratinocytes	HC	GRN_TNFRSF1A	Macro/DC|Keratinocytes	1.983	0	Macro/DC	Keratinocytes	DLE	GRN_TNFRSF1A	Macro/DC|Keratinocytes	1.463	0	Macro/DC	Keratinocytes	SLE
TNF_NOTCH1	Macro/DC|Melanocytes	0.361	0	Macro/DC	Melanocytes	HC	TNF_NOTCH1	Macro/DC|Melanocytes	0.788	0	Macro/DC	Melanocytes	DLE	TNF_NOTCH1	Macro/DC|Melanocytes	0.863	0	Macro/DC	Melanocytes	SLE
TNF_RIPK1	Macro/DC|Keratinocytes	0.379	0	Macro/DC	Keratinocytes	HC	TNF_RIPK1	Macro/DC|Keratinocytes	0.82	0	Macro/DC	Keratinocytes	DLE	TNF_RIPK1	Macro/DC|Keratinocytes	0.873	0	Macro/DC	Keratinocytes	SLE
HLA-E_KLRK1	Keratinocytes|NK	2.184	0	Keratinocytes	NK	HC	HLA-E_KLRK1	Keratinocytes|NK	4.711	0	Keratinocytes	NK	DLE	HLA-E_KLRK1	Keratinocytes|NK	4.257	0	Keratinocytes	NK	SLE
GRN_TNFRSF1B	Keratinocytes|T	0.625	0	Keratinocytes	T	HC	GRN_TNFRSF1B	Keratinocytes|T	1.337	0	Keratinocytes	T	DLE	GRN_TNFRSF1B	Keratinocytes|T	0.982	0	Keratinocytes	T	SLE
VEGFA_NRP2	Keratinocytes|Macro/DC	0.713	0	Keratinocytes	Macro/DC	HC	VEGFA_NRP2	Keratinocytes|Macro/DC	1.525	0	Keratinocytes	Macro/DC	DLE	VEGFA_NRP2	Keratinocytes|Macro/DC	0.971	0	Keratinocytes	Macro/DC	SLE
CD28_CD86	T|Macro/DC	1.215	0	T	Macro/DC	HC	CD28_CD86	T|Macro/DC	2.586	0	T	Macro/DC	DLE	CD28_CD86	T|Macro/DC	1.068	0	T	Macro/DC	SLE
TNF_CELSR2	Macro/DC|Keratinocytes	0.432	0	Macro/DC	Keratinocytes	HC	TNF_CELSR2	Macro/DC|Keratinocytes	0.919	0	Macro/DC	Keratinocytes	DLE	TNF_CELSR2	Macro/DC|Keratinocytes	0.946	0	Macro/DC	Keratinocytes	SLE
TNF_CELSR2	Macro/DC|Melanocytes	0.385	0	Macro/DC	Melanocytes	HC	TNF_CELSR2	Macro/DC|Melanocytes	0.809	0	Macro/DC	Melanocytes	DLE	TNF_CELSR2	Macro/DC|Melanocytes	0.858	0	Macro/DC	Melanocytes	SLE
PROS1_AXL	Keratinocytes|Macro/DC	0.374	0	Keratinocytes	Macro/DC	HC	PROS1_AXL	Keratinocytes|Macro/DC	0.784	0	Keratinocytes	Macro/DC	DLE	PROS1_AXL	Keratinocytes|Macro/DC	0.627	0	Keratinocytes	Macro/DC	SLE
MIF_TNFRSF14	Keratinocytes|Macro/DC	2.448	0	Keratinocytes	Macro/DC	HC	MIF_TNFRSF14	Keratinocytes|Macro/DC	5.117	0	Keratinocytes	Macro/DC	DLE	MIF_TNFRSF14	Keratinocytes|Macro/DC	4.113	0	Keratinocytes	Macro/DC	SLE
TNF_TNFRSF1A	Macro/DC|Keratinocytes	0.585	0	Macro/DC	Keratinocytes	HC	TNF_TNFRSF1A	Macro/DC|Keratinocytes	1.216	0	Macro/DC	Keratinocytes	DLE	TNF_TNFRSF1A	Macro/DC|Keratinocytes	1.1	0	Macro/DC	Keratinocytes	SLE
GRN_EGFR	Macro/DC|Keratinocytes	1.018	0	Macro/DC	Keratinocytes	HC	GRN_EGFR	Macro/DC|Keratinocytes	2.053	0	Macro/DC	Keratinocytes	DLE	GRN_EGFR	Macro/DC|Keratinocytes	1.521	0	Macro/DC	Keratinocytes	SLE
TNF_VSIR	T|Macro/DC	0.235	0	T	Macro/DC	HC	TNF_VSIR	T|Macro/DC	0.469	0	T	Macro/DC	DLE	TNF_VSIR	T|Macro/DC	0.425	0	T	Macro/DC	SLE
MIF_TNFRSF14	Keratinocytes|Melanocytes	2.654	0	Keratinocytes	Melanocytes	HC	MIF_TNFRSF14	Keratinocytes|Melanocytes	5.238	0	Keratinocytes	Melanocytes	DLE	MIF_TNFRSF14	Keratinocytes|Melanocytes	4.23	0	Keratinocytes	Melanocytes	SLE
GAS6_AXL	Keratinocytes|Macro/DC	0.572	0	Keratinocytes	Macro/DC	HC	GAS6_AXL	Keratinocytes|Macro/DC	1.125	0	Keratinocytes	Macro/DC	DLE	GAS6_AXL	Keratinocytes|Macro/DC	0.812	0	Keratinocytes	Macro/DC	SLE
FAM3C_CXADR	Macro/DC|Keratinocytes	0.856	0	Macro/DC	Keratinocytes	HC	FAM3C_CXADR	Macro/DC|Keratinocytes	1.681	0	Macro/DC	Keratinocytes	DLE	FAM3C_CXADR	Macro/DC|Keratinocytes	0.922	0	Macro/DC	Keratinocytes	SLE
TNFSF13_FAS	Macro/DC|Keratinocytes	0.201	0	Macro/DC	Keratinocytes	HC	TNFSF13_FAS	Macro/DC|Keratinocytes	0.386	0	Macro/DC	Keratinocytes	DLE	TNFSF13_FAS	Macro/DC|Keratinocytes	0.433	0	Macro/DC	Keratinocytes	SLE
TNFSF9_TNFRSF9	Keratinocytes|NK	0.419	0	Keratinocytes	NK	HC	TNFSF9_TNFRSF9	Keratinocytes|NK	0.803	0	Keratinocytes	NK	DLE	TNFSF9_TNFRSF9	Keratinocytes|NK	0.671	0	Keratinocytes	NK	SLE
GRN_SORT1	Macro/DC|Melanocytes	0.896	0	Macro/DC	Melanocytes	HC	GRN_SORT1	Macro/DC|Melanocytes	1.707	0	Macro/DC	Melanocytes	DLE	GRN_SORT1	Macro/DC|Melanocytes	1.346	0	Macro/DC	Melanocytes	SLE
FASLG_TNFRSF10B	NK|Keratinocytes	0.239	0	NK	Keratinocytes	HC	FASLG_TNFRSF10B	NK|Keratinocytes	0.455	0	NK	Keratinocytes	DLE	FASLG_TNFRSF10B	NK|Keratinocytes	0.394	0	NK	Keratinocytes	SLE
FAM3C_CXADR	Melanocytes|Keratinocytes	0.845	0	Melanocytes	Keratinocytes	HC	FAM3C_CXADR	Melanocytes|Keratinocytes	1.608	0	Melanocytes	Keratinocytes	DLE	FAM3C_CXADR	Melanocytes|Keratinocytes	1.024	0	Melanocytes	Keratinocytes	SLE
CD58_CD2	Macro/DC|NK	0.868	0	Macro/DC	NK	HC	CD58_CD2	Macro/DC|NK	1.633	0	Macro/DC	NK	DLE	CD58_CD2	Macro/DC|NK	1.016	0	Macro/DC	NK	SLE
TIMP1_FGFR2	Macro/DC|Keratinocytes	2.121	0	Macro/DC	Keratinocytes	HC	TIMP1_FGFR2	Macro/DC|Keratinocytes	3.981	0	Macro/DC	Keratinocytes	DLE	TIMP1_FGFR2	Macro/DC|Keratinocytes	2.222	0	Macro/DC	Keratinocytes	SLE
TNF_DAG1	Macro/DC|Melanocytes	0.468	0	Macro/DC	Melanocytes	HC	TNF_DAG1	Macro/DC|Melanocytes	0.856	0	Macro/DC	Melanocytes	DLE	TNF_DAG1	Macro/DC|Melanocytes	0.878	0	Macro/DC	Melanocytes	SLE
TNFSF13_TNFRSF14	Macro/DC|Melanocytes	0.426	0	Macro/DC	Melanocytes	HC	TNFSF13_TNFRSF14	Macro/DC|Melanocytes	0.779	0	Macro/DC	Melanocytes	DLE	TNFSF13_TNFRSF14	Macro/DC|Melanocytes	0.739	0	Macro/DC	Melanocytes	SLE
GRN_TNFRSF1B	Macro/DC|NK	0.977	0	Macro/DC	NK	HC	GRN_TNFRSF1B	Macro/DC|NK	1.776	0	Macro/DC	NK	DLE	GRN_TNFRSF1B	Macro/DC|NK	1.536	0	Macro/DC	NK	SLE
BMP7_SLAMF1	Keratinocytes|T	0.185	0	Keratinocytes	T	HC	BMP7_SLAMF1	Keratinocytes|T	0.334	0	Keratinocytes	T	DLE	BMP7_SLAMF1	Keratinocytes|T	0.225	0	Keratinocytes	T	SLE
TNFSF9_HLA-DPA1	T|Macro/DC	13.485	0	T	Macro/DC	HC	TNFSF9_HLA-DPA1	T|Macro/DC	24.214	0	T	Macro/DC	DLE	TNFSF9_HLA-DPA1	T|Macro/DC	16.531	0	T	Macro/DC	SLE
TNFSF14_LTBR	NK|Macro/DC	0.345	0	NK	Macro/DC	HC	TNFSF14_LTBR	NK|Macro/DC	0.618	0	NK	Macro/DC	DLE	TNFSF14_LTBR	NK|Macro/DC	0.728	0	NK	Macro/DC	SLE
TNFSF9_HLA-DPA1	Keratinocytes|Macro/DC	13.477	0	Keratinocytes	Macro/DC	HC	TNFSF9_HLA-DPA1	Keratinocytes|Macro/DC	24.141	0	Keratinocytes	Macro/DC	DLE	TNFSF9_HLA-DPA1	Keratinocytes|Macro/DC	16.37	0	Keratinocytes	Macro/DC	SLE
TNFSF9_HLA-DPA1	Melanocytes|Macro/DC	13.403	0	Melanocytes	Macro/DC	HC	TNFSF9_HLA-DPA1	Melanocytes|Macro/DC	23.984	0	Melanocytes	Macro/DC	DLE	TNFSF9_HLA-DPA1	Melanocytes|Macro/DC	16.209	0	Melanocytes	Macro/DC	SLE
TNFSF9_HLA-DPA1	NK|Macro/DC	13.598	0	NK	Macro/DC	HC	TNFSF9_HLA-DPA1	NK|Macro/DC	24.1	0	NK	Macro/DC	DLE	TNFSF9_HLA-DPA1	NK|Macro/DC	16.393	0	NK	Macro/DC	SLE
GRN_TNFRSF1B	Keratinocytes|Macro/DC	0.943	0	Keratinocytes	Macro/DC	HC	GRN_TNFRSF1B	Keratinocytes|Macro/DC	1.631	0	Keratinocytes	Macro/DC	DLE	GRN_TNFRSF1B	Keratinocytes|Macro/DC	1.056	0	Keratinocytes	Macro/DC	SLE
TNFSF13_TNFRSF1A	Macro/DC|Keratinocytes	0.407	0	Macro/DC	Keratinocytes	HC	TNFSF13_TNFRSF1A	Macro/DC|Keratinocytes	0.696	0	Macro/DC	Keratinocytes	DLE	TNFSF13_TNFRSF1A	Macro/DC|Keratinocytes	0.592	0	Macro/DC	Keratinocytes	SLE
COPA_EGFR	Melanocytes|Keratinocytes	0.643	0	Melanocytes	Keratinocytes	HC	COPA_EGFR	Melanocytes|Keratinocytes	1.097	0	Melanocytes	Keratinocytes	DLE	COPA_EGFR	Melanocytes|Keratinocytes	0.692	0	Melanocytes	Keratinocytes	SLE
FASLG_FAS	NK|Keratinocytes	0.242	0	NK	Keratinocytes	HC	FASLG_FAS	NK|Keratinocytes	0.41	0	NK	Keratinocytes	DLE	FASLG_FAS	NK|Keratinocytes	0.363	0	NK	Keratinocytes	SLE
TNFSF14_LTBR	NK|Keratinocytes	0.44	0	NK	Keratinocytes	HC	TNFSF14_LTBR	NK|Keratinocytes	0.72	0	NK	Keratinocytes	DLE	TNFSF14_LTBR	NK|Keratinocytes	0.842	0	NK	Keratinocytes	SLE
FASLG_TNFRSF1A	NK|Keratinocytes	0.449	0	NK	Keratinocytes	HC	FASLG_TNFRSF1A	NK|Keratinocytes	0.72	0	NK	Keratinocytes	DLE	FASLG_TNFRSF1A	NK|Keratinocytes	0.522	0	NK	Keratinocytes	SLE
TGFB1_EGFR	Macro/DC|Keratinocytes	0.846	0	Macro/DC	Keratinocytes	HC	TGFB1_EGFR	Macro/DC|Keratinocytes	1.355	0	Macro/DC	Keratinocytes	DLE	TGFB1_EGFR	Macro/DC|Keratinocytes	0.824	0	Macro/DC	Keratinocytes	SLE
MIF_CD74	Keratinocytes|Macro/DC	23.123	0	Keratinocytes	Macro/DC	HC	MIF_CD74	Keratinocytes|Macro/DC	36.944	0	Keratinocytes	Macro/DC	DLE	MIF_CD74	Keratinocytes|Macro/DC	28.399	0	Keratinocytes	Macro/DC	SLE
GRN_SORT1	Keratinocytes|Melanocytes	0.606	0	Keratinocytes	Melanocytes	HC	GRN_SORT1	Keratinocytes|Melanocytes	0.965	0	Keratinocytes	Melanocytes	DLE	GRN_SORT1	Keratinocytes|Melanocytes	0.694	0	Keratinocytes	Melanocytes	SLE
FASLG_TNFRSF10B	NK|Macro/DC	0.28	0	NK	Macro/DC	HC	FASLG_TNFRSF10B	NK|Macro/DC	0.443	0	NK	Macro/DC	DLE	FASLG_TNFRSF10B	NK|Macro/DC	0.42	0	NK	Macro/DC	SLE
GRN_TNFRSF1A	Melanocytes|Keratinocytes	1.007	0	Melanocytes	Keratinocytes	HC	GRN_TNFRSF1A	Melanocytes|Keratinocytes	1.586	0	Melanocytes	Keratinocytes	DLE	GRN_TNFRSF1A	Melanocytes|Keratinocytes	1.255	0	Melanocytes	Keratinocytes	SLE
COPA_CD74	B|Macro/DC	20.894	0	B	Macro/DC	HC	COPA_CD74	B|Macro/DC	32.718	0	B	Macro/DC	DLE	COPA_CD74	B|Macro/DC	24.95	0	B	Macro/DC	SLE
COPA_CD74	Melanocytes|Macro/DC	21.019	0	Melanocytes	Macro/DC	HC	COPA_CD74	Melanocytes|Macro/DC	32.817	0	Melanocytes	Macro/DC	DLE	COPA_CD74	Melanocytes|Macro/DC	24.951	0	Melanocytes	Macro/DC	SLE
APP_CD74	Keratinocytes|Macro/DC	21.127	0	Keratinocytes	Macro/DC	HC	APP_CD74	Keratinocytes|Macro/DC	32.863	0	Keratinocytes	Macro/DC	DLE	APP_CD74	Keratinocytes|Macro/DC	25.043	0	Keratinocytes	Macro/DC	SLE
COPA_CD74	Keratinocytes|Macro/DC	21.02	0	Keratinocytes	Macro/DC	HC	COPA_CD74	Keratinocytes|Macro/DC	32.676	0	Keratinocytes	Macro/DC	DLE	COPA_CD74	Keratinocytes|Macro/DC	24.896	0	Keratinocytes	Macro/DC	SLE
COPA_CD74	T|Macro/DC	20.962	0	T	Macro/DC	HC	COPA_CD74	T|Macro/DC	32.576	0	T	Macro/DC	DLE	COPA_CD74	T|Macro/DC	24.828	0	T	Macro/DC	SLE
COPA_CD74	NK|Macro/DC	21.013	0	NK	Macro/DC	HC	COPA_CD74	NK|Macro/DC	32.633	0	NK	Macro/DC	DLE	COPA_CD74	NK|Macro/DC	24.902	0	NK	Macro/DC	SLE
MIF_CD74	B|Macro/DC	21.528	0	B	Macro/DC	HC	MIF_CD74	B|Macro/DC	33.096	0	B	Macro/DC	DLE	MIF_CD74	B|Macro/DC	25.65	0	B	Macro/DC	SLE
TNF_TNFRSF1B	Macro/DC|NK	0.657	0	Macro/DC	NK	HC	TNF_TNFRSF1B	Macro/DC|NK	1.009	0	Macro/DC	NK	DLE	TNF_TNFRSF1B	Macro/DC|NK	1.172	0	Macro/DC	NK	SLE
CD99_PILRA	Melanocytes|Macro/DC	2.075	0	Melanocytes	Macro/DC	HC	CD99_PILRA	Melanocytes|Macro/DC	3.185	0	Melanocytes	Macro/DC	DLE	CD99_PILRA	Melanocytes|Macro/DC	2.278	0	Melanocytes	Macro/DC	SLE
MIF_CD74	Melanocytes|Macro/DC	23.052	0	Melanocytes	Macro/DC	HC	MIF_CD74	Melanocytes|Macro/DC	35.345	0	Melanocytes	Macro/DC	DLE	MIF_CD74	Melanocytes|Macro/DC	27.584	0	Melanocytes	Macro/DC	SLE
GRN_TNFRSF1A	Melanocytes|Macro/DC	0.896	0	Melanocytes	Macro/DC	HC	GRN_TNFRSF1A	Melanocytes|Macro/DC	1.371	0	Melanocytes	Macro/DC	DLE	GRN_TNFRSF1A	Melanocytes|Macro/DC	1.129	0	Melanocytes	Macro/DC	SLE
APP_CD74	Melanocytes|Macro/DC	21.406	0	Melanocytes	Macro/DC	HC	APP_CD74	Melanocytes|Macro/DC	32.625	0	Melanocytes	Macro/DC	DLE	APP_CD74	Melanocytes|Macro/DC	24.833	0	Melanocytes	Macro/DC	SLE
CSF2_CSF1R	NK|Macro/DC	1.277	0	NK	Macro/DC	HC	CSF2_CSF1R	NK|Macro/DC	1.936	0	NK	Macro/DC	DLE	CSF2_CSF1R	NK|Macro/DC	0.963	0	NK	Macro/DC	SLE
MIF_CD74	T|Macro/DC	21.88	0	T	Macro/DC	HC	MIF_CD74	T|Macro/DC	33.152	0	T	Macro/DC	DLE	MIF_CD74	T|Macro/DC	25.336	0	T	Macro/DC	SLE
NECTIN3_NECTIN2	Melanocytes|Keratinocytes	0.669	0	Melanocytes	Keratinocytes	HC	NECTIN3_NECTIN2	Melanocytes|Keratinocytes	1.006	0	Melanocytes	Keratinocytes	DLE	NECTIN3_NECTIN2	Melanocytes|Keratinocytes	0.823	0	Melanocytes	Keratinocytes	SLE
GRN_TNFRSF1B	Keratinocytes|NK	0.688	0	Keratinocytes	NK	HC	GRN_TNFRSF1B	Keratinocytes|NK	1.034	0	Keratinocytes	NK	DLE	GRN_TNFRSF1B	Keratinocytes|NK	0.884	0	Keratinocytes	NK	SLE
FASLG_TNFRSF1A	NK|Macro/DC	0.337	0.004	NK	Macro/DC	HC	FASLG_TNFRSF1A	NK|Macro/DC	0.506	0	NK	Macro/DC	DLE	FASLG_TNFRSF1A	NK|Macro/DC	0.395	0	NK	Macro/DC	SLE
NECTIN3_NECTIN2	Melanocytes|Macro/DC	0.733	0	Melanocytes	Macro/DC	HC	NECTIN3_NECTIN2	Melanocytes|Macro/DC	1.094	0	Melanocytes	Macro/DC	DLE	NECTIN3_NECTIN2	Melanocytes|Macro/DC	0.725	0	Melanocytes	Macro/DC	SLE
MIF_CD74	NK|Macro/DC	22.405	0	NK	Macro/DC	HC	MIF_CD74	NK|Macro/DC	33.283	0	NK	Macro/DC	DLE	MIF_CD74	NK|Macro/DC	25.752	0	NK	Macro/DC	SLE
MIF_TNFRSF14	Melanocytes|Macro/DC	2.377	0	Melanocytes	Macro/DC	HC	MIF_TNFRSF14	Melanocytes|Macro/DC	3.517	0.008	Melanocytes	Macro/DC	DLE	MIF_TNFRSF14	Melanocytes|Macro/DC	3.298	0	Melanocytes	Macro/DC	SLE
GRN_TNFRSF1B	Melanocytes|Macro/DC	1.336	0	Melanocytes	Macro/DC	HC	GRN_TNFRSF1B	Melanocytes|Macro/DC	1.976	0	Melanocytes	Macro/DC	DLE	GRN_TNFRSF1B	Melanocytes|Macro/DC	1.5	0	Melanocytes	Macro/DC	SLE
GRN_EGFR	Melanocytes|Keratinocytes	1.121	0	Melanocytes	Keratinocytes	HC	GRN_EGFR	Melanocytes|Keratinocytes	1.656	0	Melanocytes	Keratinocytes	DLE	GRN_EGFR	Melanocytes|Keratinocytes	1.313	0	Melanocytes	Keratinocytes	SLE
TIMP1_FGFR2	Melanocytes|Keratinocytes	0.599	0	Melanocytes	Keratinocytes	HC	TIMP1_FGFR2	Melanocytes|Keratinocytes	0.879	0.036	Melanocytes	Keratinocytes	DLE	TIMP1_FGFR2	Melanocytes|Keratinocytes	0.56	0.016	Melanocytes	Keratinocytes	SLE
COPA_EGFR	T|Keratinocytes	0.587	0	T	Keratinocytes	HC	COPA_EGFR	T|Keratinocytes	0.857	0	T	Keratinocytes	DLE	COPA_EGFR	T|Keratinocytes	0.57	0	T	Keratinocytes	SLE
CADM3_NECTIN1	Melanocytes|Keratinocytes	0.805	0	Melanocytes	Keratinocytes	HC	CADM3_NECTIN1	Melanocytes|Keratinocytes	1.167	0	Melanocytes	Keratinocytes	DLE	CADM3_NECTIN1	Melanocytes|Keratinocytes	0.751	0	Melanocytes	Keratinocytes	SLE
COPA_EGFR	NK|Keratinocytes	0.637	0	NK	Keratinocytes	HC	COPA_EGFR	NK|Keratinocytes	0.913	0	NK	Keratinocytes	DLE	COPA_EGFR	NK|Keratinocytes	0.643	0	NK	Keratinocytes	SLE
COPA_EGFR	Macro/DC|Keratinocytes	0.835	0	Macro/DC	Keratinocytes	HC	COPA_EGFR	Macro/DC|Keratinocytes	1.191	0	Macro/DC	Keratinocytes	DLE	COPA_EGFR	Macro/DC|Keratinocytes	0.731	0	Macro/DC	Keratinocytes	SLE
NECTIN3_NECTIN1	Melanocytes|Keratinocytes	0.785	0	Melanocytes	Keratinocytes	HC	NECTIN3_NECTIN1	Melanocytes|Keratinocytes	1.087	0	Melanocytes	Keratinocytes	DLE	NECTIN3_NECTIN1	Melanocytes|Keratinocytes	0.72	0	Melanocytes	Keratinocytes	SLE
TNF_TNFRSF1A	T|Keratinocytes	0.506	0	T	Keratinocytes	HC	TNF_TNFRSF1A	T|Keratinocytes	0.699	0	T	Keratinocytes	DLE	TNF_TNFRSF1A	T|Keratinocytes	0.515	0	T	Keratinocytes	SLE
TNF_NOTCH1	T|Keratinocytes	0.38	0	T	Keratinocytes	HC	TNF_NOTCH1	T|Keratinocytes	0.519	0	T	Keratinocytes	DLE	TNF_NOTCH1	T|Keratinocytes	0.432	0	T	Keratinocytes	SLE
GAS6_AXL	Melanocytes|Macro/DC	1.108	0	Melanocytes	Macro/DC	HC	GAS6_AXL	Melanocytes|Macro/DC	1.511	0	Melanocytes	Macro/DC	DLE	GAS6_AXL	Melanocytes|Macro/DC	1.076	0	Melanocytes	Macro/DC	SLE
MIF_EGFR	Melanocytes|Keratinocytes	2.676	0	Melanocytes	Keratinocytes	HC	MIF_EGFR	Melanocytes|Keratinocytes	3.625	0.008	Melanocytes	Keratinocytes	DLE	MIF_EGFR	Melanocytes|Keratinocytes	3.326	0	Melanocytes	Keratinocytes	SLE
TNF_TNFRSF1B	T|Macro/DC	0.834	0	T	Macro/DC	HC	TNF_TNFRSF1B	T|Macro/DC	1.089	0	T	Macro/DC	DLE	TNF_TNFRSF1B	T|Macro/DC	0.759	0	T	Macro/DC	SLE
VEGFA_FLT1	NK|Macro/DC	0.56	0.016	NK	Macro/DC	HC	VEGFA_FLT1	NK|Macro/DC	0.706	0	NK	Macro/DC	DLE	VEGFA_FLT1	NK|Macro/DC	0.88	0	NK	Macro/DC	SLE
TGFB1_EGFR	T|Keratinocytes	0.857	0	T	Keratinocytes	HC	TGFB1_EGFR	T|Keratinocytes	1.071	0	T	Keratinocytes	DLE	TGFB1_EGFR	T|Keratinocytes	0.739	0	T	Keratinocytes	SLE
TNFSF14_LTBR	T|Keratinocytes	0.282	0	T	Keratinocytes	HC	TNFSF14_LTBR	T|Keratinocytes	0.352	0	T	Keratinocytes	DLE	TNFSF14_LTBR	T|Keratinocytes	0.3	0	T	Keratinocytes	SLE
IL34_CSF1R	Melanocytes|Macro/DC	0.37	0	Melanocytes	Macro/DC	HC	IL34_CSF1R	Melanocytes|Macro/DC	0.461	0	Melanocytes	Macro/DC	DLE	IL34_CSF1R	Melanocytes|Macro/DC	0.373	0	Melanocytes	Macro/DC	SLE
TNFSF12_TNFRSF25	Melanocytes|Keratinocytes	0.367	0	Melanocytes	Keratinocytes	HC	TNFSF12_TNFRSF25	Melanocytes|Keratinocytes	0.437	0	Melanocytes	Keratinocytes	DLE	TNFSF12_TNFRSF25	Melanocytes|Keratinocytes	0.337	0	Melanocytes	Keratinocytes	SLE
COPA_SORT1	Macro/DC|Melanocytes	0.713	0	Macro/DC	Melanocytes	HC	COPA_SORT1	Macro/DC|Melanocytes	0.845	0	Macro/DC	Melanocytes	DLE	COPA_SORT1	Macro/DC|Melanocytes	0.556	0	Macro/DC	Melanocytes	SLE
JAG1_CD46	Keratinocytes|Melanocytes	0.787	0	Keratinocytes	Melanocytes	HC	JAG1_CD46	Keratinocytes|Melanocytes	0.931	0	Keratinocytes	Melanocytes	DLE	JAG1_CD46	Keratinocytes|Melanocytes	0.76	0	Keratinocytes	Melanocytes	SLE
COPA_SORT1	Keratinocytes|Melanocytes	0.522	0	Keratinocytes	Melanocytes	HC	COPA_SORT1	Keratinocytes|Melanocytes	0.61	0	Keratinocytes	Melanocytes	DLE	COPA_SORT1	Keratinocytes|Melanocytes	0.463	0	Keratinocytes	Melanocytes	SLE
LGALS9_CD44	Macro/DC|Keratinocytes	3.308	0	Macro/DC	Keratinocytes	HC	LGALS9_CD44	Macro/DC|Keratinocytes	3.763	0	Macro/DC	Keratinocytes	DLE	LGALS9_CD44	Macro/DC|Keratinocytes	3.24	0	Macro/DC	Keratinocytes	SLE
TNF_CELSR2	T|Keratinocytes	0.354	0	T	Keratinocytes	HC	TNF_CELSR2	T|Keratinocytes	0.402	0	T	Keratinocytes	DLE	TNF_CELSR2	T|Keratinocytes	0.362	0	T	Keratinocytes	SLE
VEGFB_ADRB2	Macro/DC|Keratinocytes	1.097	0	Macro/DC	Keratinocytes	HC	VEGFB_ADRB2	Macro/DC|Keratinocytes	1.243	0	Macro/DC	Keratinocytes	DLE	VEGFB_ADRB2	Macro/DC|Keratinocytes	0.716	0	Macro/DC	Keratinocytes	SLE
SEMA7A_PLXNC1	Macro/DC|Melanocytes	1.218	0	Macro/DC	Melanocytes	HC	SEMA7A_PLXNC1	Macro/DC|Melanocytes	1.338	0	Macro/DC	Melanocytes	DLE	SEMA7A_PLXNC1	Macro/DC|Melanocytes	0.934	0	Macro/DC	Melanocytes	SLE
VEGFB_FLT1	Melanocytes|Macro/DC	0.951	0	Melanocytes	Macro/DC	HC	VEGFB_FLT1	Melanocytes|Macro/DC	1.042	0	Melanocytes	Macro/DC	DLE	VEGFB_FLT1	Melanocytes|Macro/DC	0.793	0	Melanocytes	Macro/DC	SLE
VEGFB_ADRB2	Melanocytes|Keratinocytes	1.486	0	Melanocytes	Keratinocytes	HC	VEGFB_ADRB2	Melanocytes|Keratinocytes	1.609	0	Melanocytes	Keratinocytes	DLE	VEGFB_ADRB2	Melanocytes|Keratinocytes	0.963	0	Melanocytes	Keratinocytes	SLE
VEGFB_FLT1	Keratinocytes|Macro/DC	0.555	0	Keratinocytes	Macro/DC	HC	VEGFB_FLT1	Keratinocytes|Macro/DC	0.598	0	Keratinocytes	Macro/DC	DLE	VEGFB_FLT1	Keratinocytes|Macro/DC	0.491	0	Keratinocytes	Macro/DC	SLE
TNFSF12_TNFRSF12A	Melanocytes|Keratinocytes	1.463	0	Melanocytes	Keratinocytes	HC	TNFSF12_TNFRSF12A	Melanocytes|Keratinocytes	1.485	0	Melanocytes	Keratinocytes	DLE	TNFSF12_TNFRSF12A	Melanocytes|Keratinocytes	0.93	0	Melanocytes	Keratinocytes	SLE
TGFB1_EGFR	NK|Keratinocytes	1.204	0	NK	Keratinocytes	HC	TGFB1_EGFR	NK|Keratinocytes	1.216	0	NK	Keratinocytes	DLE	TGFB1_EGFR	NK|Keratinocytes	0.948	0	NK	Keratinocytes	SLE
VEGFB_ADRB2	B|Keratinocytes	1.077	0	B	Keratinocytes	HC	VEGFB_ADRB2	B|Keratinocytes	1.072	0	B	Keratinocytes	DLE	VEGFB_ADRB2	B|Keratinocytes	0.537	0	B	Keratinocytes	SLE
JAG1_CD46	Keratinocytes|Macro/DC	0.74	0	Keratinocytes	Macro/DC	HC	JAG1_CD46	Keratinocytes|Macro/DC	0.733	0	Keratinocytes	Macro/DC	DLE	JAG1_CD46	Keratinocytes|Macro/DC	0.599	0	Keratinocytes	Macro/DC	SLE
CKLF_LRP6	Macro/DC|Melanocytes	0.601	0	Macro/DC	Melanocytes	HC	CKLF_LRP6	Macro/DC|Melanocytes	0.584	0	Macro/DC	Melanocytes	DLE	CKLF_LRP6	Macro/DC|Melanocytes	0.781	0	Macro/DC	Melanocytes	SLE
JAG1_NOTCH1	Keratinocytes|Melanocytes	0.604	0	Keratinocytes	Melanocytes	HC	JAG1_NOTCH1	Keratinocytes|Melanocytes	0.582	0	Keratinocytes	Melanocytes	DLE	JAG1_NOTCH1	Keratinocytes|Melanocytes	0.459	0	Keratinocytes	Melanocytes	SLE
AREG_ICAM1	Keratinocytes|Macro/DC	4.071	0	Keratinocytes	Macro/DC	HC	AREG_ICAM1	Keratinocytes|Macro/DC	3.854	0	Keratinocytes	Macro/DC	DLE	AREG_ICAM1	Keratinocytes|Macro/DC	1.872	0	Keratinocytes	Macro/DC	SLE
VEGFB_FLT1	B|Macro/DC	0.543	0	B	Macro/DC	HC	VEGFB_FLT1	B|Macro/DC	0.505	0	B	Macro/DC	DLE	VEGFB_FLT1	B|Macro/DC	0.368	0	B	Macro/DC	SLE
VEGFA_FLT1	Keratinocytes|Macro/DC	0.934	0	Keratinocytes	Macro/DC	HC	VEGFA_FLT1	Keratinocytes|Macro/DC	0.817	0	Keratinocytes	Macro/DC	DLE	VEGFA_FLT1	Keratinocytes|Macro/DC	0.812	0	Keratinocytes	Macro/DC	SLE
AREG_ICAM1	Keratinocytes|Melanocytes	4.05	0	Keratinocytes	Melanocytes	HC	AREG_ICAM1	Keratinocytes|Melanocytes	3.502	0	Keratinocytes	Melanocytes	DLE	AREG_ICAM1	Keratinocytes|Melanocytes	1.472	0	Keratinocytes	Melanocytes	SLE
ANXA1_FPR3	Keratinocytes|Macro/DC	10.715	0	Keratinocytes	Macro/DC	HC	ANXA1_FPR3	Keratinocytes|Macro/DC	9.177	0	Keratinocytes	Macro/DC	DLE	ANXA1_FPR3	Keratinocytes|Macro/DC	6.273	0	Keratinocytes	Macro/DC	SLE
LTB_LTBR	T|Keratinocytes	0.835	0	T	Keratinocytes	HC	LTB_LTBR	T|Keratinocytes	0.596	0	T	Keratinocytes	DLE	LTB_LTBR	T|Keratinocytes	0.49	0	T	Keratinocytes	SLE
LTB_LTBR	T|Macro/DC	0.74	0	T	Macro/DC	HC	LTB_LTBR	T|Macro/DC	0.494	0	T	Macro/DC	DLE	LTB_LTBR	T|Macro/DC	0.377	0	T	Macro/DC	SLE
BAG6_NCR3	Keratinocytes|NK	0.536	0	Keratinocytes	NK	HC	BAG6_NCR3	Keratinocytes|NK	0.342	0	Keratinocytes	NK	DLE	BAG6_NCR3	Keratinocytes|NK	0.413	0	Keratinocytes	NK	SLE
LTB_LTBR	NK|Keratinocytes	0.877	0	NK	Keratinocytes	HC	LTB_LTBR	NK|Keratinocytes	0.454	0.044	NK	Keratinocytes	DLE	LTB_LTBR	NK|Keratinocytes	0.482	0	NK	Keratinocytes	SLE
BAG6_NCR3	Macro/DC|NK	0.464	0	Macro/DC	NK	HC	BAG6_NCR3	Macro/DC|NK	0.203	0.036	Macro/DC	NK	DLE	BAG6_NCR3	Macro/DC|NK	0.262	0	Macro/DC	NK	SLE
