# Supplementary material for: Single-cell sequencing shows cellular heterogeneity of cutaneous lesions in lupus erythematosus
Source: Nat Commun. 2022 Dec 5;13:7489. doi: 10.1038/s41467-022-35209-1 (PMC9722937; doi:10.1038/s41467-022-35209-1)
Supplement: Supplementary file 17 — Supplementary Data 14 [file 41467_2022_35209_MOESM17_ESM.xlsx]

## Sheet: Sheet1
Supplementary Data14. Ligand-Receptors expressed in dermal cells of HC, DLE and SLE with the cutoff by P value ＜ 0.05. The p values were calculated using one-side permutation test
HC							DLE							SLE
Pairs	celltype	mean_expression	pval	cell1	cell2	sample	Pairs	celltype	mean_expression	pval	cell1	cell2	sample	Pairs	celltype	mean_expression	pval	cell1	cell2	sample
CCL21_CCR7	Endothelial_cells|Macro/DC	7.306	0	Endothelial_cells	Macro/DC	HC	CCL21_CCR7	Endothelial_cells|Macro/DC	14.541	0	Endothelial_cells	Macro/DC	DLE	CCL21_CCR7	Endothelial_cells|Macro/DC	7.305	0	Endothelial_cells	Macro/DC	SLE
CCL19_CCR7	Fibroblasts|Macro/DC	2.145	0	Fibroblasts	Macro/DC	HC	CCL19_CCR7	Fibroblasts|Macro/DC	8.746	0	Fibroblasts	Macro/DC	DLE	CCL19_CCR7	Fibroblasts|Macro/DC	2.061	0	Fibroblasts	Macro/DC	SLE
FAM3C_HLA-C	B|Endothelial_cells	4.749	0	B	Endothelial_cells	HC	FAM3C_HLA-C	B|Endothelial_cells	10.402	0	B	Endothelial_cells	DLE	FAM3C_HLA-C	B|Endothelial_cells	4.794	0	B	Endothelial_cells	SLE
FAM3C_HLA-C	Fibroblasts|Macro/DC	3.286	0.004	Fibroblasts	Macro/DC	HC	FAM3C_HLA-C	Fibroblasts|Macro/DC	8.929	0	Fibroblasts	Macro/DC	DLE	FAM3C_HLA-C	Fibroblasts|Macro/DC	3.292	0	Fibroblasts	Macro/DC	SLE
SELE_CD44	Endothelial_cells|NK	8.37	0	Endothelial_cells	NK	HC	SELE_CD44	Endothelial_cells|NK	13.735	0	Endothelial_cells	NK	DLE	SELE_CD44	Endothelial_cells|NK	8.364	0	Endothelial_cells	NK	SLE
FAM3C_HLA-C	Schwann_cells|Endothelial_cells	4.798	0	Schwann_cells	Endothelial_cells	HC	FAM3C_HLA-C	Schwann_cells|Endothelial_cells	10.08	0	Schwann_cells	Endothelial_cells	DLE	FAM3C_HLA-C	Schwann_cells|Endothelial_cells	4.887	0	Schwann_cells	Endothelial_cells	SLE
FAM3C_HLA-C	Fibroblasts|Endothelial_cells	4.978	0	Fibroblasts	Endothelial_cells	HC	FAM3C_HLA-C	Fibroblasts|Endothelial_cells	10.232	0	Fibroblasts	Endothelial_cells	DLE	FAM3C_HLA-C	Fibroblasts|Endothelial_cells	5.02	0	Fibroblasts	Endothelial_cells	SLE
FAM3C_HLA-C	Macro/DC|Endothelial_cells	4.769	0	Macro/DC	Endothelial_cells	HC	FAM3C_HLA-C	Macro/DC|Endothelial_cells	10.003	0	Macro/DC	Endothelial_cells	DLE	FAM3C_HLA-C	Macro/DC|Endothelial_cells	4.812	0	Macro/DC	Endothelial_cells	SLE
FAM3C_HLA-C	NK|Endothelial_cells	4.724	0	NK	Endothelial_cells	HC	FAM3C_HLA-C	NK|Endothelial_cells	9.879	0	NK	Endothelial_cells	DLE	FAM3C_HLA-C	NK|Endothelial_cells	4.762	0	NK	Endothelial_cells	SLE
CCL21_CCR7	Endothelial_cells|B	7.493	0	Endothelial_cells	B	HC	CCL21_CCR7	Endothelial_cells|B	12.619	0	Endothelial_cells	B	DLE	CCL21_CCR7	Endothelial_cells|B	7.495	0	Endothelial_cells	B	SLE
SELE_CD44	Endothelial_cells|Fibroblasts	8.386	0	Endothelial_cells	Fibroblasts	HC	SELE_CD44	Endothelial_cells|Fibroblasts	13.367	0	Endothelial_cells	Fibroblasts	DLE	SELE_CD44	Endothelial_cells|Fibroblasts	8.333	0	Endothelial_cells	Fibroblasts	SLE
SELE_CD44	Endothelial_cells|Schwann_cells	6.814	0	Endothelial_cells	Schwann_cells	HC	SELE_CD44	Endothelial_cells|Schwann_cells	11.7	0	Endothelial_cells	Schwann_cells	DLE	SELE_CD44	Endothelial_cells|Schwann_cells	6.783	0	Endothelial_cells	Schwann_cells	SLE
CCL2_ACKR1	Schwann_cells|Endothelial_cells	7.669	0	Schwann_cells	Endothelial_cells	HC	CCL2_ACKR1	Schwann_cells|Endothelial_cells	12.424	0	Schwann_cells	Endothelial_cells	DLE	CCL2_ACKR1	Schwann_cells|Endothelial_cells	7.751	0	Schwann_cells	Endothelial_cells	SLE
SELE_CD44	Endothelial_cells|Macro/DC	10.096	0	Endothelial_cells	Macro/DC	HC	SELE_CD44	Endothelial_cells|Macro/DC	14.631	0	Endothelial_cells	Macro/DC	DLE	SELE_CD44	Endothelial_cells|Macro/DC	9.992	0	Endothelial_cells	Macro/DC	SLE
SELE_CD44	Endothelial_cells|T	7.992	0	Endothelial_cells	T	HC	SELE_CD44	Endothelial_cells|T	12.517	0	Endothelial_cells	T	DLE	SELE_CD44	Endothelial_cells|T	7.951	0	Endothelial_cells	T	SLE
CCL19_CCR7	Fibroblasts|B	2.332	0	Fibroblasts	B	HC	CCL19_CCR7	Fibroblasts|B	6.824	0	Fibroblasts	B	DLE	CCL19_CCR7	Fibroblasts|B	2.251	0	Fibroblasts	B	SLE
SELE_SELPLG	Endothelial_cells|Macro/DC	6.521	0	Endothelial_cells	Macro/DC	HC	SELE_SELPLG	Endothelial_cells|Macro/DC	10.979	0	Endothelial_cells	Macro/DC	DLE	SELE_SELPLG	Endothelial_cells|Macro/DC	6.481	0	Endothelial_cells	Macro/DC	SLE
SELE_CD44	Endothelial_cells|Mast_cells	7.324	0	Endothelial_cells	Mast_cells	HC	SELE_CD44	Endothelial_cells|Mast_cells	11.682	0	Endothelial_cells	Mast_cells	DLE	SELE_CD44	Endothelial_cells|Mast_cells	7.349	0	Endothelial_cells	Mast_cells	SLE
CCL21_ACKR4	Endothelial_cells|Fibroblasts	6.615	0	Endothelial_cells	Fibroblasts	HC	CCL21_ACKR4	Endothelial_cells|Fibroblasts	10.45	0	Endothelial_cells	Fibroblasts	DLE	CCL21_ACKR4	Endothelial_cells|Fibroblasts	6.707	0	Endothelial_cells	Fibroblasts	SLE
CCL19_CCRL2	Fibroblasts|Macro/DC	1.342	0	Fibroblasts	Macro/DC	HC	CCL19_CCRL2	Fibroblasts|Macro/DC	4.718	0	Fibroblasts	Macro/DC	DLE	CCL19_CCRL2	Fibroblasts|Macro/DC	1.345	0	Fibroblasts	Macro/DC	SLE
IL6_HRH1	Fibroblasts|Endothelial_cells	1.116	0	Fibroblasts	Endothelial_cells	HC	IL6_HRH1	Fibroblasts|Endothelial_cells	4.251	0	Fibroblasts	Endothelial_cells	DLE	IL6_HRH1	Fibroblasts|Endothelial_cells	1.12	0	Fibroblasts	Endothelial_cells	SLE
CCL19_CXCR3	Fibroblasts|NK	1.454	0	Fibroblasts	NK	HC	CCL19_CXCR3	Fibroblasts|NK	4.543	0	Fibroblasts	NK	DLE	CCL19_CXCR3	Fibroblasts|NK	1.444	0	Fibroblasts	NK	SLE
CCL4_SLC7A1	Macro/DC|Endothelial_cells	1.204	0	Macro/DC	Endothelial_cells	HC	CCL4_SLC7A1	Macro/DC|Endothelial_cells	4.139	0	Macro/DC	Endothelial_cells	DLE	CCL4_SLC7A1	Macro/DC|Endothelial_cells	1.33	0	Macro/DC	Endothelial_cells	SLE
CXCL12_CXCR4	Fibroblasts|NK	3.75	0	Fibroblasts	NK	HC	CXCL12_CXCR4	Fibroblasts|NK	6.678	0	Fibroblasts	NK	DLE	CXCL12_CXCR4	Fibroblasts|NK	3.724	0	Fibroblasts	NK	SLE
SELE_CD44	Endothelial_cells|B	9.086	0	Endothelial_cells	B	HC	SELE_CD44	Endothelial_cells|B	11.938	0	Endothelial_cells	B	DLE	SELE_CD44	Endothelial_cells|B	8.836	0	Endothelial_cells	B	SLE
CCL2_ACKR1	Fibroblasts|Endothelial_cells	11.272	0	Fibroblasts	Endothelial_cells	HC	CCL2_ACKR1	Fibroblasts|Endothelial_cells	14.121	0	Fibroblasts	Endothelial_cells	DLE	CCL2_ACKR1	Fibroblasts|Endothelial_cells	11.292	0	Fibroblasts	Endothelial_cells	SLE
OGN_HLA-DRB1	Fibroblasts|Endothelial_cells	5.871	0	Fibroblasts	Endothelial_cells	HC	OGN_HLA-DRB1	Fibroblasts|Endothelial_cells	8.474	0	Fibroblasts	Endothelial_cells	DLE	OGN_HLA-DRB1	Fibroblasts|Endothelial_cells	5.832	0	Fibroblasts	Endothelial_cells	SLE
CXCL12_CXCR4	Fibroblasts|Macro/DC	3.776	0	Fibroblasts	Macro/DC	HC	CXCL12_CXCR4	Fibroblasts|Macro/DC	6.218	0	Fibroblasts	Macro/DC	DLE	CXCL12_CXCR4	Fibroblasts|Macro/DC	3.759	0	Fibroblasts	Macro/DC	SLE
MDK_LRP1	Schwann_cells|Fibroblasts	1.319	0	Schwann_cells	Fibroblasts	HC	MDK_LRP1	Schwann_cells|Fibroblasts	3.625	0	Schwann_cells	Fibroblasts	DLE	MDK_LRP1	Schwann_cells|Fibroblasts	1.276	0	Schwann_cells	Fibroblasts	SLE
CXCL12_CXCR4	Fibroblasts|T	4.566	0	Fibroblasts	T	HC	CXCL12_CXCR4	Fibroblasts|T	6.825	0	Fibroblasts	T	DLE	CXCL12_CXCR4	Fibroblasts|T	4.534	0	Fibroblasts	T	SLE
HLA-E_KLRC1	Macro/DC|NK	2.622	0.044	Macro/DC	NK	HC	HLA-E_KLRC1	Macro/DC|NK	4.844	0	Macro/DC	NK	DLE	HLA-E_KLRC1	Macro/DC|NK	2.608	0.024	Macro/DC	NK	SLE
TNFSF10_TNFRSF10B	Endothelial_cells|Fibroblasts	1.259	0	Endothelial_cells	Fibroblasts	HC	TNFSF10_TNFRSF10B	Endothelial_cells|Fibroblasts	3.378	0	Endothelial_cells	Fibroblasts	DLE	TNFSF10_TNFRSF10B	Endothelial_cells|Fibroblasts	1.267	0	Endothelial_cells	Fibroblasts	SLE
CCL8_ACKR1	Fibroblasts|Endothelial_cells	5.451	0	Fibroblasts	Endothelial_cells	HC	CCL8_ACKR1	Fibroblasts|Endothelial_cells	7.531	0	Fibroblasts	Endothelial_cells	DLE	CCL8_ACKR1	Fibroblasts|Endothelial_cells	5.485	0	Fibroblasts	Endothelial_cells	SLE
CXCL1_ACKR1	Fibroblasts|Endothelial_cells	5.71	0	Fibroblasts	Endothelial_cells	HC	CXCL1_ACKR1	Fibroblasts|Endothelial_cells	7.787	0	Fibroblasts	Endothelial_cells	DLE	CXCL1_ACKR1	Fibroblasts|Endothelial_cells	5.758	0	Fibroblasts	Endothelial_cells	SLE
CXCL12_CXCR4	Fibroblasts|B	3.447	0	Fibroblasts	B	HC	CXCL12_CXCR4	Fibroblasts|B	5.486	0	Fibroblasts	B	DLE	CXCL12_CXCR4	Fibroblasts|B	3.573	0	Fibroblasts	B	SLE
TNFSF10_TNFRSF10B	Endothelial_cells|T	1.245	0	Endothelial_cells	T	HC	TNFSF10_TNFRSF10B	Endothelial_cells|T	3.271	0	Endothelial_cells	T	DLE	TNFSF10_TNFRSF10B	Endothelial_cells|T	1.257	0	Endothelial_cells	T	SLE
TNFSF10_RIPK1	Endothelial_cells|Fibroblasts	1.275	0	Endothelial_cells	Fibroblasts	HC	TNFSF10_RIPK1	Endothelial_cells|Fibroblasts	3.298	0	Endothelial_cells	Fibroblasts	DLE	TNFSF10_RIPK1	Endothelial_cells|Fibroblasts	1.281	0	Endothelial_cells	Fibroblasts	SLE
TNFSF10_RIPK1	Endothelial_cells|Macro/DC	1.267	0	Endothelial_cells	Macro/DC	HC	TNFSF10_RIPK1	Endothelial_cells|Macro/DC	3.281	0	Endothelial_cells	Macro/DC	DLE	TNFSF10_RIPK1	Endothelial_cells|Macro/DC	1.277	0	Endothelial_cells	Macro/DC	SLE
PTN_PLXNB2	Fibroblasts|Endothelial_cells	0.681	0	Fibroblasts	Endothelial_cells	HC	PTN_PLXNB2	Fibroblasts|Endothelial_cells	2.654	0	Fibroblasts	Endothelial_cells	DLE	PTN_PLXNB2	Fibroblasts|Endothelial_cells	0.683	0	Fibroblasts	Endothelial_cells	SLE
FAM3C_CLEC2D	Fibroblasts|B	0.556	0.004	Fibroblasts	B	HC	FAM3C_CLEC2D	Fibroblasts|B	2.522	0	Fibroblasts	B	DLE	FAM3C_CLEC2D	Fibroblasts|B	0.5	0	Fibroblasts	B	SLE
PTN_PLXNB2	Fibroblasts|Schwann_cells	0.647	0	Fibroblasts	Schwann_cells	HC	PTN_PLXNB2	Fibroblasts|Schwann_cells	2.606	0	Fibroblasts	Schwann_cells	DLE	PTN_PLXNB2	Fibroblasts|Schwann_cells	0.647	0	Fibroblasts	Schwann_cells	SLE
PTN_PLXNB2	Fibroblasts|Macro/DC	0.739	0	Fibroblasts	Macro/DC	HC	PTN_PLXNB2	Fibroblasts|Macro/DC	2.679	0	Fibroblasts	Macro/DC	DLE	PTN_PLXNB2	Fibroblasts|Macro/DC	0.75	0	Fibroblasts	Macro/DC	SLE
FAM3C_CLEC2D	Fibroblasts|T	0.865	0	Fibroblasts	T	HC	FAM3C_CLEC2D	Fibroblasts|T	2.786	0	Fibroblasts	T	DLE	FAM3C_CLEC2D	Fibroblasts|T	0.864	0	Fibroblasts	T	SLE
TNFSF10_TNFRSF10B	Endothelial_cells|Macro/DC	1.526	0	Endothelial_cells	Macro/DC	HC	TNFSF10_TNFRSF10B	Endothelial_cells|Macro/DC	3.433	0	Endothelial_cells	Macro/DC	DLE	TNFSF10_TNFRSF10B	Endothelial_cells|Macro/DC	1.519	0	Endothelial_cells	Macro/DC	SLE
FAM3C_CLEC2D	Macro/DC|T	0.657	0	Macro/DC	T	HC	FAM3C_CLEC2D	Macro/DC|T	2.557	0	Macro/DC	T	DLE	FAM3C_CLEC2D	Macro/DC|T	0.656	0	Macro/DC	T	SLE
RPS19_C5AR1	B|Macro/DC	10.132	0.004	B	Macro/DC	HC	RPS19_C5AR1	B|Macro/DC	12.023	0	B	Macro/DC	DLE	RPS19_C5AR1	B|Macro/DC	9.619	0.004	B	Macro/DC	SLE
TNFSF10_TNFRSF10B	Endothelial_cells|B	1.435	0	Endothelial_cells	B	HC	TNFSF10_TNFRSF10B	Endothelial_cells|B	3.308	0	Endothelial_cells	B	DLE	TNFSF10_TNFRSF10B	Endothelial_cells|B	1.422	0	Endothelial_cells	B	SLE
CCL5_ACKR1	T|Endothelial_cells	5.577	0	T	Endothelial_cells	HC	CCL5_ACKR1	T|Endothelial_cells	7.377	0	T	Endothelial_cells	DLE	CCL5_ACKR1	T|Endothelial_cells	5.597	0	T	Endothelial_cells	SLE
FAM3C_CLEC2D	Endothelial_cells|T	0.687	0	Endothelial_cells	T	HC	FAM3C_CLEC2D	Endothelial_cells|T	2.484	0	Endothelial_cells	T	DLE	FAM3C_CLEC2D	Endothelial_cells|T	0.699	0	Endothelial_cells	T	SLE
LGALS9_CD44	Macro/DC|NK	2.17	0.032	Macro/DC	NK	HC	LGALS9_CD44	Macro/DC|NK	3.604	0	Macro/DC	NK	DLE	LGALS9_CD44	Macro/DC|NK	2.2	0	Macro/DC	NK	SLE
AREG_ICAM1	NK|Endothelial_cells	2.82	0	NK	Endothelial_cells	HC	AREG_ICAM1	NK|Endothelial_cells	4.222	0	NK	Endothelial_cells	DLE	AREG_ICAM1	NK|Endothelial_cells	2.833	0	NK	Endothelial_cells	SLE
CXCL12_ACKR3	Fibroblasts|Endothelial_cells	2.974	0	Fibroblasts	Endothelial_cells	HC	CXCL12_ACKR3	Fibroblasts|Endothelial_cells	4.36	0	Fibroblasts	Endothelial_cells	DLE	CXCL12_ACKR3	Fibroblasts|Endothelial_cells	2.983	0	Fibroblasts	Endothelial_cells	SLE
TNFSF13B_CD40	Macro/DC|B	0.524	0	Macro/DC	B	HC	TNFSF13B_CD40	Macro/DC|B	1.893	0	Macro/DC	B	DLE	TNFSF13B_CD40	Macro/DC|B	0.475	0	Macro/DC	B	SLE
CCL8_CCR1	Fibroblasts|Macro/DC	0.483	0	Fibroblasts	Macro/DC	HC	CCL8_CCR1	Fibroblasts|Macro/DC	1.838	0	Fibroblasts	Macro/DC	DLE	CCL8_CCR1	Fibroblasts|Macro/DC	0.511	0	Fibroblasts	Macro/DC	SLE
LTB_LTBR	B|Fibroblasts	0.386	0.039	B	Fibroblasts	HC	LTB_LTBR	B|Fibroblasts	1.709	0	B	Fibroblasts	DLE	LTB_LTBR	B|Fibroblasts	0.379	0.024	B	Fibroblasts	SLE
LGALS9_CD44	Endothelial_cells|Fibroblasts	2.006	0	Endothelial_cells	Fibroblasts	HC	LGALS9_CD44	Endothelial_cells|Fibroblasts	3.246	0	Endothelial_cells	Fibroblasts	DLE	LGALS9_CD44	Endothelial_cells|Fibroblasts	2	0	Endothelial_cells	Fibroblasts	SLE
LTB_LTBR	B|Endothelial_cells	0.481	0.003	B	Endothelial_cells	HC	LTB_LTBR	B|Endothelial_cells	1.718	0	B	Endothelial_cells	DLE	LTB_LTBR	B|Endothelial_cells	0.477	0	B	Endothelial_cells	SLE
TNFSF13B_CD40	Fibroblasts|Macro/DC	0.52	0	Fibroblasts	Macro/DC	HC	TNFSF13B_CD40	Fibroblasts|Macro/DC	1.755	0	Fibroblasts	Macro/DC	DLE	TNFSF13B_CD40	Fibroblasts|Macro/DC	0.514	0	Fibroblasts	Macro/DC	SLE
TNFSF13B_CD40	Fibroblasts|B	0.428	0	Fibroblasts	B	HC	TNFSF13B_CD40	Fibroblasts|B	1.615	0	Fibroblasts	B	DLE	TNFSF13B_CD40	Fibroblasts|B	0.376	0	Fibroblasts	B	SLE
TNFSF10_TNFRSF10B	Fibroblasts|Endothelial_cells	0.643	0	Fibroblasts	Endothelial_cells	HC	TNFSF10_TNFRSF10B	Fibroblasts|Endothelial_cells	1.822	0	Fibroblasts	Endothelial_cells	DLE	TNFSF10_TNFRSF10B	Fibroblasts|Endothelial_cells	0.644	0	Fibroblasts	Endothelial_cells	SLE
TIGIT_NECTIN2	T|Endothelial_cells	0.788	0	T	Endothelial_cells	HC	TIGIT_NECTIN2	T|Endothelial_cells	1.92	0	T	Endothelial_cells	DLE	TIGIT_NECTIN2	T|Endothelial_cells	0.777	0	T	Endothelial_cells	SLE
TNFSF13B_CD40	Macro/DC|Endothelial_cells	0.513	0	Macro/DC	Endothelial_cells	HC	TNFSF13B_CD40	Macro/DC|Endothelial_cells	1.609	0	Macro/DC	Endothelial_cells	DLE	TNFSF13B_CD40	Macro/DC|Endothelial_cells	0.512	0	Macro/DC	Endothelial_cells	SLE
CCL5_CCR1	T|Macro/DC	0.61	0	T	Macro/DC	HC	CCL5_CCR1	T|Macro/DC	1.684	0	T	Macro/DC	DLE	CCL5_CCR1	T|Macro/DC	0.623	0	T	Macro/DC	SLE
LGALS9_CD44	Macro/DC|Fibroblasts	2.186	0	Macro/DC	Fibroblasts	HC	LGALS9_CD44	Macro/DC|Fibroblasts	3.236	0	Macro/DC	Fibroblasts	DLE	LGALS9_CD44	Macro/DC|Fibroblasts	2.17	0	Macro/DC	Fibroblasts	SLE
GRN_TNFRSF1B	Endothelial_cells|Macro/DC	1.021	0	Endothelial_cells	Macro/DC	HC	GRN_TNFRSF1B	Endothelial_cells|Macro/DC	2.052	0	Endothelial_cells	Macro/DC	DLE	GRN_TNFRSF1B	Endothelial_cells|Macro/DC	1.011	0	Endothelial_cells	Macro/DC	SLE
GRN_TNFRSF1B	Fibroblasts|Macro/DC	0.982	0	Fibroblasts	Macro/DC	HC	GRN_TNFRSF1B	Fibroblasts|Macro/DC	2.012	0	Fibroblasts	Macro/DC	DLE	GRN_TNFRSF1B	Fibroblasts|Macro/DC	0.964	0	Fibroblasts	Macro/DC	SLE
CXCL12_CXCR4	Endothelial_cells|T	2.659	0	Endothelial_cells	T	HC	CXCL12_CXCR4	Endothelial_cells|T	3.683	0	Endothelial_cells	T	DLE	CXCL12_CXCR4	Endothelial_cells|T	2.588	0	Endothelial_cells	T	SLE
CCL5_ACKR4	T|Fibroblasts	0.729	0	T	Fibroblasts	HC	CCL5_ACKR4	T|Fibroblasts	1.736	0	T	Fibroblasts	DLE	CCL5_ACKR4	T|Fibroblasts	0.734	0	T	Fibroblasts	SLE
CXCL12_ACKR3	Fibroblasts|Schwann_cells	2.978	0	Fibroblasts	Schwann_cells	HC	CXCL12_ACKR3	Fibroblasts|Schwann_cells	3.974	0	Fibroblasts	Schwann_cells	DLE	CXCL12_ACKR3	Fibroblasts|Schwann_cells	3.004	0	Fibroblasts	Schwann_cells	SLE
PTN_PLXNB2	Schwann_cells|Fibroblasts	0.686	0	Schwann_cells	Fibroblasts	HC	PTN_PLXNB2	Schwann_cells|Fibroblasts	1.68	0	Schwann_cells	Fibroblasts	DLE	PTN_PLXNB2	Schwann_cells|Fibroblasts	0.67	0	Schwann_cells	Fibroblasts	SLE
TNFSF10_TNFRSF10A	Fibroblasts|Endothelial_cells	0.414	0	Fibroblasts	Endothelial_cells	HC	TNFSF10_TNFRSF10A	Fibroblasts|Endothelial_cells	1.394	0	Fibroblasts	Endothelial_cells	DLE	TNFSF10_TNFRSF10A	Fibroblasts|Endothelial_cells	0.405	0	Fibroblasts	Endothelial_cells	SLE
PTN_PLXNB2	Schwann_cells|Endothelial_cells	0.673	0	Schwann_cells	Endothelial_cells	HC	PTN_PLXNB2	Schwann_cells|Endothelial_cells	1.643	0	Schwann_cells	Endothelial_cells	DLE	PTN_PLXNB2	Schwann_cells|Endothelial_cells	0.66	0	Schwann_cells	Endothelial_cells	SLE
CXCL12_CXCR3	Fibroblasts|NK	2.952	0	Fibroblasts	NK	HC	CXCL12_CXCR3	Fibroblasts|NK	3.917	0	Fibroblasts	NK	DLE	CXCL12_CXCR3	Fibroblasts|NK	2.963	0	Fibroblasts	NK	SLE
PTN_PLXNB2	Schwann_cells|Macro/DC	0.731	0	Schwann_cells	Macro/DC	HC	PTN_PLXNB2	Schwann_cells|Macro/DC	1.669	0	Schwann_cells	Macro/DC	DLE	PTN_PLXNB2	Schwann_cells|Macro/DC	0.727	0	Schwann_cells	Macro/DC	SLE
HLA-E_KLRC1	Endothelial_cells|NK	7.951	0	Endothelial_cells	NK	HC	HLA-E_KLRC1	Endothelial_cells|NK	8.888	0	Endothelial_cells	NK	DLE	HLA-E_KLRC1	Endothelial_cells|NK	7.887	0	Endothelial_cells	NK	SLE
CCL5_ACKR1	NK|Endothelial_cells	6.656	0	NK	Endothelial_cells	HC	CCL5_ACKR1	NK|Endothelial_cells	7.578	0	NK	Endothelial_cells	DLE	CCL5_ACKR1	NK|Endothelial_cells	6.409	0	NK	Endothelial_cells	SLE
TNFSF9_TNFRSF9	Macro/DC|NK	0.346	0	Macro/DC	NK	HC	TNFSF9_TNFRSF9	Macro/DC|NK	1.267	0	Macro/DC	NK	DLE	TNFSF9_TNFRSF9	Macro/DC|NK	0.331	0	Macro/DC	NK	SLE
TNFSF9_TNFRSF9	Endothelial_cells|NK	0.263	0	Endothelial_cells	NK	HC	TNFSF9_TNFRSF9	Endothelial_cells|NK	1.183	0	Endothelial_cells	NK	DLE	TNFSF9_TNFRSF9	Endothelial_cells|NK	0.26	0	Endothelial_cells	NK	SLE
TNFSF13B_CD40	Fibroblasts|Endothelial_cells	0.417	0	Fibroblasts	Endothelial_cells	HC	TNFSF13B_CD40	Fibroblasts|Endothelial_cells	1.331	0	Fibroblasts	Endothelial_cells	DLE	TNFSF13B_CD40	Fibroblasts|Endothelial_cells	0.414	0	Fibroblasts	Endothelial_cells	SLE
TIGIT_NECTIN2	T|Macro/DC	0.393	0	T	Macro/DC	HC	TIGIT_NECTIN2	T|Macro/DC	1.281	0	T	Macro/DC	DLE	TIGIT_NECTIN2	T|Macro/DC	0.391	0	T	Macro/DC	SLE
TNFSF10_TNFRSF10B	Fibroblasts|Macro/DC	0.582	0	Fibroblasts	Macro/DC	HC	TNFSF10_TNFRSF10B	Fibroblasts|Macro/DC	1.467	0	Fibroblasts	Macro/DC	DLE	TNFSF10_TNFRSF10B	Fibroblasts|Macro/DC	0.569	0	Fibroblasts	Macro/DC	SLE
TNFSF13B_CD40	Macro/DC|Fibroblasts	0.325	0	Macro/DC	Fibroblasts	HC	TNFSF13B_CD40	Macro/DC|Fibroblasts	1.196	0	Macro/DC	Fibroblasts	DLE	TNFSF13B_CD40	Macro/DC|Fibroblasts	0.327	0	Macro/DC	Fibroblasts	SLE
MDK_LRP1	Endothelial_cells|Fibroblasts	1.376	0	Endothelial_cells	Fibroblasts	HC	MDK_LRP1	Endothelial_cells|Fibroblasts	2.242	0	Endothelial_cells	Fibroblasts	DLE	MDK_LRP1	Endothelial_cells|Fibroblasts	1.357	0	Endothelial_cells	Fibroblasts	SLE
SPN_ICAM1	NK|Endothelial_cells	2.082	0	NK	Endothelial_cells	HC	SPN_ICAM1	NK|Endothelial_cells	2.936	0	NK	Endothelial_cells	DLE	SPN_ICAM1	NK|Endothelial_cells	2.066	0	NK	Endothelial_cells	SLE
PTPRC_MRC1	T|Macro/DC	2.974	0	T	Macro/DC	HC	PTPRC_MRC1	T|Macro/DC	3.808	0	T	Macro/DC	DLE	PTPRC_MRC1	T|Macro/DC	3.044	0	T	Macro/DC	SLE
TIGIT_NECTIN2	T|Fibroblasts	0.278	0	T	Fibroblasts	HC	TIGIT_NECTIN2	T|Fibroblasts	1.109	0	T	Fibroblasts	DLE	TIGIT_NECTIN2	T|Fibroblasts	0.286	0	T	Fibroblasts	SLE
TNFSF12_TNFRSF12A	Fibroblasts|Schwann_cells	0.528	0	Fibroblasts	Schwann_cells	HC	TNFSF12_TNFRSF12A	Fibroblasts|Schwann_cells	1.359	0	Fibroblasts	Schwann_cells	DLE	TNFSF12_TNFRSF12A	Fibroblasts|Schwann_cells	0.533	0	Fibroblasts	Schwann_cells	SLE
SPN_ICAM1	Macro/DC|Endothelial_cells	2.102	0	Macro/DC	Endothelial_cells	HC	SPN_ICAM1	Macro/DC|Endothelial_cells	2.93	0	Macro/DC	Endothelial_cells	DLE	SPN_ICAM1	Macro/DC|Endothelial_cells	2.058	0	Macro/DC	Endothelial_cells	SLE
AREG_ICAM1	NK|Fibroblasts	1.296	0.02	NK	Fibroblasts	HC	AREG_ICAM1	NK|Fibroblasts	2.124	0	NK	Fibroblasts	DLE	AREG_ICAM1	NK|Fibroblasts	1.348	0	NK	Fibroblasts	SLE
SPN_ICAM1	T|Endothelial_cells	2.086	0	T	Endothelial_cells	HC	SPN_ICAM1	T|Endothelial_cells	2.888	0	T	Endothelial_cells	DLE	SPN_ICAM1	T|Endothelial_cells	2.043	0	T	Endothelial_cells	SLE
CD58_CD2	Macro/DC|T	0.778	0	Macro/DC	T	HC	CD58_CD2	Macro/DC|T	1.579	0	Macro/DC	T	DLE	CD58_CD2	Macro/DC|T	0.756	0	Macro/DC	T	SLE
LGALS9_CD44	Endothelial_cells|Macro/DC	3.716	0	Endothelial_cells	Macro/DC	HC	LGALS9_CD44	Endothelial_cells|Macro/DC	4.51	0	Endothelial_cells	Macro/DC	DLE	LGALS9_CD44	Endothelial_cells|Macro/DC	3.659	0	Endothelial_cells	Macro/DC	SLE
TNFSF12_TNFRSF12A	Endothelial_cells|Schwann_cells	0.446	0	Endothelial_cells	Schwann_cells	HC	TNFSF12_TNFRSF12A	Endothelial_cells|Schwann_cells	1.229	0	Endothelial_cells	Schwann_cells	DLE	TNFSF12_TNFRSF12A	Endothelial_cells|Schwann_cells	0.462	0	Endothelial_cells	Schwann_cells	SLE
TNFSF12_TNFRSF12A	Macro/DC|Schwann_cells	0.409	0.004	Macro/DC	Schwann_cells	HC	TNFSF12_TNFRSF12A	Macro/DC|Schwann_cells	1.19	0	Macro/DC	Schwann_cells	DLE	TNFSF12_TNFRSF12A	Macro/DC|Schwann_cells	0.414	0	Macro/DC	Schwann_cells	SLE
TNFSF13B_TFRC	Macro/DC|B	0.386	0	Macro/DC	B	HC	TNFSF13B_TFRC	Macro/DC|B	1.165	0	Macro/DC	B	DLE	TNFSF13B_TFRC	Macro/DC|B	0.379	0.004	Macro/DC	B	SLE
TNFSF13B_TFRC	Macro/DC|Fibroblasts	0.322	0	Macro/DC	Fibroblasts	HC	TNFSF13B_TFRC	Macro/DC|Fibroblasts	1.099	0	Macro/DC	Fibroblasts	DLE	TNFSF13B_TFRC	Macro/DC|Fibroblasts	0.321	0	Macro/DC	Fibroblasts	SLE
HLA-F_LILRB2	Endothelial_cells|Macro/DC	0.669	0	Endothelial_cells	Macro/DC	HC	HLA-F_LILRB2	Endothelial_cells|Macro/DC	1.43	0	Endothelial_cells	Macro/DC	DLE	HLA-F_LILRB2	Endothelial_cells|Macro/DC	0.661	0	Endothelial_cells	Macro/DC	SLE
GRN_TNFRSF1B	Schwann_cells|Macro/DC	0.816	0	Schwann_cells	Macro/DC	HC	GRN_TNFRSF1B	Schwann_cells|Macro/DC	1.575	0	Schwann_cells	Macro/DC	DLE	GRN_TNFRSF1B	Schwann_cells|Macro/DC	0.779	0	Schwann_cells	Macro/DC	SLE
CD58_CD2	Fibroblasts|T	0.498	0	Fibroblasts	T	HC	CD58_CD2	Fibroblasts|T	1.254	0	Fibroblasts	T	DLE	CD58_CD2	Fibroblasts|T	0.489	0	Fibroblasts	T	SLE
LGALS9_MRC2	Endothelial_cells|Fibroblasts	0.411	0	Endothelial_cells	Fibroblasts	HC	LGALS9_MRC2	Endothelial_cells|Fibroblasts	1.161	0	Endothelial_cells	Fibroblasts	DLE	LGALS9_MRC2	Endothelial_cells|Fibroblasts	0.408	0	Endothelial_cells	Fibroblasts	SLE
CD58_CD2	Endothelial_cells|T	0.509	0	Endothelial_cells	T	HC	CD58_CD2	Endothelial_cells|T	1.259	0	Endothelial_cells	T	DLE	CD58_CD2	Endothelial_cells|T	0.502	0	Endothelial_cells	T	SLE
AREG_ICAM1	NK|Macro/DC	1.609	0	NK	Macro/DC	HC	AREG_ICAM1	NK|Macro/DC	2.354	0	NK	Macro/DC	DLE	AREG_ICAM1	NK|Macro/DC	1.649	0	NK	Macro/DC	SLE
FGF2_CD44	Schwann_cells|Fibroblasts	2.148	0	Schwann_cells	Fibroblasts	HC	FGF2_CD44	Schwann_cells|Fibroblasts	2.89	0	Schwann_cells	Fibroblasts	DLE	FGF2_CD44	Schwann_cells|Fibroblasts	2.131	0	Schwann_cells	Fibroblasts	SLE
CSF3_CSF3R	Endothelial_cells|Macro/DC	0.581	0	Endothelial_cells	Macro/DC	HC	CSF3_CSF3R	Endothelial_cells|Macro/DC	1.312	0	Endothelial_cells	Macro/DC	DLE	CSF3_CSF3R	Endothelial_cells|Macro/DC	0.585	0	Endothelial_cells	Macro/DC	SLE
CCL2_ACKR1	Macro/DC|Endothelial_cells	6.266	0.004	Macro/DC	Endothelial_cells	HC	CCL2_ACKR1	Macro/DC|Endothelial_cells	6.99	0	Macro/DC	Endothelial_cells	DLE	CCL2_ACKR1	Macro/DC|Endothelial_cells	6.342	0	Macro/DC	Endothelial_cells	SLE
HLA-F_LILRB2	Fibroblasts|Macro/DC	0.371	0	Fibroblasts	Macro/DC	HC	HLA-F_LILRB2	Fibroblasts|Macro/DC	1.095	0	Fibroblasts	Macro/DC	DLE	HLA-F_LILRB2	Fibroblasts|Macro/DC	0.359	0	Fibroblasts	Macro/DC	SLE
LTB_LTBR	Macro/DC|Fibroblasts	0.316	0	Macro/DC	Fibroblasts	HC	LTB_LTBR	Macro/DC|Fibroblasts	1.035	0	Macro/DC	Fibroblasts	DLE	LTB_LTBR	Macro/DC|Fibroblasts	0.322	0	Macro/DC	Fibroblasts	SLE
HLA-F_LILRB2	Schwann_cells|Macro/DC	0.312	0	Schwann_cells	Macro/DC	HC	HLA-F_LILRB2	Schwann_cells|Macro/DC	1.024	0	Schwann_cells	Macro/DC	DLE	HLA-F_LILRB2	Schwann_cells|Macro/DC	0.297	0	Schwann_cells	Macro/DC	SLE
TNFSF13B_TFRC	Macro/DC|Endothelial_cells	0.338	0	Macro/DC	Endothelial_cells	HC	TNFSF13B_TFRC	Macro/DC|Endothelial_cells	1.048	0	Macro/DC	Endothelial_cells	DLE	TNFSF13B_TFRC	Macro/DC|Endothelial_cells	0.331	0	Macro/DC	Endothelial_cells	SLE
FGF2_FGFR1	Schwann_cells|Fibroblasts	0.872	0	Schwann_cells	Fibroblasts	HC	FGF2_FGFR1	Schwann_cells|Fibroblasts	1.575	0	Schwann_cells	Fibroblasts	DLE	FGF2_FGFR1	Schwann_cells|Fibroblasts	0.859	0	Schwann_cells	Fibroblasts	SLE
LGALS9_CD47	Endothelial_cells|Fibroblasts	0.724	0	Endothelial_cells	Fibroblasts	HC	LGALS9_CD47	Endothelial_cells|Fibroblasts	1.423	0	Endothelial_cells	Fibroblasts	DLE	LGALS9_CD47	Endothelial_cells|Fibroblasts	0.728	0	Endothelial_cells	Fibroblasts	SLE
TNFSF9_TNFRSF9	Macro/DC|T	0.338	0	Macro/DC	T	HC	TNFSF9_TNFRSF9	Macro/DC|T	1.026	0	Macro/DC	T	DLE	TNFSF9_TNFRSF9	Macro/DC|T	0.329	0	Macro/DC	T	SLE
TNFSF9_TNFRSF9	Endothelial_cells|T	0.254	0	Endothelial_cells	T	HC	TNFSF9_TNFRSF9	Endothelial_cells|T	0.941	0	Endothelial_cells	T	DLE	TNFSF9_TNFRSF9	Endothelial_cells|T	0.258	0	Endothelial_cells	T	SLE
TNFSF9_HLA-DPA1	Macro/DC|Endothelial_cells	2.723	0	Macro/DC	Endothelial_cells	HC	TNFSF9_HLA-DPA1	Macro/DC|Endothelial_cells	3.409	0	Macro/DC	Endothelial_cells	DLE	TNFSF9_HLA-DPA1	Macro/DC|Endothelial_cells	2.736	0	Macro/DC	Endothelial_cells	SLE
AREG_ICAM1	T|Endothelial_cells	2.257	0	T	Endothelial_cells	HC	AREG_ICAM1	T|Endothelial_cells	2.941	0	T	Endothelial_cells	DLE	AREG_ICAM1	T|Endothelial_cells	2.206	0	T	Endothelial_cells	SLE
LGALS9_HAVCR2	Endothelial_cells|Macro/DC	0.384	0	Endothelial_cells	Macro/DC	HC	LGALS9_HAVCR2	Endothelial_cells|Macro/DC	1.062	0	Endothelial_cells	Macro/DC	DLE	LGALS9_HAVCR2	Endothelial_cells|Macro/DC	0.376	0	Endothelial_cells	Macro/DC	SLE
CD40LG_CD40	T|Macro/DC	0.671	0	T	Macro/DC	HC	CD40LG_CD40	T|Macro/DC	1.331	0	T	Macro/DC	DLE	CD40LG_CD40	T|Macro/DC	0.666	0	T	Macro/DC	SLE
LGALS9_COLEC12	Endothelial_cells|Fibroblasts	0.327	0	Endothelial_cells	Fibroblasts	HC	LGALS9_COLEC12	Endothelial_cells|Fibroblasts	0.987	0	Endothelial_cells	Fibroblasts	DLE	LGALS9_COLEC12	Endothelial_cells|Fibroblasts	0.333	0	Endothelial_cells	Fibroblasts	SLE
LGALS9_PTPRK	Endothelial_cells|Fibroblasts	0.222	0	Endothelial_cells	Fibroblasts	HC	LGALS9_PTPRK	Endothelial_cells|Fibroblasts	0.875	0	Endothelial_cells	Fibroblasts	DLE	LGALS9_PTPRK	Endothelial_cells|Fibroblasts	0.227	0	Endothelial_cells	Fibroblasts	SLE
LGALS9_DAG1	Endothelial_cells|Fibroblasts	0.171	0	Endothelial_cells	Fibroblasts	HC	LGALS9_DAG1	Endothelial_cells|Fibroblasts	0.812	0	Endothelial_cells	Fibroblasts	DLE	LGALS9_DAG1	Endothelial_cells|Fibroblasts	0.176	0	Endothelial_cells	Fibroblasts	SLE
GRN_TNFRSF1A	Macro/DC|Fibroblasts	1.371	0	Macro/DC	Fibroblasts	HC	GRN_TNFRSF1A	Macro/DC|Fibroblasts	2.009	0	Macro/DC	Fibroblasts	DLE	GRN_TNFRSF1A	Macro/DC|Fibroblasts	1.379	0	Macro/DC	Fibroblasts	SLE
LTB_LTBR	Macro/DC|Endothelial_cells	0.411	0	Macro/DC	Endothelial_cells	HC	LTB_LTBR	Macro/DC|Endothelial_cells	1.045	0	Macro/DC	Endothelial_cells	DLE	LTB_LTBR	Macro/DC|Endothelial_cells	0.42	0	Macro/DC	Endothelial_cells	SLE
LGALS9_DAG1	Endothelial_cells|Schwann_cells	0.439	0	Endothelial_cells	Schwann_cells	HC	LGALS9_DAG1	Endothelial_cells|Schwann_cells	1.065	0	Endothelial_cells	Schwann_cells	DLE	LGALS9_DAG1	Endothelial_cells|Schwann_cells	0.45	0	Endothelial_cells	Schwann_cells	SLE
PGF_NRP2	Fibroblasts|Endothelial_cells	0.643	0	Fibroblasts	Endothelial_cells	HC	PGF_NRP2	Fibroblasts|Endothelial_cells	1.269	0	Fibroblasts	Endothelial_cells	DLE	PGF_NRP2	Fibroblasts|Endothelial_cells	0.66	0	Fibroblasts	Endothelial_cells	SLE
PDGFB_PDGFRB	Endothelial_cells|Fibroblasts	1.076	0	Endothelial_cells	Fibroblasts	HC	PDGFB_PDGFRB	Endothelial_cells|Fibroblasts	1.695	0	Endothelial_cells	Fibroblasts	DLE	PDGFB_PDGFRB	Endothelial_cells|Fibroblasts	1.049	0	Endothelial_cells	Fibroblasts	SLE
GRN_TNFRSF1A	Macro/DC|Schwann_cells	1.207	0	Macro/DC	Schwann_cells	HC	GRN_TNFRSF1A	Macro/DC|Schwann_cells	1.823	0	Macro/DC	Schwann_cells	DLE	GRN_TNFRSF1A	Macro/DC|Schwann_cells	1.225	0	Macro/DC	Schwann_cells	SLE
EREG_EGFR	Macro/DC|Fibroblasts	0.853	0	Macro/DC	Fibroblasts	HC	EREG_EGFR	Macro/DC|Fibroblasts	1.467	0	Macro/DC	Fibroblasts	DLE	EREG_EGFR	Macro/DC|Fibroblasts	0.784	0	Macro/DC	Fibroblasts	SLE
TNFSF13B_TFRC	Macro/DC|T	0.467	0	Macro/DC	T	HC	TNFSF13B_TFRC	Macro/DC|T	1.078	0	Macro/DC	T	DLE	TNFSF13B_TFRC	Macro/DC|T	0.449	0	Macro/DC	T	SLE
PGF_NRP2	Fibroblasts|Macro/DC	0.667	0	Fibroblasts	Macro/DC	HC	PGF_NRP2	Fibroblasts|Macro/DC	1.273	0	Fibroblasts	Macro/DC	DLE	PGF_NRP2	Fibroblasts|Macro/DC	0.657	0	Fibroblasts	Macro/DC	SLE
TNFSF13B_TFRC	Fibroblasts|Macro/DC	0.489	0	Fibroblasts	Macro/DC	HC	TNFSF13B_TFRC	Fibroblasts|Macro/DC	1.088	0	Fibroblasts	Macro/DC	DLE	TNFSF13B_TFRC	Fibroblasts|Macro/DC	0.503	0	Fibroblasts	Macro/DC	SLE
TNFSF13B_TFRC	Macro/DC|NK	0.451	0.004	Macro/DC	NK	HC	TNFSF13B_TFRC	Macro/DC|NK	1.048	0	Macro/DC	NK	DLE	TNFSF13B_TFRC	Macro/DC|NK	0.441	0	Macro/DC	NK	SLE
HLA-F_LILRB2	B|Macro/DC	0.328	0	B	Macro/DC	HC	HLA-F_LILRB2	B|Macro/DC	0.924	0	B	Macro/DC	DLE	HLA-F_LILRB2	B|Macro/DC	0.322	0	B	Macro/DC	SLE
AREG_EGFR	NK|Fibroblasts	1.058	0	NK	Fibroblasts	HC	AREG_EGFR	NK|Fibroblasts	1.653	0	NK	Fibroblasts	DLE	AREG_EGFR	NK|Fibroblasts	1.109	0	NK	Fibroblasts	SLE
CCL4_SLC7A1	NK|Endothelial_cells	1.497	0	NK	Endothelial_cells	HC	CCL4_SLC7A1	NK|Endothelial_cells	2.08	0	NK	Endothelial_cells	DLE	CCL4_SLC7A1	NK|Endothelial_cells	1.049	0	NK	Endothelial_cells	SLE
HLA-E_KLRC2	Endothelial_cells|NK	7.364	0	Endothelial_cells	NK	HC	HLA-E_KLRC2	Endothelial_cells|NK	7.94	0	Endothelial_cells	NK	DLE	HLA-E_KLRC2	Endothelial_cells|NK	7.312	0	Endothelial_cells	NK	SLE
PGF_NRP2	Endothelial_cells|Macro/DC	0.586	0	Endothelial_cells	Macro/DC	HC	PGF_NRP2	Endothelial_cells|Macro/DC	1.156	0	Endothelial_cells	Macro/DC	DLE	PGF_NRP2	Endothelial_cells|Macro/DC	0.573	0	Endothelial_cells	Macro/DC	SLE
LGALS9_MRC2	Macro/DC|Fibroblasts	0.59	0	Macro/DC	Fibroblasts	HC	LGALS9_MRC2	Macro/DC|Fibroblasts	1.151	0	Macro/DC	Fibroblasts	DLE	LGALS9_MRC2	Macro/DC|Fibroblasts	0.578	0	Macro/DC	Fibroblasts	SLE
LGALS9_SLC1A5	Endothelial_cells|Macro/DC	0.298	0	Endothelial_cells	Macro/DC	HC	LGALS9_SLC1A5	Endothelial_cells|Macro/DC	0.856	0	Endothelial_cells	Macro/DC	DLE	LGALS9_SLC1A5	Endothelial_cells|Macro/DC	0.291	0	Endothelial_cells	Macro/DC	SLE
GRN_TNFRSF1B	Macro/DC|Endothelial_cells	1.278	0	Macro/DC	Endothelial_cells	HC	GRN_TNFRSF1B	Macro/DC|Endothelial_cells	1.828	0	Macro/DC	Endothelial_cells	DLE	GRN_TNFRSF1B	Macro/DC|Endothelial_cells	1.274	0	Macro/DC	Endothelial_cells	SLE
LGALS9_CD44	B|Fibroblasts	2.107	0	B	Fibroblasts	HC	LGALS9_CD44	B|Fibroblasts	2.657	0	B	Fibroblasts	DLE	LGALS9_CD44	B|Fibroblasts	2.088	0	B	Fibroblasts	SLE
TNFSF10_TNFRSF10D	Fibroblasts|Endothelial_cells	0.94	0	Fibroblasts	Endothelial_cells	HC	TNFSF10_TNFRSF10D	Fibroblasts|Endothelial_cells	1.485	0	Fibroblasts	Endothelial_cells	DLE	TNFSF10_TNFRSF10D	Fibroblasts|Endothelial_cells	0.96	0	Fibroblasts	Endothelial_cells	SLE
GRN_TNFRSF1B	Macro/DC|NK	1.428	0	Macro/DC	NK	HC	GRN_TNFRSF1B	Macro/DC|NK	1.968	0	Macro/DC	NK	DLE	GRN_TNFRSF1B	Macro/DC|NK	1.453	0	Macro/DC	NK	SLE
GRN_TNFRSF1A	Macro/DC|Endothelial_cells	1.623	0	Macro/DC	Endothelial_cells	HC	GRN_TNFRSF1A	Macro/DC|Endothelial_cells	2.162	0	Macro/DC	Endothelial_cells	DLE	GRN_TNFRSF1A	Macro/DC|Endothelial_cells	1.614	0	Macro/DC	Endothelial_cells	SLE
TNFSF9_TNFRSF9	Fibroblasts|NK	0.237	0	Fibroblasts	NK	HC	TNFSF9_TNFRSF9	Fibroblasts|NK	0.771	0	Fibroblasts	NK	DLE	TNFSF9_TNFRSF9	Fibroblasts|NK	0.24	0	Fibroblasts	NK	SLE
GRN_TNFRSF1A	Endothelial_cells|Fibroblasts	0.782	0	Endothelial_cells	Fibroblasts	HC	GRN_TNFRSF1A	Endothelial_cells|Fibroblasts	1.305	0	Endothelial_cells	Fibroblasts	DLE	GRN_TNFRSF1A	Endothelial_cells|Fibroblasts	0.786	0	Endothelial_cells	Fibroblasts	SLE
SEMA3C_NRP2	Fibroblasts|Endothelial_cells	0.672	0	Fibroblasts	Endothelial_cells	HC	SEMA3C_NRP2	Fibroblasts|Endothelial_cells	1.194	0	Fibroblasts	Endothelial_cells	DLE	SEMA3C_NRP2	Fibroblasts|Endothelial_cells	0.684	0	Fibroblasts	Endothelial_cells	SLE
SEMA3C_NRP2	Schwann_cells|Endothelial_cells	0.805	0	Schwann_cells	Endothelial_cells	HC	SEMA3C_NRP2	Schwann_cells|Endothelial_cells	1.325	0	Schwann_cells	Endothelial_cells	DLE	SEMA3C_NRP2	Schwann_cells|Endothelial_cells	0.864	0	Schwann_cells	Endothelial_cells	SLE
LGALS9_LRP1	Endothelial_cells|Fibroblasts	1.187	0	Endothelial_cells	Fibroblasts	HC	LGALS9_LRP1	Endothelial_cells|Fibroblasts	1.703	0	Endothelial_cells	Fibroblasts	DLE	LGALS9_LRP1	Endothelial_cells|Fibroblasts	1.174	0	Endothelial_cells	Fibroblasts	SLE
CSF3_CSF1R	Endothelial_cells|Macro/DC	0.884	0	Endothelial_cells	Macro/DC	HC	CSF3_CSF1R	Endothelial_cells|Macro/DC	1.4	0	Endothelial_cells	Macro/DC	DLE	CSF3_CSF1R	Endothelial_cells|Macro/DC	0.895	0	Endothelial_cells	Macro/DC	SLE
TIGIT_NECTIN2	NK|Endothelial_cells	0.799	0	NK	Endothelial_cells	HC	TIGIT_NECTIN2	NK|Endothelial_cells	1.315	0	NK	Endothelial_cells	DLE	TIGIT_NECTIN2	NK|Endothelial_cells	0.75	0	NK	Endothelial_cells	SLE
LGALS9_CD47	Macro/DC|Fibroblasts	0.903	0	Macro/DC	Fibroblasts	HC	LGALS9_CD47	Macro/DC|Fibroblasts	1.413	0	Macro/DC	Fibroblasts	DLE	LGALS9_CD47	Macro/DC|Fibroblasts	0.897	0	Macro/DC	Fibroblasts	SLE
AREG_ICAM1	Macro/DC|Endothelial_cells	3.365	0	Macro/DC	Endothelial_cells	HC	AREG_ICAM1	Macro/DC|Endothelial_cells	3.872	0	Macro/DC	Endothelial_cells	DLE	AREG_ICAM1	Macro/DC|Endothelial_cells	3.195	0	Macro/DC	Endothelial_cells	SLE
PDGFB_PDGFRB	Macro/DC|Fibroblasts	1.143	0	Macro/DC	Fibroblasts	HC	PDGFB_PDGFRB	Macro/DC|Fibroblasts	1.649	0	Macro/DC	Fibroblasts	DLE	PDGFB_PDGFRB	Macro/DC|Fibroblasts	1.127	0	Macro/DC	Fibroblasts	SLE
LGALS9_CD47	Macro/DC|Endothelial_cells	0.638	0	Macro/DC	Endothelial_cells	HC	LGALS9_CD47	Macro/DC|Endothelial_cells	1.143	0	Macro/DC	Endothelial_cells	DLE	LGALS9_CD47	Macro/DC|Endothelial_cells	0.627	0	Macro/DC	Endothelial_cells	SLE
SEMA3C_NRP2	Fibroblasts|Macro/DC	0.696	0	Fibroblasts	Macro/DC	HC	SEMA3C_NRP2	Fibroblasts|Macro/DC	1.198	0	Fibroblasts	Macro/DC	DLE	SEMA3C_NRP2	Fibroblasts|Macro/DC	0.681	0	Fibroblasts	Macro/DC	SLE
SEMA3C_NRP2	Schwann_cells|Macro/DC	0.828	0	Schwann_cells	Macro/DC	HC	SEMA3C_NRP2	Schwann_cells|Macro/DC	1.328	0	Schwann_cells	Macro/DC	DLE	SEMA3C_NRP2	Schwann_cells|Macro/DC	0.861	0	Schwann_cells	Macro/DC	SLE
LGALS9_COLEC12	Macro/DC|Endothelial_cells	0.372	0	Macro/DC	Endothelial_cells	HC	LGALS9_COLEC12	Macro/DC|Endothelial_cells	0.863	0	Macro/DC	Endothelial_cells	DLE	LGALS9_COLEC12	Macro/DC|Endothelial_cells	0.366	0	Macro/DC	Endothelial_cells	SLE
TNF_TNFRSF1B	T|Macro/DC	1.01	0	T	Macro/DC	HC	TNF_TNFRSF1B	T|Macro/DC	1.496	0	T	Macro/DC	DLE	TNF_TNFRSF1B	T|Macro/DC	0.981	0	T	Macro/DC	SLE
CD58_CD2	Macro/DC|NK	0.653	0	Macro/DC	NK	HC	CD58_CD2	Macro/DC|NK	1.124	0	Macro/DC	NK	DLE	CD58_CD2	Macro/DC|NK	0.643	0	Macro/DC	NK	SLE
LGALS9_COLEC12	Macro/DC|Fibroblasts	0.507	0	Macro/DC	Fibroblasts	HC	LGALS9_COLEC12	Macro/DC|Fibroblasts	0.977	0	Macro/DC	Fibroblasts	DLE	LGALS9_COLEC12	Macro/DC|Fibroblasts	0.503	0	Macro/DC	Fibroblasts	SLE
GRN_TNFRSF1B	Macro/DC|T	1.542	0	Macro/DC	T	HC	GRN_TNFRSF1B	Macro/DC|T	2.007	0	Macro/DC	T	DLE	GRN_TNFRSF1B	Macro/DC|T	1.563	0	Macro/DC	T	SLE
HLA-F_LILRB2	NK|Macro/DC	0.351	0	NK	Macro/DC	HC	HLA-F_LILRB2	NK|Macro/DC	0.815	0	NK	Macro/DC	DLE	HLA-F_LILRB2	NK|Macro/DC	0.362	0	NK	Macro/DC	SLE
LGALS9_PTPRK	Macro/DC|Fibroblasts	0.402	0	Macro/DC	Fibroblasts	HC	LGALS9_PTPRK	Macro/DC|Fibroblasts	0.866	0	Macro/DC	Fibroblasts	DLE	LGALS9_PTPRK	Macro/DC|Fibroblasts	0.397	0	Macro/DC	Fibroblasts	SLE
TNF_TNFRSF1B	B|Macro/DC	1.337	0	B	Macro/DC	HC	TNF_TNFRSF1B	B|Macro/DC	1.8	0	B	Macro/DC	DLE	TNF_TNFRSF1B	B|Macro/DC	1.365	0	B	Macro/DC	SLE
NECTIN3_NECTIN2	Fibroblasts|Endothelial_cells	0.824	0	Fibroblasts	Endothelial_cells	HC	NECTIN3_NECTIN2	Fibroblasts|Endothelial_cells	1.276	0	Fibroblasts	Endothelial_cells	DLE	NECTIN3_NECTIN2	Fibroblasts|Endothelial_cells	0.8	0	Fibroblasts	Endothelial_cells	SLE
LGALS9_DAG1	Macro/DC|Fibroblasts	0.351	0	Macro/DC	Fibroblasts	HC	LGALS9_DAG1	Macro/DC|Fibroblasts	0.802	0	Macro/DC	Fibroblasts	DLE	LGALS9_DAG1	Macro/DC|Fibroblasts	0.346	0	Macro/DC	Fibroblasts	SLE
LGALS9_MET	Macro/DC|Endothelial_cells	0.418	0	Macro/DC	Endothelial_cells	HC	LGALS9_MET	Macro/DC|Endothelial_cells	0.861	0	Macro/DC	Endothelial_cells	DLE	LGALS9_MET	Macro/DC|Endothelial_cells	0.415	0	Macro/DC	Endothelial_cells	SLE
LGALS9_SLC1A5	Macro/DC|Fibroblasts	0.395	0	Macro/DC	Fibroblasts	HC	LGALS9_SLC1A5	Macro/DC|Fibroblasts	0.835	0	Macro/DC	Fibroblasts	DLE	LGALS9_SLC1A5	Macro/DC|Fibroblasts	0.389	0	Macro/DC	Fibroblasts	SLE
LGALS9_DAG1	Macro/DC|Endothelial_cells	0.342	0	Macro/DC	Endothelial_cells	HC	LGALS9_DAG1	Macro/DC|Endothelial_cells	0.78	0	Macro/DC	Endothelial_cells	DLE	LGALS9_DAG1	Macro/DC|Endothelial_cells	0.333	0	Macro/DC	Endothelial_cells	SLE
LGALS9_DAG1	Macro/DC|Schwann_cells	0.619	0	Macro/DC	Schwann_cells	HC	LGALS9_DAG1	Macro/DC|Schwann_cells	1.055	0	Macro/DC	Schwann_cells	DLE	LGALS9_DAG1	Macro/DC|Schwann_cells	0.62	0	Macro/DC	Schwann_cells	SLE
GRN_TNFRSF1B	Fibroblasts|Endothelial_cells	0.649	0	Fibroblasts	Endothelial_cells	HC	GRN_TNFRSF1B	Fibroblasts|Endothelial_cells	1.083	0	Fibroblasts	Endothelial_cells	DLE	GRN_TNFRSF1B	Fibroblasts|Endothelial_cells	0.635	0	Fibroblasts	Endothelial_cells	SLE
ADCYAP1_DPP4	Mast_cells|Fibroblasts	0.502	0	Mast_cells	Fibroblasts	HC	ADCYAP1_DPP4	Mast_cells|Fibroblasts	0.933	0	Mast_cells	Fibroblasts	DLE	ADCYAP1_DPP4	Mast_cells|Fibroblasts	0.464	0	Mast_cells	Fibroblasts	SLE
TNFSF13B_TFRC	Fibroblasts|T	0.371	0	Fibroblasts	T	HC	TNFSF13B_TFRC	Fibroblasts|T	0.8	0	Fibroblasts	T	DLE	TNFSF13B_TFRC	Fibroblasts|T	0.351	0	Fibroblasts	T	SLE
GRN_TNFRSF1B	Endothelial_cells|NK	0.838	0	Endothelial_cells	NK	HC	GRN_TNFRSF1B	Endothelial_cells|NK	1.263	0	Endothelial_cells	NK	DLE	GRN_TNFRSF1B	Endothelial_cells|NK	0.86	0	Endothelial_cells	NK	SLE
GRN_TNFRSF1B	Fibroblasts|NK	0.799	0	Fibroblasts	NK	HC	GRN_TNFRSF1B	Fibroblasts|NK	1.223	0	Fibroblasts	NK	DLE	GRN_TNFRSF1B	Fibroblasts|NK	0.814	0	Fibroblasts	NK	SLE
GRN_TNFRSF1A	Fibroblasts|Endothelial_cells	0.994	0	Fibroblasts	Endothelial_cells	HC	GRN_TNFRSF1A	Fibroblasts|Endothelial_cells	1.417	0	Fibroblasts	Endothelial_cells	DLE	GRN_TNFRSF1A	Fibroblasts|Endothelial_cells	0.974	0	Fibroblasts	Endothelial_cells	SLE
CD58_CD2	Endothelial_cells|NK	0.384	0	Endothelial_cells	NK	HC	CD58_CD2	Endothelial_cells|NK	0.804	0.046	Endothelial_cells	NK	DLE	CD58_CD2	Endothelial_cells|NK	0.389	0	Endothelial_cells	NK	SLE
GRN_EGFR	Macro/DC|Fibroblasts	1.33	0	Macro/DC	Fibroblasts	HC	GRN_EGFR	Macro/DC|Fibroblasts	1.75	0	Macro/DC	Fibroblasts	DLE	GRN_EGFR	Macro/DC|Fibroblasts	1.332	0	Macro/DC	Fibroblasts	SLE
TNFSF10_TNFRSF10B	NK|Endothelial_cells	0.667	0.024	NK	Endothelial_cells	HC	TNFSF10_TNFRSF10B	NK|Endothelial_cells	1.085	0	NK	Endothelial_cells	DLE	TNFSF10_TNFRSF10B	NK|Endothelial_cells	0.677	0.003	NK	Endothelial_cells	SLE
TNFSF13B_TFRC	Fibroblasts|NK	0.355	0.008	Fibroblasts	NK	HC	TNFSF13B_TFRC	Fibroblasts|NK	0.771	0	Fibroblasts	NK	DLE	TNFSF13B_TFRC	Fibroblasts|NK	0.342	0.012	Fibroblasts	NK	SLE
GRN_SORT1	Macro/DC|Schwann_cells	1.177	0	Macro/DC	Schwann_cells	HC	GRN_SORT1	Macro/DC|Schwann_cells	1.591	0	Macro/DC	Schwann_cells	DLE	GRN_SORT1	Macro/DC|Schwann_cells	1.188	0	Macro/DC	Schwann_cells	SLE
CD99_PILRA	Fibroblasts|Macro/DC	2.489	0	Fibroblasts	Macro/DC	HC	CD99_PILRA	Fibroblasts|Macro/DC	2.878	0	Fibroblasts	Macro/DC	DLE	CD99_PILRA	Fibroblasts|Macro/DC	2.465	0	Fibroblasts	Macro/DC	SLE
CSF1_SIRPA	Endothelial_cells|Macro/DC	0.484	0	Endothelial_cells	Macro/DC	HC	CSF1_SIRPA	Endothelial_cells|Macro/DC	0.872	0	Endothelial_cells	Macro/DC	DLE	CSF1_SIRPA	Endothelial_cells|Macro/DC	0.481	0	Endothelial_cells	Macro/DC	SLE
LGALS9_SLC1A5	Macro/DC|B	0.447	0	Macro/DC	B	HC	LGALS9_SLC1A5	Macro/DC|B	0.829	0	Macro/DC	B	DLE	LGALS9_SLC1A5	Macro/DC|B	0.416	0	Macro/DC	B	SLE
LGALS9_PTPRK	Macro/DC|Endothelial_cells	0.598	0	Macro/DC	Endothelial_cells	HC	LGALS9_PTPRK	Macro/DC|Endothelial_cells	0.979	0	Macro/DC	Endothelial_cells	DLE	LGALS9_PTPRK	Macro/DC|Endothelial_cells	0.588	0	Macro/DC	Endothelial_cells	SLE
SEMA3F_NRP2	Endothelial_cells|Macro/DC	0.569	0	Endothelial_cells	Macro/DC	HC	SEMA3F_NRP2	Endothelial_cells|Macro/DC	0.95	0	Endothelial_cells	Macro/DC	DLE	SEMA3F_NRP2	Endothelial_cells|Macro/DC	0.556	0	Endothelial_cells	Macro/DC	SLE
TNFSF14_TNFRSF14	NK|Macro/DC	0.595	0	NK	Macro/DC	HC	TNFSF14_TNFRSF14	NK|Macro/DC	0.972	0	NK	Macro/DC	DLE	TNFSF14_TNFRSF14	NK|Macro/DC	0.632	0	NK	Macro/DC	SLE
HLA-F_LILRB2	T|Macro/DC	0.376	0	T	Macro/DC	HC	HLA-F_LILRB2	T|Macro/DC	0.749	0	T	Macro/DC	DLE	HLA-F_LILRB2	T|Macro/DC	0.364	0	T	Macro/DC	SLE
CD28_CD86	T|Macro/DC	0.643	0	T	Macro/DC	HC	CD28_CD86	T|Macro/DC	0.999	0	T	Macro/DC	DLE	CD28_CD86	T|Macro/DC	0.624	0	T	Macro/DC	SLE
VEGFA_NRP2	Mast_cells|Endothelial_cells	0.796	0.004	Mast_cells	Endothelial_cells	HC	VEGFA_NRP2	Mast_cells|Endothelial_cells	1.152	0	Mast_cells	Endothelial_cells	DLE	VEGFA_NRP2	Mast_cells|Endothelial_cells	0.792	0.004	Mast_cells	Endothelial_cells	SLE
GRN_TNFRSF1B	Endothelial_cells|T	0.952	0	Endothelial_cells	T	HC	GRN_TNFRSF1B	Endothelial_cells|T	1.303	0	Endothelial_cells	T	DLE	GRN_TNFRSF1B	Endothelial_cells|T	0.97	0	Endothelial_cells	T	SLE
GRN_TNFRSF1B	Fibroblasts|T	0.913	0	Fibroblasts	T	HC	GRN_TNFRSF1B	Fibroblasts|T	1.262	0	Fibroblasts	T	DLE	GRN_TNFRSF1B	Fibroblasts|T	0.924	0	Fibroblasts	T	SLE
CD40LG_CD40	T|Endothelial_cells	0.568	0	T	Endothelial_cells	HC	CD40LG_CD40	T|Endothelial_cells	0.908	0	T	Endothelial_cells	DLE	CD40LG_CD40	T|Endothelial_cells	0.566	0	T	Endothelial_cells	SLE
GAS6_AXL	Fibroblasts|Macro/DC	0.857	0.004	Fibroblasts	Macro/DC	HC	GAS6_AXL	Fibroblasts|Macro/DC	1.194	0	Fibroblasts	Macro/DC	DLE	GAS6_AXL	Fibroblasts|Macro/DC	0.85	0	Fibroblasts	Macro/DC	SLE
VEGFA_NRP2	Mast_cells|Macro/DC	0.82	0	Mast_cells	Macro/DC	HC	VEGFA_NRP2	Mast_cells|Macro/DC	1.155	0	Mast_cells	Macro/DC	DLE	VEGFA_NRP2	Mast_cells|Macro/DC	0.789	0.008	Mast_cells	Macro/DC	SLE
LGALS9_SLC1A5	Macro/DC|Endothelial_cells	0.557	0	Macro/DC	Endothelial_cells	HC	LGALS9_SLC1A5	Macro/DC|Endothelial_cells	0.892	0	Macro/DC	Endothelial_cells	DLE	LGALS9_SLC1A5	Macro/DC|Endothelial_cells	0.547	0	Macro/DC	Endothelial_cells	SLE
TNF_ICOS	Macro/DC|T	0.804	0	Macro/DC	T	HC	TNF_ICOS	Macro/DC|T	1.134	0	Macro/DC	T	DLE	TNF_ICOS	Macro/DC|T	0.834	0	Macro/DC	T	SLE
GRN_TNFRSF1B	Macro/DC|B	1.392	0	Macro/DC	B	HC	GRN_TNFRSF1B	Macro/DC|B	1.721	0	Macro/DC	B	DLE	GRN_TNFRSF1B	Macro/DC|B	1.362	0	Macro/DC	B	SLE
HEBP1_FPR3	Fibroblasts|Macro/DC	0.54	0	Fibroblasts	Macro/DC	HC	HEBP1_FPR3	Fibroblasts|Macro/DC	0.869	0	Fibroblasts	Macro/DC	DLE	HEBP1_FPR3	Fibroblasts|Macro/DC	0.546	0	Fibroblasts	Macro/DC	SLE
LGALS9_LRP1	Macro/DC|Fibroblasts	1.367	0	Macro/DC	Fibroblasts	HC	LGALS9_LRP1	Macro/DC|Fibroblasts	1.694	0	Macro/DC	Fibroblasts	DLE	LGALS9_LRP1	Macro/DC|Fibroblasts	1.344	0	Macro/DC	Fibroblasts	SLE
HEBP1_FPR3	Schwann_cells|Macro/DC	0.358	0	Schwann_cells	Macro/DC	HC	HEBP1_FPR3	Schwann_cells|Macro/DC	0.672	0	Schwann_cells	Macro/DC	DLE	HEBP1_FPR3	Schwann_cells|Macro/DC	0.372	0	Schwann_cells	Macro/DC	SLE
TNFSF14_TNFRSF14	NK|Endothelial_cells	0.618	0	NK	Endothelial_cells	HC	TNFSF14_TNFRSF14	NK|Endothelial_cells	0.932	0	NK	Endothelial_cells	DLE	TNFSF14_TNFRSF14	NK|Endothelial_cells	0.648	0	NK	Endothelial_cells	SLE
GRN_EGFR	Endothelial_cells|Fibroblasts	0.74	0	Endothelial_cells	Fibroblasts	HC	GRN_EGFR	Endothelial_cells|Fibroblasts	1.046	0	Endothelial_cells	Fibroblasts	DLE	GRN_EGFR	Endothelial_cells|Fibroblasts	0.739	0	Endothelial_cells	Fibroblasts	SLE
VEGFC_KDR	Fibroblasts|Endothelial_cells	0.609	0	Fibroblasts	Endothelial_cells	HC	VEGFC_KDR	Fibroblasts|Endothelial_cells	0.913	0	Fibroblasts	Endothelial_cells	DLE	VEGFC_KDR	Fibroblasts|Endothelial_cells	0.625	0	Fibroblasts	Endothelial_cells	SLE
TNFSF9_TNFRSF9	Fibroblasts|T	0.228	0	Fibroblasts	T	HC	TNFSF9_TNFRSF9	Fibroblasts|T	0.53	0	Fibroblasts	T	DLE	TNFSF9_TNFRSF9	Fibroblasts|T	0.239	0	Fibroblasts	T	SLE
GRN_SORT1	Endothelial_cells|Schwann_cells	0.588	0	Endothelial_cells	Schwann_cells	HC	GRN_SORT1	Endothelial_cells|Schwann_cells	0.887	0	Endothelial_cells	Schwann_cells	DLE	GRN_SORT1	Endothelial_cells|Schwann_cells	0.595	0	Endothelial_cells	Schwann_cells	SLE
FASLG_TNFRSF1A	NK|Fibroblasts	0.434	0	NK	Fibroblasts	HC	FASLG_TNFRSF1A	NK|Fibroblasts	0.733	0	NK	Fibroblasts	DLE	FASLG_TNFRSF1A	NK|Fibroblasts	0.446	0	NK	Fibroblasts	SLE
TNFSF9_HLA-DPA1	Fibroblasts|Endothelial_cells	2.614	0.012	Fibroblasts	Endothelial_cells	HC	TNFSF9_HLA-DPA1	Fibroblasts|Endothelial_cells	2.913	0	Fibroblasts	Endothelial_cells	DLE	TNFSF9_HLA-DPA1	Fibroblasts|Endothelial_cells	2.646	0	Fibroblasts	Endothelial_cells	SLE
GRN_SORT1	Fibroblasts|Schwann_cells	0.548	0	Fibroblasts	Schwann_cells	HC	GRN_SORT1	Fibroblasts|Schwann_cells	0.846	0	Fibroblasts	Schwann_cells	DLE	GRN_SORT1	Fibroblasts|Schwann_cells	0.549	0	Fibroblasts	Schwann_cells	SLE
FGF2_CD44	Schwann_cells|Macro/DC	3.858	0	Schwann_cells	Macro/DC	HC	FGF2_CD44	Schwann_cells|Macro/DC	4.154	0	Schwann_cells	Macro/DC	DLE	FGF2_CD44	Schwann_cells|Macro/DC	3.791	0	Schwann_cells	Macro/DC	SLE
ICOSLG_ICOS	Macro/DC|T	0.284	0	Macro/DC	T	HC	ICOSLG_ICOS	Macro/DC|T	0.579	0	Macro/DC	T	DLE	ICOSLG_ICOS	Macro/DC|T	0.301	0	Macro/DC	T	SLE
HEBP1_FPR3	Endothelial_cells|Macro/DC	0.537	0	Endothelial_cells	Macro/DC	HC	HEBP1_FPR3	Endothelial_cells|Macro/DC	0.829	0	Endothelial_cells	Macro/DC	DLE	HEBP1_FPR3	Endothelial_cells|Macro/DC	0.553	0	Endothelial_cells	Macro/DC	SLE
IGF1_IGF1R	Fibroblasts|Endothelial_cells	0.381	0	Fibroblasts	Endothelial_cells	HC	IGF1_IGF1R	Fibroblasts|Endothelial_cells	0.672	0	Fibroblasts	Endothelial_cells	DLE	IGF1_IGF1R	Fibroblasts|Endothelial_cells	0.388	0	Fibroblasts	Endothelial_cells	SLE
GAS6_TYRO3	Fibroblasts|Schwann_cells	0.675	0	Fibroblasts	Schwann_cells	HC	GAS6_TYRO3	Fibroblasts|Schwann_cells	0.964	0	Fibroblasts	Schwann_cells	DLE	GAS6_TYRO3	Fibroblasts|Schwann_cells	0.667	0	Fibroblasts	Schwann_cells	SLE
FASLG_TNFRSF10B	NK|Endothelial_cells	0.53	0	NK	Endothelial_cells	HC	FASLG_TNFRSF10B	NK|Endothelial_cells	0.817	0	NK	Endothelial_cells	DLE	FASLG_TNFRSF10B	NK|Endothelial_cells	0.54	0	NK	Endothelial_cells	SLE
TNF_TNFRSF1A	Macro/DC|Fibroblasts	0.898	0	Macro/DC	Fibroblasts	HC	TNF_TNFRSF1A	Macro/DC|Fibroblasts	1.183	0	Macro/DC	Fibroblasts	DLE	TNF_TNFRSF1A	Macro/DC|Fibroblasts	0.918	0	Macro/DC	Fibroblasts	SLE
JAG1_NOTCH1	Endothelial_cells|Schwann_cells	0.466	0.012	Endothelial_cells	Schwann_cells	HC	JAG1_NOTCH1	Endothelial_cells|Schwann_cells	0.75	0	Endothelial_cells	Schwann_cells	DLE	JAG1_NOTCH1	Endothelial_cells|Schwann_cells	0.475	0	Endothelial_cells	Schwann_cells	SLE
TNFSF14_LTBR	NK|Fibroblasts	0.527	0	NK	Fibroblasts	HC	TNFSF14_LTBR	NK|Fibroblasts	0.806	0	NK	Fibroblasts	DLE	TNFSF14_LTBR	NK|Fibroblasts	0.559	0	NK	Fibroblasts	SLE
PGF_NRP1	Fibroblasts|Endothelial_cells	0.776	0	Fibroblasts	Endothelial_cells	HC	PGF_NRP1	Fibroblasts|Endothelial_cells	1.054	0	Fibroblasts	Endothelial_cells	DLE	PGF_NRP1	Fibroblasts|Endothelial_cells	0.792	0	Fibroblasts	Endothelial_cells	SLE
VEGFA_NRP2	Fibroblasts|Endothelial_cells	1.137	0	Fibroblasts	Endothelial_cells	HC	VEGFA_NRP2	Fibroblasts|Endothelial_cells	1.413	0	Fibroblasts	Endothelial_cells	DLE	VEGFA_NRP2	Fibroblasts|Endothelial_cells	1.159	0	Fibroblasts	Endothelial_cells	SLE
TIGIT_NECTIN2	NK|Macro/DC	0.404	0	NK	Macro/DC	HC	TIGIT_NECTIN2	NK|Macro/DC	0.677	0	NK	Macro/DC	DLE	TIGIT_NECTIN2	NK|Macro/DC	0.365	0	NK	Macro/DC	SLE
VEGFA_KDR	Schwann_cells|Endothelial_cells	0.73	0.044	Schwann_cells	Endothelial_cells	HC	VEGFA_KDR	Schwann_cells|Endothelial_cells	1.003	0	Schwann_cells	Endothelial_cells	DLE	VEGFA_KDR	Schwann_cells|Endothelial_cells	0.733	0.008	Schwann_cells	Endothelial_cells	SLE
FASLG_FAS	NK|Fibroblasts	0.252	0	NK	Fibroblasts	HC	FASLG_FAS	NK|Fibroblasts	0.519	0	NK	Fibroblasts	DLE	FASLG_FAS	NK|Fibroblasts	0.264	0	NK	Fibroblasts	SLE
VEGFA_KDR	Mast_cells|Endothelial_cells	0.87	0	Mast_cells	Endothelial_cells	HC	VEGFA_KDR	Mast_cells|Endothelial_cells	1.135	0	Mast_cells	Endothelial_cells	DLE	VEGFA_KDR	Mast_cells|Endothelial_cells	0.87	0	Mast_cells	Endothelial_cells	SLE
TNF_TNFRSF1A	Macro/DC|Schwann_cells	0.734	0	Macro/DC	Schwann_cells	HC	TNF_TNFRSF1A	Macro/DC|Schwann_cells	0.997	0	Macro/DC	Schwann_cells	DLE	TNF_TNFRSF1A	Macro/DC|Schwann_cells	0.764	0	Macro/DC	Schwann_cells	SLE
CCL4_SLC7A1	T|Endothelial_cells	0.821	0	T	Endothelial_cells	HC	CCL4_SLC7A1	T|Endothelial_cells	1.08	0	T	Endothelial_cells	DLE	CCL4_SLC7A1	T|Endothelial_cells	0.74	0	T	Endothelial_cells	SLE
VEGFA_NRP2	Fibroblasts|Macro/DC	1.16	0	Fibroblasts	Macro/DC	HC	VEGFA_NRP2	Fibroblasts|Macro/DC	1.417	0	Fibroblasts	Macro/DC	DLE	VEGFA_NRP2	Fibroblasts|Macro/DC	1.156	0	Fibroblasts	Macro/DC	SLE
SEMA3C_NRP2	Schwann_cells|Fibroblasts	0.412	0.004	Schwann_cells	Fibroblasts	HC	SEMA3C_NRP2	Schwann_cells|Fibroblasts	0.668	0	Schwann_cells	Fibroblasts	DLE	SEMA3C_NRP2	Schwann_cells|Fibroblasts	0.461	0	Schwann_cells	Fibroblasts	SLE
TNFSF14_TNFRSF14	NK|Fibroblasts	0.49	0	NK	Fibroblasts	HC	TNFSF14_TNFRSF14	NK|Fibroblasts	0.744	0	NK	Fibroblasts	DLE	TNFSF14_TNFRSF14	NK|Fibroblasts	0.519	0	NK	Fibroblasts	SLE
TNF_FAS	Macro/DC|Fibroblasts	0.716	0	Macro/DC	Fibroblasts	HC	TNF_FAS	Macro/DC|Fibroblasts	0.968	0	Macro/DC	Fibroblasts	DLE	TNF_FAS	Macro/DC|Fibroblasts	0.736	0	Macro/DC	Fibroblasts	SLE
CSF1_SIRPA	Fibroblasts|Macro/DC	0.524	0	Fibroblasts	Macro/DC	HC	CSF1_SIRPA	Fibroblasts|Macro/DC	0.774	0	Fibroblasts	Macro/DC	DLE	CSF1_SIRPA	Fibroblasts|Macro/DC	0.516	0	Fibroblasts	Macro/DC	SLE
JAG1_NOTCH1	Fibroblasts|Schwann_cells	0.446	0.012	Fibroblasts	Schwann_cells	HC	JAG1_NOTCH1	Fibroblasts|Schwann_cells	0.694	0	Fibroblasts	Schwann_cells	DLE	JAG1_NOTCH1	Fibroblasts|Schwann_cells	0.45	0	Fibroblasts	Schwann_cells	SLE
JAG1_CD46	Endothelial_cells|Fibroblasts	0.719	0	Endothelial_cells	Fibroblasts	HC	JAG1_CD46	Endothelial_cells|Fibroblasts	0.964	0	Endothelial_cells	Fibroblasts	DLE	JAG1_CD46	Endothelial_cells|Fibroblasts	0.725	0	Endothelial_cells	Fibroblasts	SLE
HGF_CD44	Fibroblasts|Macro/DC	3.722	0	Fibroblasts	Macro/DC	HC	HGF_CD44	Fibroblasts|Macro/DC	3.961	0	Fibroblasts	Macro/DC	DLE	HGF_CD44	Fibroblasts|Macro/DC	3.662	0	Fibroblasts	Macro/DC	SLE
TNFSF10_TNFRSF10D	Macro/DC|Endothelial_cells	0.8	0	Macro/DC	Endothelial_cells	HC	TNFSF10_TNFRSF10D	Macro/DC|Endothelial_cells	1.035	0	Macro/DC	Endothelial_cells	DLE	TNFSF10_TNFRSF10D	Macro/DC|Endothelial_cells	0.821	0	Macro/DC	Endothelial_cells	SLE
CSF1_SIRPA	Endothelial_cells|Fibroblasts	0.38	0.008	Endothelial_cells	Fibroblasts	HC	CSF1_SIRPA	Endothelial_cells|Fibroblasts	0.613	0	Endothelial_cells	Fibroblasts	DLE	CSF1_SIRPA	Endothelial_cells|Fibroblasts	0.381	0	Endothelial_cells	Fibroblasts	SLE
TNFSF14_TNFRSF14	T|Macro/DC	0.361	0	T	Macro/DC	HC	TNFSF14_TNFRSF14	T|Macro/DC	0.592	0	T	Macro/DC	DLE	TNFSF14_TNFRSF14	T|Macro/DC	0.367	0	T	Macro/DC	SLE
FAM3C_LAMP1	Fibroblasts|Endothelial_cells	0.821	0	Fibroblasts	Endothelial_cells	HC	FAM3C_LAMP1	Fibroblasts|Endothelial_cells	1.046	0	Fibroblasts	Endothelial_cells	DLE	FAM3C_LAMP1	Fibroblasts|Endothelial_cells	0.814	0	Fibroblasts	Endothelial_cells	SLE
JAG1_NOTCH1	Endothelial_cells|Macro/DC	0.47	0	Endothelial_cells	Macro/DC	HC	JAG1_NOTCH1	Endothelial_cells|Macro/DC	0.691	0	Endothelial_cells	Macro/DC	DLE	JAG1_NOTCH1	Endothelial_cells|Macro/DC	0.471	0	Endothelial_cells	Macro/DC	SLE
SELP_SELPLG	Endothelial_cells|Macro/DC	0.326	0	Endothelial_cells	Macro/DC	HC	SELP_SELPLG	Endothelial_cells|Macro/DC	0.541	0	Endothelial_cells	Macro/DC	DLE	SELP_SELPLG	Endothelial_cells|Macro/DC	0.33	0	Endothelial_cells	Macro/DC	SLE
FGF2_CD44	Fibroblasts|Macro/DC	3.772	0	Fibroblasts	Macro/DC	HC	FGF2_CD44	Fibroblasts|Macro/DC	3.986	0	Fibroblasts	Macro/DC	DLE	FGF2_CD44	Fibroblasts|Macro/DC	3.712	0	Fibroblasts	Macro/DC	SLE
GRN_TNFRSF1B	Endothelial_cells|B	0.802	0	Endothelial_cells	B	HC	GRN_TNFRSF1B	Endothelial_cells|B	1.016	0	Endothelial_cells	B	DLE	GRN_TNFRSF1B	Endothelial_cells|B	0.769	0	Endothelial_cells	B	SLE
GRN_TNFRSF1B	Fibroblasts|B	0.762	0	Fibroblasts	B	HC	GRN_TNFRSF1B	Fibroblasts|B	0.976	0	Fibroblasts	B	DLE	GRN_TNFRSF1B	Fibroblasts|B	0.722	0	Fibroblasts	B	SLE
NECTIN3_NECTIN2	Fibroblasts|Macro/DC	0.428	0	Fibroblasts	Macro/DC	HC	NECTIN3_NECTIN2	Fibroblasts|Macro/DC	0.637	0	Fibroblasts	Macro/DC	DLE	NECTIN3_NECTIN2	Fibroblasts|Macro/DC	0.415	0	Fibroblasts	Macro/DC	SLE
FASLG_TNFRSF10B	NK|Fibroblasts	0.202	0	NK	Fibroblasts	HC	FASLG_TNFRSF10B	NK|Fibroblasts	0.407	0	NK	Fibroblasts	DLE	FASLG_TNFRSF10B	NK|Fibroblasts	0.212	0	NK	Fibroblasts	SLE
FASLG_TNFRSF1A	NK|Endothelial_cells	0.686	0	NK	Endothelial_cells	HC	FASLG_TNFRSF1A	NK|Endothelial_cells	0.887	0	NK	Endothelial_cells	DLE	FASLG_TNFRSF1A	NK|Endothelial_cells	0.681	0	NK	Endothelial_cells	SLE
SPN_ICAM1	NK|Macro/DC	0.87	0	NK	Macro/DC	HC	SPN_ICAM1	NK|Macro/DC	1.068	0	NK	Macro/DC	DLE	SPN_ICAM1	NK|Macro/DC	0.882	0	NK	Macro/DC	SLE
TNF_TNFRSF1B	Macro/DC|Endothelial_cells	0.805	0	Macro/DC	Endothelial_cells	HC	TNF_TNFRSF1B	Macro/DC|Endothelial_cells	1.002	0	Macro/DC	Endothelial_cells	DLE	TNF_TNFRSF1B	Macro/DC|Endothelial_cells	0.814	0	Macro/DC	Endothelial_cells	SLE
CCL5_CCR1	NK|Macro/DC	1.689	0	NK	Macro/DC	HC	CCL5_CCR1	NK|Macro/DC	1.884	0	NK	Macro/DC	DLE	CCL5_CCR1	NK|Macro/DC	1.435	0	NK	Macro/DC	SLE
TNF_NOTCH1	Macro/DC|Schwann_cells	0.663	0	Macro/DC	Schwann_cells	HC	TNF_NOTCH1	Macro/DC|Schwann_cells	0.856	0	Macro/DC	Schwann_cells	DLE	TNF_NOTCH1	Macro/DC|Schwann_cells	0.684	0	Macro/DC	Schwann_cells	SLE
TNFSF14_LTBR	NK|Endothelial_cells	0.622	0	NK	Endothelial_cells	HC	TNFSF14_LTBR	NK|Endothelial_cells	0.815	0	NK	Endothelial_cells	DLE	TNFSF14_LTBR	NK|Endothelial_cells	0.657	0	NK	Endothelial_cells	SLE
TNFSF14_LTBR	NK|Macro/DC	0.459	0	NK	Macro/DC	HC	TNFSF14_LTBR	NK|Macro/DC	0.648	0	NK	Macro/DC	DLE	TNFSF14_LTBR	NK|Macro/DC	0.495	0	NK	Macro/DC	SLE
COPA_EGFR	Macro/DC|Fibroblasts	0.579	0	Macro/DC	Fibroblasts	HC	COPA_EGFR	Macro/DC|Fibroblasts	0.767	0	Macro/DC	Fibroblasts	DLE	COPA_EGFR	Macro/DC|Fibroblasts	0.595	0	Macro/DC	Fibroblasts	SLE
TNF_TNFRSF1A	Macro/DC|Endothelial_cells	1.15	0	Macro/DC	Endothelial_cells	HC	TNF_TNFRSF1A	Macro/DC|Endothelial_cells	1.336	0	Macro/DC	Endothelial_cells	DLE	TNF_TNFRSF1A	Macro/DC|Endothelial_cells	1.153	0	Macro/DC	Endothelial_cells	SLE
TNF_FAS	Macro/DC|T	0.724	0	Macro/DC	T	HC	TNF_FAS	Macro/DC|T	0.91	0	Macro/DC	T	DLE	TNF_FAS	Macro/DC|T	0.745	0	Macro/DC	T	SLE
TNF_TNFRSF1B	Macro/DC|NK	0.955	0	Macro/DC	NK	HC	TNF_TNFRSF1B	Macro/DC|NK	1.141	0	Macro/DC	NK	DLE	TNF_TNFRSF1B	Macro/DC|NK	0.993	0	Macro/DC	NK	SLE
JAG1_NOTCH1	Fibroblasts|Macro/DC	0.45	0	Fibroblasts	Macro/DC	HC	JAG1_NOTCH1	Fibroblasts|Macro/DC	0.636	0	Fibroblasts	Macro/DC	DLE	JAG1_NOTCH1	Fibroblasts|Macro/DC	0.446	0	Fibroblasts	Macro/DC	SLE
VEGFA_KDR	Fibroblasts|Endothelial_cells	1.211	0	Fibroblasts	Endothelial_cells	HC	VEGFA_KDR	Fibroblasts|Endothelial_cells	1.396	0	Fibroblasts	Endothelial_cells	DLE	VEGFA_KDR	Fibroblasts|Endothelial_cells	1.236	0	Fibroblasts	Endothelial_cells	SLE
TNFSF14_TNFRSF14	Macro/DC|Endothelial_cells	0.416	0	Macro/DC	Endothelial_cells	HC	TNFSF14_TNFRSF14	Macro/DC|Endothelial_cells	0.6	0	Macro/DC	Endothelial_cells	DLE	TNFSF14_TNFRSF14	Macro/DC|Endothelial_cells	0.395	0	Macro/DC	Endothelial_cells	SLE
COPA_SORT1	Macro/DC|Schwann_cells	0.426	0	Macro/DC	Schwann_cells	HC	COPA_SORT1	Macro/DC|Schwann_cells	0.609	0	Macro/DC	Schwann_cells	DLE	COPA_SORT1	Macro/DC|Schwann_cells	0.451	0	Macro/DC	Schwann_cells	SLE
IL15_IL15RA	Endothelial_cells|Fibroblasts	0.195	0	Endothelial_cells	Fibroblasts	HC	IL15_IL15RA	Endothelial_cells|Fibroblasts	0.374	0	Endothelial_cells	Fibroblasts	DLE	IL15_IL15RA	Endothelial_cells|Fibroblasts	0.192	0	Endothelial_cells	Fibroblasts	SLE
JAG1_CD46	Fibroblasts|Endothelial_cells	0.846	0	Fibroblasts	Endothelial_cells	HC	JAG1_CD46	Fibroblasts|Endothelial_cells	1.025	0	Fibroblasts	Endothelial_cells	DLE	JAG1_CD46	Fibroblasts|Endothelial_cells	0.844	0	Fibroblasts	Endothelial_cells	SLE
CSF1_SIRPA	Fibroblasts|Endothelial_cells	0.43	0	Fibroblasts	Endothelial_cells	HC	CSF1_SIRPA	Fibroblasts|Endothelial_cells	0.605	0	Fibroblasts	Endothelial_cells	DLE	CSF1_SIRPA	Fibroblasts|Endothelial_cells	0.434	0	Fibroblasts	Endothelial_cells	SLE
FAM3C_LAMP1	Endothelial_cells|Fibroblasts	0.786	0	Endothelial_cells	Fibroblasts	HC	FAM3C_LAMP1	Endothelial_cells|Fibroblasts	0.96	0	Endothelial_cells	Fibroblasts	DLE	FAM3C_LAMP1	Endothelial_cells|Fibroblasts	0.784	0	Endothelial_cells	Fibroblasts	SLE
TNFSF14_TNFRSF14	T|Endothelial_cells	0.384	0	T	Endothelial_cells	HC	TNFSF14_TNFRSF14	T|Endothelial_cells	0.552	0	T	Endothelial_cells	DLE	TNFSF14_TNFRSF14	T|Endothelial_cells	0.383	0	T	Endothelial_cells	SLE
LTB_LTBR	T|Fibroblasts	0.999	0	T	Fibroblasts	HC	LTB_LTBR	T|Fibroblasts	1.155	0	T	Fibroblasts	DLE	LTB_LTBR	T|Fibroblasts	0.986	0	T	Fibroblasts	SLE
FAM3C_LAMP1	Fibroblasts|Schwann_cells	0.933	0	Fibroblasts	Schwann_cells	HC	FAM3C_LAMP1	Fibroblasts|Schwann_cells	1.088	0	Fibroblasts	Schwann_cells	DLE	FAM3C_LAMP1	Fibroblasts|Schwann_cells	0.949	0	Fibroblasts	Schwann_cells	SLE
VEGFA_NRP2	Macro/DC|Endothelial_cells	1.461	0	Macro/DC	Endothelial_cells	HC	VEGFA_NRP2	Macro/DC|Endothelial_cells	1.615	0	Macro/DC	Endothelial_cells	DLE	VEGFA_NRP2	Macro/DC|Endothelial_cells	1.436	0	Macro/DC	Endothelial_cells	SLE
GRN_TNFRSF1A	Schwann_cells|Endothelial_cells	0.828	0.008	Schwann_cells	Endothelial_cells	HC	GRN_TNFRSF1A	Schwann_cells|Endothelial_cells	0.98	0	Schwann_cells	Endothelial_cells	DLE	GRN_TNFRSF1A	Schwann_cells|Endothelial_cells	0.789	0.012	Schwann_cells	Endothelial_cells	SLE
JAG1_NOTCH2	Endothelial_cells|Macro/DC	0.659	0	Endothelial_cells	Macro/DC	HC	JAG1_NOTCH2	Endothelial_cells|Macro/DC	0.811	0	Endothelial_cells	Macro/DC	DLE	JAG1_NOTCH2	Endothelial_cells|Macro/DC	0.663	0	Endothelial_cells	Macro/DC	SLE
TNFSF14_LTBR	Macro/DC|Fibroblasts	0.325	0	Macro/DC	Fibroblasts	HC	TNFSF14_LTBR	Macro/DC|Fibroblasts	0.474	0	Macro/DC	Fibroblasts	DLE	TNFSF14_LTBR	Macro/DC|Fibroblasts	0.306	0	Macro/DC	Fibroblasts	SLE
TNFSF9_HLA-DPA1	B|Endothelial_cells	2.772	0	B	Endothelial_cells	HC	TNFSF9_HLA-DPA1	B|Endothelial_cells	2.92	0	B	Endothelial_cells	DLE	TNFSF9_HLA-DPA1	B|Endothelial_cells	2.809	0	B	Endothelial_cells	SLE
CSF1_SLC7A1	Fibroblasts|Endothelial_cells	0.395	0	Fibroblasts	Endothelial_cells	HC	CSF1_SLC7A1	Fibroblasts|Endothelial_cells	0.542	0	Fibroblasts	Endothelial_cells	DLE	CSF1_SLC7A1	Fibroblasts|Endothelial_cells	0.386	0	Fibroblasts	Endothelial_cells	SLE
JAG1_NOTCH3	Endothelial_cells|Fibroblasts	0.812	0	Endothelial_cells	Fibroblasts	HC	JAG1_NOTCH3	Endothelial_cells|Fibroblasts	0.958	0	Endothelial_cells	Fibroblasts	DLE	JAG1_NOTCH3	Endothelial_cells|Fibroblasts	0.822	0	Endothelial_cells	Fibroblasts	SLE
TNF_FAS	Macro/DC|NK	0.67	0	Macro/DC	NK	HC	TNF_FAS	Macro/DC|NK	0.816	0	Macro/DC	NK	DLE	TNF_FAS	Macro/DC|NK	0.697	0	Macro/DC	NK	SLE
SPN_ICAM1	T|Macro/DC	0.875	0	T	Macro/DC	HC	SPN_ICAM1	T|Macro/DC	1.019	0	T	Macro/DC	DLE	SPN_ICAM1	T|Macro/DC	0.859	0	T	Macro/DC	SLE
JAG1_CD46	Endothelial_cells|Schwann_cells	0.786	0	Endothelial_cells	Schwann_cells	HC	JAG1_CD46	Endothelial_cells|Schwann_cells	0.927	0	Endothelial_cells	Schwann_cells	DLE	JAG1_CD46	Endothelial_cells|Schwann_cells	0.77	0	Endothelial_cells	Schwann_cells	SLE
ANGPT2_TEK	Fibroblasts|Endothelial_cells	0.351	0	Fibroblasts	Endothelial_cells	HC	ANGPT2_TEK	Fibroblasts|Endothelial_cells	0.489	0	Fibroblasts	Endothelial_cells	DLE	ANGPT2_TEK	Fibroblasts|Endothelial_cells	0.356	0	Fibroblasts	Endothelial_cells	SLE
FASLG_TNFRSF1A	NK|Macro/DC	0.346	0	NK	Macro/DC	HC	FASLG_TNFRSF1A	NK|Macro/DC	0.481	0	NK	Macro/DC	DLE	FASLG_TNFRSF1A	NK|Macro/DC	0.355	0	NK	Macro/DC	SLE
TNFSF12_TNFRSF12A	Fibroblasts|Endothelial_cells	0.385	0	Fibroblasts	Endothelial_cells	HC	TNFSF12_TNFRSF12A	Fibroblasts|Endothelial_cells	0.52	0	Fibroblasts	Endothelial_cells	DLE	TNFSF12_TNFRSF12A	Fibroblasts|Endothelial_cells	0.38	0	Fibroblasts	Endothelial_cells	SLE
TNFSF9_HLA-DPA1	T|Endothelial_cells	2.691	0	T	Endothelial_cells	HC	TNFSF9_HLA-DPA1	T|Endothelial_cells	2.825	0	T	Endothelial_cells	DLE	TNFSF9_HLA-DPA1	T|Endothelial_cells	2.72	0	T	Endothelial_cells	SLE
TNFSF14_LTBR	T|Fibroblasts	0.293	0	T	Fibroblasts	HC	TNFSF14_LTBR	T|Fibroblasts	0.426	0	T	Fibroblasts	DLE	TNFSF14_LTBR	T|Fibroblasts	0.294	0	T	Fibroblasts	SLE
CCL23_CCR1	Endothelial_cells|Macro/DC	0.285	0	Endothelial_cells	Macro/DC	HC	CCL23_CCR1	Endothelial_cells|Macro/DC	0.417	0	Endothelial_cells	Macro/DC	DLE	CCL23_CCR1	Endothelial_cells|Macro/DC	0.285	0	Endothelial_cells	Macro/DC	SLE
JAG1_NOTCH2	Endothelial_cells|Fibroblasts	0.665	0	Endothelial_cells	Fibroblasts	HC	JAG1_NOTCH2	Endothelial_cells|Fibroblasts	0.796	0	Endothelial_cells	Fibroblasts	DLE	JAG1_NOTCH2	Endothelial_cells|Fibroblasts	0.667	0	Endothelial_cells	Fibroblasts	SLE
CCL5_ACKR4	NK|Fibroblasts	1.808	0	NK	Fibroblasts	HC	CCL5_ACKR4	NK|Fibroblasts	1.937	0	NK	Fibroblasts	DLE	CCL5_ACKR4	NK|Fibroblasts	1.545	0	NK	Fibroblasts	SLE
TNF_FLT4	Macro/DC|Endothelial_cells	0.685	0	Macro/DC	Endothelial_cells	HC	TNF_FLT4	Macro/DC|Endothelial_cells	0.81	0	Macro/DC	Endothelial_cells	DLE	TNF_FLT4	Macro/DC|Endothelial_cells	0.706	0	Macro/DC	Endothelial_cells	SLE
TNFSF14_TNFRSF14	Macro/DC|Fibroblasts	0.288	0	Macro/DC	Fibroblasts	HC	TNFSF14_TNFRSF14	Macro/DC|Fibroblasts	0.411	0	Macro/DC	Fibroblasts	DLE	TNFSF14_TNFRSF14	Macro/DC|Fibroblasts	0.266	0	Macro/DC	Fibroblasts	SLE
COPA_EGFR	Endothelial_cells|Fibroblasts	0.468	0	Endothelial_cells	Fibroblasts	HC	COPA_EGFR	Endothelial_cells|Fibroblasts	0.59	0	Endothelial_cells	Fibroblasts	DLE	COPA_EGFR	Endothelial_cells|Fibroblasts	0.465	0	Endothelial_cells	Fibroblasts	SLE
JAG1_CD46	Endothelial_cells|Macro/DC	0.716	0	Endothelial_cells	Macro/DC	HC	JAG1_CD46	Endothelial_cells|Macro/DC	0.837	0	Endothelial_cells	Macro/DC	DLE	JAG1_CD46	Endothelial_cells|Macro/DC	0.735	0	Endothelial_cells	Macro/DC	SLE
IL15_IL15RA	Macro/DC|Fibroblasts	0.176	0	Macro/DC	Fibroblasts	HC	IL15_IL15RA	Macro/DC|Fibroblasts	0.295	0	Macro/DC	Fibroblasts	DLE	IL15_IL15RA	Macro/DC|Fibroblasts	0.171	0	Macro/DC	Fibroblasts	SLE
TGFB1_EGFR	Macro/DC|Fibroblasts	0.798	0	Macro/DC	Fibroblasts	HC	TGFB1_EGFR	Macro/DC|Fibroblasts	0.917	0	Macro/DC	Fibroblasts	DLE	TGFB1_EGFR	Macro/DC|Fibroblasts	0.763	0	Macro/DC	Fibroblasts	SLE
JAG1_NOTCH2	Fibroblasts|Macro/DC	0.639	0	Fibroblasts	Macro/DC	HC	JAG1_NOTCH2	Fibroblasts|Macro/DC	0.756	0	Fibroblasts	Macro/DC	DLE	JAG1_NOTCH2	Fibroblasts|Macro/DC	0.639	0	Fibroblasts	Macro/DC	SLE
TNFSF14_TNFRSF14	Macro/DC|B	0.332	0	Macro/DC	B	HC	TNFSF14_TNFRSF14	Macro/DC|B	0.448	0	Macro/DC	B	DLE	TNFSF14_TNFRSF14	Macro/DC|B	0.297	0	Macro/DC	B	SLE
CD40LG_CD40	T|Fibroblasts	0.38	0	T	Fibroblasts	HC	CD40LG_CD40	T|Fibroblasts	0.495	0	T	Fibroblasts	DLE	CD40LG_CD40	T|Fibroblasts	0.381	0	T	Fibroblasts	SLE
COPA_SORT1	Endothelial_cells|Schwann_cells	0.316	0	Endothelial_cells	Schwann_cells	HC	COPA_SORT1	Endothelial_cells|Schwann_cells	0.431	0	Endothelial_cells	Schwann_cells	DLE	COPA_SORT1	Endothelial_cells|Schwann_cells	0.321	0	Endothelial_cells	Schwann_cells	SLE
TNF_TNFRSF1B	Macro/DC|T	1.069	0	Macro/DC	T	HC	TNF_TNFRSF1B	Macro/DC|T	1.181	0	Macro/DC	T	DLE	TNF_TNFRSF1B	Macro/DC|T	1.103	0	Macro/DC	T	SLE
TNF_VSIR	Macro/DC|T	0.715	0	Macro/DC	T	HC	TNF_VSIR	Macro/DC|T	0.824	0	Macro/DC	T	DLE	TNF_VSIR	Macro/DC|T	0.736	0	Macro/DC	T	SLE
TNFSF14_TNFRSF14	T|Fibroblasts	0.256	0	T	Fibroblasts	HC	TNFSF14_TNFRSF14	T|Fibroblasts	0.364	0	T	Fibroblasts	DLE	TNFSF14_TNFRSF14	T|Fibroblasts	0.254	0	T	Fibroblasts	SLE
JAG1_CD46	Fibroblasts|Schwann_cells	0.766	0	Fibroblasts	Schwann_cells	HC	JAG1_CD46	Fibroblasts|Schwann_cells	0.872	0	Fibroblasts	Schwann_cells	DLE	JAG1_CD46	Fibroblasts|Schwann_cells	0.746	0	Fibroblasts	Schwann_cells	SLE
PGF_NRP1	Fibroblasts|Macro/DC	0.502	0.012	Fibroblasts	Macro/DC	HC	PGF_NRP1	Fibroblasts|Macro/DC	0.608	0	Fibroblasts	Macro/DC	DLE	PGF_NRP1	Fibroblasts|Macro/DC	0.513	0	Fibroblasts	Macro/DC	SLE
VEGFB_NRP1	Fibroblasts|Endothelial_cells	0.92	0	Fibroblasts	Endothelial_cells	HC	VEGFB_NRP1	Fibroblasts|Endothelial_cells	1.026	0	Fibroblasts	Endothelial_cells	DLE	VEGFB_NRP1	Fibroblasts|Endothelial_cells	0.933	0	Fibroblasts	Endothelial_cells	SLE
LGALS9_CD44	B|Macro/DC	3.817	0	B	Macro/DC	HC	LGALS9_CD44	B|Macro/DC	3.921	0	B	Macro/DC	DLE	LGALS9_CD44	B|Macro/DC	3.747	0	B	Macro/DC	SLE
TNF_SEMA4C	Macro/DC|Endothelial_cells	0.708	0	Macro/DC	Endothelial_cells	HC	TNF_SEMA4C	Macro/DC|Endothelial_cells	0.809	0	Macro/DC	Endothelial_cells	DLE	TNF_SEMA4C	Macro/DC|Endothelial_cells	0.727	0	Macro/DC	Endothelial_cells	SLE
VEGFB_NRP1	Macro/DC|Endothelial_cells	0.779	0	Macro/DC	Endothelial_cells	HC	VEGFB_NRP1	Macro/DC|Endothelial_cells	0.88	0	Macro/DC	Endothelial_cells	DLE	VEGFB_NRP1	Macro/DC|Endothelial_cells	0.791	0	Macro/DC	Endothelial_cells	SLE
GRN_TNFRSF1B	B|Macro/DC	1.286	0	B	Macro/DC	HC	GRN_TNFRSF1B	B|Macro/DC	1.386	0	B	Macro/DC	DLE	GRN_TNFRSF1B	B|Macro/DC	1.211	0	B	Macro/DC	SLE
JAG1_NOTCH4	Fibroblasts|Endothelial_cells	0.517	0	Fibroblasts	Endothelial_cells	HC	JAG1_NOTCH4	Fibroblasts|Endothelial_cells	0.616	0	Fibroblasts	Endothelial_cells	DLE	JAG1_NOTCH4	Fibroblasts|Endothelial_cells	0.516	0	Fibroblasts	Endothelial_cells	SLE
SEMA4A_PLXND1	Macro/DC|Fibroblasts	0.344	0	Macro/DC	Fibroblasts	HC	SEMA4A_PLXND1	Macro/DC|Fibroblasts	0.441	0	Macro/DC	Fibroblasts	DLE	SEMA4A_PLXND1	Macro/DC|Fibroblasts	0.339	0	Macro/DC	Fibroblasts	SLE
TNF_RIPK1	Macro/DC|Fibroblasts	0.682	0	Macro/DC	Fibroblasts	HC	TNF_RIPK1	Macro/DC|Fibroblasts	0.777	0	Macro/DC	Fibroblasts	DLE	TNF_RIPK1	Macro/DC|Fibroblasts	0.698	0	Macro/DC	Fibroblasts	SLE
SEMA4A_PLXND1	Macro/DC|Schwann_cells	0.317	0.04	Macro/DC	Schwann_cells	HC	SEMA4A_PLXND1	Macro/DC|Schwann_cells	0.41	0	Macro/DC	Schwann_cells	DLE	SEMA4A_PLXND1	Macro/DC|Schwann_cells	0.299	0.036	Macro/DC	Schwann_cells	SLE
COPA_SORT1	Fibroblasts|Schwann_cells	0.322	0	Fibroblasts	Schwann_cells	HC	COPA_SORT1	Fibroblasts|Schwann_cells	0.412	0	Fibroblasts	Schwann_cells	DLE	COPA_SORT1	Fibroblasts|Schwann_cells	0.33	0	Fibroblasts	Schwann_cells	SLE
TNF_SEMA4C	Macro/DC|Fibroblasts	0.701	0	Macro/DC	Fibroblasts	HC	TNF_SEMA4C	Macro/DC|Fibroblasts	0.79	0	Macro/DC	Fibroblasts	DLE	TNF_SEMA4C	Macro/DC|Fibroblasts	0.716	0	Macro/DC	Fibroblasts	SLE
JAG1_CD46	Fibroblasts|Macro/DC	0.696	0	Fibroblasts	Macro/DC	HC	JAG1_CD46	Fibroblasts|Macro/DC	0.782	0	Fibroblasts	Macro/DC	DLE	JAG1_CD46	Fibroblasts|Macro/DC	0.711	0	Fibroblasts	Macro/DC	SLE
TNF_DAG1	Macro/DC|Fibroblasts	0.7	0	Macro/DC	Fibroblasts	HC	TNF_DAG1	Macro/DC|Fibroblasts	0.784	0	Macro/DC	Fibroblasts	DLE	TNF_DAG1	Macro/DC|Fibroblasts	0.718	0	Macro/DC	Fibroblasts	SLE
TNF_SEMA4C	Macro/DC|Schwann_cells	0.685	0	Macro/DC	Schwann_cells	HC	TNF_SEMA4C	Macro/DC|Schwann_cells	0.765	0	Macro/DC	Schwann_cells	DLE	TNF_SEMA4C	Macro/DC|Schwann_cells	0.709	0	Macro/DC	Schwann_cells	SLE
TNF_RIPK1	Macro/DC|Endothelial_cells	0.707	0	Macro/DC	Endothelial_cells	HC	TNF_RIPK1	Macro/DC|Endothelial_cells	0.785	0	Macro/DC	Endothelial_cells	DLE	TNF_RIPK1	Macro/DC|Endothelial_cells	0.722	0	Macro/DC	Endothelial_cells	SLE
HGF_MET	Fibroblasts|Endothelial_cells	0.244	0	Fibroblasts	Endothelial_cells	HC	HGF_MET	Fibroblasts|Endothelial_cells	0.322	0	Fibroblasts	Endothelial_cells	DLE	HGF_MET	Fibroblasts|Endothelial_cells	0.249	0	Fibroblasts	Endothelial_cells	SLE
TNF_VSIR	Macro/DC|Endothelial_cells	0.884	0	Macro/DC	Endothelial_cells	HC	TNF_VSIR	Macro/DC|Endothelial_cells	0.958	0	Macro/DC	Endothelial_cells	DLE	TNF_VSIR	Macro/DC|Endothelial_cells	0.904	0	Macro/DC	Endothelial_cells	SLE
TNFSF14_LTBR	Macro/DC|Schwann_cells	0.259	0	Macro/DC	Schwann_cells	HC	TNFSF14_LTBR	Macro/DC|Schwann_cells	0.332	0	Macro/DC	Schwann_cells	DLE	TNFSF14_LTBR	Macro/DC|Schwann_cells	0.236	0	Macro/DC	Schwann_cells	SLE
JAG2_NOTCH1	Endothelial_cells|Schwann_cells	0.222	0	Endothelial_cells	Schwann_cells	HC	JAG2_NOTCH1	Endothelial_cells|Schwann_cells	0.295	0	Endothelial_cells	Schwann_cells	DLE	JAG2_NOTCH1	Endothelial_cells|Schwann_cells	0.238	0	Endothelial_cells	Schwann_cells	SLE
TNF_DAG1	Macro/DC|Endothelial_cells	0.691	0	Macro/DC	Endothelial_cells	HC	TNF_DAG1	Macro/DC|Endothelial_cells	0.763	0	Macro/DC	Endothelial_cells	DLE	TNF_DAG1	Macro/DC|Endothelial_cells	0.705	0	Macro/DC	Endothelial_cells	SLE
TNF_DAG1	Macro/DC|Schwann_cells	0.968	0	Macro/DC	Schwann_cells	HC	TNF_DAG1	Macro/DC|Schwann_cells	1.038	0	Macro/DC	Schwann_cells	DLE	TNF_DAG1	Macro/DC|Schwann_cells	0.992	0	Macro/DC	Schwann_cells	SLE
TNF_VSIR	Macro/DC|NK	0.803	0	Macro/DC	NK	HC	TNF_VSIR	Macro/DC|NK	0.873	0	Macro/DC	NK	DLE	TNF_VSIR	Macro/DC|NK	0.829	0	Macro/DC	NK	SLE
LTB_LTBR	T|Endothelial_cells	1.094	0	T	Endothelial_cells	HC	LTB_LTBR	T|Endothelial_cells	1.164	0	T	Endothelial_cells	DLE	LTB_LTBR	T|Endothelial_cells	1.084	0	T	Endothelial_cells	SLE
TNF_VSIR	Macro/DC|Fibroblasts	0.846	0	Macro/DC	Fibroblasts	HC	TNF_VSIR	Macro/DC|Fibroblasts	0.914	0	Macro/DC	Fibroblasts	DLE	TNF_VSIR	Macro/DC|Fibroblasts	0.859	0	Macro/DC	Fibroblasts	SLE
TNFSF9_HLA-DPA1	NK|Endothelial_cells	2.767	0	NK	Endothelial_cells	HC	TNFSF9_HLA-DPA1	NK|Endothelial_cells	2.835	0	NK	Endothelial_cells	DLE	TNFSF9_HLA-DPA1	NK|Endothelial_cells	2.739	0	NK	Endothelial_cells	SLE
TNF_VSIR	Macro/DC|Schwann_cells	0.721	0	Macro/DC	Schwann_cells	HC	TNF_VSIR	Macro/DC|Schwann_cells	0.788	0	Macro/DC	Schwann_cells	DLE	TNF_VSIR	Macro/DC|Schwann_cells	0.754	0	Macro/DC	Schwann_cells	SLE
COPA_EGFR	B|Fibroblasts	0.474	0.044	B	Fibroblasts	HC	COPA_EGFR	B|Fibroblasts	0.539	0	B	Fibroblasts	DLE	COPA_EGFR	B|Fibroblasts	0.456	0.016	B	Fibroblasts	SLE
LTB_LTBR	T|Macro/DC	0.932	0	T	Macro/DC	HC	LTB_LTBR	T|Macro/DC	0.997	0	T	Macro/DC	DLE	LTB_LTBR	T|Macro/DC	0.921	0	T	Macro/DC	SLE
VEGFA_KDR	Macro/DC|Endothelial_cells	1.535	0	Macro/DC	Endothelial_cells	HC	VEGFA_KDR	Macro/DC|Endothelial_cells	1.598	0	Macro/DC	Endothelial_cells	DLE	VEGFA_KDR	Macro/DC|Endothelial_cells	1.513	0	Macro/DC	Endothelial_cells	SLE
PGF_FLT1	Fibroblasts|Macro/DC	0.487	0	Fibroblasts	Macro/DC	HC	PGF_FLT1	Fibroblasts|Macro/DC	0.55	0	Fibroblasts	Macro/DC	DLE	PGF_FLT1	Fibroblasts|Macro/DC	0.472	0	Fibroblasts	Macro/DC	SLE
TNFSF14_LTBR	Macro/DC|Endothelial_cells	0.42	0	Macro/DC	Endothelial_cells	HC	TNFSF14_LTBR	Macro/DC|Endothelial_cells	0.483	0	Macro/DC	Endothelial_cells	DLE	TNFSF14_LTBR	Macro/DC|Endothelial_cells	0.405	0	Macro/DC	Endothelial_cells	SLE
LGALS9_MRC2	B|Fibroblasts	0.511	0	B	Fibroblasts	HC	LGALS9_MRC2	B|Fibroblasts	0.572	0	B	Fibroblasts	DLE	LGALS9_MRC2	B|Fibroblasts	0.497	0	B	Fibroblasts	SLE
EFNB1_EPHB4	Fibroblasts|Endothelial_cells	0.225	0	Fibroblasts	Endothelial_cells	HC	EFNB1_EPHB4	Fibroblasts|Endothelial_cells	0.283	0	Fibroblasts	Endothelial_cells	DLE	EFNB1_EPHB4	Fibroblasts|Endothelial_cells	0.229	0	Fibroblasts	Endothelial_cells	SLE
VEGFC_FLT4	Fibroblasts|Endothelial_cells	0.152	0	Fibroblasts	Endothelial_cells	HC	VEGFC_FLT4	Fibroblasts|Endothelial_cells	0.204	0	Fibroblasts	Endothelial_cells	DLE	VEGFC_FLT4	Fibroblasts|Endothelial_cells	0.155	0	Fibroblasts	Endothelial_cells	SLE
JAG1_NOTCH1	Fibroblasts|Endothelial_cells	0.675	0	Fibroblasts	Endothelial_cells	HC	JAG1_NOTCH1	Fibroblasts|Endothelial_cells	0.727	0	Fibroblasts	Endothelial_cells	DLE	JAG1_NOTCH1	Fibroblasts|Endothelial_cells	0.659	0	Fibroblasts	Endothelial_cells	SLE
TGFB1_TGFBR3	Macro/DC|T	0.714	0	Macro/DC	T	HC	TGFB1_TGFBR3	Macro/DC|T	0.763	0	Macro/DC	T	DLE	TGFB1_TGFBR3	Macro/DC|T	0.697	0	Macro/DC	T	SLE
TNFSF14_LTBR	T|Endothelial_cells	0.388	0	T	Endothelial_cells	HC	TNFSF14_LTBR	T|Endothelial_cells	0.435	0	T	Endothelial_cells	DLE	TNFSF14_LTBR	T|Endothelial_cells	0.392	0	T	Endothelial_cells	SLE
CSF1_CSF1R	Endothelial_cells|Macro/DC	0.655	0	Endothelial_cells	Macro/DC	HC	CSF1_CSF1R	Endothelial_cells|Macro/DC	0.7	0	Endothelial_cells	Macro/DC	DLE	CSF1_CSF1R	Endothelial_cells|Macro/DC	0.668	0	Endothelial_cells	Macro/DC	SLE
TNFSF14_LTBR	T|Macro/DC	0.225	0.004	T	Macro/DC	HC	TNFSF14_LTBR	T|Macro/DC	0.268	0	T	Macro/DC	DLE	TNFSF14_LTBR	T|Macro/DC	0.229	0	T	Macro/DC	SLE
COPA_EGFR	T|Fibroblasts	0.449	0	T	Fibroblasts	HC	COPA_EGFR	T|Fibroblasts	0.492	0	T	Fibroblasts	DLE	COPA_EGFR	T|Fibroblasts	0.458	0	T	Fibroblasts	SLE
VEGFA_NRP2	Fibroblasts|Schwann_cells	0.786	0.012	Fibroblasts	Schwann_cells	HC	VEGFA_NRP2	Fibroblasts|Schwann_cells	0.825	0	Fibroblasts	Schwann_cells	DLE	VEGFA_NRP2	Fibroblasts|Schwann_cells	0.795	0	Fibroblasts	Schwann_cells	SLE
CSF1_CSF1R	Schwann_cells|Macro/DC	0.475	0	Schwann_cells	Macro/DC	HC	CSF1_CSF1R	Schwann_cells|Macro/DC	0.507	0	Schwann_cells	Macro/DC	DLE	CSF1_CSF1R	Schwann_cells|Macro/DC	0.495	0	Schwann_cells	Macro/DC	SLE
KITLG_KIT	Endothelial_cells|Mast_cells	0.574	0	Endothelial_cells	Mast_cells	HC	KITLG_KIT	Endothelial_cells|Mast_cells	0.603	0	Endothelial_cells	Mast_cells	DLE	KITLG_KIT	Endothelial_cells|Mast_cells	0.595	0	Endothelial_cells	Mast_cells	SLE
AREG_ICAM1	T|Macro/DC	1.046	0	T	Macro/DC	HC	AREG_ICAM1	T|Macro/DC	1.072	0	T	Macro/DC	DLE	AREG_ICAM1	T|Macro/DC	1.021	0	T	Macro/DC	SLE
PGF_FLT1	Endothelial_cells|Macro/DC	0.407	0.004	Endothelial_cells	Macro/DC	HC	PGF_FLT1	Endothelial_cells|Macro/DC	0.433	0	Endothelial_cells	Macro/DC	DLE	PGF_FLT1	Endothelial_cells|Macro/DC	0.388	0	Endothelial_cells	Macro/DC	SLE
PROS1_AXL	Schwann_cells|Fibroblasts	0.686	0.048	Schwann_cells	Fibroblasts	HC	PROS1_AXL	Schwann_cells|Fibroblasts	0.71	0	Schwann_cells	Fibroblasts	DLE	PROS1_AXL	Schwann_cells|Fibroblasts	0.693	0.004	Schwann_cells	Fibroblasts	SLE
COPA_EGFR	NK|Fibroblasts	0.544	0	NK	Fibroblasts	HC	COPA_EGFR	NK|Fibroblasts	0.562	0	NK	Fibroblasts	DLE	COPA_EGFR	NK|Fibroblasts	0.52	0	NK	Fibroblasts	SLE
DLL4_NOTCH1	Endothelial_cells|Schwann_cells	0.273	0	Endothelial_cells	Schwann_cells	HC	DLL4_NOTCH1	Endothelial_cells|Schwann_cells	0.287	0	Endothelial_cells	Schwann_cells	DLE	DLL4_NOTCH1	Endothelial_cells|Schwann_cells	0.277	0	Endothelial_cells	Schwann_cells	SLE
ANGPT1_TEK	Fibroblasts|Endothelial_cells	0.285	0	Fibroblasts	Endothelial_cells	HC	ANGPT1_TEK	Fibroblasts|Endothelial_cells	0.298	0	Fibroblasts	Endothelial_cells	DLE	ANGPT1_TEK	Fibroblasts|Endothelial_cells	0.287	0	Fibroblasts	Endothelial_cells	SLE
JAG2_NOTCH1	Endothelial_cells|Macro/DC	0.225	0	Endothelial_cells	Macro/DC	HC	JAG2_NOTCH1	Endothelial_cells|Macro/DC	0.236	0	Endothelial_cells	Macro/DC	DLE	JAG2_NOTCH1	Endothelial_cells|Macro/DC	0.235	0	Endothelial_cells	Macro/DC	SLE
LGALS9_CD47	B|Fibroblasts	0.824	0	B	Fibroblasts	HC	LGALS9_CD47	B|Fibroblasts	0.834	0	B	Fibroblasts	DLE	LGALS9_CD47	B|Fibroblasts	0.816	0	B	Fibroblasts	SLE
VEGFB_NRP1	B|Endothelial_cells	0.736	0	B	Endothelial_cells	HC	VEGFB_NRP1	B|Endothelial_cells	0.742	0	B	Endothelial_cells	DLE	VEGFB_NRP1	B|Endothelial_cells	0.739	0	B	Endothelial_cells	SLE
TNFSF12_TNFRSF25	Fibroblasts|T	0.371	0	Fibroblasts	T	HC	TNFSF12_TNFRSF25	Fibroblasts|T	0.376	0	Fibroblasts	T	DLE	TNFSF12_TNFRSF25	Fibroblasts|T	0.376	0	Fibroblasts	T	SLE
TGFB1_TGFBR3	Macro/DC|Fibroblasts	0.989	0	Macro/DC	Fibroblasts	HC	TGFB1_TGFBR3	Macro/DC|Fibroblasts	0.989	0	Macro/DC	Fibroblasts	DLE	TGFB1_TGFBR3	Macro/DC|Fibroblasts	0.961	0	Macro/DC	Fibroblasts	SLE
VEGFB_NRP1	Schwann_cells|Endothelial_cells	0.762	0	Schwann_cells	Endothelial_cells	HC	VEGFB_NRP1	Schwann_cells|Endothelial_cells	0.76	0	Schwann_cells	Endothelial_cells	DLE	VEGFB_NRP1	Schwann_cells|Endothelial_cells	0.77	0	Schwann_cells	Endothelial_cells	SLE
EFNB1_EPHA4	Fibroblasts|Endothelial_cells	0.219	0	Fibroblasts	Endothelial_cells	HC	EFNB1_EPHA4	Fibroblasts|Endothelial_cells	0.215	0	Fibroblasts	Endothelial_cells	DLE	EFNB1_EPHA4	Fibroblasts|Endothelial_cells	0.216	0	Fibroblasts	Endothelial_cells	SLE
TNF_NOTCH1	Macro/DC|Endothelial_cells	0.892	0	Macro/DC	Endothelial_cells	HC	TNF_NOTCH1	Macro/DC|Endothelial_cells	0.888	0	Macro/DC	Endothelial_cells	DLE	TNF_NOTCH1	Macro/DC|Endothelial_cells	0.893	0	Macro/DC	Endothelial_cells	SLE
FASLG_TNFRSF10B	NK|Macro/DC	0.468	0	NK	Macro/DC	HC	FASLG_TNFRSF10B	NK|Macro/DC	0.463	0	NK	Macro/DC	DLE	FASLG_TNFRSF10B	NK|Macro/DC	0.464	0	NK	Macro/DC	SLE
TGFB1_EGFR	T|Fibroblasts	0.895	0	T	Fibroblasts	HC	TGFB1_EGFR	T|Fibroblasts	0.89	0	T	Fibroblasts	DLE	TGFB1_EGFR	T|Fibroblasts	0.901	0	T	Fibroblasts	SLE
IGF1_IGF1R	Macro/DC|Fibroblasts	0.32	0.008	Macro/DC	Fibroblasts	HC	IGF1_IGF1R	Macro/DC|Fibroblasts	0.312	0	Macro/DC	Fibroblasts	DLE	IGF1_IGF1R	Macro/DC|Fibroblasts	0.328	0	Macro/DC	Fibroblasts	SLE
SEMA3A_NRP1	Fibroblasts|Endothelial_cells	0.713	0	Fibroblasts	Endothelial_cells	HC	SEMA3A_NRP1	Fibroblasts|Endothelial_cells	0.705	0	Fibroblasts	Endothelial_cells	DLE	SEMA3A_NRP1	Fibroblasts|Endothelial_cells	0.72	0	Fibroblasts	Endothelial_cells	SLE
LGALS9_HAVCR2	B|Macro/DC	0.484	0	B	Macro/DC	HC	LGALS9_HAVCR2	B|Macro/DC	0.473	0	B	Macro/DC	DLE	LGALS9_HAVCR2	B|Macro/DC	0.465	0	B	Macro/DC	SLE
EFNB1_EPHB6	Endothelial_cells|Fibroblasts	0.24	0	Endothelial_cells	Fibroblasts	HC	EFNB1_EPHB6	Endothelial_cells|Fibroblasts	0.221	0	Endothelial_cells	Fibroblasts	DLE	EFNB1_EPHB6	Endothelial_cells|Fibroblasts	0.238	0	Endothelial_cells	Fibroblasts	SLE
TNF_TNFRSF1A	T|Fibroblasts	0.77	0	T	Fibroblasts	HC	TNF_TNFRSF1A	T|Fibroblasts	0.749	0	T	Fibroblasts	DLE	TNF_TNFRSF1A	T|Fibroblasts	0.756	0	T	Fibroblasts	SLE
TNF_TNFRSF1B	Macro/DC|B	0.918	0	Macro/DC	B	HC	TNF_TNFRSF1B	Macro/DC|B	0.895	0	Macro/DC	B	DLE	TNF_TNFRSF1B	Macro/DC|B	0.901	0	Macro/DC	B	SLE
SEMA4A_PLXND1	Macro/DC|Endothelial_cells	0.599	0	Macro/DC	Endothelial_cells	HC	SEMA4A_PLXND1	Macro/DC|Endothelial_cells	0.573	0	Macro/DC	Endothelial_cells	DLE	SEMA4A_PLXND1	Macro/DC|Endothelial_cells	0.593	0	Macro/DC	Endothelial_cells	SLE
LGALS9_COLEC12	B|Fibroblasts	0.427	0	B	Fibroblasts	HC	LGALS9_COLEC12	B|Fibroblasts	0.398	0	B	Fibroblasts	DLE	LGALS9_COLEC12	B|Fibroblasts	0.421	0	B	Fibroblasts	SLE
CKLF_LRP6	Mast_cells|Fibroblasts	0.283	0.02	Mast_cells	Fibroblasts	HC	CKLF_LRP6	Mast_cells|Fibroblasts	0.251	0	Mast_cells	Fibroblasts	DLE	CKLF_LRP6	Mast_cells|Fibroblasts	0.289	0	Mast_cells	Fibroblasts	SLE
KITLG_KIT	Fibroblasts|Mast_cells	0.674	0	Fibroblasts	Mast_cells	HC	KITLG_KIT	Fibroblasts|Mast_cells	0.641	0	Fibroblasts	Mast_cells	DLE	KITLG_KIT	Fibroblasts|Mast_cells	0.692	0	Fibroblasts	Mast_cells	SLE
DLL1_NOTCH1	Endothelial_cells|Schwann_cells	0.327	0	Endothelial_cells	Schwann_cells	HC	DLL1_NOTCH1	Endothelial_cells|Schwann_cells	0.291	0	Endothelial_cells	Schwann_cells	DLE	DLL1_NOTCH1	Endothelial_cells|Schwann_cells	0.333	0	Endothelial_cells	Schwann_cells	SLE
LGALS9_PTPRK	B|Fibroblasts	0.322	0	B	Fibroblasts	HC	LGALS9_PTPRK	B|Fibroblasts	0.286	0	B	Fibroblasts	DLE	LGALS9_PTPRK	B|Fibroblasts	0.315	0	B	Fibroblasts	SLE
IGF1_IGF1R	Macro/DC|Endothelial_cells	0.359	0	Macro/DC	Endothelial_cells	HC	IGF1_IGF1R	Macro/DC|Endothelial_cells	0.321	0	Macro/DC	Endothelial_cells	DLE	IGF1_IGF1R	Macro/DC|Endothelial_cells	0.376	0	Macro/DC	Endothelial_cells	SLE
TNFSF12_TNFRSF25	Endothelial_cells|T	0.288	0	Endothelial_cells	T	HC	TNFSF12_TNFRSF25	Endothelial_cells|T	0.246	0	Endothelial_cells	T	DLE	TNFSF12_TNFRSF25	Endothelial_cells|T	0.305	0	Endothelial_cells	T	SLE
TNF_TNFRSF1A	B|Fibroblasts	1.097	0	B	Fibroblasts	HC	TNF_TNFRSF1A	B|Fibroblasts	1.052	0	B	Fibroblasts	DLE	TNF_TNFRSF1A	B|Fibroblasts	1.14	0	B	Fibroblasts	SLE
TNF_VSIR	Macro/DC|B	0.832	0	Macro/DC	B	HC	TNF_VSIR	Macro/DC|B	0.786	0	Macro/DC	B	DLE	TNF_VSIR	Macro/DC|B	0.822	0	Macro/DC	B	SLE
C3_C3AR1	Fibroblasts|Macro/DC	1.121	0	Fibroblasts	Macro/DC	HC	C3_C3AR1	Fibroblasts|Macro/DC	1.074	0	Fibroblasts	Macro/DC	DLE	C3_C3AR1	Fibroblasts|Macro/DC	1.125	0	Fibroblasts	Macro/DC	SLE
DLL4_NOTCH1	Endothelial_cells|Macro/DC	0.277	0	Endothelial_cells	Macro/DC	HC	DLL4_NOTCH1	Endothelial_cells|Macro/DC	0.228	0	Endothelial_cells	Macro/DC	DLE	DLL4_NOTCH1	Endothelial_cells|Macro/DC	0.273	0	Endothelial_cells	Macro/DC	SLE
CKLF_LRP6	Mast_cells|Endothelial_cells	0.288	0.012	Mast_cells	Endothelial_cells	HC	CKLF_LRP6	Mast_cells|Endothelial_cells	0.238	0	Mast_cells	Endothelial_cells	DLE	CKLF_LRP6	Mast_cells|Endothelial_cells	0.294	0	Mast_cells	Endothelial_cells	SLE
TNF_FAS	T|Fibroblasts	0.588	0	T	Fibroblasts	HC	TNF_FAS	T|Fibroblasts	0.534	0	T	Fibroblasts	DLE	TNF_FAS	T|Fibroblasts	0.574	0	T	Fibroblasts	SLE
JAG2_NOTCH2	Endothelial_cells|Macro/DC	0.414	0	Endothelial_cells	Macro/DC	HC	JAG2_NOTCH2	Endothelial_cells|Macro/DC	0.357	0	Endothelial_cells	Macro/DC	DLE	JAG2_NOTCH2	Endothelial_cells|Macro/DC	0.427	0	Endothelial_cells	Macro/DC	SLE
LGALS9_MET	B|Endothelial_cells	0.339	0	B	Endothelial_cells	HC	LGALS9_MET	B|Endothelial_cells	0.282	0	B	Endothelial_cells	DLE	LGALS9_MET	B|Endothelial_cells	0.334	0	B	Endothelial_cells	SLE
JAG2_NOTCH3	Endothelial_cells|Fibroblasts	0.567	0	Endothelial_cells	Fibroblasts	HC	JAG2_NOTCH3	Endothelial_cells|Fibroblasts	0.504	0	Endothelial_cells	Fibroblasts	DLE	JAG2_NOTCH3	Endothelial_cells|Fibroblasts	0.586	0	Endothelial_cells	Fibroblasts	SLE
VEGFB_NRP1	Fibroblasts|Macro/DC	0.645	0	Fibroblasts	Macro/DC	HC	VEGFB_NRP1	Fibroblasts|Macro/DC	0.58	0	Fibroblasts	Macro/DC	DLE	VEGFB_NRP1	Fibroblasts|Macro/DC	0.655	0	Fibroblasts	Macro/DC	SLE
TNFSF12_TNFRSF12A	Fibroblasts|Macro/DC	0.439	0	Fibroblasts	Macro/DC	HC	TNFSF12_TNFRSF12A	Fibroblasts|Macro/DC	0.371	0	Fibroblasts	Macro/DC	DLE	TNFSF12_TNFRSF12A	Fibroblasts|Macro/DC	0.434	0	Fibroblasts	Macro/DC	SLE
AREG_ICAM1	Macro/DC|Fibroblasts	1.841	0	Macro/DC	Fibroblasts	HC	AREG_ICAM1	Macro/DC|Fibroblasts	1.773	0	Macro/DC	Fibroblasts	DLE	AREG_ICAM1	Macro/DC|Fibroblasts	1.71	0	Macro/DC	Fibroblasts	SLE
VEGFA_NRP1	Fibroblasts|Endothelial_cells	1.27	0	Fibroblasts	Endothelial_cells	HC	VEGFA_NRP1	Fibroblasts|Endothelial_cells	1.198	0	Fibroblasts	Endothelial_cells	DLE	VEGFA_NRP1	Fibroblasts|Endothelial_cells	1.291	0	Fibroblasts	Endothelial_cells	SLE
TNF_FAS	B|Fibroblasts	0.915	0	B	Fibroblasts	HC	TNF_FAS	B|Fibroblasts	0.838	0	B	Fibroblasts	DLE	TNF_FAS	B|Fibroblasts	0.958	0	B	Fibroblasts	SLE
JAG2_NOTCH2	Endothelial_cells|Fibroblasts	0.421	0	Endothelial_cells	Fibroblasts	HC	JAG2_NOTCH2	Endothelial_cells|Fibroblasts	0.341	0	Endothelial_cells	Fibroblasts	DLE	JAG2_NOTCH2	Endothelial_cells|Fibroblasts	0.431	0	Endothelial_cells	Fibroblasts	SLE
CKLF_LRP6	T|Fibroblasts	0.29	0	T	Fibroblasts	HC	CKLF_LRP6	T|Fibroblasts	0.207	0	T	Fibroblasts	DLE	CKLF_LRP6	T|Fibroblasts	0.287	0	T	Fibroblasts	SLE
VEGFA_NRP2	Macro/DC|Schwann_cells	1.11	0	Macro/DC	Schwann_cells	HC	VEGFA_NRP2	Macro/DC|Schwann_cells	1.027	0	Macro/DC	Schwann_cells	DLE	VEGFA_NRP2	Macro/DC|Schwann_cells	1.072	0	Macro/DC	Schwann_cells	SLE
PDGFB_LRP1	Endothelial_cells|Fibroblasts	1.283	0	Endothelial_cells	Fibroblasts	HC	PDGFB_LRP1	Endothelial_cells|Fibroblasts	1.191	0	Endothelial_cells	Fibroblasts	DLE	PDGFB_LRP1	Endothelial_cells|Fibroblasts	1.262	0	Endothelial_cells	Fibroblasts	SLE
CSF1_CSF1R	Fibroblasts|Macro/DC	0.695	0	Fibroblasts	Macro/DC	HC	CSF1_CSF1R	Fibroblasts|Macro/DC	0.601	0	Fibroblasts	Macro/DC	DLE	CSF1_CSF1R	Fibroblasts|Macro/DC	0.703	0	Fibroblasts	Macro/DC	SLE
RPS19_C5AR1	Endothelial_cells|Macro/DC	13.789	0	Endothelial_cells	Macro/DC	HC	RPS19_C5AR1	Endothelial_cells|Macro/DC	13.694	0	Endothelial_cells	Macro/DC	DLE	RPS19_C5AR1	Endothelial_cells|Macro/DC	13.711	0	Endothelial_cells	Macro/DC	SLE
CSF1_CSF1R	Mast_cells|Macro/DC	0.501	0	Mast_cells	Macro/DC	HC	CSF1_CSF1R	Mast_cells|Macro/DC	0.406	0	Mast_cells	Macro/DC	DLE	CSF1_CSF1R	Mast_cells|Macro/DC	0.511	0	Mast_cells	Macro/DC	SLE
IL34_CSF1R	Fibroblasts|Macro/DC	0.445	0	Fibroblasts	Macro/DC	HC	IL34_CSF1R	Fibroblasts|Macro/DC	0.348	0	Fibroblasts	Macro/DC	DLE	IL34_CSF1R	Fibroblasts|Macro/DC	0.453	0	Fibroblasts	Macro/DC	SLE
DLL1_NOTCH1	Endothelial_cells|Macro/DC	0.331	0	Endothelial_cells	Macro/DC	HC	DLL1_NOTCH1	Endothelial_cells|Macro/DC	0.232	0	Endothelial_cells	Macro/DC	DLE	DLL1_NOTCH1	Endothelial_cells|Macro/DC	0.329	0	Endothelial_cells	Macro/DC	SLE
CKLF_LRP6	NK|Fibroblasts	0.399	0.008	NK	Fibroblasts	HC	CKLF_LRP6	NK|Fibroblasts	0.3	0	NK	Fibroblasts	DLE	CKLF_LRP6	NK|Fibroblasts	0.439	0	NK	Fibroblasts	SLE
CKLF_LRP6	T|Endothelial_cells	0.296	0	T	Endothelial_cells	HC	CKLF_LRP6	T|Endothelial_cells	0.193	0	T	Endothelial_cells	DLE	CKLF_LRP6	T|Endothelial_cells	0.292	0	T	Endothelial_cells	SLE
PROS1_TYRO3	Fibroblasts|Schwann_cells	0.431	0	Fibroblasts	Schwann_cells	HC	PROS1_TYRO3	Fibroblasts|Schwann_cells	0.322	0	Fibroblasts	Schwann_cells	DLE	PROS1_TYRO3	Fibroblasts|Schwann_cells	0.43	0	Fibroblasts	Schwann_cells	SLE
VEGFB_FLT1	Fibroblasts|Macro/DC	0.631	0	Fibroblasts	Macro/DC	HC	VEGFB_FLT1	Fibroblasts|Macro/DC	0.521	0	Fibroblasts	Macro/DC	DLE	VEGFB_FLT1	Fibroblasts|Macro/DC	0.613	0	Fibroblasts	Macro/DC	SLE
VEGFA_NRP2	Macro/DC|Fibroblasts	1.069	0	Macro/DC	Fibroblasts	HC	VEGFA_NRP2	Macro/DC|Fibroblasts	0.958	0	Macro/DC	Fibroblasts	DLE	VEGFA_NRP2	Macro/DC|Fibroblasts	1.032	0	Macro/DC	Fibroblasts	SLE
BAG6_NCR3	Endothelial_cells|NK	0.356	0	Endothelial_cells	NK	HC	BAG6_NCR3	Endothelial_cells|NK	0.244	0	Endothelial_cells	NK	DLE	BAG6_NCR3	Endothelial_cells|NK	0.424	0	Endothelial_cells	NK	SLE
JAG1_NOTCH1	Macro/DC|Endothelial_cells	0.463	0.004	Macro/DC	Endothelial_cells	HC	JAG1_NOTCH1	Macro/DC|Endothelial_cells	0.348	0	Macro/DC	Endothelial_cells	DLE	JAG1_NOTCH1	Macro/DC|Endothelial_cells	0.44	0.008	Macro/DC	Endothelial_cells	SLE
DLL4_NOTCH2	Endothelial_cells|Macro/DC	0.466	0	Endothelial_cells	Macro/DC	HC	DLL4_NOTCH2	Endothelial_cells|Macro/DC	0.349	0	Endothelial_cells	Macro/DC	DLE	DLL4_NOTCH2	Endothelial_cells|Macro/DC	0.465	0	Endothelial_cells	Macro/DC	SLE
CKLF_LRP6	NK|Endothelial_cells	0.405	0.004	NK	Endothelial_cells	HC	CKLF_LRP6	NK|Endothelial_cells	0.287	0	NK	Endothelial_cells	DLE	CKLF_LRP6	NK|Endothelial_cells	0.443	0	NK	Endothelial_cells	SLE
LGALS9_PTPRK	B|Endothelial_cells	0.519	0	B	Endothelial_cells	HC	LGALS9_PTPRK	B|Endothelial_cells	0.4	0	B	Endothelial_cells	DLE	LGALS9_PTPRK	B|Endothelial_cells	0.507	0	B	Endothelial_cells	SLE
TNF_TNFRSF1A	T|Endothelial_cells	1.022	0	T	Endothelial_cells	HC	TNF_TNFRSF1A	T|Endothelial_cells	0.902	0	T	Endothelial_cells	DLE	TNF_TNFRSF1A	T|Endothelial_cells	0.991	0	T	Endothelial_cells	SLE
DLL4_NOTCH3	Endothelial_cells|Fibroblasts	0.619	0	Endothelial_cells	Fibroblasts	HC	DLL4_NOTCH3	Endothelial_cells|Fibroblasts	0.496	0	Endothelial_cells	Fibroblasts	DLE	DLL4_NOTCH3	Endothelial_cells|Fibroblasts	0.624	0	Endothelial_cells	Fibroblasts	SLE
TGFB1_TGFBR3	T|Fibroblasts	1.086	0	T	Fibroblasts	HC	TGFB1_TGFBR3	T|Fibroblasts	0.962	0	T	Fibroblasts	DLE	TGFB1_TGFBR3	T|Fibroblasts	1.1	0	T	Fibroblasts	SLE
JAG1_NOTCH1	Schwann_cells|Endothelial_cells	0.48	0.044	Schwann_cells	Endothelial_cells	HC	JAG1_NOTCH1	Schwann_cells|Endothelial_cells	0.355	0.012	Schwann_cells	Endothelial_cells	DLE	JAG1_NOTCH1	Schwann_cells|Endothelial_cells	0.446	0.044	Schwann_cells	Endothelial_cells	SLE
MIF_TNFRSF14	Fibroblasts|Macro/DC	1.47	0	Fibroblasts	Macro/DC	HC	MIF_TNFRSF14	Fibroblasts|Macro/DC	1.337	0	Fibroblasts	Macro/DC	DLE	MIF_TNFRSF14	Fibroblasts|Macro/DC	1.476	0	Fibroblasts	Macro/DC	SLE
TNF_TNFRSF1B	B|Endothelial_cells	1.004	0	B	Endothelial_cells	HC	TNF_TNFRSF1B	B|Endothelial_cells	0.871	0	B	Endothelial_cells	DLE	TNF_TNFRSF1B	B|Endothelial_cells	1.036	0	B	Endothelial_cells	SLE
PROS1_AXL	Endothelial_cells|Fibroblasts	0.806	0	Endothelial_cells	Fibroblasts	HC	PROS1_AXL	Endothelial_cells|Fibroblasts	0.672	0	Endothelial_cells	Fibroblasts	DLE	PROS1_AXL	Endothelial_cells|Fibroblasts	0.805	0	Endothelial_cells	Fibroblasts	SLE
DLL4_NOTCH2	Endothelial_cells|Fibroblasts	0.472	0	Endothelial_cells	Fibroblasts	HC	DLL4_NOTCH2	Endothelial_cells|Fibroblasts	0.333	0	Endothelial_cells	Fibroblasts	DLE	DLL4_NOTCH2	Endothelial_cells|Fibroblasts	0.469	0	Endothelial_cells	Fibroblasts	SLE
BAG6_NCR3	Fibroblasts|NK	0.334	0	Fibroblasts	NK	HC	BAG6_NCR3	Fibroblasts|NK	0.194	0	Fibroblasts	NK	DLE	BAG6_NCR3	Fibroblasts|NK	0.398	0	Fibroblasts	NK	SLE
PROS1_TYRO3	Endothelial_cells|Schwann_cells	0.349	0	Endothelial_cells	Schwann_cells	HC	PROS1_TYRO3	Endothelial_cells|Schwann_cells	0.208	0	Endothelial_cells	Schwann_cells	DLE	PROS1_TYRO3	Endothelial_cells|Schwann_cells	0.345	0	Endothelial_cells	Schwann_cells	SLE
TNF_TNFRSF1A	B|Endothelial_cells	1.349	0	B	Endothelial_cells	HC	TNF_TNFRSF1A	B|Endothelial_cells	1.206	0	B	Endothelial_cells	DLE	TNF_TNFRSF1A	B|Endothelial_cells	1.375	0	B	Endothelial_cells	SLE
PGF_FLT1	Fibroblasts|Endothelial_cells	1.277	0	Fibroblasts	Endothelial_cells	HC	PGF_FLT1	Fibroblasts|Endothelial_cells	1.131	0	Fibroblasts	Endothelial_cells	DLE	PGF_FLT1	Fibroblasts|Endothelial_cells	1.277	0	Fibroblasts	Endothelial_cells	SLE
TNF_VSIR	T|Macro/DC	0.715	0	T	Macro/DC	HC	TNF_VSIR	T|Macro/DC	0.567	0	T	Macro/DC	DLE	TNF_VSIR	T|Macro/DC	0.72	0	T	Macro/DC	SLE
TGFB1_EGFR	NK|Fibroblasts	1.393	0	NK	Fibroblasts	HC	TGFB1_EGFR	NK|Fibroblasts	1.241	0	NK	Fibroblasts	DLE	TGFB1_EGFR	NK|Fibroblasts	1.372	0	NK	Fibroblasts	SLE
BAG6_NCR3	Macro/DC|NK	0.344	0	Macro/DC	NK	HC	BAG6_NCR3	Macro/DC|NK	0.189	0	Macro/DC	NK	DLE	BAG6_NCR3	Macro/DC|NK	0.413	0	Macro/DC	NK	SLE
TGFB1_EGFR	B|Fibroblasts	0.775	0	B	Fibroblasts	HC	TGFB1_EGFR	B|Fibroblasts	0.617	0	B	Fibroblasts	DLE	TGFB1_EGFR	B|Fibroblasts	0.67	0	B	Fibroblasts	SLE
TGFB3_TGFBR3	Endothelial_cells|Fibroblasts	0.539	0	Endothelial_cells	Fibroblasts	HC	TGFB3_TGFBR3	Endothelial_cells|Fibroblasts	0.377	0	Endothelial_cells	Fibroblasts	DLE	TGFB3_TGFBR3	Endothelial_cells|Fibroblasts	0.535	0	Endothelial_cells	Fibroblasts	SLE
DLL1_NOTCH2	Endothelial_cells|Macro/DC	0.52	0	Endothelial_cells	Macro/DC	HC	DLL1_NOTCH2	Endothelial_cells|Macro/DC	0.353	0	Endothelial_cells	Macro/DC	DLE	DLL1_NOTCH2	Endothelial_cells|Macro/DC	0.521	0	Endothelial_cells	Macro/DC	SLE
TNF_VSIR	B|Macro/DC	1.042	0	B	Macro/DC	HC	TNF_VSIR	B|Macro/DC	0.87	0	B	Macro/DC	DLE	TNF_VSIR	B|Macro/DC	1.104	0	B	Macro/DC	SLE
DLL1_NOTCH3	Endothelial_cells|Fibroblasts	0.673	0	Endothelial_cells	Fibroblasts	HC	DLL1_NOTCH3	Endothelial_cells|Fibroblasts	0.5	0	Endothelial_cells	Fibroblasts	DLE	DLL1_NOTCH3	Endothelial_cells|Fibroblasts	0.681	0	Endothelial_cells	Fibroblasts	SLE
LGALS9_LRP1	B|Fibroblasts	1.288	0	B	Fibroblasts	HC	LGALS9_LRP1	B|Fibroblasts	1.115	0	B	Fibroblasts	DLE	LGALS9_LRP1	B|Fibroblasts	1.263	0	B	Fibroblasts	SLE
TNF_NOTCH1	T|Macro/DC	0.539	0	T	Macro/DC	HC	TNF_NOTCH1	T|Macro/DC	0.363	0.004	T	Macro/DC	DLE	TNF_NOTCH1	T|Macro/DC	0.518	0	T	Macro/DC	SLE
TNF_FLT4	T|Endothelial_cells	0.557	0	T	Endothelial_cells	HC	TNF_FLT4	T|Endothelial_cells	0.376	0	T	Endothelial_cells	DLE	TNF_FLT4	T|Endothelial_cells	0.544	0	T	Endothelial_cells	SLE
TGFB1_TGFBR3	Macro/DC|Endothelial_cells	1.128	0	Macro/DC	Endothelial_cells	HC	TGFB1_TGFBR3	Macro/DC|Endothelial_cells	0.944	0	Macro/DC	Endothelial_cells	DLE	TGFB1_TGFBR3	Macro/DC|Endothelial_cells	1.105	0	Macro/DC	Endothelial_cells	SLE
TNF_TNFRSF1A	T|Macro/DC	0.682	0	T	Macro/DC	HC	TNF_TNFRSF1A	T|Macro/DC	0.496	0	T	Macro/DC	DLE	TNF_TNFRSF1A	T|Macro/DC	0.664	0	T	Macro/DC	SLE
DLL1_NOTCH2	Endothelial_cells|Fibroblasts	0.526	0	Endothelial_cells	Fibroblasts	HC	DLL1_NOTCH2	Endothelial_cells|Fibroblasts	0.337	0	Endothelial_cells	Fibroblasts	DLE	DLL1_NOTCH2	Endothelial_cells|Fibroblasts	0.526	0	Endothelial_cells	Fibroblasts	SLE
VEGFA_NRP1	Macro/DC|Endothelial_cells	1.594	0	Macro/DC	Endothelial_cells	HC	VEGFA_NRP1	Macro/DC|Endothelial_cells	1.4	0	Macro/DC	Endothelial_cells	DLE	VEGFA_NRP1	Macro/DC|Endothelial_cells	1.567	0	Macro/DC	Endothelial_cells	SLE
MIF_TNFRSF14	Fibroblasts|Endothelial_cells	1.493	0	Fibroblasts	Endothelial_cells	HC	MIF_TNFRSF14	Fibroblasts|Endothelial_cells	1.297	0	Fibroblasts	Endothelial_cells	DLE	MIF_TNFRSF14	Fibroblasts|Endothelial_cells	1.492	0	Fibroblasts	Endothelial_cells	SLE
TNF_NOTCH1	B|Macro/DC	0.866	0	B	Macro/DC	HC	TNF_NOTCH1	B|Macro/DC	0.666	0	B	Macro/DC	DLE	TNF_NOTCH1	B|Macro/DC	0.902	0	B	Macro/DC	SLE
VEGFA_FLT1	NK|Endothelial_cells	1.177	0	NK	Endothelial_cells	HC	VEGFA_FLT1	NK|Endothelial_cells	0.976	0	NK	Endothelial_cells	DLE	VEGFA_FLT1	NK|Endothelial_cells	1.193	0	NK	Endothelial_cells	SLE
VEGFA_NRP1	Macro/DC|Fibroblasts	1.349	0	Macro/DC	Fibroblasts	HC	VEGFA_NRP1	Macro/DC|Fibroblasts	1.146	0	Macro/DC	Fibroblasts	DLE	VEGFA_NRP1	Macro/DC|Fibroblasts	1.303	0	Macro/DC	Fibroblasts	SLE
CD99_PILRA	Endothelial_cells|Macro/DC	2.22	0	Endothelial_cells	Macro/DC	HC	CD99_PILRA	Endothelial_cells|Macro/DC	2.017	0	Endothelial_cells	Macro/DC	DLE	CD99_PILRA	Endothelial_cells|Macro/DC	2.212	0	Endothelial_cells	Macro/DC	SLE
TNF_FLT4	B|Endothelial_cells	0.884	0	B	Endothelial_cells	HC	TNF_FLT4	B|Endothelial_cells	0.679	0	B	Endothelial_cells	DLE	TNF_FLT4	B|Endothelial_cells	0.928	0	B	Endothelial_cells	SLE
TNF_SEMA4C	T|Endothelial_cells	0.58	0	T	Endothelial_cells	HC	TNF_SEMA4C	T|Endothelial_cells	0.375	0	T	Endothelial_cells	DLE	TNF_SEMA4C	T|Endothelial_cells	0.564	0	T	Endothelial_cells	SLE
PDGFB_LRP1	Macro/DC|Fibroblasts	1.35	0	Macro/DC	Fibroblasts	HC	PDGFB_LRP1	Macro/DC|Fibroblasts	1.145	0	Macro/DC	Fibroblasts	DLE	PDGFB_LRP1	Macro/DC|Fibroblasts	1.34	0	Macro/DC	Fibroblasts	SLE
TNF_TNFRSF1A	B|Macro/DC	1.008	0	B	Macro/DC	HC	TNF_TNFRSF1A	B|Macro/DC	0.799	0	B	Macro/DC	DLE	TNF_TNFRSF1A	B|Macro/DC	1.048	0	B	Macro/DC	SLE
TNF_RIPK1	T|Fibroblasts	0.554	0	T	Fibroblasts	HC	TNF_RIPK1	T|Fibroblasts	0.343	0.004	T	Fibroblasts	DLE	TNF_RIPK1	T|Fibroblasts	0.536	0	T	Fibroblasts	SLE
CCL2_ACKR1	Mast_cells|Endothelial_cells	6.262	0.048	Mast_cells	Endothelial_cells	HC	CCL2_ACKR1	Mast_cells|Endothelial_cells	6.048	0	Mast_cells	Endothelial_cells	DLE	CCL2_ACKR1	Mast_cells|Endothelial_cells	6.209	0.004	Mast_cells	Endothelial_cells	SLE
CKLF_LRP6	Macro/DC|Schwann_cells	0.552	0	Macro/DC	Schwann_cells	HC	CKLF_LRP6	Macro/DC|Schwann_cells	0.338	0	Macro/DC	Schwann_cells	DLE	CKLF_LRP6	Macro/DC|Schwann_cells	0.551	0	Macro/DC	Schwann_cells	SLE
TNFSF10_TNFRSF10D	NK|Endothelial_cells	0.964	0	NK	Endothelial_cells	HC	TNFSF10_TNFRSF10D	NK|Endothelial_cells	0.748	0	NK	Endothelial_cells	DLE	TNFSF10_TNFRSF10D	NK|Endothelial_cells	0.992	0	NK	Endothelial_cells	SLE
TNF_SEMA4C	T|Fibroblasts	0.573	0	T	Fibroblasts	HC	TNF_SEMA4C	T|Fibroblasts	0.355	0	T	Fibroblasts	DLE	TNF_SEMA4C	T|Fibroblasts	0.554	0	T	Fibroblasts	SLE
TNF_DAG1	T|Fibroblasts	0.572	0	T	Fibroblasts	HC	TNF_DAG1	T|Fibroblasts	0.35	0	T	Fibroblasts	DLE	TNF_DAG1	T|Fibroblasts	0.556	0	T	Fibroblasts	SLE
TNF_RIPK1	T|Endothelial_cells	0.579	0	T	Endothelial_cells	HC	TNF_RIPK1	T|Endothelial_cells	0.351	0	T	Endothelial_cells	DLE	TNF_RIPK1	T|Endothelial_cells	0.56	0	T	Endothelial_cells	SLE
TNF_SEMA4C	B|Endothelial_cells	0.907	0	B	Endothelial_cells	HC	TNF_SEMA4C	B|Endothelial_cells	0.679	0	B	Endothelial_cells	DLE	TNF_SEMA4C	B|Endothelial_cells	0.948	0	B	Endothelial_cells	SLE
TNF_VSIR	T|Endothelial_cells	0.755	0	T	Endothelial_cells	HC	TNF_VSIR	T|Endothelial_cells	0.524	0	T	Endothelial_cells	DLE	TNF_VSIR	T|Endothelial_cells	0.742	0	T	Endothelial_cells	SLE
PTPRC_MRC1	NK|Macro/DC	2.843	0	NK	Macro/DC	HC	PTPRC_MRC1	NK|Macro/DC	2.61	0	NK	Macro/DC	DLE	PTPRC_MRC1	NK|Macro/DC	3.032	0	NK	Macro/DC	SLE
TNF_RIPK1	B|Fibroblasts	0.881	0	B	Fibroblasts	HC	TNF_RIPK1	B|Fibroblasts	0.647	0	B	Fibroblasts	DLE	TNF_RIPK1	B|Fibroblasts	0.92	0	B	Fibroblasts	SLE
TNF_DAG1	T|Endothelial_cells	0.563	0	T	Endothelial_cells	HC	TNF_DAG1	T|Endothelial_cells	0.328	0.012	T	Endothelial_cells	DLE	TNF_DAG1	T|Endothelial_cells	0.543	0	T	Endothelial_cells	SLE
CKLF_LRP6	Macro/DC|Fibroblasts	0.564	0	Macro/DC	Fibroblasts	HC	CKLF_LRP6	Macro/DC|Fibroblasts	0.326	0	Macro/DC	Fibroblasts	DLE	CKLF_LRP6	Macro/DC|Fibroblasts	0.553	0	Macro/DC	Fibroblasts	SLE
TNF_VSIR	T|Fibroblasts	0.718	0	T	Fibroblasts	HC	TNF_VSIR	T|Fibroblasts	0.479	0	T	Fibroblasts	DLE	TNF_VSIR	T|Fibroblasts	0.696	0	T	Fibroblasts	SLE
TNF_SEMA4C	B|Fibroblasts	0.899	0	B	Fibroblasts	HC	TNF_SEMA4C	B|Fibroblasts	0.659	0	B	Fibroblasts	DLE	TNF_SEMA4C	B|Fibroblasts	0.937	0	B	Fibroblasts	SLE
TGFB3_TGFBR3	Fibroblasts|Endothelial_cells	0.672	0	Fibroblasts	Endothelial_cells	HC	TGFB3_TGFBR3	Fibroblasts|Endothelial_cells	0.431	0	Fibroblasts	Endothelial_cells	DLE	TGFB3_TGFBR3	Fibroblasts|Endothelial_cells	0.681	0	Fibroblasts	Endothelial_cells	SLE
TNF_RIPK1	B|Macro/DC	0.872	0	B	Macro/DC	HC	TNF_RIPK1	B|Macro/DC	0.63	0	B	Macro/DC	DLE	TNF_RIPK1	B|Macro/DC	0.915	0	B	Macro/DC	SLE
VEGFA_NRP1	Fibroblasts|Macro/DC	0.995	0	Fibroblasts	Macro/DC	HC	VEGFA_NRP1	Fibroblasts|Macro/DC	0.752	0	Fibroblasts	Macro/DC	DLE	VEGFA_NRP1	Fibroblasts|Macro/DC	1.012	0	Fibroblasts	Macro/DC	SLE
TNF_DAG1	B|Fibroblasts	0.899	0	B	Fibroblasts	HC	TNF_DAG1	B|Fibroblasts	0.654	0	B	Fibroblasts	DLE	TNF_DAG1	B|Fibroblasts	0.94	0	B	Fibroblasts	SLE
TNF_RIPK1	B|Endothelial_cells	0.906	0	B	Endothelial_cells	HC	TNF_RIPK1	B|Endothelial_cells	0.654	0	B	Endothelial_cells	DLE	TNF_RIPK1	B|Endothelial_cells	0.944	0	B	Endothelial_cells	SLE
TNF_VSIR	B|Endothelial_cells	1.082	0	B	Endothelial_cells	HC	TNF_VSIR	B|Endothelial_cells	0.827	0	B	Endothelial_cells	DLE	TNF_VSIR	B|Endothelial_cells	1.126	0	B	Endothelial_cells	SLE
CKLF_LRP6	Macro/DC|Endothelial_cells	0.569	0	Macro/DC	Endothelial_cells	HC	CKLF_LRP6	Macro/DC|Endothelial_cells	0.313	0	Macro/DC	Endothelial_cells	DLE	CKLF_LRP6	Macro/DC|Endothelial_cells	0.557	0	Macro/DC	Endothelial_cells	SLE
TNF_DAG1	B|Endothelial_cells	0.89	0	B	Endothelial_cells	HC	TNF_DAG1	B|Endothelial_cells	0.632	0	B	Endothelial_cells	DLE	TNF_DAG1	B|Endothelial_cells	0.927	0	B	Endothelial_cells	SLE
TNF_VSIR	B|Fibroblasts	1.045	0	B	Fibroblasts	HC	TNF_VSIR	B|Fibroblasts	0.783	0	B	Fibroblasts	DLE	TNF_VSIR	B|Fibroblasts	1.08	0	B	Fibroblasts	SLE
MIF_TNFRSF14	Fibroblasts|B	1.409	0	Fibroblasts	B	HC	MIF_TNFRSF14	Fibroblasts|B	1.145	0	Fibroblasts	B	DLE	MIF_TNFRSF14	Fibroblasts|B	1.395	0	Fibroblasts	B	SLE
GAS6_AXL	Macro/DC|Fibroblasts	1.023	0	Macro/DC	Fibroblasts	HC	GAS6_AXL	Macro/DC|Fibroblasts	0.754	0	Macro/DC	Fibroblasts	DLE	GAS6_AXL	Macro/DC|Fibroblasts	1.007	0	Macro/DC	Fibroblasts	SLE
TGFB1_TGFBR3	NK|Fibroblasts	1.584	0	NK	Fibroblasts	HC	TGFB1_TGFBR3	NK|Fibroblasts	1.313	0	NK	Fibroblasts	DLE	TGFB1_TGFBR3	NK|Fibroblasts	1.57	0	NK	Fibroblasts	SLE
GAS6_TYRO3	Macro/DC|Schwann_cells	0.566	0	Macro/DC	Schwann_cells	HC	GAS6_TYRO3	Macro/DC|Schwann_cells	0.29	0.004	Macro/DC	Schwann_cells	DLE	GAS6_TYRO3	Macro/DC|Schwann_cells	0.547	0	Macro/DC	Schwann_cells	SLE
TGFB1_TGFBR3	B|Fibroblasts	0.966	0	B	Fibroblasts	HC	TGFB1_TGFBR3	B|Fibroblasts	0.689	0	B	Fibroblasts	DLE	TGFB1_TGFBR3	B|Fibroblasts	0.868	0	B	Fibroblasts	SLE
VEGFB_ADRB2	Fibroblasts|Endothelial_cells	0.835	0	Fibroblasts	Endothelial_cells	HC	VEGFB_ADRB2	Fibroblasts|Endothelial_cells	0.551	0	Fibroblasts	Endothelial_cells	DLE	VEGFB_ADRB2	Fibroblasts|Endothelial_cells	0.824	0	Fibroblasts	Endothelial_cells	SLE
VEGFA_FLT1	Fibroblasts|Macro/DC	0.981	0	Fibroblasts	Macro/DC	HC	VEGFA_FLT1	Fibroblasts|Macro/DC	0.694	0	Fibroblasts	Macro/DC	DLE	VEGFA_FLT1	Fibroblasts|Macro/DC	0.971	0	Fibroblasts	Macro/DC	SLE
VEGFB_ADRB2	Macro/DC|Endothelial_cells	0.695	0	Macro/DC	Endothelial_cells	HC	VEGFB_ADRB2	Macro/DC|Endothelial_cells	0.405	0	Macro/DC	Endothelial_cells	DLE	VEGFB_ADRB2	Macro/DC|Endothelial_cells	0.681	0	Macro/DC	Endothelial_cells	SLE
MIF_TNFRSF14	Fibroblasts|T	1.341	0.04	Fibroblasts	T	HC	MIF_TNFRSF14	Fibroblasts|T	1.042	0	Fibroblasts	T	DLE	MIF_TNFRSF14	Fibroblasts|T	1.343	0.004	Fibroblasts	T	SLE
AREG_EGFR	Macro/DC|Fibroblasts	1.603	0	Macro/DC	Fibroblasts	HC	AREG_EGFR	Macro/DC|Fibroblasts	1.302	0	Macro/DC	Fibroblasts	DLE	AREG_EGFR	Macro/DC|Fibroblasts	1.47	0	Macro/DC	Fibroblasts	SLE
TGFB1_TGFBR3	T|Endothelial_cells	1.226	0	T	Endothelial_cells	HC	TGFB1_TGFBR3	T|Endothelial_cells	0.917	0	T	Endothelial_cells	DLE	TGFB1_TGFBR3	T|Endothelial_cells	1.244	0	T	Endothelial_cells	SLE
TNF_NOTCH1	T|Endothelial_cells	0.764	0	T	Endothelial_cells	HC	TNF_NOTCH1	T|Endothelial_cells	0.454	0	T	Endothelial_cells	DLE	TNF_NOTCH1	T|Endothelial_cells	0.731	0	T	Endothelial_cells	SLE
VEGFB_FLT1	Fibroblasts|Endothelial_cells	1.42	0	Fibroblasts	Endothelial_cells	HC	VEGFB_FLT1	Fibroblasts|Endothelial_cells	1.102	0	Fibroblasts	Endothelial_cells	DLE	VEGFB_FLT1	Fibroblasts|Endothelial_cells	1.419	0	Fibroblasts	Endothelial_cells	SLE
VEGFB_FLT1	Macro/DC|Endothelial_cells	1.28	0	Macro/DC	Endothelial_cells	HC	VEGFB_FLT1	Macro/DC|Endothelial_cells	0.956	0	Macro/DC	Endothelial_cells	DLE	VEGFB_FLT1	Macro/DC|Endothelial_cells	1.277	0	Macro/DC	Endothelial_cells	SLE
TNF_NOTCH1	B|Endothelial_cells	1.09	0	B	Endothelial_cells	HC	TNF_NOTCH1	B|Endothelial_cells	0.757	0	B	Endothelial_cells	DLE	TNF_NOTCH1	B|Endothelial_cells	1.115	0	B	Endothelial_cells	SLE
VEGFB_ADRB2	B|Endothelial_cells	0.652	0	B	Endothelial_cells	HC	VEGFB_ADRB2	B|Endothelial_cells	0.267	0	B	Endothelial_cells	DLE	VEGFB_ADRB2	B|Endothelial_cells	0.629	0	B	Endothelial_cells	SLE
VEGFB_ADRB2	Schwann_cells|Endothelial_cells	0.678	0	Schwann_cells	Endothelial_cells	HC	VEGFB_ADRB2	Schwann_cells|Endothelial_cells	0.285	0.004	Schwann_cells	Endothelial_cells	DLE	VEGFB_ADRB2	Schwann_cells|Endothelial_cells	0.66	0	Schwann_cells	Endothelial_cells	SLE
CSF2_CSF1R	NK|Macro/DC	2.017	0	NK	Macro/DC	HC	CSF2_CSF1R	NK|Macro/DC	1.621	0	NK	Macro/DC	DLE	CSF2_CSF1R	NK|Macro/DC	2.185	0	NK	Macro/DC	SLE
PDGFA_PDGFRA	Endothelial_cells|Fibroblasts	1.052	0	Endothelial_cells	Fibroblasts	HC	PDGFA_PDGFRA	Endothelial_cells|Fibroblasts	0.652	0	Endothelial_cells	Fibroblasts	DLE	PDGFA_PDGFRA	Endothelial_cells|Fibroblasts	1.027	0	Endothelial_cells	Fibroblasts	SLE
VEGFA_FLT1	Schwann_cells|Endothelial_cells	1.289	0	Schwann_cells	Endothelial_cells	HC	VEGFA_FLT1	Schwann_cells|Endothelial_cells	0.882	0	Schwann_cells	Endothelial_cells	DLE	VEGFA_FLT1	Schwann_cells|Endothelial_cells	1.274	0	Schwann_cells	Endothelial_cells	SLE
GRN_TNFRSF1A	B|Fibroblasts	1.046	0	B	Fibroblasts	HC	GRN_TNFRSF1A	B|Fibroblasts	0.638	0	B	Fibroblasts	DLE	GRN_TNFRSF1A	B|Fibroblasts	0.986	0	B	Fibroblasts	SLE
VEGFA_FLT1	Mast_cells|Endothelial_cells	1.429	0	Mast_cells	Endothelial_cells	HC	VEGFA_FLT1	Mast_cells|Endothelial_cells	1.013	0	Mast_cells	Endothelial_cells	DLE	VEGFA_FLT1	Mast_cells|Endothelial_cells	1.41	0	Mast_cells	Endothelial_cells	SLE
VEGFB_FLT1	B|Endothelial_cells	1.237	0	B	Endothelial_cells	HC	VEGFB_FLT1	B|Endothelial_cells	0.818	0	B	Endothelial_cells	DLE	VEGFB_FLT1	B|Endothelial_cells	1.225	0	B	Endothelial_cells	SLE
PDGFB_PDGFRA	Endothelial_cells|Fibroblasts	1.075	0	Endothelial_cells	Fibroblasts	HC	PDGFB_PDGFRA	Endothelial_cells|Fibroblasts	0.65	0	Endothelial_cells	Fibroblasts	DLE	PDGFB_PDGFRA	Endothelial_cells|Fibroblasts	1.052	0	Endothelial_cells	Fibroblasts	SLE
VEGFB_FLT1	Schwann_cells|Endothelial_cells	1.263	0	Schwann_cells	Endothelial_cells	HC	VEGFB_FLT1	Schwann_cells|Endothelial_cells	0.836	0	Schwann_cells	Endothelial_cells	DLE	VEGFB_FLT1	Schwann_cells|Endothelial_cells	1.256	0	Schwann_cells	Endothelial_cells	SLE
TGFB1_TGFBR3	NK|Endothelial_cells	1.723	0	NK	Endothelial_cells	HC	TGFB1_TGFBR3	NK|Endothelial_cells	1.268	0	NK	Endothelial_cells	DLE	TGFB1_TGFBR3	NK|Endothelial_cells	1.714	0	NK	Endothelial_cells	SLE
MIF_TNFRSF14	Endothelial_cells|Macro/DC	1.691	0	Endothelial_cells	Macro/DC	HC	MIF_TNFRSF14	Endothelial_cells|Macro/DC	1.215	0	Endothelial_cells	Macro/DC	DLE	MIF_TNFRSF14	Endothelial_cells|Macro/DC	1.67	0	Endothelial_cells	Macro/DC	SLE
VEGFA_FLT1	Fibroblasts|Endothelial_cells	1.77	0	Fibroblasts	Endothelial_cells	HC	VEGFA_FLT1	Fibroblasts|Endothelial_cells	1.275	0	Fibroblasts	Endothelial_cells	DLE	VEGFA_FLT1	Fibroblasts|Endothelial_cells	1.777	0	Fibroblasts	Endothelial_cells	SLE
GRN_TNFRSF1A	B|Endothelial_cells	1.298	0	B	Endothelial_cells	HC	GRN_TNFRSF1A	B|Endothelial_cells	0.792	0	B	Endothelial_cells	DLE	GRN_TNFRSF1A	B|Endothelial_cells	1.221	0	B	Endothelial_cells	SLE
APP_CD74	Fibroblasts|Endothelial_cells	10.611	0	Fibroblasts	Endothelial_cells	HC	APP_CD74	Fibroblasts|Endothelial_cells	10.088	0	Fibroblasts	Endothelial_cells	DLE	APP_CD74	Fibroblasts|Endothelial_cells	10.571	0	Fibroblasts	Endothelial_cells	SLE
PDGFB_PDGFRA	Macro/DC|Fibroblasts	1.142	0	Macro/DC	Fibroblasts	HC	PDGFB_PDGFRA	Macro/DC|Fibroblasts	0.605	0	Macro/DC	Fibroblasts	DLE	PDGFB_PDGFRA	Macro/DC|Fibroblasts	1.13	0	Macro/DC	Fibroblasts	SLE
PDGFA_PDGFRA	Schwann_cells|Fibroblasts	1.328	0	Schwann_cells	Fibroblasts	HC	PDGFA_PDGFRA	Schwann_cells|Fibroblasts	0.757	0	Schwann_cells	Fibroblasts	DLE	PDGFA_PDGFRA	Schwann_cells|Fibroblasts	1.307	0	Schwann_cells	Fibroblasts	SLE
APP_CD74	Macro/DC|Endothelial_cells	10.156	0	Macro/DC	Endothelial_cells	HC	APP_CD74	Macro/DC|Endothelial_cells	9.575	0	Macro/DC	Endothelial_cells	DLE	APP_CD74	Macro/DC|Endothelial_cells	10.112	0	Macro/DC	Endothelial_cells	SLE
MIF_TNFRSF14	Endothelial_cells|Fibroblasts	1.586	0	Endothelial_cells	Fibroblasts	HC	MIF_TNFRSF14	Endothelial_cells|Fibroblasts	0.987	0	Endothelial_cells	Fibroblasts	DLE	MIF_TNFRSF14	Endothelial_cells|Fibroblasts	1.557	0	Endothelial_cells	Fibroblasts	SLE
MIF_TNFRSF14	Endothelial_cells|B	1.63	0	Endothelial_cells	B	HC	MIF_TNFRSF14	Endothelial_cells|B	1.024	0	Endothelial_cells	B	DLE	MIF_TNFRSF14	Endothelial_cells|B	1.589	0	Endothelial_cells	B	SLE
VEGFA_FLT1	Macro/DC|Endothelial_cells	2.095	0	Macro/DC	Endothelial_cells	HC	VEGFA_FLT1	Macro/DC|Endothelial_cells	1.477	0	Macro/DC	Endothelial_cells	DLE	VEGFA_FLT1	Macro/DC|Endothelial_cells	2.053	0	Macro/DC	Endothelial_cells	SLE
MIF_TNFRSF14	Endothelial_cells|T	1.562	0	Endothelial_cells	T	HC	MIF_TNFRSF14	Endothelial_cells|T	0.921	0	Endothelial_cells	T	DLE	MIF_TNFRSF14	Endothelial_cells|T	1.537	0	Endothelial_cells	T	SLE
COPA_CD74	Macro/DC|Endothelial_cells	10.276	0	Macro/DC	Endothelial_cells	HC	COPA_CD74	Macro/DC|Endothelial_cells	9.606	0	Macro/DC	Endothelial_cells	DLE	COPA_CD74	Macro/DC|Endothelial_cells	10.254	0	Macro/DC	Endothelial_cells	SLE
CCL4L2_PGRMC2	Macro/DC|Schwann_cells	1.94	0	Macro/DC	Schwann_cells	HC	CCL4L2_PGRMC2	Macro/DC|Schwann_cells	1.254	0	Macro/DC	Schwann_cells	DLE	CCL4L2_PGRMC2	Macro/DC|Schwann_cells	2.095	0	Macro/DC	Schwann_cells	SLE
CCL4L2_PGRMC2	Macro/DC|Fibroblasts	2.064	0	Macro/DC	Fibroblasts	HC	CCL4L2_PGRMC2	Macro/DC|Fibroblasts	1.377	0	Macro/DC	Fibroblasts	DLE	CCL4L2_PGRMC2	Macro/DC|Fibroblasts	2.199	0	Macro/DC	Fibroblasts	SLE
MIF_EGFR	Endothelial_cells|Fibroblasts	1.737	0	Endothelial_cells	Fibroblasts	HC	MIF_EGFR	Endothelial_cells|Fibroblasts	1.025	0	Endothelial_cells	Fibroblasts	DLE	MIF_EGFR	Endothelial_cells|Fibroblasts	1.708	0	Endothelial_cells	Fibroblasts	SLE
APP_CD74	Schwann_cells|Endothelial_cells	10.282	0	Schwann_cells	Endothelial_cells	HC	APP_CD74	Schwann_cells|Endothelial_cells	9.561	0	Schwann_cells	Endothelial_cells	DLE	APP_CD74	Schwann_cells|Endothelial_cells	10.231	0	Schwann_cells	Endothelial_cells	SLE
COPA_CD74	Schwann_cells|Endothelial_cells	10.118	0	Schwann_cells	Endothelial_cells	HC	COPA_CD74	Schwann_cells|Endothelial_cells	9.375	0	Schwann_cells	Endothelial_cells	DLE	COPA_CD74	Schwann_cells|Endothelial_cells	10.089	0	Schwann_cells	Endothelial_cells	SLE
CCL4L2_VSIR	Macro/DC|T	1.961	0	Macro/DC	T	HC	CCL4L2_VSIR	Macro/DC|T	1.204	0	Macro/DC	T	DLE	CCL4L2_VSIR	Macro/DC|T	2.098	0	Macro/DC	T	SLE
MIF_TNFRSF10D	NK|Endothelial_cells	1.794	0	NK	Endothelial_cells	HC	MIF_TNFRSF10D	NK|Endothelial_cells	1.034	0	NK	Endothelial_cells	DLE	MIF_TNFRSF10D	NK|Endothelial_cells	1.818	0	NK	Endothelial_cells	SLE
COPA_CD74	Fibroblasts|Endothelial_cells	10.171	0	Fibroblasts	Endothelial_cells	HC	COPA_CD74	Fibroblasts|Endothelial_cells	9.41	0	Fibroblasts	Endothelial_cells	DLE	COPA_CD74	Fibroblasts|Endothelial_cells	10.133	0	Fibroblasts	Endothelial_cells	SLE
CCL4L2_PGRMC2	Macro/DC|Endothelial_cells	1.99	0	Macro/DC	Endothelial_cells	HC	CCL4L2_PGRMC2	Macro/DC|Endothelial_cells	1.214	0	Macro/DC	Endothelial_cells	DLE	CCL4L2_PGRMC2	Macro/DC|Endothelial_cells	2.121	0	Macro/DC	Endothelial_cells	SLE
CCL4L2_VSIR	Macro/DC|Endothelial_cells	2.129	0	Macro/DC	Endothelial_cells	HC	CCL4L2_VSIR	Macro/DC|Endothelial_cells	1.338	0	Macro/DC	Endothelial_cells	DLE	CCL4L2_VSIR	Macro/DC|Endothelial_cells	2.266	0	Macro/DC	Endothelial_cells	SLE
COPA_CD74	B|Endothelial_cells	10.171	0	B	Endothelial_cells	HC	COPA_CD74	B|Endothelial_cells	9.378	0	B	Endothelial_cells	DLE	COPA_CD74	B|Endothelial_cells	10.115	0	B	Endothelial_cells	SLE
CCL4L2_VSIR	Macro/DC|NK	2.049	0	Macro/DC	NK	HC	CCL4L2_VSIR	Macro/DC|NK	1.254	0	Macro/DC	NK	DLE	CCL4L2_VSIR	Macro/DC|NK	2.191	0	Macro/DC	NK	SLE
MIF_TNFRSF10D	Fibroblasts|Endothelial_cells	1.949	0	Fibroblasts	Endothelial_cells	HC	MIF_TNFRSF10D	Fibroblasts|Endothelial_cells	1.154	0	Fibroblasts	Endothelial_cells	DLE	MIF_TNFRSF10D	Fibroblasts|Endothelial_cells	1.97	0	Fibroblasts	Endothelial_cells	SLE
MIF_TNFRSF10D	Macro/DC|Endothelial_cells	1.747	0	Macro/DC	Endothelial_cells	HC	MIF_TNFRSF10D	Macro/DC|Endothelial_cells	0.95	0	Macro/DC	Endothelial_cells	DLE	MIF_TNFRSF10D	Macro/DC|Endothelial_cells	1.784	0	Macro/DC	Endothelial_cells	SLE
CCL4L2_VSIR	Macro/DC|Fibroblasts	2.092	0	Macro/DC	Fibroblasts	HC	CCL4L2_VSIR	Macro/DC|Fibroblasts	1.294	0	Macro/DC	Fibroblasts	DLE	CCL4L2_VSIR	Macro/DC|Fibroblasts	2.221	0	Macro/DC	Fibroblasts	SLE
CCL4L2_VSIR	Macro/DC|Schwann_cells	1.967	0	Macro/DC	Schwann_cells	HC	CCL4L2_VSIR	Macro/DC|Schwann_cells	1.168	0	Macro/DC	Schwann_cells	DLE	CCL4L2_VSIR	Macro/DC|Schwann_cells	2.116	0	Macro/DC	Schwann_cells	SLE
AREG_ICAM1	Macro/DC|B	1.986	0	Macro/DC	B	HC	AREG_ICAM1	Macro/DC|B	1.184	0	Macro/DC	B	DLE	AREG_ICAM1	Macro/DC|B	1.776	0	Macro/DC	B	SLE
COPA_CD74	T|Endothelial_cells	10.147	0	T	Endothelial_cells	HC	COPA_CD74	T|Endothelial_cells	9.331	0	T	Endothelial_cells	DLE	COPA_CD74	T|Endothelial_cells	10.117	0	T	Endothelial_cells	SLE
MIF_TNFRSF10D	T|Endothelial_cells	1.591	0	T	Endothelial_cells	HC	MIF_TNFRSF10D	T|Endothelial_cells	0.772	0	T	Endothelial_cells	DLE	MIF_TNFRSF10D	T|Endothelial_cells	1.601	0	T	Endothelial_cells	SLE
COPA_CD74	NK|Endothelial_cells	10.242	0	NK	Endothelial_cells	HC	COPA_CD74	NK|Endothelial_cells	9.401	0	NK	Endothelial_cells	DLE	COPA_CD74	NK|Endothelial_cells	10.179	0	NK	Endothelial_cells	SLE
MIF_TNFRSF10D	B|Endothelial_cells	1.704	0.016	B	Endothelial_cells	HC	MIF_TNFRSF10D	B|Endothelial_cells	0.857	0	B	Endothelial_cells	DLE	MIF_TNFRSF10D	B|Endothelial_cells	1.837	0	B	Endothelial_cells	SLE
COPA_CD74	Mast_cells|Endothelial_cells	10.04	0	Mast_cells	Endothelial_cells	HC	COPA_CD74	Mast_cells|Endothelial_cells	9.15	0	Mast_cells	Endothelial_cells	DLE	COPA_CD74	Mast_cells|Endothelial_cells	9.998	0	Mast_cells	Endothelial_cells	SLE
CCL4L2_VSIR	Macro/DC|B	2.078	0	Macro/DC	B	HC	CCL4L2_VSIR	Macro/DC|B	1.166	0	Macro/DC	B	DLE	CCL4L2_VSIR	Macro/DC|B	2.184	0	Macro/DC	B	SLE
APP_CD74	B|Endothelial_cells	10.059	0	B	Endothelial_cells	HC	APP_CD74	B|Endothelial_cells	9.139	0	B	Endothelial_cells	DLE	APP_CD74	B|Endothelial_cells	10.029	0	B	Endothelial_cells	SLE
ANXA1_FPR3	Mast_cells|Macro/DC	4.891	0	Mast_cells	Macro/DC	HC	ANXA1_FPR3	Mast_cells|Macro/DC	3.788	0	Mast_cells	Macro/DC	DLE	ANXA1_FPR3	Mast_cells|Macro/DC	5.774	0	Mast_cells	Macro/DC	SLE
MIF_CD74	Mast_cells|Endothelial_cells	10.367	0	Mast_cells	Endothelial_cells	HC	MIF_CD74	Mast_cells|Endothelial_cells	9.23	0	Mast_cells	Endothelial_cells	DLE	MIF_CD74	Mast_cells|Endothelial_cells	10.298	0	Mast_cells	Endothelial_cells	SLE
MIF_CD74	Schwann_cells|Endothelial_cells	10.747	0	Schwann_cells	Endothelial_cells	HC	MIF_CD74	Schwann_cells|Endothelial_cells	9.575	0	Schwann_cells	Endothelial_cells	DLE	MIF_CD74	Schwann_cells|Endothelial_cells	10.739	0	Schwann_cells	Endothelial_cells	SLE
MIF_CD74	NK|Endothelial_cells	11.058	0	NK	Endothelial_cells	HC	MIF_CD74	NK|Endothelial_cells	9.866	0	NK	Endothelial_cells	DLE	MIF_CD74	NK|Endothelial_cells	11.022	0	NK	Endothelial_cells	SLE
MIF_CD74	Fibroblasts|Endothelial_cells	11.213	0	Fibroblasts	Endothelial_cells	HC	MIF_CD74	Fibroblasts|Endothelial_cells	9.986	0	Fibroblasts	Endothelial_cells	DLE	MIF_CD74	Fibroblasts|Endothelial_cells	11.174	0	Fibroblasts	Endothelial_cells	SLE
MIF_CD74	Macro/DC|Endothelial_cells	11.011	0	Macro/DC	Endothelial_cells	HC	MIF_CD74	Macro/DC|Endothelial_cells	9.781	0	Macro/DC	Endothelial_cells	DLE	MIF_CD74	Macro/DC|Endothelial_cells	10.988	0	Macro/DC	Endothelial_cells	SLE
MIF_CD74	T|Endothelial_cells	10.854	0	T	Endothelial_cells	HC	MIF_CD74	T|Endothelial_cells	9.604	0	T	Endothelial_cells	DLE	MIF_CD74	T|Endothelial_cells	10.804	0	T	Endothelial_cells	SLE
MIF_CD74	B|Endothelial_cells	10.967	0	B	Endothelial_cells	HC	MIF_CD74	B|Endothelial_cells	9.689	0	B	Endothelial_cells	DLE	MIF_CD74	B|Endothelial_cells	11.041	0	B	Endothelial_cells	SLE
IL1B_ADRB2	Macro/DC|Endothelial_cells	5.384	0	Macro/DC	Endothelial_cells	HC	IL1B_ADRB2	Macro/DC|Endothelial_cells	3.604	0	Macro/DC	Endothelial_cells	DLE	IL1B_ADRB2	Macro/DC|Endothelial_cells	5.335	0	Macro/DC	Endothelial_cells	SLE
ANXA1_FPR3	T|Macro/DC	4.45	0	T	Macro/DC	HC	ANXA1_FPR3	T|Macro/DC	2.658	0	T	Macro/DC	DLE	ANXA1_FPR3	T|Macro/DC	4.282	0	T	Macro/DC	SLE
OGN_HLA-DRB1	Fibroblasts|Macro/DC	30.191	0	Fibroblasts	Macro/DC	HC	OGN_HLA-DRB1	Fibroblasts|Macro/DC	28.281	0	Fibroblasts	Macro/DC	DLE	OGN_HLA-DRB1	Fibroblasts|Macro/DC	30.115	0	Fibroblasts	Macro/DC	SLE
CXCL2_DPP4	Macro/DC|Fibroblasts	4.695	0	Macro/DC	Fibroblasts	HC	CXCL2_DPP4	Macro/DC|Fibroblasts	2.521	0	Macro/DC	Fibroblasts	DLE	CXCL2_DPP4	Macro/DC|Fibroblasts	4.386	0	Macro/DC	Fibroblasts	SLE
CCL3L1_DPP4	Macro/DC|Fibroblasts	5.1	0	Macro/DC	Fibroblasts	HC	CCL3L1_DPP4	Macro/DC|Fibroblasts	2.08	0	Macro/DC	Fibroblasts	DLE	CCL3L1_DPP4	Macro/DC|Fibroblasts	5.172	0	Macro/DC	Fibroblasts	SLE
TNFSF13B_HLA-DPB1	Fibroblasts|Macro/DC	25.822	0	Fibroblasts	Macro/DC	HC	TNFSF13B_HLA-DPB1	Fibroblasts|Macro/DC	22.556	0	Fibroblasts	Macro/DC	DLE	TNFSF13B_HLA-DPB1	Fibroblasts|Macro/DC	25.605	0	Fibroblasts	Macro/DC	SLE
APP_CD74	Endothelial_cells|Macro/DC	34.203	0	Endothelial_cells	Macro/DC	HC	APP_CD74	Endothelial_cells|Macro/DC	30.326	0	Endothelial_cells	Macro/DC	DLE	APP_CD74	Endothelial_cells|Macro/DC	34.277	0	Endothelial_cells	Macro/DC	SLE
CCL14_CCR1	Endothelial_cells|Macro/DC	4.827	0	Endothelial_cells	Macro/DC	HC	CCL14_CCR1	Endothelial_cells|Macro/DC	0.766	0	Endothelial_cells	Macro/DC	DLE	CCL14_CCR1	Endothelial_cells|Macro/DC	4.829	0	Endothelial_cells	Macro/DC	SLE
APP_CD74	Fibroblasts|Macro/DC	33.798	0	Fibroblasts	Macro/DC	HC	APP_CD74	Fibroblasts|Macro/DC	29.54	0	Fibroblasts	Macro/DC	DLE	APP_CD74	Fibroblasts|Macro/DC	33.894	0	Fibroblasts	Macro/DC	SLE
APP_CD74	Schwann_cells|Macro/DC	33.468	0	Schwann_cells	Macro/DC	HC	APP_CD74	Schwann_cells|Macro/DC	29.012	0	Schwann_cells	Macro/DC	DLE	APP_CD74	Schwann_cells|Macro/DC	33.553	0	Schwann_cells	Macro/DC	SLE
COPA_CD74	Endothelial_cells|Macro/DC	33.353	0	Endothelial_cells	Macro/DC	HC	COPA_CD74	Endothelial_cells|Macro/DC	28.88	0	Endothelial_cells	Macro/DC	DLE	COPA_CD74	Endothelial_cells|Macro/DC	33.447	0	Endothelial_cells	Macro/DC	SLE
COPA_CD74	Schwann_cells|Macro/DC	33.305	0	Schwann_cells	Macro/DC	HC	COPA_CD74	Schwann_cells|Macro/DC	28.826	0	Schwann_cells	Macro/DC	DLE	COPA_CD74	Schwann_cells|Macro/DC	33.411	0	Schwann_cells	Macro/DC	SLE
COPA_CD74	Fibroblasts|Macro/DC	33.358	0	Fibroblasts	Macro/DC	HC	COPA_CD74	Fibroblasts|Macro/DC	28.861	0	Fibroblasts	Macro/DC	DLE	COPA_CD74	Fibroblasts|Macro/DC	33.456	0	Fibroblasts	Macro/DC	SLE
COPA_CD74	B|Macro/DC	33.358	0	B	Macro/DC	HC	COPA_CD74	B|Macro/DC	28.829	0	B	Macro/DC	DLE	COPA_CD74	B|Macro/DC	33.438	0	B	Macro/DC	SLE
COPA_CD74	T|Macro/DC	33.334	0	T	Macro/DC	HC	COPA_CD74	T|Macro/DC	28.782	0	T	Macro/DC	DLE	COPA_CD74	T|Macro/DC	33.44	0	T	Macro/DC	SLE
COPA_CD74	NK|Macro/DC	33.428	0	NK	Macro/DC	HC	COPA_CD74	NK|Macro/DC	28.853	0	NK	Macro/DC	DLE	COPA_CD74	NK|Macro/DC	33.501	0	NK	Macro/DC	SLE
COPA_CD74	Mast_cells|Macro/DC	33.227	0	Mast_cells	Macro/DC	HC	COPA_CD74	Mast_cells|Macro/DC	28.601	0	Mast_cells	Macro/DC	DLE	COPA_CD74	Mast_cells|Macro/DC	33.32	0	Mast_cells	Macro/DC	SLE
APP_CD74	B|Macro/DC	33.246	0	B	Macro/DC	HC	APP_CD74	B|Macro/DC	28.591	0	B	Macro/DC	DLE	APP_CD74	B|Macro/DC	33.351	0	B	Macro/DC	SLE
MIF_CD74	Mast_cells|Macro/DC	33.554	0	Mast_cells	Macro/DC	HC	MIF_CD74	Mast_cells|Macro/DC	28.681	0	Mast_cells	Macro/DC	DLE	MIF_CD74	Mast_cells|Macro/DC	33.62	0	Mast_cells	Macro/DC	SLE
MIF_CD74	Schwann_cells|Macro/DC	33.934	0	Schwann_cells	Macro/DC	HC	MIF_CD74	Schwann_cells|Macro/DC	29.026	0	Schwann_cells	Macro/DC	DLE	MIF_CD74	Schwann_cells|Macro/DC	34.062	0	Schwann_cells	Macro/DC	SLE
MIF_CD74	NK|Macro/DC	34.245	0	NK	Macro/DC	HC	MIF_CD74	NK|Macro/DC	29.317	0	NK	Macro/DC	DLE	MIF_CD74	NK|Macro/DC	34.344	0	NK	Macro/DC	SLE
MIF_CD74	Fibroblasts|Macro/DC	34.4	0	Fibroblasts	Macro/DC	HC	MIF_CD74	Fibroblasts|Macro/DC	29.437	0	Fibroblasts	Macro/DC	DLE	MIF_CD74	Fibroblasts|Macro/DC	34.496	0	Fibroblasts	Macro/DC	SLE
MIF_CD74	T|Macro/DC	34.041	0	T	Macro/DC	HC	MIF_CD74	T|Macro/DC	29.055	0	T	Macro/DC	DLE	MIF_CD74	T|Macro/DC	34.127	0	T	Macro/DC	SLE
MIF_CD74	B|Macro/DC	34.154	0	B	Macro/DC	HC	MIF_CD74	B|Macro/DC	29.14	0	B	Macro/DC	DLE	MIF_CD74	B|Macro/DC	34.364	0	B	Macro/DC	SLE
MIF_CD74	Endothelial_cells|Macro/DC	34.621	0	Endothelial_cells	Macro/DC	HC	MIF_CD74	Endothelial_cells|Macro/DC	29.316	0	Endothelial_cells	Macro/DC	DLE	MIF_CD74	Endothelial_cells|Macro/DC	34.69	0	Endothelial_cells	Macro/DC	SLE
TNFSF9_HLA-DPA1	Endothelial_cells|Macro/DC	21.579	0	Endothelial_cells	Macro/DC	HC	TNFSF9_HLA-DPA1	Endothelial_cells|Macro/DC	15.868	0	Endothelial_cells	Macro/DC	DLE	TNFSF9_HLA-DPA1	Endothelial_cells|Macro/DC	21.497	0	Endothelial_cells	Macro/DC	SLE
TNFSF9_HLA-DPA1	Fibroblasts|Macro/DC	21.553	0	Fibroblasts	Macro/DC	HC	TNFSF9_HLA-DPA1	Fibroblasts|Macro/DC	15.457	0	Fibroblasts	Macro/DC	DLE	TNFSF9_HLA-DPA1	Fibroblasts|Macro/DC	21.477	0	Fibroblasts	Macro/DC	SLE
TNFSF9_HLA-DPA1	B|Macro/DC	21.711	0	B	Macro/DC	HC	TNFSF9_HLA-DPA1	B|Macro/DC	15.463	0	B	Macro/DC	DLE	TNFSF9_HLA-DPA1	B|Macro/DC	21.64	0	B	Macro/DC	SLE
TNFSF9_HLA-DPA1	T|Macro/DC	21.63	0	T	Macro/DC	HC	TNFSF9_HLA-DPA1	T|Macro/DC	15.369	0	T	Macro/DC	DLE	TNFSF9_HLA-DPA1	T|Macro/DC	21.551	0	T	Macro/DC	SLE
TNFSF9_HLA-DPA1	NK|Macro/DC	21.706	0	NK	Macro/DC	HC	TNFSF9_HLA-DPA1	NK|Macro/DC	15.379	0	NK	Macro/DC	DLE	TNFSF9_HLA-DPA1	NK|Macro/DC	21.57	0	NK	Macro/DC	SLE
CXCL8_ACKR1	Macro/DC|Endothelial_cells	28.727	0	Macro/DC	Endothelial_cells	HC	CXCL8_ACKR1	Macro/DC|Endothelial_cells	20.301	0	Macro/DC	Endothelial_cells	DLE	CXCL8_ACKR1	Macro/DC|Endothelial_cells	27.995	0	Macro/DC	Endothelial_cells	SLE
TNFSF9_HLA-DPA1	Macro/DC|B	14.12	0	Macro/DC	B	HC	TNFSF9_HLA-DPA1	Macro/DC|B	3.208	0	Macro/DC	B	DLE	TNFSF9_HLA-DPA1	Macro/DC|B	12.851	0	Macro/DC	B	SLE
TNFSF9_HLA-DPA1	Endothelial_cells|B	14.036	0	Endothelial_cells	B	HC	TNFSF9_HLA-DPA1	Endothelial_cells|B	3.123	0	Endothelial_cells	B	DLE	TNFSF9_HLA-DPA1	Endothelial_cells|B	12.78	0	Endothelial_cells	B	SLE
TNFSF9_HLA-DPA1	Fibroblasts|B	14.011	0	Fibroblasts	B	HC	TNFSF9_HLA-DPA1	Fibroblasts|B	2.712	0	Fibroblasts	B	DLE	TNFSF9_HLA-DPA1	Fibroblasts|B	12.76	0	Fibroblasts	B	SLE
TNFSF13B_HLA-DPB1	Macro/DC|B	16.539	0	Macro/DC	B	HC	TNFSF13B_HLA-DPB1	Macro/DC|B	4.825	0	Macro/DC	B	DLE	TNFSF13B_HLA-DPB1	Macro/DC|B	15.662	0	Macro/DC	B	SLE
TNFSF13B_HLA-DPB1	Fibroblasts|B	16.443	0	Fibroblasts	B	HC	TNFSF13B_HLA-DPB1	Fibroblasts|B	4.548	0	Fibroblasts	B	DLE	TNFSF13B_HLA-DPB1	Fibroblasts|B	15.564	0	Fibroblasts	B	SLE
OGN_HLA-DRB1	Fibroblasts|B	25.558	0	Fibroblasts	B	HC	OGN_HLA-DRB1	Fibroblasts|B	10.838	0	Fibroblasts	B	DLE	OGN_HLA-DRB1	Fibroblasts|B	22.576	0	Fibroblasts	B	SLE
APP_CD74	Endothelial_cells|B	24.018	0	Endothelial_cells	B	HC	APP_CD74	Endothelial_cells|B	7.733	0	Endothelial_cells	B	DLE	APP_CD74	Endothelial_cells|B	21.046	0	Endothelial_cells	B	SLE
APP_CD74	Fibroblasts|B	23.613	0	Fibroblasts	B	HC	APP_CD74	Fibroblasts|B	6.947	0	Fibroblasts	B	DLE	APP_CD74	Fibroblasts|B	20.663	0	Fibroblasts	B	SLE
APP_CD74	Macro/DC|B	23.158	0	Macro/DC	B	HC	APP_CD74	Macro/DC|B	6.434	0	Macro/DC	B	DLE	APP_CD74	Macro/DC|B	20.203	0	Macro/DC	B	SLE
COPA_CD74	Macro/DC|B	23.278	0	Macro/DC	B	HC	COPA_CD74	Macro/DC|B	6.465	0	Macro/DC	B	DLE	COPA_CD74	Macro/DC|B	20.346	0	Macro/DC	B	SLE
COPA_CD74	Endothelial_cells|B	23.168	0	Endothelial_cells	B	HC	COPA_CD74	Endothelial_cells|B	6.287	0	Endothelial_cells	B	DLE	COPA_CD74	Endothelial_cells|B	20.216	0	Endothelial_cells	B	SLE
COPA_CD74	Fibroblasts|B	23.174	0	Fibroblasts	B	HC	COPA_CD74	Fibroblasts|B	6.269	0	Fibroblasts	B	DLE	COPA_CD74	Fibroblasts|B	20.224	0	Fibroblasts	B	SLE
MIF_CD74	Fibroblasts|B	24.215	0	Fibroblasts	B	HC	MIF_CD74	Fibroblasts|B	6.844	0	Fibroblasts	B	DLE	MIF_CD74	Fibroblasts|B	21.265	0	Fibroblasts	B	SLE
MIF_CD74	Macro/DC|B	24.013	0	Macro/DC	B	HC	MIF_CD74	Macro/DC|B	6.64	0	Macro/DC	B	DLE	MIF_CD74	Macro/DC|B	21.079	0	Macro/DC	B	SLE
MIF_CD74	Endothelial_cells|B	24.436	0	Endothelial_cells	B	HC	MIF_CD74	Endothelial_cells|B	6.723	0	Endothelial_cells	B	DLE	MIF_CD74	Endothelial_cells|B	21.459	0	Endothelial_cells	B	SLE
