# Supplementary material for: Single-cell sequencing shows cellular heterogeneity of cutaneous lesions in lupus erythematosus
Source: Nat Commun. 2022 Dec 5;13:7489. doi: 10.1038/s41467-022-35209-1 (PMC9722937; doi:10.1038/s41467-022-35209-1)
Supplement: Supplementary file 19 — Source Data [file 41467_2022_35209_MOESM19_ESM.xlsx]

## Sheet: Figure 1
Figure 1b
This panel was generated by plotting tSNE coordiantes (tSNE_1 and tSNE_2) of each cell in cell types of the epidermal scRNA-seq dataset.
The tSNE coordinates plotted in this figure are reported in the metadata of our epidermal scRNA-seq expression matrix
The codes used for this analysis are publicly available in GitHub:
https://github.com/zml314/skin/epidermis/epidermis.xml
Figure 1c
This panel was generated by plotting tSNE coordiantes (tSNE_1 and tSNE_2) of each cell in cell types of the dermal scRNA-seq dataset.
The tSNE coordinates plotted in this figure are reported in the metadata of our dermal scRNA-seq expression matrix
The codes used for this analysis are publicly available in GitHub:
https://github.com/zml314/skin/dermis/dermis.xml
Figure 1d
This panel was generated by plotting scaled genes expression of each cell in cell types of the epidermal scRNA-seq dataset.
The scaled genes expression plotted in this figure are reported in the scaledata of our epidermal scRNA-seq assays
The codes used for this analysis are publicly available in GitHub:
https://github.com/zml314/skin/epidermis/epidermis.xml
Figure 1e
This panel was generated by plotting scaled genes expression of each cell in cell types of the dermal scRNA-seq dataset.
The scaled genes expression plotted in this figure are reported in the scaledata of our dermal scRNA-seq assays
The codes used for this analysis are publicly available in GitHub:
https://github.com/zml314/skin/dermis/dermis.xml

## Sheet: Figure 2
Figure 2a
	Proportion of cells
	HC	DLE	SLE
Keratinocytes	0.784748	0.534385	0.555928
T	0.140117	0.295253	0.312195
Macro/DC	0.0179526	0.101592	0.0857637
Melanocytes	0.0506611	0.0168737	0.0233387
NK	0.00547273	0.0349474	0.0190664
B	0.00104851	0.0169487	0.00370736
Figure 2b
	Proportion of cells
	HC	DLE	SLE
Fibroblasts	0.605139	0.203397	0.591647
T	0.115216	0.436874	0.172572
Endothelial_cells	0.14786	0.0405616	0.0707949
Macro/DC	0.0693669	0.0671887	0.0832156
B	0.00752267	0.16774	0.0254046
Mast_cells	0.0318328	0.0254483	0.0196245
NK	0.00801758	0.0539488	0.013377
Schwann_cells	0.0150453	0.00484129	0.0233645
Figure 2c
	HC	DLE	SLE		HC	DLE	SLE		HC	DLE	SLE		HC	DLE	SLE
Percentage of T cells in dermis	0.0809224	0.52993	0.303068	Percentage of B cells in dermis	0.00417345	0.198197	0.0544036	Percentage of NK cells in dermis	0.0062248	0.105712	0.0274156	Percentage of Macro/DC cells in dermis	0.0755464	0.0449691	0.100737
	0.158271	0.337048	0.246843		0.0108083	0.113469	0.0107866		0.0114662	0.0649926	0.0160484		0.101504	0.0781523	0.0656406
	0.113292	0.436923	0.0824232		0.00985498	0.0405691	0.00375427		0.00937425	0.0434589	0.00511945		0.0763561	0.0736912	0.0295222
	0.11904	0.416207	0.148774		0.00626132	0.15337	0.00953246		0.00588413	0.0363601	0.0137313		0.0304013	0.0463205	0.0356332
		0.437524	0.292383			0.299544	0.0411944			0.0221567	0.0238879			0.095949	0.0143815
			0.115012				0.00444278				0.00669545				0.0411739
			0.0368739				0.0325165				0.00224898				0.172703

## Sheet: Figure 3
Figure 3a
This panel was generated by plotting tSNE coordiantes (tSNE_1 and tSNE_2) of each cell in subtypes of the keratinocyte scRNA-seq dataset.
The tSNE coordinates plotted in this figure are reported in the metadata of keratinocytes scRNA-seq expression matrix
The codes used for this analysis are publicly available in GitHub:
https://github.com/zml314/skin/epidermis/subkera.xml
Figure 3b
	HC	DLE	SLE
Differentiating kera-1	0.448209	0.314734	0.237057
Differentiating kera-2	0.626871	0.226753	0.146376
Channel-related kera	0.551123	0.25475	0.194128
Basal kera-1	0.583771	0.279119	0.137111
Differentiating kera-3	0.188142	0.451232	0.360626
Basal kera-2	0.345676	0.379876	0.274449
Cycling kera	0.434148	0.317044	0.248808
CCL20+ kera	0.190495	0.440299	0.369207
Differentiating kera-4	0.232618	0.356339	0.411043
Differentiating kera-5	0.244628	0.443526	0.311846
Differentiating kera-6	0.240583	0.467193	0.292224
Late differentiated kera	0.466192	0.274021	0.259786
Figure 3c
This panel was generated by plotting scaled genes expression of each cell in subtypes of the keratinocyte scRNA-seq dataset.
The scaled genes expression plotted in this figure are reported in the scaledata of our dermal scRNA-seq assays
The codes used for this analysis are publicly available in GitHub:
https://github.com/zml314/skin/epidermis/subkera.xml
Figure 3d
	Differentiating kera-1	Differentiating kera-2	Channel-related kera	Basal kera-1	Differentiating kera-3	Basal kera-2	Cycling kera	CCL20+ kera	Differentiating kera-4	Differentiating kera-5	Differentiating kera-6	Late differentiated kera
HSPA6	5.58093	0.593515	2.55774	5.48064	3.02621	2.93357	3.36676	4.37373	2.35118	3.20009	4.34934	3.66287
LY6D	28.8772	17.5272	17.0376	7.72687	8.23995	2.72591	17.2616	14.6883	19.5131	4.19454	14.7106	4.69058
NRARP	6.93417	4.80721	3.6055	1.32195	2.17365	0.675458	2.44818	2.93473	2.9428	0.772136	3.05227	3.12613
KRT2	15.1564	5.07021	0.107727	0.170769	0.140649	0.234491	0.691737	2.19963	1.24126	0.187922	2.98334	7.35053
KRT10	174.9	102.417	36.8232	6.51883	18.784	8.46765	52.6541	81.8457	53.4902	8.8163	61.605	34.8841
DSC1	2.49349	1.23863	0.392122	0.177518	0.297871	0.632246	0.391935	0.929494	0.284815	0.0515901	0.931348	1.17068
DSG1	15.9661	12.1538	5.35543	4.08724	4.15862	1.72541	5.00373	10.8944	5.53626	3.63183	7.09377	8.27261
DMKN	62.0772	41.4737	16.1066	3.57225	13.1756	2.82157	22.1994	34.7124	22.2045	12.9453	23.7552	56.165
LGALS7	11.6789	7.54371	3.44085	3.71418	7.51467	2.32824	4.88648	9.77955	6.17839	4.68383	6.48067	4.42222
LGALS7B	22.8733	15.017	6.73387	6.33774	14.6357	3.95671	9.56303	21.0543	11.0589	11.6993	10.5717	7.97064
GRHL3	1.0331	2.26551	0.451639	0.145229	0.423953	0.0613691	0.448279	1.38145	0.656719	0.147213	0.577463	1.00283
SFN	69.7048	110.053	35.7924	36.4584	28.4264	11.5088	36.0933	41.9397	49.8923	13.9803	34.2079	20.5435
GADD45A	3.13029	8.3342	3.1523	5.33922	4.55659	1.96186	3.75994	5.41838	7.08794	4.03489	3.29914	6.10202
CLDN1	7.29714	18.5631	4.35163	5.81475	8.29918	2.41767	4.77175	12.6134	10.3834	5.09083	5.41096	5.02082
FGFBP1	4.75039	11.7753	1.11378	4.52947	2.27475	0.964136	3.25142	4.81995	5.13782	3.65861	2.50835	0.623712
AREG	2.63775	12.779	3.40381	6.99648	3.03815	0.906372	2.20625	4.25463	5.60402	1.71441	3.64079	2.04824
HBEGF	3.20377	8.26051	2.17465	2.51058	2.2475	0.551521	1.7365	5.20072	3.19427	2.19517	2.3685	2.08187
ZNF703	1.82172	3.70781	0.543428	0.791811	0.518347	0.463024	0.710667	0.775096	0.805376	0.245541	0.649686	0.744814
TXNRD1	0.969205	3.98955	0.239409	1.93721	0.864161	0.40351	0.965647	1.01866	1.66142	0.589976	0.943405	1.59533
SERPINB2	3.41314	13.4138	1.60331	5.34397	0.766402	0.528217	2.86376	1.54422	3.91874	0.259413	1.34035	1.91383
ATP1B1	0.287954	0.316563	2.877	0.623082	1.27385	1.83019	0.579646	0.826349	0.626483	0.622252	0.981776	0.812026
EN1	0.0394872	0.0217247	1.59312	0.04241	0.011483	0.0175371	0.0599559	0.0161114	0.0583763	0.0069077	0.173272	0.145154
ATP1B3	3.02692	3.24802	9.80659	6.23708	2.26822	3.58769	3.43527	3.3556	3.21743	2.07965	3.62166	1.67546
TM4SF1	0.759048	5.28353	11.841	0.946938	9.71112	3.08081	1.9949	4.4811	2.91969	3.20033	2.30687	1.06143
S100P	0.190503	0.141322	2.57875	0.0287694	0.208025	0.0215752	0.0701002	0.419499	0.0958687	0.34086	0.288916	0.965307
SEMA3C	0.197266	0.219463	2.12695	0.186072	0.31635	0.233141	0.110775	0.934062	0.375085	0.194767	0.381348	0.279481
DEFB1	2.07158	1.86541	10.0718	0.321353	1.80371	0.186794	0.859316	4.93936	2.19056	2.31302	2.18327	1.24697
C11orf96	0.199878	0.318152	2.25884	0.101253	0.489857	0.0560145	0.0978897	0.710899	0.282314	0.444759	0.305035	0.6638
KRT18	0.11236	0.0776284	2.67942	0.52017	0.305546	0.587417	0.4764	0.144084	0.253219	0.514556	0.32356	0.211133
GJB2	0.537707	0.702661	4.7424	0.520439	1.69825	1.48741	0.751335	2.27959	0.762699	0.62406	0.927124	1.54973
S100A2	7.18914	8.57998	10.3655	32.0253	36.951	17.1904	20.7653	17.9589	15.6641	15.0691	10.8332	11.7368
COL7A1	0.226129	0.0890598	0.143664	1.73228	0.315456	1.28488	0.472126	0.0970352	0.520653	0.37157	0.24913	0.167122
CXCL14	5.86062	3.4304	2.0555	22.8243	5.32866	47.6243	9.34603	0.873741	6.85253	1.32313	5.13558	1.26419
DST	0.907358	0.817106	1.48355	13.3172	1.4295	11.7504	2.59088	0.188995	2.61308	3.15794	1.74272	0.737845
IGFBP3	0.652901	1.67124	0.0540454	5.29924	0.115456	0.917957	1.04899	0.187568	0.72564	0.107343	0.63023	0.623872
CAV1	1.09423	1.49107	1.0993	4.6791	2.21445	4.05506	2.88859	0.376514	2.97908	1.56339	1.22765	0.327455
ITGB1	0.511618	0.813756	0.554078	3.58566	1.00806	2.43094	1.37855	0.4612	1.0669	1.17896	1.37232	1.39894
PDLIM1	1.18286	1.00611	0.417754	3.9159	0.639786	1.69479	1.87095	0.92186	1.46868	1.39194	0.77353	0.301993
COL17A1	0.484009	0.416673	0.941795	11.0134	0.423731	5.14213	2.02382	0.0726998	1.93312	0.886908	0.992805	0.556277
SYT8	0.398248	0.282222	0.0562909	3.29136	0.0507011	1.3422	0.723686	0.050143	0.420586	0.0468114	0.157027	0.0928243
S100A6	2.68912	2.50959	1.09915	7.12748	13.6046	11.8948	5.78907	6.79861	5.46999	11.8	8.09966	2.7853
RBP1	0.9784	0.812363	1.57487	0.440382	2.93463	1.00072	1.04201	2.74171	1.0603	0.971298	0.947291	0.553831
ABRACL	0.536794	0.729487	0.685584	1.49129	3.62044	2.32229	1.43436	1.30294	1.25899	1.83475	1.20277	0.433144
CRYAB	1.42053	0.858907	2.10641	2.48822	10.889	5.69442	2.04721	4.90695	1.39768	3.9644	1.66491	2.13817
KRT75	0.0303275	0.0211781	0.140144	0.0190862	2.6329	0.447428	0.190495	0.268185	0.0792964	0.0485553	0.161722	0.173817
KRT6B	4.76505	3.56644	15.2318	0.709936	22.3436	1.41225	3.62158	39.8379	8.71045	5.13081	6.50962	11.0054
ACTN1	0.302316	0.332252	0.770121	0.628654	2.14461	1.59595	0.766326	1.63838	0.936482	1.56427	0.632422	0.85907
KRT17	16.728	25.7723	33.6647	17.4506	92.5994	37.4813	23.5934	100.023	38.935	26.4021	25.1333	27.1364
APOE	14.1869	13.217	2.94859	4.34037	30.7248	9.18599	10.5224	18.435	16.6458	32.7189	9.41663	4.49155
TMSB4X	14.5449	15.6183	13.3106	17.1426	43.9723	23.3497	17.4665	23.8047	20.3764	11.3418	42.0908	11.4334
ABI3BP	0.0502184	0.0193485	0.0150367	0.0740642	0.199841	2.15688	0.113689	0.0160284	0.0389242	0.124668	0.147434	0.0546376
IGFBP7	0.0293891	0.00875985	0.214876	0.0849199	0.485994	2.47428	0.649399	0.0294354	0.038706	0.0450944	0.215196	0.066107
ID4	0.752575	0.353215	0.896323	1.24469	2.94129	4.24223	1.01716	0.374069	0.50801	0.30276	0.713432	1.79984
SOX4	1.06839	0.896151	5.14431	1.82026	4.79527	7.13747	1.95819	1.94785	1.609	2.78022	2.66878	0.60103
SFRP1	0.177145	0.0706068	0.862585	0.222873	1.26443	5.58841	0.514552	0.187404	0.405196	0.198947	0.490906	0.202954
BNC2	0.0513289	0.0329282	0.0149289	0.110841	0.5939	1.8628	0.299784	0.105909	0.100823	0.0718733	0.13652	0.13796
LHX2	0.0526339	0.0207108	0.015705	0.0814376	1.31973	2.72469	0.46883	0.108642	0.0884712	0.118894	0.275412	0.105593
POSTN	0.0952241	0.0294171	0.0517059	3.56917	0.116285	4.03697	0.284325	0.0103309	0.224613	0.0277352	0.188759	0.0407747
BCAM	0.145954	0.09261	0.188449	0.357861	0.500009	2.07833	0.393465	0.167118	0.235243	0.42289	0.199726	0.126816
ITM2A	0.178605	0.0992686	0.137183	0.23935	0.721619	1.92334	0.272265	0.198698	0.130286	0.155081	0.97977	0.184016
STMN1	0.510081	0.608846	2.77613	1.1166	2.99759	3.02809	7.70583	1.01694	1.0513	1.34767	1.85361	0.564998
HMGN2	1.83338	1.26199	2.19839	2.98127	3.08462	4.69707	10.9797	1.8091	2.28113	3.47486	3.12352	0.75396
ASPM	0.0414728	0.0103886	0.0206072	0.0349168	0.0174889	0.0279869	1.86641	0.0137029	0.017108	0.0294607	0.255402	0.0126074
CENPF	0.0739963	0.0212623	0.038612	0.071347	0.0395264	0.0924508	2.81576	0.0268086	0.0420289	0.0739215	0.370198	0.00786934
HMGB2	1.60031	1.81296	1.02513	1.8848	1.23242	1.34645	7.36775	0.978604	1.4945	1.13952	2.74774	0.534787
PTTG1	0.547848	0.939615	0.872425	0.820797	0.70573	0.522014	5.45762	0.398109	0.702184	0.429506	1.08981	0.222758
HIST1H4C	0.863898	0.544412	1.04545	1.00315	0.58217	0.859819	6.36542	0.568448	0.578835	1.01623	2.05588	0.148449
TUBA1B	2.64524	2.95265	3.27362	4.49795	2.41437	3.44875	14.7976	1.49635	2.65224	2.21196	4.08378	0.988771
HMGB1	5.17993	4.08624	5.5782	6.24047	6.04728	8.11008	17.6944	3.89804	5.23067	5.5764	7.02317	2.25447
NUSAP1	0.324881	0.362726	0.310105	0.541978	0.464973	0.402929	3.11564	0.206174	0.42016	0.366822	0.629874	0.199171
SPRR1B	2.69467	2.72925	0.186153	0.0648281	0.208355	0.100714	0.158245	6.85502	0.217199	0.105812	1.41189	4.32609
S100A8	23.9663	11.4029	1.2009	3.12486	9.2517	1.22984	8.42521	49.0412	27.9543	8.14856	18.8188	16.9269
CCL20	2.59931	8.4057	2.01854	1.01541	4.42276	0.553783	1.72032	12.4724	8.94295	4.03698	3.95115	3.36236
TMEM45A	3.99156	2.44267	2.66764	0.979321	4.38835	1.02458	1.37784	17.2419	2.80211	5.96711	2.83523	8.02045
CNKSR3	0.299872	0.501307	0.298382	0.222996	1.08525	0.162354	0.239701	2.64534	0.978402	1.34767	0.463571	0.569212
PTN	0.181327	0.262404	0.13699	0.194087	1.34245	0.539468	0.682141	3.05152	1.05762	0.943767	0.516841	0.287043
CALML3	3.87965	1.53051	1.25211	1.00487	6.53942	2.54344	2.26849	15.7356	3.14793	8.91635	3.29751	4.87856
KRT79	0.0904941	0.0967427	0.0318747	0.0186019	0.519271	0.0276928	0.0266711	4.84832	0.325391	11.939	0.43145	0.991208
IGFL2	0.150035	0.116758	0.0640743	0.035304	0.388831	0.0359916	0.119767	3.30743	0.203519	0.0957666	0.247784	0.876281
KLK7	0.579497	0.176468	0.547171	0.0790078	0.166495	0.0463482	0.112146	2.61697	0.112191	0.557571	0.333427	3.51062
ISG15	4.31967	1.74304	2.75692	3.75269	5.14524	5.22348	4.41966	5.92899	15.1044	5.25939	10.7599	9.5616
GBP1	0.874351	0.601571	0.594018	0.961918	1.43483	1.09983	1.11295	2.2296	6.87585	1.98366	1.38713	0.443967
IFIH1	0.748614	0.549788	0.445565	0.632156	0.802902	0.622851	0.598715	1.13066	3.33602	0.811937	1.12419	0.352882
CXCL10	0.975213	0.21081	1.04159	1.3788	0.527296	1.29924	2.17799	1.70149	33.5179	1.6082	2.50258	0.214672
CXCL11	0.126987	0.0452656	0.0572996	0.28572	0.0546146	0.162512	0.240484	0.230763	3.28608	0.165603	0.262099	0.0148239
CD74	1.66562	1.11135	1.5989	1.69931	2.14956	1.07114	1.29815	4.02289	8.19336	3.53745	4.32682	1.33196
HLA-DRA	1.26353	1.09549	1.41334	1.18444	2.45412	0.806314	1.14545	3.38521	7.61282	4.13691	3.32752	0.862557
HLA-DRB1	1.12374	1.02778	0.91911	1.3316	1.49093	0.622638	0.91912	1.99853	6.72193	2.62432	3.61944	0.622978
IFIT2	0.248596	0.0399055	0.244975	0.188199	0.136255	0.30809	0.169479	0.270041	2.5466	0.18976	0.332388	0.084365
IFITM3	3.90642	2.44011	4.31369	5.84325	6.71985	7.9554	5.7066	4.7372	12.3152	6.26092	4.90975	0.944395
CHI3L2	0.0685121	0.0717	0.017321	0.027499	0.134606	0.0241226	0.0520118	0.543793	0.45038	2.72008	0.134685	0.523807
FDPS	0.741097	0.498617	0.759434	0.575818	0.84593	0.749002	1.16821	1.3699	0.697748	8.76744	0.815506	0.803376
SOAT1	0.0178964	0.0168069	0.0468587	0.0354361	0.0350962	0.0302861	0.0290795	0.0602567	0.0303811	2.9334	0.125322	0.133254
MSMO1	0.954158	0.789785	0.801725	0.242146	1.02575	0.774429	0.462096	1.75382	0.713778	12.1995	0.876334	2.4463
ELOVL4	0.619693	0.495765	0.252446	0.0814675	0.202649	0.14592	0.137194	0.7898	0.100874	4.44294	0.234618	1.42477
ECHDC1	0.42591	0.31541	0.742172	0.376533	0.761995	0.628619	0.540964	1.08916	0.693935	9.27894	0.627465	0.39325
PDK4	0.0661696	0.0555592	0.0128059	0.0692328	1.12832	0.440779	0.107807	0.369675	0.166191	3.83651	0.232814	0.221946
SCD	0.154952	0.0714948	0.122999	0.0616727	0.35678	0.244142	0.138728	1.37416	0.186657	13.6468	0.319192	0.529396
ELOVL3	0.026228	0.0141723	0.136524	0.0342645	0.033763	0.0308045	0.0353539	0.0572719	0.0253201	4.8195	0.0428439	0.0702487
SAA1	0.0368732	0.0257896	0.212671	0.13127	0.0434595	0.0426607	0.125894	0.0326391	0.384616	5.09548	0.143706	0.0480071
S100A4	0.846414	0.577979	0.625609	0.73402	0.997153	0.922584	1.06235	0.423902	0.541576	0.280996	7.40774	0.914967
RGS1	0.0420871	0.0217657	0.0315516	0.0303499	0.0515181	0.0643983	0.0550743	0.0586151	0.0520434	0.0597312	4.41499	0.191259
CXCR4	0.0641855	0.0593284	0.184106	0.185233	0.457333	0.345222	0.202562	0.144858	0.206373	0.514975	3.32107	0.386876
VIM	0.231026	0.164242	0.44261	0.51227	0.760724	1.44815	0.731691	0.39154	0.429977	0.666298	9.5878	1.20985
BIRC3	0.23762	0.246162	0.200073	0.208962	0.256939	0.706657	0.22997	0.38357	0.507977	0.231537	3.33416	0.604752
IL32	0.106199	0.09127	0.0666045	0.0805475	0.0624963	0.075926	0.117715	0.136338	0.501222	0.123522	3.32439	0.214439
CCL5	0.0339185	0.0515093	0.0171833	0.0886714	0.0376908	0.0658358	0.0726372	0.0878778	0.226407	0.0710444	3.35625	0.0389482
CCL4	0.052615	0.0282222	0.0262196	0.0517112	0.0829132	0.0541182	0.16457	0.0719056	0.103881	0.0658323	4.16118	0.014108
SAMSN1	0.0197321	0.0102576	0.0179463	0.0109325	0.01682	0.0307427	0.0318988	0.016455	0.0263612	0.0233978	2.72139	0.113192
LGALS1	0.251934	0.138314	0.225204	0.633044	2.47968	5.42278	3.16752	0.372095	0.465402	2.60506	6.32825	0.975043
FLG	0.801875	0.05391	0.156553	0.0220517	0.0125445	0.019451	0.0314524	0.34453	0.00540695	0.00884538	0.12508	166.105
FLG2	0.165757	0.00839116	0.0141588	0.014041	0.0061001	0.0172677	0.00975248	0.108257	0.00542633	0.00386104	0.0351838	115.165
CRCT1	0.04261	0.151742	0.0316335	0.0135945	0.0226897	0.0361953	0.0249297	0.745154	0.0160504	0.0259542	0.0669743	69.9631
LCE2B	0.0318495	0.0105603	0.0191627	0.0134509	0.0139254	0.021105	0.0172981	0.019731	0.0106109	0.00745863	0.0425254	134.801
C1orf68	0.203344	0.0265677	0.0146256	0.0146186	0.0305157	0.0243342	0.0187907	0.0708814	0.0935733	0.00682442	0.0926548	68.2416
KPRP	0.018524	0.00636559	0.00787171	0.00613948	0.00319398	0.00823213	0.0137695	0.00710957	0.00501138	0.000506928	0.0355763	65.2151
LCE1E	0.0175928	0.00590253	0.0127025	0.00673855	0.0106132	0.0174923	0.0141715	0.0173578	0.00864517	0.022772	0.020516	58.753
SPRR2E	0.53686	1.60754	0.0621873	0.0431916	0.197027	0.0611492	0.10166	1.60488	0.120447	0.0822828	0.289677	67.1903
LOR	0.68531	0.0955864	0.217045	0.113504	0.078828	0.168866	0.108922	0.326783	0.0534992	0.684686	0.225482	564.834
ASPRV1	0.0589061	0.0169576	0.0257743	0.0244768	0.0392571	0.0459106	0.0320508	0.201808	0.0188148	0.0258965	0.0455293	105.483
Figure 3f
This panel was generated by plotting the enriched GO BP in expaned keratinocyte subtypes.
The GO BP in this figure are reported in Table S6
The code used for this analysis are publicly available in GitHub:
https://github.com/zml314/skin/epidermis/subkera.xml
Figure 3g
This panel was generated by plotting ICA coordiantes (components 1 and 2) of each cell in the subtypes of keratinocyte scRNA-seq dataset. Cells were colour coded based on their labeled subtypes
The codes used for this analysis are publicly available in GitHub:
https://github.com/zml314/skin/epidermis/subkera.xml
Figure 3h
This panel was generated by plotting the normalised, log2-transformed UMI counts for each gene in each keratinocyte of the trajectory
The gene expression values plotted in this figure are reported in monocle data of scRNA-seq expression matrix.
The code used for this analysis is publicly available in GitHub:
https://github.com/zml314/skin/epidermis/subkera.xml

## Sheet: Figure 4
Figure 4a
This panel was generated by plotting tSNE coordiantes (tSNE_1 and tSNE_2) of each cell in subtypes of the fibroblast scRNA-seq dataset.
The tSNE coordinates plotted in this figure are reported in the metadata of fibroblast scRNA-seq expression matrix
The codes used for this analysis are publicly available in GitHub:
https://github.com/zml314/skin/dermis/subfib.xml
Figure 4b
	HC	DLE	SLE
Fib1	0.3496	0.0959999	0.5544
Pericyte1	0.366295	0.10985	0.523855
Fib2	0.316695	0.0846503	0.598654
PTGS2+Fib	0.157368	0.0728046	0.769827
HLA+Fib1	0.0542615	0.0420858	0.903653
Fib3	0.234078	0.180314	0.585608
Pericyte2	0.160458	0.0840497	0.755492
Pericyte3	0.0312185	0.0755287	0.893253
HLA+Fib2	0.231414	0.0628272	0.705759
Figure 4c
	Fib1	Pericyte1	Fib2	PTGS2+Fib	HLA+Fib1	Fib3	Pericyte2	Pericyte3	HLA+Fib2
CTSK	8.49734	0.78682	0.563301	4.96663	5.01441	1.96663	1.30563	5.09748	1.94922
CCDC80	15.7496	2.1	1.66299	10.343	4.3645	2.91894	2.20342	3.98437	2.0577
SFRP2	12.2027	0.625114	0.150006	5.688	5.88007	1.97928	1.35237	7.28716	2.02404
CXCL14	40.8141	2.42399	0.625246	21.5746	16.6378	6.5752	2.91077	10.0048	5.94635
PI16	4.04403	0.226839	0.0646328	0.871558	0.400829	1.39399	0.278201	0.234434	0.159648
COL1A2	40.9329	5.10011	4.42413	10.1523	34.2855	8.10927	6.47909	41.0356	13.0148
DCN	82.1112	5.37562	2.6029	39.7038	32.1376	60.756	6.43974	31.6296	11.4745
CFD	77.7015	5.83259	3.41009	46.7473	22.7522	16.7576	6.16426	14.9715	7.7462
FBLN1	15.312	0.89028	0.284402	5.08426	6.64994	1.43781	2.27655	5.54346	2.72566
RGS5	0.218783	11.3351	10.7539	0.042076	2.81112	0.257518	1.21633	2.1835	8.44566
CYCS	2.11689	14.9717	4.2798	6.18626	2.70701	3.05871	2.99315	2.88016	3.60432
ACTA2	0.379419	17.1243	3.70313	0.215125	1.17143	0.384153	48.2429	2.3319	3.45409
ADRA2A	0.273604	5.22404	2.94928	0.253414	0.50439	0.44072	0.701819	0.352883	1.42475
MCAM	0.0659657	6.03298	2.44022	0.0359833	0.611873	0.0932416	4.79854	0.515597	2.35286
RERGL	0.020241	4.09335	0.029275	0.0127783	0.151457	0.0178195	0.880771	0.18143	0.641252
NDUFA4L2	0.156602	6.94627	4.90803	0.110625	1.12051	1.31049	0.41502	1.82163	3.90174
GJA4	0.108904	4.08474	8.4156	0.128891	0.720693	0.259387	0.47831	0.791486	2.62326
RGS16	8.50319	19.3392	46.915	3.39554	4.85752	8.57808	14.167	4.31659	15.1578
CXCL10	1.85718	3.82448	15.6565	1.61903	0.900626	3.70381	0.428066	0.833154	5.3644
ID4	1.8056	9.89546	26.579	1.77829	2.37654	0.80298	6.13283	1.75268	6.81053
TCIM	1.00614	3.83895	11.335	1.65487	1.39222	1.63117	0.694025	1.05686	4.8892
CCL19	5.79969	13.8175	39.6608	12.4717	3.78223	2.58112	1.62995	2.10638	5.74711
DEPP1	0.351347	2.41097	5.92146	0.111377	0.304733	0.791101	3.52191	0.312195	2.44743
NR2F2	1.03153	8.88475	13.2283	1.84734	1.55231	7.98999	1.53145	1.84258	5.19724
CCL2	13.2506	34.5022	74.9831	15.268	9.18637	36.844	16.6119	7.55455	19.9059
CCL8	1.91061	7.5466	26.9904	1.74082	1.78799	1.05262	0.771443	1.89189	4.87937
PTGS2	1.94746	0.269321	0.288692	8.56323	1.28849	0.632697	0.22177	1.24095	0.714629
G0S2	5.36496	1.61537	4.43224	23.6462	2.20784	1.36817	0.441903	1.40767	2.45808
TNFAIP6	6.74617	1.01072	1.91862	33.6881	4.54763	1.37762	0.59519	4.71478	1.59245
CXCL8	0.965963	1.44378	1.97035	10.9367	8.67365	7.48017	0.497315	2.05086	3.79077
CXCL1	5.53027	0.452041	0.230269	36.8903	2.62043	4.38948	0.356893	4.60569	0.53725
CXCL3	4.17536	1.4945	6.09434	15.5146	3.18232	2.81635	0.781528	2.65427	2.21225
CXCL2	6.84768	3.07196	12.9403	23.5952	4.98597	8.31226	2.20347	3.44421	4.27118
PLIN2	2.30717	0.780971	1.84128	9.83046	4.00315	0.562754	0.780121	2.56457	3.76979
MEDAG	1.59907	0.397172	1.74973	11.433	0.73442	2.17976	0.322513	0.737986	0.462996
C1QA	0.163556	0.105007	0.0725917	0.115091	4.01108	0.168536	0.218049	0.69264	0.536342
CD74	3.53202	0.957202	1.09645	3.94089	17.9605	2.04017	1.21761	5.1031	13.7048
HLA-DRB1	1.91626	0.539637	0.465319	2.37659	12.2316	0.822089	0.837579	3.35313	11.4922
HLA-DQB1	0.193587	0.11275	0.0674196	0.151048	4.8275	0.0859093	0.16374	0.972772	2.65007
HLA-DPA1	0.726654	0.230676	0.184925	0.704582	6.28058	0.375522	0.335303	1.66596	3.81772
HLA-DPB1	0.782531	0.539662	0.741441	0.958397	6.44354	0.411942	0.435008	1.51598	3.82475
SRGN	0.279728	0.861718	1.56871	0.236882	5.23448	0.438591	0.939141	1.13792	3.26797
RNASE1	0.133688	0.0810149	0.0447224	0.0561241	4.06397	0.101662	0.132828	0.610824	1.40823
TYROBP	0.0985216	0.0632526	0.0338744	0.0457258	3.13077	0.0960544	0.120537	0.613069	0.440275
CYP1B1	2.38743	0.395966	1.73814	13.3507	1.31537	10.4178	0.531655	1.2093	2.36694
SCN7A	0.157098	0.0196747	0.011022	0.0582665	0.0597087	2.36826	0.0365583	0.0241275	0.0232677
ITGA6	0.038712	0.0684386	0.0180126	0.0174505	0.132526	2.34501	0.0346253	0.139573	1.14457
CLDN1	0.00753694	0.0126737	0.00665472	0.0205982	0.030695	3.62086	0.0111733	0.0356577	0.0152171
APOD	30.3641	2.01359	0.812491	25.3946	26.4918	357.599	3.06789	24.619	9.81849
SFRP4	0.104846	0.0598671	0.0991299	0.215669	0.247176	3.97405	0.0123504	0.174617	0.102593
PTGDS	26.0991	1.62189	0.462858	19.6294	7.77042	61.1291	3.37772	6.2573	3.00822
LUM	10.8409	0.918868	0.702573	5.98502	11.7192	30.8457	1.73857	12.0447	3.91606
CCL13	0.0736689	0.647035	1.88426	0.118428	0.188836	8.01846	0.055998	0.109699	0.200691
ACTG2	0.0108083	0.647579	0.0913654	0.00654082	0.0278323	0.00954792	21.8087	0.209237	0.112157
DES	0.0248023	0.149248	0.0467804	0.0178355	0.0546261	0.0171272	57.3377	0.0663749	0.160468
MYLK	0.153768	3.19166	1.73593	0.0579783	0.342838	0.282082	28.0268	0.401524	1.62392
TPM2	1.39316	14.5124	3.42494	1.22747	2.37446	1.18287	61.3449	3.55913	3.33884
TAGLN	0.769956	36.5473	14.0812	0.30021	3.08217	6.45308	136.464	3.41287	9.10128
MYH11	0.0468829	4.69782	0.296243	0.0259267	0.274514	0.049481	34.942	0.170884	0.998662
CNN1	0.016156	0.896392	0.0982775	0.00969571	0.0738532	0.052683	11.0886	0.0944991	0.160625
MYL9	1.3958	13.9466	4.50472	0.640545	2.6976	1.59085	46.5638	3.07427	4.36394
PCP4	0.00953757	0.180003	0.00937691	0.0117383	0.0401146	0.019493	17.1711	0.0128742	0.0211293
STMN1	0.783756	0.62302	0.92697	0.517511	1.70527	0.902681	0.348376	7.77802	1.06547
CENPF	0.0414923	0.0156616	0.0155769	0.0170458	0.292113	0.0302947	0.0114572	2.99442	0.0994369
PTTG1	0.271373	0.451206	0.756729	0.367855	0.839393	0.18382	0.113833	4.41419	0.589701
HIST1H4C	0.907574	1.35751	0.889312	1.82684	1.45366	1.03158	1.10444	6.3341	1.11713
TUBA1B	5.09224	6.04741	7.17035	4.29024	9.62328	5.1962	3.92709	24.2745	7.54508
NUSAP1	0.0759053	0.0592339	0.0592513	0.0887814	0.381055	0.0366979	0.0215834	2.92518	0.118633
PCLAF	0.0373581	0.0263371	0.0149908	0.0114986	0.42479	0.00733444	0.016575	2.95352	0.104347
TOP2A	0.0289859	0.0374999	0.0459362	0.0140889	0.28075	0.00800168	0.0137345	3.32721	0.109972
TYMS	0.0613866	0.0407559	0.0201301	0.0305262	0.469885	0.0372272	0.0189927	3.29326	0.125637
UBE2C	0.028845	0.0243533	0.0310279	0.00669522	0.273009	0.0185951	0.037013	2.74869	0.0583664
CITED4	0.184459	0.694848	1.14303	0.19877	0.131675	0.133694	0.44306	0.209721	4.24658
ACKR1	0.115682	0.0817272	0.0693033	0.06282	0.382206	0.0740377	0.143024	0.244159	3.76381
SELE	0.18273	0.1503	0.216934	0.0585624	1.35585	0.243038	0.143331	0.501189	8.3332
TM4SF1	0.234197	1.45361	2.3522	1.1605	0.916038	6.19396	0.467655	0.645885	14.4862
HLA-DRA	1.58367	0.648252	0.493629	1.45138	18.6898	0.750214	1.03226	4.26986	9.80366
STC1	0.3782	0.0538057	0.0351197	0.113207	1.02593	0.0499094	0.263678	0.64718	3.4834
C2CD4B	0.0776765	0.25959	0.327286	0.300785	0.235508	0.0820504	0.14728	0.190946	6.2647
CX3CL1	0.187463	0.264463	0.0694551	0.259612	0.345461	0.144116	0.196074	0.184697	3.84913
CLDN5	0.0431519	0.0374242	0.0286001	0.0171318	0.258706	0.046722	0.022773	0.14656	2.71871
Figure 4d
This panel was generated by plotting scaled genes expression of each cell in subtypes of the fibrobalst scRNA-seq dataset.
The scaled genes expression plotted in this figure are reported in the scaledata of our fibroblast scRNA-seq assays
The codes used for this analysis are publicly available in GitHub:
https://github.com/zml314/skin/dermis/subfib.xml
Figure 4g
This panel was generated by plotting the enriched GO BP in expaned fibroblast subtypes.
The GO BP in this figure are reported in Table S8
The code used for this analysis are publicly available in GitHub:
https://github.com/zml314/skin/dermis/subfib.xml
Figure 4h
This panel was generated by plotting ICA coordiantes (components 1 and 2) of each cell in the subtypes of firoblast scRNA-seq dataset. Cells were colour coded based on their labeled subtypes
The codes used for this analysis are publicly available in GitHub:
https://github.com/zml314/skin/dermis/subfib.xml
Figure 4i
This panel was generated by plotting the normalised, log2-transformed UMI counts for each gene in each fibroblasts of the trajectory
The gene expression values plotted in this figure are reported in monocle data of scRNA-seq expression matrix.
The code used for this analysis is publicly available in GitHub:
https://github.com/zml314/skin/dermis/subfib.xml

## Sheet: Figure 5
Figure 5a
This panel was generated by plotting tSNE coordiantes (tSNE_1 and tSNE_2) of each cell in subtypes of the epidermal T cells scRNA-seq dataset.
The tSNE coordinates plotted in this figure are reported in the metadata of epidermal T cells scRNA-seq expression matrix
The codes used for this analysis are publicly available in GitHub:
https://github.com/zml314/skin/epidermis/t.epidermis.2022.R
Figure 5b epidermis
	proportion of cells
	HC	DLE	SLE
T_SC0	0.270744	0.443256	0.270744
T_SC1	0.187204	0.438727	0.187204
T_SC2	0.097624	0.528237	0.097624
T_SC3	0.117929	0.541387	0.117929
T_SC4	0.190959	0.413094	0.190959
T_SC5	0.0868347	0.539216	0.0868347
T_SC6	0.301587	0.404762	0.301587
Figure 5c
	SC0	SC1	SC2	SC3	SC4	SC5	SC6
TUBA4A	10.8335	4.00572	9.07251	2.91632	4.68791	2.94519	6.6991
TRAT1	3.08001	1.00798	1.73866	0.489579	2.21191	0.464275	1.17279
IL7R	11.6521	5.26596	4.58064	8.6316	7.59071	2.96862	3.72945
LTB	4.84292	2.89467	1.23249	4.28081	2.10522	0.750158	2.02635
PLIN2	7.59239	2.07632	2.23768	2.04819	7.47235	1.57517	1.972
ANXA1	15.0467	6.68469	13.8198	1.52254	8.24782	3.82705	8.97685
FTH1	109.215	20.2668	70.6425	47.819	54.1395	16.1426	52.7496
SLC2A3	8.11745	5.02107	4.41655	2.53492	4.29226	2.01525	5.05771
FAM177A1	5.90143	1.62485	4.90204	2.30059	2.34666	1.08965	3.36018
CD40LG	1.7851	0.797639	0.283293	0.147096	2.84199	0.413525	0.471771
MACF1	1.15121	3.48944	1.18171	0.875441	1.34773	1.88826	2.10773
PLCG2	1.54465	24.8561	1.61219	2.54876	6.16882	13.191	23.4787
JUN	8.65937	24.2167	9.00534	7.10636	11.0598	26.4163	13.8479
IFI44L	3.0239	8.32932	3.71307	3.60106	4.07885	3.59068	3.43265
PPP1R10	1.02198	4.43842	0.934402	1.11385	1.0923	4.21299	3.0155
RNF213	2.8068	10.3893	3.41415	5.49639	3.31766	6.10726	4.39911
XIST	2.77605	9.02723	3.04777	3.81579	3.71028	5.75477	5.12443
GNLY	4.28502	16.4242	57.1048	4.53351	4.59197	30.065	12.278
IFNG	4.85505	6.85564	17.6645	0.767786	7.89854	10.6754	4.09851
GZMH	0.331283	2.12121	6.101	0.116798	0.17058	2.28156	1.09916
GZMB	3.1328	7.43876	25.4222	0.297096	1.0042	11.5243	6.16723
CCL5	5.51523	12.8798	30.4075	0.568222	1.6688	10.7252	11.3454
CCL3	0.808641	4.57021	13.2261	0.397254	2.01982	9.09201	2.54857
CCL4	2.88907	11.5615	40.6269	0.743999	6.1615	18.1513	7.38698
CCL3L1	0.197297	1.60113	6.50646	0.107016	0.0996521	2.27523	0.745789
CCL4L2	0.340977	5.08778	23.4958	0.179887	0.444519	6.43412	1.89621
NKG7	2.05874	4.46686	18.9931	0.205549	0.249923	6.14475	4.45207
TNFRSF18	5.42709	6.14095	5.1225	18.0999	13.0601	6.61029	4.86686
TNFRSF4	3.3741	4.53121	0.841296	25.3673	16.0847	5.33913	2.18155
CTLA4	0.842643	1.48217	2.1117	5.8149	2.69182	2.56249	1.45152
TIGIT	1.02224	1.5048	2.59588	6.71556	3.17411	2.15628	1.87432
IL2RA	0.457196	0.536353	0.362791	4.53097	1.09694	1.87008	0.425791
HTATIP2	0.632511	0.51348	0.553001	3.86954	0.973741	0.935752	0.788314
CORO1B	0.930805	1.26793	0.612537	4.44608	1.71136	2.03918	0.587432
CTSC	1.41503	2.0614	2.88352	7.4951	2.12979	2.976	1.20878
GK	0.56145	0.794697	0.475926	4.17551	2.37357	1.48591	0.774334
FOXP3	0.038765	0.262316	0.0410074	2.96677	0.156702	0.543515	0
CCL20	3.71543	1.7773	1.02957	3.94905	10.0827	2.47481	2.49365
CCDC50	0.330328	0.596837	0.547856	0.855623	2.10526	1.07712	0.290905
CSF2	1.2254	1.15095	0.536168	0.0290133	3.30693	0.947383	0.496295
CD83	1.43626	1.11088	1.08958	1.29969	3.6178	2.28437	0.990187
NMB	0.775244	0.437846	0.404693	0.449163	3.69633	0.531376	0.568176
CCR7	1.14978	0.654078	0.95091	1.48913	3.39146	1.62223	0.833546
GRAMD1A	0.417023	0.43116	0.303601	0.529393	1.6505	0.447507	0.196836
CXCL13	4.00217	6.86684	12.3403	2.1696	67.414	14.7054	7.95725
STMN1	1.55275	0.982828	1.30612	0.639541	0.81625	6.95977	0.832981
HMGN2	2.7659	2.68019	3.0536	2.43637	2.62748	9.97541	2.84038
ASPM	0.0446812	0.159386	0.0674542	0.0605176	0.068112	3.83047	0.30036
HIST1H4C	1.96937	2.41883	1.94298	0.861728	1.58364	7.38161	2.17992
TUBB	2.24679	1.97612	2.05819	2.98966	2.38212	9.97509	1.38887
MKI67	0.0537684	0.384883	0.0841665	0.0515794	0.0711542	4.71085	0.574941
DUT	0.630358	0.820101	0.605473	0.654308	0.907038	4.34171	0.766944
PCLAF	0.0243127	0.180034	0.0716593	0.0711863	0.0858382	3.46801	0.154397
TYMS	0.152385	0.154159	0.211405	0.0746939	0.132915	2.85017	0.0386085
MTRNR2L12	4.33602	10.8152	3.86951	4.98871	9.934	9.42353	49.6434
SYPL1	1.14387	0.499005	0.774353	0.680193	0.748601	0.516926	1.53816
SFN	1.33599	5.03117	1.25275	1.40974	2.47715	2.96242	4.99003
NEAT1	7.13281	20.6945	7.33674	9.78609	10.6452	16.5229	23.9827
MT-ATP6	17.4393	18.4153	15.3409	13.6399	21.9601	26.1393	165.244
MT-CYB	9.20869	9.90666	8.42569	7.71703	12.0746	15.8705	94.8422
MT-ND1	5.7311	7.48291	5.30822	5.78731	8.19863	10.426	58.5412
Figure 5d
	T_SC0	T_SC1	T_SC2	T_SC3	T_SC4	T_SC5	T_SC6
RORC	0.304657	0.228909	0.051005	0.0496421	0.20982	0.0169243	0.157814
IL17A	1.15116	0.300856	0.00770744	0.0212136	0.175626	0.2008	0.0583567
XCL2	1.82558	0.869924	5.08943	0.0224544	0.387335	1.88656	1.62748
XCL1	5.42159	1.3623	7.88966	0.0513192	2.14509	1.91809	3.69511
GNLY	4.28502	16.4242	57.1048	4.53351	4.59197	30.065	12.278
GZMA	1.02718	2.12943	5.37705	0.0969601	0.586625	2.22507	1.03917
GZMH	0.331283	2.12121	6.101	0.116798	0.17058	2.28156	1.09916
GZMB	3.1328	7.43876	25.4222	0.297096	1.0042	11.5243	6.16723
NKG7	2.05874	4.46686	18.9931	0.205549	0.249923	6.14475	4.45207
CD28	0.967392	0.750954	0.493635	2.21942	0.876911	0.653637	0.757182
CD27	0.390717	0.920324	1.33036	3.36128	0.468255	1.10893	0.801934
CCR4	0.409418	0.438555	0.0752286	0.618245	0.58666	0.336746	0.292611
CCR7	1.14978	0.654078	0.95091	1.48913	3.39146	1.62223	0.833546
ITGAE	0.628475	0.703469	0.670234	0.614713	0.70363	0.780122	0.640721
IKZF2	0.934974	1.83029	1.29759	4.01755	0.520348	2.25089	1.38333
IL2RA	0.457196	0.536353	0.362791	4.53097	1.09694	1.87008	0.425791
FOXP3	0.038765	0.262316	0.0410074	2.96677	0.156702	0.543515	0
IFNG	4.85505	6.85564	17.6645	0.767786	7.89854	10.6754	4.09851
TBX21	0.315166	0.444299	0.685538	0.262283	0.424232	0.443654	0.412875
CD4	0.287081	0.370428	0.0247224	1.33184	0.744016	0.460936	0.137595
CD8A	0.678255	0.95541	2.9052	0.0136573	0.122352	0.932257	1.91325
CD8B	0.431501	0.540817	1.85136	0.0169465	0.126615	0.507666	0.43557
ISG15	21.1335	22.3833	21.6234	24.0571	18.7583	20.5492	17.7466
IFI44	1.89235	3.9341	2.47546	3.06169	2.79727	2.85004	1.75098
STAT1	1.2806	2.68658	1.50842	2.77004	2.3854	2.64456	1.19479
DDX58	0.573954	1.13255	0.67365	0.756395	0.688626	0.367716	0.509603
IFIT3	0.362632	1.48145	0.685977	0.862025	0.646794	0.968728	0.724836
IFIT1	0.511988	1.43005	0.702866	0.857529	0.795605	0.706875	0.718874
Figure 5e
Description	qvalue	Count	sample
translational initiation	2.84e-85	70	HC
mRNA catabolic process	4.62e-61	69	HC
RNA catabolic process	5.5e-58	69	HC
viral gene expression	4.04e-81	68	HC
protein localization to endoplasmic reticulum	3.09e-86	66	HC
cytoplasmic translation	1.58e-36	33	HC
ncRNA metabolic process	8.53e-08	25	HC
rRNA metabolic process	1.05e-13	24	HC
ribonucleoprotein complex assembly	6.52e-13	23	HC
regulation of apoptotic signaling pathway	0.00239123	16	HC
T cell activation	1.14e-05	22	DLE
RNA catabolic process	1.67e-05	20	DLE
mRNA catabolic process	1.67e-05	19	DLE
ATP metabolic process	2.35e-05	17	DLE
positive regulation of cytokine production	0.0014254	17	DLE
response to heat	6.41e-07	15	DLE
regulation of T cell activation	0.00066693	15	DLE
protein localization to endoplasmic reticulum	1.13e-06	14	DLE
translational initiation	1.14e-05	14	DLE
regulation of innate immune response	0.00113401	14	DLE
positive regulation of defense response	0.00676423	14	DLE
oxidative phosphorylation	5.31e-06	13	DLE
viral gene expression	4.79e-05	13	DLE
regulation of leukocyte cell-cell adhesion	0.00547333	13	DLE
response to virus	0.00823482	13	DLE
T cell receptor signaling pathway	0.00183343	11	DLE
ribonucleoprotein complex assembly	0.00477699	11	DLE
positive regulation of leukocyte cell-cell adhesion	0.00477699	11	DLE
positive regulation of innate immune response	0.00716521	10	DLE
response to type I interferon	0.00134574	8	DLE
regulation of type I interferon production	0.00477879	8	DLE
type I interferon signaling pathway	0.00487975	7	DLE
cellular response to type I interferon	0.00487975	7	DLE
cytoplasmic translation	0.0070367	7	DLE
response to virus	8.52e-21	39	SLE
response to interferon-gamma	4.44e-21	32	SLE
T cell activation	3.98e-11	32	SLE
defense response to virus	2.26e-17	31	SLE
cellular response to interferon-gamma	1.33e-20	30	SLE
immune response-activating signal transduction	3.87e-09	29	SLE
regulation of innate immune response	3.03e-11	26	SLE
leukocyte cell-cell adhesion	1.16e-09	26	SLE
regulation of T cell activation	9.74e-10	25	SLE
regulation of cell-cell adhesion	2.39e-07	25	SLE
positive regulation of cytokine production	1.26e-06	24	SLE
T cell receptor signaling pathway	2.75e-12	23	SLE
regulation of leukocyte cell-cell adhesion	2.29e-08	23	SLE
positive regulation of defense response	1.59e-06	22	SLE
lymphocyte differentiation	3.15e-06	21	SLE
mRNA catabolic process	4.36e-06	21	SLE
regulation of apoptotic signaling pathway	1.63e-05	21	SLE
RNA catabolic process	1.74e-05	21	SLE
regulation of immune effector process	0.000223344	20	SLE
neutrophil degranulation	0.000332887	20	SLE
neutrophil activation involved in immune response	0.000354481	20	SLE
type I interferon signaling pathway	2.39e-13	18	SLE
cellular response to type I interferon	2.39e-13	18	SLE
response to type I interferon	4.45e-13	18	SLE
positive regulation of leukocyte cell-cell adhesion	4.43e-07	18	SLE
leukocyte proliferation	6.05e-05	17	SLE
positive regulation of innate immune response	3.09e-06	16	SLE
regulation of inflammatory response	0.00330453	16	SLE
cell killing	3.06e-05	13	SLE
ATP metabolic process	0.00427493	13	SLE
regulation of type I interferon production	0.000210385	10	SLE
Figure 5f
This panel was generated by plotting tSNE coordiantes (tSNE_1 and tSNE_2) of each cell in subtypes of the dermal T cells scRNA-seq dataset.
The tSNE coordinates plotted in this figure are reported in the metadata of dermal T cells scRNA-seq expression matrix
The codes used for this analysis are publicly available in GitHub:
https://github.com/zml314/skin/dermis/t.dermis.2022.R
Figure 5g
	proportion of cells
	HC	DLE	SLE
T_SC0	0.140546	0.443122	0.416331
T_SC1	0.0696852	0.536611	0.393704
T_SC2	0.228255	0.51158	0.260165
T_SC3	0.1198	0.51772	0.362481
T_SC4	0.0900285	0.549288	0.360684
T_SC5	0.114087	0.597913	0.288
T_SC6	0.106742	0.539326	0.353933
Figure 5h
	T_SC0	T_SC1	T_SC2	T_SC3	T_SC4	T_SC5	T_SC6
MANF	2.60542	2.15694	0.751422	0.86663	1.17374	0.93397	2.26769
TRAT1	4.28615	2.47122	1.66999	1.28105	3.23828	1.37357	2.97133
LTB	6.44204	2.58696	5.42876	5.24059	1.82536	2.32706	4.27108
PABPC1	14.3358	11.4211	7.17747	6.43866	9.29041	4.86781	12.3406
VIM	34.1987	24.934	19.7629	18.1896	20.9247	14.9135	25.1159
FTH1	230.177	140.545	53.5952	107.443	118.347	28.2463	157.533
KLRB1	2.12914	0.629043	1.26433	0.647681	1.71566	1.13256	1.55844
GPR183	11.5096	7.46201	4.214	2.60471	3.75104	3.58668	9.15509
CD40LG	2.31034	0.1444	1.4141	0.354446	3.55209	0.21045	1.25606
XCL2	0.24598	7.34304	0.667256	0.0671662	0.4183	5.85279	1.62975
XCL1	0.447916	4.51105	0.56927	0.1394	0.980696	2.28378	1.14055
CD8A	0.332191	3.87255	0.484421	0.0381866	0.121134	2.51638	1.49554
CRTAM	0.129013	4.76944	0.598328	0.0563831	0.251615	3.82182	0.722505
YBX3	0.654032	6.70431	1.06077	0.444542	0.40199	2.56112	1.92397
GZMB	0.115712	3.43222	0.33698	0.107284	0.077371	3.62031	0.593495
METRNL	2.31381	6.88293	0.725427	2.29776	1.45126	1.2672	3.16704
CST7	2.45937	9.90351	1.17403	2.16619	1.00958	6.68323	4.94771
JUN	3.56721	4.06177	19.6359	5.22202	5.03143	14.8971	3.89559
HSPA6	1.30413	2.68017	26.8141	2.96973	7.54507	51.879	1.34016
DUSP1	2.8942	3.32274	16.2283	4.05682	3.32066	13.6755	3.96008
HSPA1A	17.3483	21.6607	125.687	39.4784	55.6576	173.779	15.2538
HSPA1B	3.53705	4.77686	46.7835	9.46082	10.282	53.6157	3.97741
FOS	5.7658	4.94079	21.2679	3.30371	3.22797	9.51314	6.66089
PLCG2	1.4021	1.84897	12.3141	2.07194	1.8809	4.67575	2.4708
FOSB	1.14589	1.1271	7.14252	1.19861	0.957967	3.56651	1.54509
PPP1R15A	3.9301	3.1711	16.4542	5.59391	4.87354	14.3711	3.34948
TNFRSF4	8.45448	1.36282	2.79422	15.3068	14.4208	0.361297	7.0874
IKZF2	0.130491	0.538762	0.690887	2.9246	0.515763	0.270734	0.525363
TIGIT	1.13273	3.40835	1.69498	9.80543	5.4308	2.2936	2.57298
RTKN2	0.201782	0.113926	0.425931	1.95288	0.302672	0.0823526	0.13554
HTATIP2	0.661591	0.580711	0.383584	3.14575	0.881495	0.342204	0.764606
CARD16	0.644318	0.974373	0.93513	5.68349	3.49032	1.62387	0.969242
LAYN	0.0481181	0.209247	0.0911026	1.91411	0.165936	0.0194008	0.217934
BATF	1.7179	0.833662	1.59126	5.65653	3.21556	0.889529	1.10433
FOXP3	0.0262181	0.0241827	0.104023	1.84461	0.104337	0.0125501	0.109222
CHN1	0.529345	0.314434	0.466938	0.989277	2.75163	0.170791	0.554981
CXCL13	0.101205	0.514893	1.59913	2.20721	26.2961	0.205195	1.81736
NR3C1	5.78985	3.53085	3.55494	4.9173	13.1366	1.67364	4.0894
AHI1	0.592198	1.09236	1.32055	1.21947	5.98757	0.620409	0.775522
DUSP4	1.83528	1.75882	1.41371	5.33652	7.70292	1.53312	1.99394
FABP5	0.615608	1.51934	0.771089	1.29728	4.89	1.82892	0.861295
NMB	0.446191	0.2561	0.638787	0.996674	4.62123	0.323994	0.477731
IGFL2	0.0118365	0.00544679	0.0554134	0.0732321	1.86314	0.00249221	0.0950386
TSHZ2	0.549259	0.0680693	1.05704	1.26172	3.146	0.0831409	0.374846
GK	1.03112	0.442193	0.688082	4.07554	4.68687	0.136828	1.38413
GZMK	0.491371	3.66448	1.1856	0.164679	0.11609	9.159	2.07925
GZMA	0.335553	1.32814	0.792099	0.0578881	0.119368	6.5797	0.793208
IFNG	1.5524	3.39759	4.79745	0.35888	2.38412	23.4256	1.59893
CCL5	2.7833	16.9486	6.00678	0.581578	0.686306	28.2177	6.66868
CCL3	0.0976194	1.05169	0.866003	0.127483	0.0897767	5.66038	0.575222
CCL4	0.41253	7.30317	4.75759	0.256337	0.244826	38.4418	3.56503
CCL4L2	0.0840635	3.45657	1.63926	0.052826	0.0595903	18.3036	1.03351
DNAJB1	5.09493	6.4059	48.7088	11.3676	14.1885	72.6861	5.60421
NKG7	0.482763	8.18292	1.16688	0.107767	0.156228	17.017	2.2472
PTPRC	16.2523	19.7676	12.5683	15.3089	14.5695	11.765	20.16
SPTBN1	1.4864	1.83585	0.66668	0.746367	0.86488	0.474717	1.86349
ITM2C	0.979319	1.33806	0.372461	0.928162	0.455855	0.372435	1.41901
IL7R	23.907	17.6601	12.69	7.22711	9.86644	7.54885	21.7249
CANX	1.53009	1.73322	0.892907	1.06849	1.17732	0.750345	1.92688
RIPOR2	1.93031	2.45927	1.6148	1.07921	0.833549	1.68937	2.61739
LEPROTL1	4.4577	5.35134	2.26683	4.40903	3.34259	2.02674	5.27902
AKNA	1.03012	3.11509	1.26975	1.11553	0.822176	1.67676	2.29983
FLNA	3.31924	3.30251	2.22239	1.82072	1.80441	1.7969	4.53405
Figure 5i
	T_SC0	T_SC1	T_SC2	T_SC3	T_SC4	T_SC5	T_SC6
RORC	0.174949	0.00951536	0.074248	0.0178063	0.0229778	0.0196086	0.0367285
IL17A	0.0291506	0	0.0170507	0	0.00625765	0.0020903	0
XCL2	0.24598	7.34304	0.667256	0.0671662	0.4183	5.85279	1.62975
XCL1	0.447916	4.51105	0.56927	0.1394	0.980696	2.28378	1.14055
GNLY	0.800853	4.80902	0.860728	0.776813	0.53356	3.91403	0.915478
GZMA	0.335553	1.32814	0.792099	0.0578881	0.119368	6.5797	0.793208
GZMH	0.0234925	1.037	0.185687	0.0248147	0.0175745	3.24137	0.314636
GZMB	0.115712	3.43222	0.33698	0.107284	0.077371	3.62031	0.593495
NKG7	0.482763	8.18292	1.16688	0.107767	0.156228	17.017	2.2472
CD28	1.52159	0.914399	1.1531	1.6473	1.20402	0.774238	1.42533
CD27	0.237008	0.859584	0.636246	1.71763	0.564508	1.24665	0.645912
CCR4	0.734125	0.110743	0.571016	0.463966	0.576312	0.131442	0.312261
CCR7	3.01897	2.66793	1.4251	2.74206	4.07126	0.596878	2.45096
ITGAE	0.310088	0.425737	0.296431	0.326475	0.427093	0.303184	0.35808
IKZF2	0.130491	0.538762	0.690887	2.9246	0.515763	0.270734	0.525363
IL2RA	0.997549	0.341718	0.390317	2.1639	0.43751	0.0681564	0.646744
FOXP3	0.0262181	0.0241827	0.104023	1.84461	0.104337	0.0125501	0.109222
IFNG	1.5524	3.39759	4.79745	0.35888	2.38412	23.4256	1.59893
TBX21	0.119081	0.287087	0.248273	0.128399	0.141231	0.530958	0.180184
CD4	0.294641	0.037868	0.435086	0.706669	0.76959	0.0765043	0.265285
CD8A	0.332191	3.87255	0.484421	0.0381866	0.121134	2.51638	1.49554
CD8B	0.167983	1.97541	0.338192	0.0303287	0.104245	1.59315	0.97248
ISG15	10.433	11.5479	12.0798	19.2376	16.4245	16.0033	9.97628
IFI44	0.730861	0.740154	1.87411	1.13613	1.26943	1.77808	1.02585
STAT1	0.421952	0.659616	1.70869	1.17945	1.12982	1.70695	0.538395
DDX58	0.313972	0.378558	0.710204	0.402724	0.390762	0.741768	0.412582
IFIT3	0.260734	0.287142	1.04449	0.567685	0.300439	1.63468	0.360039
IFIT1	0.238696	0.258777	0.986775	0.584924	0.381457	1.23751	0.404576
Figure 5j
Description	qvalue	Count	sample
mRNA catabolic process	1.36e-22	47	HC
regulation of translation	9.34e-09	32	HC
neutrophil activation involved in immune response	1.03e-06	30	HC
regulation of apoptotic signaling pathway	9.91e-08	29	HC
myeloid cell differentiation	9.92e-05	24	HC
regulation of cell-cell adhesion	0.000128283	24	HC
T cell activation	0.000427905	24	HC
intrinsic apoptotic signaling pathway	6.05e-07	23	HC
negative regulation of immune system process	0.000587397	23	HC
leukocyte cell-cell adhesion	7.89e-05	22	HC
response to metal ion	0.000223324	21	HC
lymphocyte differentiation	0.000238928	21	HC
regulation of leukocyte cell-cell adhesion	0.000181454	20	HC
positive regulation of cell adhesion	0.0054433	19	HC
regulation of T cell activation	0.00272783	17	HC
regulation of leukocyte differentiation	0.0020181	16	HC
cellular response to tumor necrosis factor	0.00251715	16	HC
protein folding	1.4e-11	17	DLE
response to temperature stimulus	9.07e-10	15	DLE
response to heat	2.15e-10	14	DLE
response to virus	6.18e-05	12	DLE
T cell activation	0.00137085	12	DLE
chaperone-mediated protein folding	1.96e-11	11	DLE
cellular response to heat	1.98e-08	11	DLE
response to unfolded protein	8.52e-07	11	DLE
response to topologically incorrect protein	2.55e-06	11	DLE
positive regulation of cytokine production	0.00263655	11	DLE
regulation of T cell activation	0.00139786	10	DLE
positive regulation of cell adhesion	0.00626184	10	DLE
regulation of leukocyte cell-cell adhesion	0.00546503	9	DLE
leukocyte cell-cell adhesion	0.00823032	9	DLE
defense response to virus	0.00546503	8	DLE
T cell activation	1.61e-07	21	SLE
ATP metabolic process	5.19e-08	18	SLE
positive regulation of defense response	2.57e-06	17	SLE
positive regulation of cytokine production	1.79e-05	17	SLE
immune response-activating signal transduction	4.23e-05	17	SLE
neutrophil activation involved in immune response	5.05e-05	17	SLE
antigen processing and presentation	5.1e-08	16	SLE
regulation of innate immune response	9.95e-07	16	SLE
regulation of T cell activation	1.09e-05	15	SLE
lymphocyte differentiation	3.71e-05	15	SLE
myeloid cell differentiation	0.000169863	15	SLE
antigen processing and presentation of peptide antigen	1.95e-07	14	SLE
regulation of inflammatory response	0.000493926	14	SLE
positive regulation of cell adhesion	0.000512997	14	SLE
T cell receptor signaling pathway	2.22e-06	13	SLE
regulation of leukocyte differentiation	6.02e-05	13	SLE
cellular response to tumor necrosis factor	7.68e-05	13	SLE
regulation of leukocyte cell-cell adhesion	0.000193355	13	SLE
response to hypoxia	0.000420775	13	SLE
leukocyte cell-cell adhesion	0.000450889	13	SLE
regulation of cell-cell adhesion	0.00203544	13	SLE
negative regulation of immune system process	0.00302417	13	SLE
mRNA catabolic process	0.00518697	11	SLE
type I interferon signaling pathway	9.95e-07	10	SLE
cellular response to type I interferon	9.95e-07	10	SLE
response to type I interferon	1.25e-06	10	SLE
response to interferon-gamma	0.000325718	10	SLE
intrinsic apoptotic signaling pathway	0.00320974	10	SLE

## Sheet: Figure 6
Figure 6a
This panel was generated by plotting tSNE coordiantes (tSNE_1 and tSNE_2) of each cell in subtypes of the epidermal B cells scRNA-seq dataset.
The tSNE coordinates plotted in this figure are reported in the metadata of epidermal B cells scRNA-seq expression matrix
The codes used for this analysis are publicly available in GitHub:
https://github.com/zml314/skin/epidermis/b.epidermis.2022.R
Figure 6b
	Proportion of cells
	HC	DLE	SLE
B_SC0	0.0338346	0.785714	0.180451
B_SC1	0.0701754	0.894737	0.0350877
B_SC2	0.0365854	0.920732	0.0426829
B_SC3	0.00714286	0.721429	0.271429
B_SC4	0.156627	0.771084	0.0722892
Figure 6c
	SC0	SC1	SC2	SC3	SC4
JUN	15.7698	2.20129	3.2718	2.90274	9.40835
HSPA6	10.9407	0.220566	0.930074	2.23727	2.26014
IER5	16.5595	2.7409	3.44333	3.2482	3.00364
HSPA1A	66.2353	5.54343	5.45411	27.6294	17.6179
HSPA1B	30.9827	1.3251	2.95424	10.1198	8.85196
HSPB1	29.7116	7.33051	4.79904	5.64381	7.97343
CHORDC1	9.48955	1.33826	1.89863	1.19402	1.27224
HSPH1	26.8652	3.64842	3.73611	6.82117	3.8595
HSP90AA1	147.59	30.304	25.114	49.6315	36.4279
DNAJB1	22.4517	1.17116	2.03909	7.29249	6.12226
TNFRSF18	0.802786	2.81993	1.64405	0.589521	1.21616
BCL2L11	0.961381	2.03141	0.516858	0.616654	0.213282
CD86	1.83459	3.3912	0.94604	1.11296	0.570793
ATP1B3	4.40311	8.90779	4.24264	2.1748	4.21411
TXN	10.8147	30.2797	17.5942	14.4718	30.4681
LGALS3	1.74841	5.0961	1.94988	2.66811	2.68882
BLVRB	0.665709	2.25955	0.825268	0.540637	0.58786
CSTB	1.2182	3.34239	1.32422	0.832976	1.8228
BID	1.49813	4.36164	1.1205	1.46347	1.17717
TROVE2	0.39406	1.78945	0.553842	0.430905	0.858705
SLAMF7	2.72815	6.23609	7.73026	2.23367	4.08191
LY9	5.25679	3.82309	10.4985	2.73564	6.67328
METTL8	1.10744	0.678783	2.57495	0.916877	0.873041
FOXP1	2.97854	5.40718	8.4249	3.47111	3.03624
ADAM28	1.58138	0.532324	2.6552	1.0427	0.835907
BCL2	5.063	4.52396	8.74616	3.55253	4.01355
GNG7	0.829953	1.01158	2.95811	1.12919	0.901034
CD22	1.03395	1.09339	2.66988	0.538322	2.01348
TNFRSF13C	1.02935	0.947151	2.46351	1.04332	0.802586
FCRL3	0.621552	0.524453	1.84086	0.587965	0.0817122
ISG15	11.266	13.5791	5.33818	32.7916	5.29149
JCHAIN	0.217106	0.180103	0.644939	4.75915	0.0705098
MZB1	0.510406	0.120144	0.050754	3.78903	0.0509222
IFI27	5.05183	5.63014	2.24554	23.3225	6.66175
CRIP1	3.87918	3.00917	1.06189	13.0356	2.81769
IGKC	34.0806	41.8438	65.0524	499.962	46.1472
IGHG4	1.3179	0.604194	0.437539	18.0788	0.161207
IGHA1	1.81026	1.22104	1.59849	20.4441	0.400257
IGHG1	2.24456	1.13592	0.348543	26.7884	0.23583
IGHG3	3.3444	0.715795	0.56781	10.1376	0.0795867
SFN	1.7953	1.39699	1.7843	1.17207	14.3594
TACSTD2	0.438726	0.44075	0.368193	0.301081	6.75191
S100A2	0.502976	2.11416	0.51527	0.88627	5.472
DSP	1.42802	1.09361	0.291555	0.486511	8.35915
IER3	0.684432	0.710488	1.05489	0.483903	6.30028
PERP	1.56424	2.39677	0.870591	0.748479	8.51143
AQP3	0.394953	0.542903	0.179242	0.684279	3.76408
Figure 6d
	B_SC0	B_SC1	B_SC2	B_SC3	B_SC4
HSPA6	10.9407	0.220566	0.930074	2.23727	2.26014
HSPA1A	66.2353	5.54343	5.45411	27.6294	17.6179
HSPA1B	30.9827	1.3251	2.95424	10.1198	8.85196
HSPB1	29.7116	7.33051	4.79904	5.64381	7.97343
HSPA5	2.28463	6.108	4.5509	3.77145	12.3881
HSPH1	26.8652	3.64842	3.73611	6.82117	3.8595
HSP90AA1	147.59	30.304	25.114	49.6315	36.4279
ISG15	11.266	13.5791	5.33818	32.7916	5.29149
IFIT1	0.394235	0.0828486	0.132695	2.06071	0.316096
IFITM1	1.00399	1.36479	0.53995	3.34278	0.742049
ISG20	5.62568	5.26412	4.79488	12.9038	5.08812
AIM2	0.78446	0.319039	0.616453	0.425532	0.233164
CD27	0.335404	0.281921	0.208457	1.49664	0.093228
IGHM	3.4195	2.69229	5.58797	55.6201	0.589762
IL4R	0.44234	0.87466	0.547364	0.168107	0.158071
CD19	0.368164	0.539806	0.241676	0.345431	0.192482
TCL1A	0.0928891	0.0265366	0.0991726	0.0707527	0.0126623
IGHD	0.259125	0.187549	0.47287	0.0894411	0.0177466
JCHAIN	0.217106	0.180103	0.644939	4.75915	0.0705098
MZB1	0.510406	0.120144	0.050754	3.78903	0.0509222
XBP1	1.32905	1.79624	1.96134	2.51546	3.0486
CD38	0.0845274	0.0129474	0.00869713	0.152238	0
IGHG4	1.3179	0.604194	0.437539	18.0788	0.161207
IGHA1	1.81026	1.22104	1.59849	20.4441	0.400257
IGHG1	2.24456	1.13592	0.348543	26.7884	0.23583
IGHG3	3.3444	0.715795	0.56781	10.1376	0.0795867
Figure 6e
Description	qvalue	Count	sample
mRNA catabolic process	9.02e-08	21	HC
RNA catabolic process	4.68e-07	21	HC
translational initiation	5.15e-11	19	HC
response to metal ion	1.73e-06	19	HC
protein targeting to ER	3.18e-13	18	HC
gland development	0.00146223	16	HC
T cell activation	0.00352979	16	HC
RNA catabolic process	3.34e-21	72	DLE
mRNA catabolic process	2.26e-20	67	DLE
positive regulation of cytokine production	1.2e-10	56	DLE
translational initiation	1e-22	51	DLE
neutrophil degranulation	7.9e-07	50	DLE
neutrophil activation involved in immune response	9.38e-07	50	DLE
T cell activation	1.47e-06	49	DLE
immune response-activating signal transduction	7.08e-05	44	DLE
regulation of innate immune response	4.01e-08	40	DLE
B cell activation	6.69e-07	39	DLE
leukocyte cell-cell adhesion	9.91e-05	36	DLE
positive regulation of lymphocyte activation	0.000321111	34	DLE
response to hypoxia	0.000351692	34	DLE
protein targeting to ER	9.94e-14	31	DLE
macroautophagy	0.000300537	31	DLE
response to virus	0.00185972	31	DLE
response to interferon-gamma	2.36e-07	30	DLE
pattern recognition receptor signaling pathway	7.02e-07	29	DLE
leukocyte proliferation	0.00152152	29	DLE
T cell receptor signaling pathway	1.12e-05	27	DLE
positive regulation of innate immune response	0.000150492	25	DLE
regulation of adaptive immune response	0.000738431	20	DLE
T cell proliferation	0.00383108	20	DLE
type I interferon production	0.000208608	18	DLE
type I interferon signaling pathway	2.03e-05	17	DLE
response to type I interferon	3.49e-05	17	DLE
response to virus	1.4e-16	29	SLE
response to type I interferon	1.57e-19	21	SLE
type I interferon signaling pathway	6.76e-19	20	SLE
RNA catabolic process	3.32e-07	20	SLE
immune response-activating signal transduction	2.83e-06	20	SLE
neutrophil degranulation	3.24e-06	20	SLE
neutrophil activation involved in immune response	3.28e-06	20	SLE
mRNA catabolic process	2.03e-06	18	SLE
regulation of innate immune response	6.75e-07	17	SLE
positive regulation of innate immune response	6.78e-06	13	SLE
leukocyte cell-cell adhesion	0.000834973	13	SLE
positive regulation of cytokine production	0.00423286	13	SLE
T cell activation	0.0072551	13	SLE
leukocyte proliferation	0.000834973	12	SLE
positive regulation of lymphocyte activation	0.00227887	12	SLE
response to interferon-beta	1.45e-12	11	SLE
response to interferon-gamma	0.000114796	11	SLE
response to hypoxia	0.00683632	11	SLE
translational initiation	0.000349256	10	SLE
pattern recognition receptor signaling pathway	0.000490813	10	SLE
T cell receptor signaling pathway	0.000563192	10	SLE
protein targeting to ER	7.38e-05	9	SLE
type I interferon production	0.000569457	8	SLE
Figure 6f
This panel was generated by plotting tSNE coordiantes (tSNE_1 and tSNE_2) of each cell in subtypes of the dermal B cells scRNA-seq dataset.
The tSNE coordinates plotted in this figure are reported in the metadata of dermal B cells scRNA-seq expression matrix
The codes used for this analysis are publicly available in GitHub:
https://github.com/zml314/skin/dermis/b.dermis.R
Figure 6g
	Proportion of cells
	HC	DLE	SLE
B_SC0	0.000581226	0.829701	0.169718
B_SC1	0.0120167	0.842215	0.145768
B_SC2	0.153846	0.506716	0.339438
B_SC3	0.00268637	0.849563	0.14775
B_SC4	0.0541872	0.67734	0.268473
B_SC5	0.026393	0.565982	0.407625
B_SC6	0.0981132	0.603774	0.298113
Figure 6h
	B_SC0	B_SC1	B_SC2	B_SC3	B_SC4	B_SC5	B_SC6
HSPA6	0.527543	2.17902	12.7658	24.0014	15.5282	2.25587	19.0197
HSPA1A	7.08451	16.6085	74.0214	108.791	65.062	10.4933	91.2503
HSPA1B	1.24067	5.8148	28.2838	42.0933	32.6854	3.39111	51.8654
HSPB1	7.27323	9.09181	18.4298	41.4872	16.3078	2.15908	35.0383
HSPA5	3.14084	1.29464	3.21121	1.64465	4.43218	2.67467	3.40644
HSPH1	5.04302	7.4451	18.0249	35.2099	13.1167	1.21508	27.6441
HSP90AA1	40.6583	55.4871	93.5033	244.829	82.5015	9.86912	109.207
ISG15	3.7719	4.31892	10.6427	7.72448	21.2331	17.7789	8.48645
IFIT1	0.100987	0.300256	0.515912	0.768926	0.757062	0.545312	0.736659
IFITM1	0.632723	1.20392	1.34196	1.97001	2.60388	2.31513	0.566916
ISG20	4.68222	4.23266	3.87673	4.94534	6.01127	5.13773	1.99285
AIM2	0.66347	0.989707	0.546679	1.32259	0.126295	0.02052	0.443493
CD27	0.434994	0.380973	0.320245	0.556588	2.43651	1.9451	0.221377
IGHD	0.216844	1.57477	0.388312	0.529946	0.0516801	0.00136728	0.178696
IGHM	5.29854	16.955	5.73784	4.50196	238.6	215.442	4.18674
IL4R	0.44653	0.855771	0.45381	0.334675	0.0447458	0.0436878	0.804423
CD19	0.263802	0.400875	0.29563	0.540928	0.050887	0.0277268	0.235428
TCL1A	0.00975097	0.562319	0.0937114	0.151532	0	0	0.255964
CD38	0.0179317	0.055162	0.044591	0.124996	1.44738	1.01829	0.408694
JCHAIN	0.268325	0.689013	0.450597	0.342975	66.3927	75.2698	0.591747
MZB1	0.117007	0.247782	0.20134	0.248231	13.0412	10.6619	0.398224
IGHG4	0.774699	2.99603	1.85776	1.02493	122.387	173.311	0.539239
IGHA1	1.65607	3.36735	0.948472	1.99146	152.8	145.487	1.72291
IGHG1	1.2172	2.3934	2.66721	1.36375	217.687	370.628	0.649162
IGHG3	0.86737	1.16354	0.716663	1.10427	109.382	82.4095	2.56451
XBP1	1.62171	0.968925	1.65484	1.16265	11.249	7.00441	1.6416
Figure 6i
	SC0	SC1	SC2	SC3	SC4	SC5	SC6
NCL	11.2765	6.02604	4.88633	4.92119	1.91038	1.29545	4.72117
CCDC50	6.58444	3.72482	2.31178	2.93087	0.935023	0.703308	2.16839
NPM1	16.327	9.42745	8.32296	7.5051	2.38664	2.63205	3.48349
SERPINB9	6.08728	2.67063	3.35871	1.695	0.94526	0.311116	1.75743
MARCKS	9.58942	5.35469	5.68192	2.76164	1.77912	0.943085	3.42883
FNBP1	9.23295	5.44851	3.69571	3.16734	1.48072	0.583154	4.37457
BCL2A1	10.3351	3.82748	5.34496	3.14904	0.138373	0.290376	3.38797
CCR7	16.9867	8.75972	5.94581	4.1677	0.990128	0.151739	4.473
ZBTB32	2.65934	0.571268	0.490082	0.508621	0.188539	0.118504	0.537079
MIR155HG	14.8624	4.96477	4.89865	2.2697	2.25001	0.361896	3.28446
RALGPS2	0.848009	2.29391	0.991857	2.01617	0.96648	0.353811	2.52271
GCC2	2.21253	3.36751	1.50749	2.34046	0.704446	0.20871	2.66789
CXCR4	6.01725	9.44202	5.54865	7.00056	3.51932	0.328391	6.55794
HIST1H1E	0.72455	1.51314	0.5647	0.420647	0.341485	0.159095	1.90007
ADAM28	1.25856	2.88468	1.05889	1.88543	0.295213	0.100594	2.16003
LINC00926	2.00051	3.47374	1.19234	2.44984	0.0457877	0.019096	1.82692
KLF2	1.42458	3.56569	2.39544	2.95115	2.13533	0.311896	4.95885
CD79A	3.16276	5.25095	2.29559	3.74528	4.4667	3.61883	1.12537
TNFRSF13C	1.46952	2.39049	0.899321	1.44582	0.290443	0.0891856	1.02862
FCRL3	0.839054	1.57353	0.304782	0.595284	0.0669453	0.0654608	0.665026
S100A4	1.22478	1.66303	12.425	2.25167	2.44414	4.24707	2.92407
CXCL8	0.215352	0.2478	20.4952	0.335806	0.184921	0.551472	5.02981
CXCL2	0.0819154	0.160504	4.27432	0.251829	0.223609	0.285326	1.54319
SOD2	0.747414	0.990203	9.54207	1.27135	1.02516	1.15463	5.15864
ANXA1	0.199728	0.394215	7.18043	0.394988	0.383739	1.09794	3.42272
TYROBP	0.0712764	0.0961609	4.58747	0.173665	0.221676	0.416675	1.11364
APOE	0.3877	0.697897	7.83893	0.661313	0.60393	2.49472	1.90584
CST3	0.92407	1.62201	23.868	1.52967	1.86859	6.27358	7.58802
HSPA6	0.527543	2.17902	12.7658	24.0014	15.5282	2.25587	19.0197
CACYBP	2.775	2.98272	5.41414	16.7683	1.48461	0.717101	3.51041
IER5	5.35663	7.23523	15.866	44.5257	6.88402	0.648973	30.0142
HSPA1A	7.08451	16.6085	74.0214	108.791	65.062	10.4933	91.2503
HSPA1B	1.24067	5.8148	28.2838	42.0933	32.6854	3.39111	51.8654
HSPB1	7.27323	9.09181	18.4298	41.4872	16.3078	2.15908	35.0383
UBC	11.8025	16.5445	33.7136	66.4901	37.5451	8.6829	34.0828
HSPH1	5.04302	7.4451	18.0249	35.2099	13.1167	1.21508	27.6441
HSP90AA1	40.6583	55.4871	93.5033	244.829	82.5015	9.86912	109.207
DNAJB1	1.47448	5.36365	21.8219	40.3315	25.5186	2.60318	29.7453
IGHA1	1.65607	3.36735	0.948472	1.99146	152.8	145.487	1.72291
IGHG1	1.2172	2.3934	2.66721	1.36375	217.687	370.628	0.649162
IGHG3	0.86737	1.16354	0.716663	1.10427	109.382	82.4095	2.56451
IGHG2	0.56073	0.743662	0.368001	0.628646	74.6221	66.8803	0.702783
IGLL5	0.14827	0.162786	0.121951	0.194498	28.9975	46.5203	0.0959997
IFI6	1.16394	1.55285	3.23896	2.60314	12.6112	14.7696	1.45109
IGKC	76.817	82.1323	47.4013	40.1624	2439.16	3527.25	20.1994
JCHAIN	0.268325	0.689013	0.450597	0.342975	66.3927	75.2698	0.591747
MZB1	0.117007	0.247782	0.20134	0.248231	13.0412	10.6619	0.398224
IGHG4	0.774699	2.99603	1.85776	1.02493	122.387	173.311	0.539239
IGLC2	9.16416	16.1754	9.22443	9.17959	997.559	1368.01	4.66498
IGLC3	4.01832	9.56077	5.79234	4.34212	403.086	505.168	2.03804
SSR4	2.64047	2.4822	2.68951	1.84166	29.5824	32.3695	1.34507
JUN	2.33132	5.18877	12.3002	17.0569	30.4429	3.028	32.5597
TTN	0.623877	1.18746	0.661488	1.13825	0.055175	0.0734975	5.06112
IER3	0.27091	0.552427	6.99842	0.750645	1.93708	0.7539	8.58461
TNF	1.81322	1.40409	3.70305	3.67398	0.210251	0.0364819	11.055
FOS	0.781136	1.72355	9.13499	2.10855	12.0615	1.34228	14.2687
PLCG2	2.32754	6.85633	5.2707	5.84894	6.03344	2.49143	37.9722
HEXIM1	0.337154	0.509616	0.963606	0.608106	0.320743	0.0569528	4.59664
RNF213	0.910572	2.3846	2.10435	2.63	1.41255	0.516531	7.07596
FOSB	0.476658	1.23435	4.0814	2.06159	4.20002	0.560269	8.31817
Figure 6j
Description	qvalue	Count	sample
neutrophil degranulation	1.43e-28	82	HC
neutrophil activation involved in immune response	1.43e-28	82	HC
T cell activation	1.29e-12	58	HC
regulation of cell-cell adhesion	1.66e-10	51	HC
regulation of apoptotic signaling pathway	6.1e-10	48	HC
myeloid cell differentiation	3.18e-08	45	HC
leukocyte cell-cell adhesion	2.58e-09	43	HC
immune response-activating signal transduction	1.7e-05	41	HC
lymphocyte differentiation	8.32e-08	40	HC
response to oxidative stress	3e-05	39	HC
viral life cycle	9.38e-07	36	HC
regulation of inflammatory response	6.88e-05	36	HC
protein targeting	0.00215654	32	HC
T cell differentiation	3.39e-07	31	HC
response to hypoxia	0.000387664	30	HC
response to interferon-gamma	3.68e-08	29	HC
mRNA catabolic process	0.00154217	29	HC
translational initiation	0.00105503	19	HC
positive regulation of lymphocyte proliferation	6.44e-05	18	HC
viral gene expression	0.0061896	17	HC
interferon-gamma-mediated signaling pathway	8.56e-06	16	HC
mRNA catabolic process	4.97e-53	79	DLE
protein targeting	5.45e-40	72	DLE
translational initiation	7.39e-65	70	DLE
viral transcription	1.02e-58	64	DLE
viral gene expression	8.42e-56	64	DLE
ribosome biogenesis	1.15e-17	40	DLE
T cell activation	0.000137284	28	DLE
immune response-activating signal transduction	0.000667639	26	DLE
response to virus	1.35e-05	25	DLE
leukocyte cell-cell adhesion	8.64e-05	24	DLE
B cell activation	5.71e-05	23	DLE
regulation of cell-cell adhesion	0.00244137	23	DLE
viral life cycle	0.000667639	21	DLE
lymphocyte differentiation	0.00804889	19	DLE
B cell proliferation	2.79e-07	15	DLE
response to interferon-gamma	0.00326016	14	DLE
interferon-gamma-mediated signaling pathway	0.000226829	11	DLE
regulation of type I interferon production	0.00235586	11	DLE
B cell receptor signaling pathway	0.00391588	11	DLE
positive regulation of lymphocyte proliferation	0.00409768	11	DLE
B cell differentiation	0.00427742	11	DLE
neutrophil degranulation	1.25e-10	19	SLE
neutrophil activation involved in immune response	1.25e-10	19	SLE
response to oxidative stress	0.000215809	12	SLE
viral life cycle	0.000492216	10	SLE
B cell activation	0.00105619	9	SLE
regulation of inflammatory response	0.00349401	9	SLE
type I interferon signaling pathway	0.000544459	6	SLE
cellular response to type I interferon	0.000544459	6	SLE
response to type I interferon	0.000567156	6	SLE
response to heat	0.00346891	6	SLE
response to interferon-gamma	0.00713032	6	SLE

## Sheet: Figure 7
Figure 7a
This panel was generated by plotting tSNE coordiantes (tSNE_1 and tSNE_2) of each cell in subtypes of the epidermal Macro/DCs scRNA-seq dataset.
The tSNE coordinates plotted in this figure are reported in the metadata of epidermal Macro/DCs scRNA-seq expression matrix
The codes used for this analysis are publicly available in GitHub:
https://github.com/zml314/skin/epidermis/mac.epidermis.2022.R
Figure 7b
	Proportion of cells
	HC	DLE	SLE
B_SC0	0.0767591	0.602701	0.32054
B_SC1	0.0853569	0.495953	0.41869
B_SC2	0.00900901	0.590734	0.400257
B_SC3	0.013289	0.747508	0.239203
B_SC4	0.00355872	0.658363	0.338078
B_SC5	0.409563	0.380457	0.209979
Figure 7c
	SC0	SC1	SC2	SC3	SC4	SC5
G0S2	52.5448	9.84861	0.567465	2.47684	20.2433	28.9431
IL1B	21.0504	4.07209	0.237809	9.64331	0.406625	5.35968
CXCL8	66.6061	9.3891	14.6911	17.1208	4.38936	17.6674
EREG	4.81606	0.338174	0.0627617	0.579369	0.0219631	0.0921185
SOD2	26.5114	7.28984	1.5901	3.78043	5.91917	4.11604
C15orf48	54.2003	22.0564	0.591216	4.88154	11.925	18.1065
CCL3	33.3738	7.92794	9.12719	2.66265	0.970523	1.58875
CCL4	32.8909	8.53945	15.6412	2.87439	1.44262	1.75642
CCL3L1	26.5937	5.42526	2.86667	2.56476	0.65418	1.57312
CCL4L2	21.976	5.8253	6.56083	3.2898	3.62877	2.88378
JUN	6.87933	14.1869	6.49686	3.47068	5.70217	8.51532
S100A8	0.936895	2.69254	0.703599	0.608761	0.600821	0.313094
MTRNR2L12	3.70522	14.0762	2.77811	3.6414	4.6771	3.33737
PPP1R10	1.0828	3.63157	2.19244	0.903761	1.2674	1.52987
PLCG2	1.31514	41.5822	1.62385	1.68031	1.80409	4.07479
RNF213	1.56469	5.34251	1.68439	2.0196	0.246039	0.977746
KRTDAP	0.555629	2.49431	0.73713	0.560523	0.602483	0.412392
DMKN	0.672715	2.40783	0.889178	0.651168	0.56712	0.690386
JCHAIN	0.0200223	2.17766	12.4559	0.89863	0.0361933	0.0310096
POLB	0.16291	0.392056	4.91148	0.457965	0.259392	0.179771
PTGDS	0.0274242	11.2171	26.5649	4.01232	0.0201097	0.0190009
IRF7	2.26379	4.60487	16.5158	3.3318	2.27353	1.30126
HSP90B1	4.50712	4.68149	30.7946	7.77694	3.67068	4.29554
GZMB	0.0658848	3.02077	20.4347	3.73641	0.185526	0.0551751
HERPUD1	4.07361	3.30484	27.0071	6.70949	5.43248	3.39919
LDLRAD4	0.520717	0.914314	6.35714	1.94671	1.46744	0.678264
TCF4	0.443659	1.46285	7.52555	3.17132	0.295693	0.352981
IGKC	0.101283	1.52046	15.0832	5.28185	0.129133	0.0237985
ACOT7	0.82825	0.932909	0.324861	4.41755	0.288877	4.44715
AREG	4.53487	1.53163	6.95128	12.6045	1.94347	0.706268
IL7R	4.26535	1.5161	0.0860884	7.48507	0.471272	0.349451
LTB	0.260161	2.99607	6.50788	7.53177	1.02948	2.32024
CD5	0.135227	0.051464	0.0161712	1.5548	0.0600842	0.0136481
RFLNB	0.169481	0.0927937	0.0835431	1.66692	0.156462	0.0730174
PPP1R14A	0.20754	0.459827	0.623282	2.90375	0.0569074	0.0274804
TRPM4	0.297421	0.437011	0.284008	4.02051	0.0897807	1.32519
SPIB	0.817724	0.715353	4.73326	4.1693	0.700938	0.346663
BID	4.24507	1.86809	5.54018	10.0785	6.88954	2.16549
C1orf54	0.4348	1.15985	0.0493756	0.212207	4.24838	0.145196
DNASE1L3	1.68451	1.13253	2.5386	0.255063	6.71334	0.60393
CPVL	0.993398	3.00015	0.0503711	0.373076	8.6047	6.30357
DUSP4	3.03089	0.784204	0.490011	3.52718	9.78982	0.347496
CPNE3	0.431828	0.690371	0.59016	1.53907	3.34728	0.584263
WDFY4	0.117319	0.581575	0.572279	0.288902	2.19706	0.125121
RUBCNL	0.105417	0.302703	1.27267	0.753619	2.5638	0.178981
VMO1	0.472957	0.243723	0.0085996	0.649884	2.45626	0.19604
HMOX1	3.29462	1.23119	2.13536	2.24204	11.1082	2.34959
CLEC9A	0.00842402	0.233221	0.00328279	0.00397319	1.74811	0.0173586
GADD45A	2.96215	1.50656	1.30691	6.68321	4.27347	9.94118
CD1A	0.445394	1.64052	0.0738114	0.0660859	0.00406529	4.27409
FCER1A	0.889866	2.88871	0.144913	1.96183	0.080884	8.67926
CD207	0.539581	2.89096	0.112813	0.0718067	0.00371228	7.05304
CLDN1	1.33475	1.39221	0.139689	0.305444	0.452687	4.91148
HLA-DQB2	1.90171	4.91253	0.205184	0.288458	0.404159	20.5808
CA2	2.17448	1.37861	1.07053	1.3123	1.0709	8.11625
PLEK2	0.40824	1.11025	0.0179499	0.175894	0.0258387	3.12123
FCGBP	0.767567	3.98907	0.11291	0.0790931	0.0238945	9.89071
S100B	1.05284	6.07829	0.24279	0.429748	5.65367	13.2162
Figure 7d
	M_SC0	M_SC1	M_SC2	M_SC3	M_SC4	M_SC5
TCEA3	0.0107389	0.0418342	0.00190131	0.102054	0.297986	0.00903871
DNASE1L3	1.68451	1.13253	2.5386	0.255063	6.71334	0.60393
CPVL	0.993398	3.00015	0.0503711	0.373076	8.6047	6.30357
CPNE3	0.431828	0.690371	0.59016	1.53907	3.34728	0.584263
WDFY4	0.117319	0.581575	0.572279	0.288902	2.19706	0.125121
CCND1	0.506958	0.805095	0.0528105	0.201296	2.489	0.433997
CLEC9A	0.00842402	0.233221	0.00328279	0.00397319	1.74811	0.0173586
LAMP3	1.79821	0.725769	0.0505998	1.3707	0.960667	0.20509
FSCN1	2.06858	1.11685	0.213428	1.91858	3.51399	0.869697
CCL19	1.23803	0.529271	0.133331	0.0873388	0.514495	0.00365965
BIRC3	10.5226	2.78687	2.15827	7.89297	12.7463	2.37134
CCL22	2.13665	0.292142	0.00784126	0.305908	0.533512	1.29938
CCL17	1.72339	0.293887	0.00752993	0.161395	0.669257	0.0281417
EBI3	0.988296	0.158705	0.0108331	0.285006	0.229093	0.0191973
CD1C	0.462112	0.354322	0.011272	0.017384	0.0284769	0.583945
FCER1A	0.889866	2.88871	0.144913	1.96183	0.080884	8.67926
G0S2	52.5448	9.84861	0.567465	2.47684	20.2433	28.9431
IL1B	21.0504	4.07209	0.237809	9.64331	0.406625	5.35968
CXCL8	66.6061	9.3891	14.6911	17.1208	4.38936	17.6674
CXCL3	5.35292	1.0845	2.38297	0.796184	0.172923	0.234855
CLEC10A	1.35686	0.804597	0.00449498	0.230798	0.78803	0.175141
AREG	4.53487	1.53163	6.95128	12.6045	1.94347	0.706268
KLF4	1.53714	1.1274	1.79795	3.11954	1.70757	0.880564
PTGDS	0.0274242	11.2171	26.5649	4.01232	0.0201097	0.0190009
PPP1R14A	0.20754	0.459827	0.623282	2.90375	0.0569074	0.0274804
AXL	1.42469	0.964036	0.367723	1.95773	1.12663	0.977208
TRPM4	0.297421	0.437011	0.284008	4.02051	0.0897807	1.32519
LILRA4	0.04554	0.700156	2.71552	1.21528	0.202391	0.0780751
JCHAIN	0.0200223	2.17766	12.4559	0.89863	0.0361933	0.0310096
PLAC8	0.397414	2.33595	7.39444	4.28694	0.19576	0.0677397
GZMB	0.0658848	3.02077	20.4347	3.73641	0.185526	0.0551751
TCF4	0.443659	1.46285	7.52555	3.17132	0.295693	0.352981
IL3RA	0.849312	1.09136	6.60014	2.17651	0.178735	0.258555
IGKC	0.101283	1.52046	15.0832	5.28185	0.129133	0.0237985
CLEC4C	0.00195047	0.245064	1.0752	0.352801	0.0822414	0.00103769
S100A9	1.54284	3.03788	0.617991	0.507702	0.629062	0.343933
S100A8	0.936895	2.69254	0.703599	0.608761	0.600821	0.313094
FCGR3A	1.39269	1.30202	0.00322097	0.00452311	0.00159064	0.0196082
CXCL10	14.5079	17.7766	0.621586	2.15317	1.57829	1.88599
CXCL11	2.48089	3.30376	0.0339711	0.231459	0.0454253	0.12527
CCL3	33.3738	7.92794	9.12719	2.66265	0.970523	1.58875
APOBEC3A	5.00736	4.53913	0.066115	0.217625	4.13584	0.0492762
CXCL9	8.55413	6.97983	0.094012	0.563154	8.61795	0.272373
ACOT7	0.82825	0.932909	0.324861	4.41755	0.288877	4.44715
TACSTD2	0.468413	2.30936	0.289009	0.21915	3.42643	3.41757
CD1A	0.445394	1.64052	0.0738114	0.0660859	0.00406529	4.27409
CD207	0.539581	2.89096	0.112813	0.0718067	0.00371228	7.05304
HLA-DQB2	1.90171	4.91253	0.205184	0.288458	0.404159	20.5808
FCGBP	0.767567	3.98907	0.11291	0.0790931	0.0238945	9.89071
S100B	1.05284	6.07829	0.24279	0.429748	5.65367	13.2162
SPP1	1.78002	1.95262	0.368352	0.0146742	0.00853645	0.161685
CTSL	3.50721	1.74074	0.00631218	0.0348175	0.313054	0.0923207
CTSD	3.42117	3.49986	0.962277	0.670309	0.161866	0.68252
CCL2	1.21503	2.39429	0.0127386	0.0372722	0.172365	0.0403524
APOE	5.47873	5.55352	0.215578	0.257447	0.159738	0.396754
APOC1	1.73921	1.96333	0.00821608	0.502282	0.107646	0.0536929
FABP4	0.0550792	0.0291238	0	0.0367678	0.0728543	0
C1QA	6.12276	6.30515	0.0298234	0.0226331	0.121183	0.424663
STAB1	0.250264	0.715169	0.00165659	0.0080957	0	0.00557849
SELENOP	0.0634706	0.182178	0.0128178	0.00890497	0.0114599	0.0294419
F13A1	0.188256	0.106169	0.0248421	0.0068557	0	0.00721106
RNASE1	1.73758	2.19396	0.00366233	0.000949434	0.0223974	0.00195606
MAF	0.259423	0.322659	0.0317993	0.0521982	0.0747533	0.0252918
CCL18	0.107117	0.0366362	0.00258076	0.00361498	0.000841543	0
CCR1	0.158753	0.223003	0.00953202	0.00599684	0.0011121	0.0187035
TREM2	0.320491	0.291195	0.00303038	0.00820173	0.00115806	0
MRC1	0.352138	0.132518	0.068579	0.0543758	0.00265882	0.00511352
CD68	3.27133	2.74083	1.68943	1.7825	0.306352	0.994607
CD163	0.453244	0.364899	0.000904301	0.0139253	0	0.00100854
ISG15	34.0791	31.4627	17.63	14.1301	33.9844	8.03731
IFI6	6.95802	8.70371	1.61671	3.72315	1.09446	3.6877
IFI44	1.06557	2.0496	1.81361	0.847709	0.540189	0.784491
IFIH1	1.37548	1.34852	0.831747	0.531699	0.68608	0.483898
STAT1	2.45076	3.27267	2.17244	1.3943	1.66082	1.37681
DDX58	0.297998	0.702684	0.110932	0.119583	0.104926	0.256629
IFIT3	1.17453	2.59008	0.395524	0.177602	0.0741009	0.579944
IFIT1	0.972675	2.58179	0.255775	0.109116	0.0625234	0.467549
HSPA6	9.86313	7.27784	14.4197	13.5752	20.3632	13.8771
HSPA1A	109.18	45.0359	178.136	133.652	157.955	166.832
HSPA1B	28.3536	27.0323	48.0697	24.6937	34.3093	45.4372
HSPB1	7.93923	7.92956	11.6484	11.6981	11.3643	6.5842
HSPA5	5.61827	2.90365	7.76993	5.30751	5.88051	6.36442
HSPH1	15.2391	12.7549	36.4957	24.117	27.3246	23.0309
HSP90AA1	90.7821	50.6415	247.236	173.777	139.887	100.882
Figure 7e
Description	qvalue	Count	sample
mRNA catabolic process	5.42e-15	47	HC
translational initiation	9.66e-22	42	HC
neutrophil degranulation	4.97e-07	40	HC
neutrophil activation involved in immune response	5.61e-07	40	HC
protein targeting	1.24e-06	37	HC
viral gene expression	1.3e-15	35	HC
positive regulation of cell adhesion	3.65e-05	33	HC
protein targeting to membrane	2.69e-12	32	HC
negative regulation of protein phosphorylation	0.000409213	31	HC
T cell activation	0.00145715	31	HC
positive regulation of cytokine production	0.00187783	29	HC
regulation of cell-cell adhesion	0.0029721	28	HC
myeloid cell differentiation	0.00440281	27	HC
leukocyte proliferation	0.000146981	26	HC
leukocyte cell-cell adhesion	0.00115451	26	HC
regulation of T cell activation	0.00354529	23	HC
regulation of leukocyte cell-cell adhesion	0.00673123	22	HC
antigen processing and presentation	0.000311819	21	HC
regulation of leukocyte proliferation	0.000465974	21	HC
response to interferon-gamma	0.000465545	19	HC
cellular response to interferon-gamma	0.00115897	17	HC
neutrophil degranulation	7.61e-08	28	DLE
neutrophil activation involved in immune response	7.61e-08	28	DLE
protein targeting	3.04e-05	22	DLE
immune response-activating signal transduction	0.0007191	20	DLE
T cell activation	0.0021926	19	DLE
regulation of cell-cell adhesion	0.0021867	18	DLE
regulation of T cell activation	0.000312012	17	DLE
leukocyte cell-cell adhesion	0.000790241	17	DLE
response to oxidative stress	0.007295	17	DLE
negative regulation of immune system process	0.00779522	17	DLE
regulation of leukocyte cell-cell adhesion	0.00085959	16	DLE
protein targeting to membrane	3.31e-05	15	DLE
antigen processing and presentation	9.24e-05	15	DLE
mRNA catabolic process	0.00779522	15	DLE
positive regulation of T cell activation	0.00263475	12	DLE
positive regulation of leukocyte cell-cell adhesion	0.00521723	12	DLE
translational initiation	0.00412464	11	DLE
response to heat	0.00521723	10	DLE
cell killing	0.00646967	10	DLE
response to virus	2.96e-28	47	SLE
defense response to virus	2.26e-24	38	SLE
mRNA catabolic process	9.49e-13	31	SLE
response to interferon-gamma	6.74e-17	28	SLE
viral life cycle	2e-11	28	SLE
protein targeting	6.38e-09	28	SLE
type I interferon signaling pathway	1.08e-24	27	SLE
cellular response to type I interferon	1.08e-24	27	SLE
response to type I interferon	2.26e-24	27	SLE
neutrophil degranulation	1.83e-07	27	SLE
neutrophil activation involved in immune response	2.04e-07	27	SLE
cellular response to interferon-gamma	4.28e-15	25	SLE
regulation of innate immune response	2.13e-09	24	SLE
positive regulation of cytokine production	2.39e-06	24	SLE
immune response-activating signal transduction	2.55e-05	23	SLE
viral gene expression	1.69e-11	22	SLE
myeloid cell differentiation	1.62e-05	22	SLE
negative regulation of immune system process	4.87e-05	22	SLE
translational initiation	6.92e-10	20	SLE
protein targeting to membrane	2.96e-09	20	SLE
antigen processing and presentation	9.62e-08	19	SLE
interferon-gamma-mediated signaling pathway	1.87e-13	18	SLE
T cell activation	0.0037332	18	SLE
negative regulation of viral genome replication	2.87e-15	17	SLE
negative regulation of viral life cycle	9.49e-13	17	SLE
regulation of leukocyte differentiation	0.00019141	16	SLE
leukocyte proliferation	0.00114282	15	SLE
regulation of leukocyte proliferation	0.000324455	14	SLE
Figure 7f
This panel was generated by plotting tSNE coordiantes (tSNE_1 and tSNE_2) of each cell in subtypes of the dermal Macro/DCs scRNA-seq dataset.
The tSNE coordinates plotted in this figure are reported in the metadata of dermal Macro/DCs scRNA-seq expression matrix
The codes used for this analysis are publicly available in GitHub:
https://github.com/zml314/skin/dermis/mac.dermis.2022.R
Figure 7g
	Proportion of cells
	HC	DLE	SLE
M_SC0	0.251486	0.161401	0.587113
M_SC1	0.341625	0.209698	0.448678
M_SC2	0.237975	0.323038	0.438987
M_SC3	0.132523	0.307599	0.559878
M_SC4	0.315412	0.26595	0.418638
M_SC5	0.0890585	0.338422	0.572519
M_SC6	0.0843373	0.53012	0.385542
Figure 7h
	SC0	SC1	SC2	SC3	SC4	SC5	SC6
SELENOP	23.9892	3.36643	17.4373	3.76102	0.300966	0.179305	1.60627
GPNMB	5.48133	0.964524	2.34739	0.340921	0.0935147	0.0588824	0.246856
CTSB	17.4226	6.4662	8.15456	3.70659	0.58824	0.834049	2.24731
CTSL	13.6877	5.67264	4.15559	0.704561	0.187662	0.228914	1.27603
CTSD	14.2097	3.84116	8.83406	1.23346	0.612285	0.551857	9.51399
LGMN	14.0033	2.50524	7.95795	2.95847	1.09459	1.2344	0.28492
CCL18	6.1221	0.352591	2.1731	1.21383	0.0440202	0.0236517	0
PLD3	7.78645	1.42737	5.16135	0.587324	0.365587	0.188517	0.146157
APOE	21.7578	4.13395	13.923	1.33371	0.654093	1.58077	1.14441
HMOX1	20.36	6.54343	3.92932	4.78328	8.01555	2.18251	5.55333
FCER1A	0.155073	4.73385	2.70546	0.591631	0.425652	0.0251475	0
PTGS2	1.30221	4.02307	0.751745	0.442974	0.242219	0.174796	7.03141
G0S2	5.80998	29.2008	3.57985	0.551721	8.67352	20.0846	79.5932
IL1B	3.37627	20.578	2.05485	0.463879	0.423504	0.696187	12.398
CXCL8	46.5067	80.0039	10.4963	5.23872	4.78385	3.59811	169.593
EREG	2.45126	9.50951	0.53014	0.0729444	0.0931174	0.364114	1.63064
THBS1	1.537	6.77681	0.471085	0.135198	0.0816554	0.180954	2.05154
C15orf48	6.09673	15.7717	2.33711	0.400082	2.63855	6.00468	35.5858
CCL3L1	7.113	12.3345	1.8915	1.19623	0.780844	0.204176	3.16843
TIMP1	3.41384	10.869	3.98602	0.98253	4.65467	3.28735	4.23963
C1QA	34.3541	8.79513	38.2132	3.04939	0.37907	0.350087	1.638
C1QC	14.9501	4.25753	18.6656	1.24846	0.255351	0.145628	0.926072
C1QB	23.4296	6.35958	27.3702	1.20436	0.373071	0.473622	0.612168
STAB1	4.7312	0.728881	6.86895	1.15127	0.0772207	0.0171721	0.599332
MTRNR2L12	9.45803	5.75607	23.1114	8.84084	5.43611	6.01372	7.17871
IFITM3	9.18372	10.2068	18.3651	1.96125	5.83603	7.21466	22.3814
RNASE1	27.2445	4.00347	26.7989	4.42548	0.414632	0.0919165	1.63776
PLCG2	3.7113	1.5355	29.85	8.81129	2.45521	2.25429	4.17515
RNF213	2.48301	1.3982	6.20961	1.97357	0.0927797	1.21924	15.0307
SIGLEC1	2.00056	0.482571	3.65711	0.20848	0.101403	0.0784469	0.3488
IGKC	1.79623	1.90263	16.0524	31.4615	2.63778	3.16779	1.1557
JCHAIN	0.0398199	0.0715936	0.447809	5.62324	0.0601557	0.0839423	0
HIST1H1C	0.263084	0.542992	0.538386	6.38822	1.0372	0.493313	0.611354
PTGDS	1.02625	0.459981	1.91784	10.6351	0.290362	0.778103	0.852778
HSP90B1	3.63319	3.68437	3.37083	21.3038	2.69862	3.11655	1.91436
GZMB	0.0331476	0.24583	0.14518	10.8338	0.0434491	0.0744983	0
IGHM	0.149826	0.100627	0.890477	4.86882	0.0563654	0.121729	0.0825219
MAP1A	0.0423686	0.0944406	0.0484748	3.35782	0.035209	0.189311	0
HERPUD1	3.54483	3.31708	3.37583	19.1115	3.01803	3.50975	1.20632
SPIB	0.118644	0.386336	0.156772	4.49871	0.26651	0.807632	0
TACSTD2	0.016716	0.246455	0.204808	0.0358478	2.81211	0.045278	0
C1orf54	0.439382	0.398131	1.0632	0.087073	4.93367	0.697223	0.172858
EEF1B2	2.76003	5.1373	5.07308	8.17507	16.6012	3.76521	1.73943
DNASE1L3	0.106322	0.344455	0.507196	1.11181	6.43457	1.0465	0
HLA-DPB1	13.2809	43.0016	25.4815	10.1775	88.1273	47.8441	4.29204
CPVL	1.11124	3.54636	3.27509	0.429142	14.0131	0.157822	0.177026
CPNE3	0.235523	0.342097	0.680005	0.565402	3.27775	0.32716	0
CLEC9A	0.00612841	0.00612281	0.228043	0.0104958	2.00986	0.0151225	0
ACTG1	7.13855	9.44591	10.2395	4.73631	26.7512	19.9436	8.96923
S100B	0.0599079	0.540846	1.27241	0.0690546	6.65994	0.900148	0
MARCKSL1	0.463202	2.10187	0.842966	2.90178	4.24975	19.5569	0.236162
LAMP3	0.0329394	0.495867	0.0586438	0.0393106	0.127992	5.45257	0.25422
FSCN1	0.507789	0.785112	0.501289	0.520733	1.36639	12.9321	0
NUB1	0.483459	0.942492	0.927756	0.86596	0.61198	8.10143	1.76245
IDO1	0.33179	4.20244	0.540017	0.025741	3.31725	17.6619	1.71161
CCL19	0.385402	1.3409	0.644352	0.402182	0.158099	14.5058	0.644335
PPA1	0.576715	2.16865	1.49614	0.979886	6.23373	12.8775	0.333646
BIRC3	3.21218	5.83436	2.6075	3.95532	4.09266	42.2036	3.16372
CCL22	0.0206558	0.409648	0.0323681	0.0306127	0.0744598	4.36834	0
CCL17	0.0615747	0.347687	0.116457	0.0383518	0.0312141	5.26318	0
HES4	1.91709	3.32885	1.48495	2.75257	1.36008	4.28502	35.7323
S100A9	0.856327	2.9292	3.61901	0.0740443	0.0701143	0.0644455	121.907
S100A8	0.051871	0.703708	0.951978	0.018968	0.00195791	0.0340623	53.1245
FCGR3B	0.0195152	0.0105683	0.0208436	0.00899419	0.000442006	0	9.58942
RSAD2	4.1439	2.74431	1.48423	1.00894	0.177688	0.709971	44.8824
TNFAIP6	0.31949	2.04644	0.3713	0.120825	0.0512081	0.58283	19.0991
IFIT3	1.0341	0.505222	2.95065	0.303189	0.0948557	0.372914	16.0306
IFITM2	3.53586	3.49342	4.65422	2.03391	2.37089	1.36954	49.7195
AQP9	0.102753	1.09098	0.0727324	0.0117632	0.000514902	0.0513699	23.1886
FPR1	0.15301	0.308989	0.160699	0.00403665	0.00914486	0.0119395	10.1958
Figure 7i
	M_SC0	M_SC1	M_SC2	M_SC3	M_SC4	M_SC5	M_SC6
TCEA3	0.0201082	0.114233	0.133396	0.035272	0.46159	0.0580094	0
DNASE1L3	0.106322	0.344455	0.507196	1.11181	6.43457	1.0465	0
CPVL	1.11124	3.54636	3.27509	0.429142	14.0131	0.157822	0.177026
CPNE3	0.235523	0.342097	0.680005	0.565402	3.27775	0.32716	0
WDFY4	0.110402	0.0926232	0.455758	0.395402	2.17088	0.247402	0
CCND1	0.254277	0.22335	0.692821	0.11273	1.66556	0.513768	0.133993
CLEC9A	0.00612841	0.00612281	0.228043	0.0104958	2.00986	0.0151225	0
LAMP3	0.0329394	0.495867	0.0586438	0.0393106	0.127992	5.45257	0.25422
FSCN1	0.507789	0.785112	0.501289	0.520733	1.36639	12.9321	0
CCL19	0.385402	1.3409	0.644352	0.402182	0.158099	14.5058	0.644335
BIRC3	3.21218	5.83436	2.6075	3.95532	4.09266	42.2036	3.16372
CCL22	0.0206558	0.409648	0.0323681	0.0306127	0.0744598	4.36834	0
CCL17	0.0615747	0.347687	0.116457	0.0383518	0.0312141	5.26318	0
EBI3	0.112433	0.294	0.170418	0.0786168	0.0425323	3.85678	0.172858
CD1C	0.0188357	2.70871	1.10127	0.264465	1.34872	0.386445	0
FCER1A	0.155073	4.73385	2.70546	0.591631	0.425652	0.0251475	0
G0S2	5.80998	29.2008	3.57985	0.551721	8.67352	20.0846	79.5932
IL1B	3.37627	20.578	2.05485	0.463879	0.423504	0.696187	12.398
CXCL8	46.5067	80.0039	10.4963	5.23872	4.78385	3.59811	169.593
CXCL3	12.0693	12.9867	2.82796	1.39858	0.219174	0.46369	3.27211
CLEC10A	0.639147	2.90346	2.01105	0.40054	0.833789	0.20509	0.0714888
AREG	0.819639	4.36642	0.56572	2.40497	1.39846	1.21676	0.0483087
KLF4	5.25843	3.20251	3.44755	2.00245	2.40336	1.16058	1.14712
PTGDS	1.02625	0.459981	1.91784	10.6351	0.290362	0.778103	0.852778
PPP1R14A	0.0203836	0.122381	0.141314	0.243389	0.0710688	0.260816	0.10943
AXL	1.18526	0.859477	0.721815	0.239685	0.243301	0.0897635	0.17992
TRPM4	0.11813	0.238492	0.140647	0.19287	0.0647754	0.571034	0.110839
LILRA4	0.00301465	0.0342615	0.0350814	0.666241	0.0871334	0.0217019	0
IGKC	1.79623	1.90263	16.0524	31.4615	2.63778	3.16779	1.1557
JCHAIN	0.0398199	0.0715936	0.447809	5.62324	0.0601557	0.0839423	0
PLAC8	0.0569612	1.34262	0.51883	3.51492	0.264046	0.350197	0.977797
CLEC4C	0.000324037	0.0121212	0.0227291	0.646488	0.165542	0.017434	0
GZMB	0.0331476	0.24583	0.14518	10.8338	0.0434491	0.0744983	0
TCF4	1.5234	0.893977	1.57666	7.43754	0.340373	0.868936	0.083056
IL3RA	0.421823	0.812763	0.317615	4.0803	0.0975144	0.391126	0.140608
S100A9	0.856327	2.9292	3.61901	0.0740443	0.0701143	0.0644455	121.907
S100A8	0.051871	0.703708	0.951978	0.018968	0.00195791	0.0340623	53.1245
FCGR3A	1.58455	0.812697	1.86392	0.0810699	0.0281527	0.0313141	1.19886
CXCL9	0.751049	1.14407	1.59955	0.0856347	0.753427	3.51854	0.672698
CXCL10	1.6193	2.52082	5.60824	0.234962	0.296569	1.46431	4.41945
CXCL11	0.248622	0.610678	0.981327	0.0641568	0.0172344	0.653131	1.03867
CCL3	16.7792	18.2437	4.82209	3.45883	0.845964	0.63159	5.05669
APOBEC3A	0.698955	3.47203	1.687	0.0787027	2.25918	0.697329	5.43906
SPP1	5.23614	1.52559	2.00165	0.159016	0.826215	0.183417	0.172858
FABP4	0.161066	0.0354661	0.145459	0.0752376	0.0434765	0.062703	0.19308
CTSL	13.6877	5.67264	4.15559	0.704561	0.187662	0.228914	1.27603
CTSD	14.2097	3.84116	8.83406	1.23346	0.612285	0.551857	9.51399
CCL2	4.63056	0.90091	3.37526	0.991989	0.369288	0.510959	1.48074
APOE	21.7578	4.13395	13.923	1.33371	0.654093	1.58077	1.14441
APOC1	4.82452	0.788968	2.99534	0.134225	0.117685	0.88282	0
C1QA	34.3541	8.79513	38.2132	3.04939	0.37907	0.350087	1.638
STAB1	4.7312	0.728881	6.86895	1.15127	0.0772207	0.0171721	0.599332
SELENOP	23.9892	3.36643	17.4373	3.76102	0.300966	0.179305	1.60627
F13A1	5.59012	0.960312	4.3879	1.11224	0.0691164	0.0281078	0.368123
RNASE1	27.2445	4.00347	26.7989	4.42548	0.414632	0.0919165	1.63776
MAF	3.39978	0.476715	3.29139	0.874488	0.0769726	0.092582	0.454152
CCL18	6.1221	0.352591	2.1731	1.21383	0.0440202	0.0236517	0
CCR1	1.11249	0.338721	0.621931	0.0865149	0.0191249	0.00944756	4.00877
TREM2	0.396451	0.0758711	0.248721	0.00821439	0.0126938	0.020028	0
MRC1	4.66252	1.9814	4.10061	0.805434	0.0733173	0.0385531	0.590023
CD163	4.53396	1.16535	4.33729	0.491657	0.06481	0.00590404	0.760498
CD68	8.83262	4.09516	6.76032	1.86821	0.518467	0.441952	3.63967
ISG15	14.9199	26.3789	26.7012	14.301	13.1529	18.9426	163.877
IFI6	4.92547	4.0472	7.98915	1.23552	0.873188	1.90854	6.81758
IFI44	1.06636	0.57151	2.19711	0.934957	0.339166	0.320874	2.72212
IFIH1	0.954279	0.914364	1.32693	0.794876	0.468374	1.01694	3.49247
STAT1	1.51311	1.21169	2.77917	1.38477	0.672947	1.15564	4.24108
DDX58	0.350982	0.201858	0.79631	0.136691	0.0482219	0.120433	1.6411
IFIT3	1.0341	0.505222	2.95065	0.303189	0.0948557	0.372914	16.0306
IFIT1	1.17127	0.531715	3.56616	0.259863	0.114852	0.409036	8.11109
HSPA6	17.7294	13.7831	6.9939	25.8593	23.8867	19.8712	5.07542
HSPA1A	118.187	83.3564	41.2229	107.426	109.262	94.3616	33.8843
HSPA1B	48.1838	23.3227	17.2606	39.3664	26.5033	19.533	6.62859
HSPB1	13.6447	9.8918	7.4371	28.9942	13.6341	17.6121	3.63743
HSPA5	3.85408	6.4007	2.06358	5.4861	3.0693	3.11411	2.25862
HSPH1	29.5736	17.8951	11.2985	44.4379	25.074	19.1881	3.85548
HSP90AA1	95.2668	93.9524	46.8917	218.751	139.618	144.89	33.1342
Figure 7j
Description	qvalue	Count	sample
mRNA catabolic process	4.7e-21	53	HC
regulation of apoptotic signaling pathway	4.34e-12	43	HC
T cell activation	1.3e-07	39	HC
myeloid cell differentiation	1.85e-06	34	HC
regulation of cell-cell adhesion	7.86e-06	33	HC
neutrophil degranulation	5.57e-05	33	HC
neutrophil activation involved in immune response	6.18e-05	33	HC
response to oxidative stress	0.000109834	31	HC
positive regulation of cytokine production	0.0014081	27	HC
lymphocyte differentiation	0.000244416	26	HC
immune response-activating signal transduction	0.00604311	26	HC
cell growth	0.00728962	26	HC
response to metal ion	0.00111194	24	HC
antigen processing and presentation	6.02e-06	23	HC
response to oxygen levels	0.00520365	23	HC
response to hypoxia	0.00364044	22	HC
response to interferon-gamma	9.09e-06	21	HC
regulation of viral process	0.00144883	17	HC
response to virus	2.16e-21	33	DLE
defense response to virus	9.49e-21	29	DLE
mRNA catabolic process	3.28e-15	28	DLE
type I interferon signaling pathway	4.53e-22	22	DLE
cellular response to type I interferon	4.53e-22	22	DLE
response to type I interferon	8.15e-22	22	DLE
positive regulation of cytokine production	8.9e-09	22	DLE
response to interferon-gamma	5.14e-14	21	DLE
regulation of viral process	1.31e-09	17	DLE
immune response-activating signal transduction	7.39e-05	17	DLE
regulation of innate immune response	1.15e-06	16	DLE
positive regulation of defense response	9.2e-05	15	DLE
T cell activation	0.0077824	13	DLE
regulation of type I interferon production	1.02e-06	11	DLE
type I interferon production	1.15e-06	11	DLE
antigen processing and presentation	0.00527315	9	DLE
neutrophil degranulation	3.74e-29	67	SLE
neutrophil activation involved in immune response	3.74e-29	67	SLE
antigen processing and presentation	2.1e-18	38	SLE
ATP metabolic process	1.35e-13	37	SLE
immune response-activating signal transduction	7.33e-08	36	SLE
response to oxygen levels	8.46e-09	34	SLE
regulation of innate immune response	2.76e-10	32	SLE
positive regulation of cytokine production	1.24e-06	32	SLE
T cell activation	5.88e-06	32	SLE
positive regulation of defense response	1.7e-07	31	SLE
response to hypoxia	1.37e-07	30	SLE
regulation of cell-cell adhesion	4.68e-05	28	SLE
regulation of inflammatory response	7.19e-05	27	SLE
myeloid cell differentiation	8.73e-05	27	SLE
response to oxidative stress	0.000511877	26	SLE
response to interferon-gamma	1.67e-09	25	SLE
regulation of autophagy	2.36e-05	25	SLE
response to virus	6.78e-05	24	SLE
regulation of viral process	1.3e-07	23	SLE
macroautophagy	9.74e-05	22	SLE
regulation of apoptotic signaling pathway	0.00312508	22	SLE
type I interferon signaling pathway	1.2e-11	20	SLE
cellular response to type I interferon	1.2e-11	20	SLE
response to type I interferon	2.58e-11	20	SLE
defense response to virus	0.00156222	17	SLE
cell killing	0.000254641	15	SLE
regulation of type I interferon production	0.00196134	11	SLE
type I interferon production	0.00219633	11	SLE

## Sheet: Figure 8
Figure 8a
This panel was generated by plotting tSNE coordiantes (tSNE_1 and tSNE_2) of each cell in subtypes of the epidermal NK cells scRNA-seq dataset.
The tSNE coordinates plotted in this figure are reported in the metadata of epidermal NK cells scRNA-seq expression matrix
The codes used for this analysis are publicly available in GitHub:
https://github.com/zml314/skin/epidermis/nk.epidermis.2022.R
Figure 8b
	Proportion of cells
	HC	DLE	SLE
N_SC0	0.066	0.641	0.293
N_SC1	0.12766	0.68757	0.18477
N_SC2	0.0909091	0.55615	0.352941
N_SC3	0.361702	0.531915	0.106383
N_SC4	0	0.56	0.44
Figure 8c
	N_SC0	N_SC1	N_SC2	N_SC3	N_SC4
JUN	10.7985	1.87838	6.1099	14.4104	7.46578
TXNIP	12.0185	3.54398	6.24486	5.47398	5.46948
HSPA6	26.473	3.63187	4.97499	8.5256	12.2671
DUSP2	41.6019	11.8174	10.9612	14.9837	19.2179
AREG	36.4943	9.52405	6.33251	15.5209	18.7523
DUSP1	23.2782	2.89407	10.1943	13.3466	5.39281
HSPA1A	161.401	66.0761	38.4859	97.2615	116.035
HSPA1B	58.4135	10.0178	20.4011	32.1324	34.3175
CEBPD	5.69734	0.896207	3.74838	4.77811	3.00604
SERPINH1	3.5121	0.652972	0.284542	1.8759	2.42594
TNFRSF4	1.32486	5.16399	2.27248	1.49296	0.587146
TNFRSF9	0.431204	3.38645	0.260128	0.898227	1.47539
TNFSF4	0.747477	6.9065	1.13294	0.901112	2.00437
GNG4	0.0710799	2.0527	0.352245	0.744517	0.0904227
RAMP1	0.228646	2.17849	0.502021	0.44654	0.408049
IL7R	4.04507	12.2594	4.4964	4.76336	3.57525
CSF2	3.2682	11.416	3.02172	4.33532	2.5261
SERPINB9	2.70739	8.73139	2.24215	3.42776	4.69166
PTP4A1	0.250962	2.52336	0.528992	0.754941	0.699501
AHI1	2.05783	8.9599	3.69505	2.30789	3.5233
IFI6	4.4913	3.96997	8.17236	2.61317	3.68092
TAPBP	1.573	1.35485	2.87375	1.66496	0.957138
SAMD3	1.99708	1.45807	3.35256	0.984833	2.37157
ACTB	24.1082	10.4528	33.4646	15.6822	30.2306
RBIS	1.32101	0.336935	1.93026	0.945911	1.22774
LY6E	5.09633	2.62589	7.09961	2.56576	4.99809
ATM	0.880625	0.682166	1.89029	0.416119	0.16871
KLRC2	1.93897	1.16791	3.7475	0.35857	1.78416
N4BP2L2	2.13819	2.91793	5.11839	1.98743	1.39846
TRDC	5.87879	3.10551	10.1144	1.77425	5.96085
SFN	1.18357	1.23176	1.98249	20.3742	0.659051
S100A2	0.499786	0.349338	0.51978	6.47969	0.218505
S100A14	0.717256	0.387091	0.483689	7.46145	0.388534
MIR205HG	0.11613	0.0542311	0.307814	4.75866	0
FGFBP1	0.121242	0.138476	0.0857721	4.68304	0.0341939
CXCL14	0.0829044	0.0691319	0.136361	4.80814	0.0299401
DSP	0.340487	0.301945	0.483455	11.2796	0.391728
PERP	1.09722	0.732051	1.07736	20.9108	0.292303
LY6D	0.655056	0.480675	1.02839	6.92281	0.537892
STMN1	0.613901	0.664176	0.561281	0.897308	9.71866
HMGN2	2.34983	2.88728	3.33979	2.45263	9.88117
CKS1B	0.3204	0.358141	0.176103	0.719815	2.00703
CENPU	0.0721524	0.0195922	0	0.128902	1.5224
SOX4	1.25807	2.47579	0.857435	2.01097	5.48559
HIST1H4C	1.07611	2.72999	0.664428	1.28092	5.26412
TUBB	1.68876	2.32643	1.85965	1.70689	6.88648
HELLS	0.116272	0.0848993	0.147847	0.218728	1.61225
MKI67	0.0161446	0.0319765	0.0618219	0	1.27109
TUBA1B	2.72671	4.21461	2.49578	3.88073	10.0131
Figure 8d
This panel was generated by plotting scaled IRGs genes expression of each cell in epidermal NK cells scRNA-seq dataset.
The scaled genes expression plotted in this figure are reported in the scaledata of our epidermal NK cells scRNA-seq assays
The codes used for this analysis are publicly available in GitHub:
https://github.com/zml314/skin/epidermis/nk.epidermis.2022.R
Figure 8e
Description	qvalue	Count	sample
mRNA catabolic process	1.95e-54	74	HC
protein targeting	2.26e-43	69	HC
translational initiation	5.58e-67	67	HC
cotranslational protein targeting to membrane	1.62e-72	59	HC
T cell activation	4.06e-05	26	HC
neutrophil degranulation	0.000416334	24	HC
neutrophil activation involved in immune response	0.000449716	24	HC
regulation of mRNA metabolic process	4.39e-06	23	HC
ncRNA metabolic process	0.00131328	23	HC
rRNA metabolic process	2.69e-08	22	HC
response to oxygen levels	0.00146716	20	HC
lymphocyte differentiation	0.00166981	19	HC
ribosome assembly	9.76e-15	18	HC
response to hypoxia	0.00348049	18	HC
regulation of T cell activation	0.00405829	17	HC
regulation of mRNA catabolic process	0.00033441	15	HC
T cell differentiation	0.00235799	15	HC
alpha-beta T cell differentiation	0.00481485	9	HC
T cell activation	2.51e-06	23	DLE
mRNA catabolic process	1.96e-07	22	DLE
protein targeting	1.03e-05	21	DLE
neutrophil degranulation	0.000259336	19	DLE
neutrophil activation involved in immune response	0.000265842	19	DLE
regulation of T cell activation	1.16e-05	18	DLE
positive regulation of cytokine production	0.000274663	18	DLE
lymphocyte differentiation	0.000122723	17	DLE
regulation of leukocyte differentiation	3.78e-05	16	DLE
regulation of leukocyte cell-cell adhesion	0.000122723	16	DLE
regulation of mRNA metabolic process	0.000186683	16	DLE
response to temperature stimulus	1.5e-05	15	DLE
positive regulation of leukocyte activation	0.0026675	15	DLE
response to heat	1.9e-06	14	DLE
T cell differentiation	0.000122723	14	DLE
cotranslational protein targeting to membrane	1.51e-07	13	DLE
translational initiation	4.49e-05	13	DLE
regulation of innate immune response	0.00207843	13	DLE
positive regulation of lymphocyte activation	0.00659906	13	DLE
lymphocyte mediated immunity	0.00799696	13	DLE
regulation of lymphocyte differentiation	0.000113817	12	DLE
response to interferon-gamma	0.000256568	12	DLE
regulation of T cell differentiation	0.000113817	11	DLE
cellular response to interferon-gamma	0.000409239	11	DLE
alpha-beta T cell activation	0.000354625	10	DLE
regulation of mRNA catabolic process	0.00442991	10	DLE
positive regulation of immune effector process	0.00650066	10	DLE
interferon-gamma-mediated signaling pathway	0.000442672	8	DLE
type I interferon signaling pathway	0.0005904	8	DLE
cellular response to type I interferon	0.0005904	8	DLE
response to type I interferon	0.000739194	8	DLE
alpha-beta T cell differentiation	0.00554935	7	DLE
response to virus	1.07e-18	32	SLE
defense response to virus	2.07e-16	26	SLE
regulation of viral process	6e-15	23	SLE
type I interferon signaling pathway	1.55e-18	20	SLE
cellular response to type I interferon	1.55e-18	20	SLE
response to type I interferon	2.82e-18	20	SLE
response to interferon-gamma	1.7e-12	20	SLE
immune response-activating signal transduction	5.39e-06	20	SLE
regulation of innate immune response	2.29e-08	19	SLE
regulation of viral genome replication	2.74e-14	17	SLE
cellular response to interferon-gamma	3.98e-10	17	SLE
antigen receptor-mediated signaling pathway	6.08e-05	15	SLE
negative regulation of viral genome replication	1.56e-13	14	SLE
negative regulation of viral life cycle	1.82e-11	14	SLE
positive regulation of cytokine production	0.00361701	14	SLE
interferon-gamma-mediated signaling pathway	6.64e-10	13	SLE
T cell receptor signaling pathway	6.66e-05	12	SLE
positive regulation of innate immune response	8.67e-05	12	SLE
response to tumor necrosis factor	0.00244609	12	SLE
regulation of mRNA metabolic process	0.00397179	12	SLE
lymphocyte mediated immunity	0.00591055	12	SLE
mRNA catabolic process	0.00667272	12	SLE
regulation of mRNA catabolic process	0.00508565	9	SLE
Figure 8f
This panel was generated by plotting tSNE coordiantes (tSNE_1 and tSNE_2) of each cell in subtypes of the dermal NK cells scRNA-seq dataset.
The tSNE coordinates plotted in this figure are reported in the metadata of dermal NK cells scRNA-seq expression matrix
The codes used for this analysis are publicly available in GitHub:
https://github.com/zml314/skin/dermis/nk.dermis.2022.R
Figure 8g
	Proportion of cells
	HC	DLE	SLE
N_SC0	0.0102041	0.628728	0.361068
N_SC1	0.111111	0.724444	0.164444
N_SC2	0.0254777	0.573248	0.401274
N_SC3	0.477733	0.348178	0.174089
N_SC4	0.0465116	0.47907	0.474419
Figure 8h
	N_SC0	N_SC1	N_SC2	N_SC3	N_SC4
TNFRSF9	4.51319	0.652668	0.680318	1.26121	1.20374
GNLY	117.185	50.4782	8.62346	25.0612	87.2946
CMC1	7.39784	3.24949	0.385425	0.121178	3.90658
AHI1	10.1273	2.66547	5.26348	6.28984	1.03866
TXN	9.66301	2.08912	4.841	4.91083	3.55567
CRTAM	8.96468	4.07754	2.07369	4.44988	1.78458
KLRD1	15.3373	7.1431	1.2436	2.4219	11.6289
YBX3	4.92774	1.77181	1.37092	0.898162	1.27892
GZMB	33.5709	9.08588	1.55003	15.648	32.642
LITAF	6.9826	2.74344	0.580734	0.836225	6.26961
JUN	1.96024	16.9357	3.42516	1.58239	5.60356
HSPA6	1.12264	56.4512	3.92331	1.5431	7.97418
DUSP1	2.87849	18.3822	3.39369	5.20659	4.62698
HSPA1A	16.8276	197.601	35.4297	53.4485	38.0108
HSPA1B	1.73601	50.4676	4.87531	12.5162	11.165
SERPINH1	0.280681	7.33824	0.653292	0.334024	0.531499
IFNG	1.98891	13.5089	0.303656	0.20426	5.03425
HSP90AA1	36.9774	232.967	68.934	62.8658	66.705
DNAJB1	2.24205	63.3191	6.82642	5.57308	12.4411
PPP1R15A	2.89565	21.1956	5.03251	6.47839	5.091
TNFRSF4	3.28802	1.30966	7.97875	4.09309	1.06116
TNFSF4	2.66986	0.403815	11.8778	5.60929	0.0443238
IL1R1	0.153756	0.217057	2.94879	1.41328	0.0129703
ITM2C	2.42397	0.722543	8.22628	3.38823	0.276301
IL7R	14.0129	6.88407	27.206	10.9488	1.72428
SSBP2	0.753293	0.566645	3.0382	1.46629	0.157533
SOX4	1.08933	1.37577	4.18047	1.96168	0.25818
NCOA7	1.58403	0.958444	6.03092	1.25802	1.11231
IL2RA	2.93317	0.758475	7.26468	2.99812	0.588471
MIR155HG	0.900008	0.632873	4.00072	1.04966	0.567977
LMNA	4.99249	6.29841	8.37956	20.6956	0.872437
SPINK2	0.161121	0.282312	1.63482	3.55388	0.0122206
TMPRSS11E	0.00400517	0.0715969	0.10327	2.64449	0
EEF1G	0.104455	0.874714	0.20763	5.43923	0.308824
RGCC	0.662785	3.73581	1.22008	10.1771	0.304011
LGALS3	1.63479	0.958256	1.47261	6.96795	1.11779
CRIP1	1.65144	3.88692	1.42946	10.2163	2.03738
LINC01578	0.0477671	0.695792	0.148276	3.63191	0.141314
SNHG29	0.0292722	0.421709	0.208323	3.377	0.140071
NME2	0.201684	0.531346	0.245646	3.45098	0.221405
FCGR3A	0.241711	0.361653	0.0146018	0.00618104	5.30061
SPON2	0.135444	0.351078	0.0386454	0.0431291	5.08389
FGFBP2	0.101722	0.318141	0.0128313	0.00746558	5.92474
GZMA	1.11838	3.00636	0.0420481	0.0145162	10.9054
PRF1	3.16081	1.69711	0.245953	1.50142	9.95944
GZMH	0.99015	0.753823	0.0164542	0.0352275	8.91104
CCL5	5.24828	12.859	0.498516	0.946623	27.32
CCL4	3.37495	21.8727	0.109484	0.0171033	34.9892
CCL4L2	0.418307	3.68559	0.096231	0.023689	11.6603
NKG7	18.7748	17.0524	0.732999	1.03592	59.8181
Figure 8i
This panel was generated by plotting scaled IRGs genes expression of each cell in dermal NK cells scRNA-seq dataset.
The scaled genes expression plotted in this figure are reported in the scaledata of our dermal NK cells scRNA-seq assays
The codes used for this analysis are publicly available in GitHub:
https://github.com/zml314/skin/dermis/nk.dermis.2022.R
Figure 8j
Description	qvalue	Count	sample
RNA catabolic process	2.09e-14	43	HC
mRNA catabolic process	4.81e-15	42	HC
regulation of apoptotic signaling pathway	1.33e-09	35	HC
T cell activation	8.26e-07	33	HC
regulation of hemopoiesis	1.62e-05	31	HC
regulation of cell-cell adhesion	3.9e-06	30	HC
neutrophil degranulation	2.9e-05	30	HC
neutrophil activation involved in immune response	3.08e-05	30	HC
negative regulation of immune system process	3.08e-05	29	HC
immune response-activating signal transduction	5.23e-05	29	HC
positive regulation of cell adhesion	5.23e-05	27	HC
myeloid cell differentiation	0.00014779	26	HC
regulation of T cell activation	8.39e-06	25	HC
leukocyte cell-cell adhesion	3.45e-05	25	HC
regulation of metal ion transport	0.000111694	25	HC
regulation of immune effector process	0.00214773	24	HC
regulation of ion transmembrane transport	0.00347937	24	HC
regulation of leukocyte differentiation	0.000254577	20	HC
antigen receptor-mediated signaling pathway	0.00479103	18	HC
T cell receptor signaling pathway	0.000138607	17	HC
regulation of viral process	0.000244468	17	HC
leukocyte proliferation	0.00720756	17	HC
response to heat	3.22e-12	16	DLE
response to unfolded protein	1.07e-11	16	DLE
RNA catabolic process	1.14e-06	16	DLE
mRNA catabolic process	2.05e-06	15	DLE
positive regulation of cytokine production	1.64e-05	15	DLE
regulation of hemopoiesis	0.000264092	14	DLE
response to virus	0.000778204	11	DLE
response to oxidative stress	0.00479578	11	DLE
defense response to virus	0.00176655	9	DLE
regulation of leukocyte differentiation	0.00322054	9	DLE
regulation of T cell activation	0.00731301	9	DLE
regulation of viral process	0.00260093	8	DLE
neuron apoptotic process	0.00491431	8	DLE
regulation of hemopoiesis	6.28e-08	23	SLE
positive regulation of cytokine production	2.69e-07	21	SLE
immune response-activating signal transduction	2.58e-06	20	SLE
T cell activation	2.62e-06	20	SLE
regulation of inflammatory response	2.32e-06	19	SLE
antigen receptor-mediated signaling pathway	3.08e-07	18	SLE
regulation of innate immune response	7.83e-07	17	SLE
T cell receptor signaling pathway	2.65e-08	16	SLE
negative regulation of immune system process	0.000320557	16	SLE
neutrophil degranulation	0.000494483	16	SLE
neutrophil activation involved in immune response	0.000499657	16	SLE
myeloid cell differentiation	0.000478733	15	SLE
regulation of leukocyte differentiation	0.000163306	13	SLE
aging	0.00038194	13	SLE
regulation of T cell activation	0.000499657	13	SLE
response to decreased oxygen levels	0.00104942	13	SLE
response to oxygen levels	0.00158472	13	SLE
positive regulation of cell adhesion	0.00302824	13	SLE
regulation of immune effector process	0.00574496	13	SLE
response to interferon-gamma	2.92e-05	12	SLE
positive regulation of innate immune response	4.66e-05	12	SLE
leukocyte proliferation	0.000932184	12	SLE
response to virus	0.00189164	12	SLE
leukocyte cell-cell adhesion	0.00262708	12	SLE
humoral immune response	0.00333993	12	SLE
defense response to virus	0.000805742	11	SLE
cellular response to type I interferon	2.32e-06	10	SLE
response to type I interferon	2.65e-06	10	SLE
regulation of viral process	0.00309612	9	SLE

## Sheet: Figure 9
Figure 9a
This panel were generated in the numbers of interaction pairs between epidermal cell types
The number of interaction pairs were shown below.
The codes used for this analysis are publicly available in GitHub:
https://github.com/zml314/skin/epidermis/cellphonedb.visualize.R
	HC						DLE						SLE
	B.HC	Keratinocytes.HC	Macro.DC.HC	Melanocytes.HC	NK.HC	T.HC	B.DLE	Keratinocytes.DLE	Macro.DC.DLE	Melanocytes.DLE	NK.DLE	T.DLE	B.SLE	Keratinocytes.SLE	Macro.DC.SLE	Melanocytes.SLE	NK.SLE	T.SLE
B	1	12	18	14	5	1	17	49	71	39	32	40	7	37	47	18	15	25
Keratinocytes	12	66	69	64	35	29	49	102	126	101	79	70	37	98	113	79	75	55
Macro/DC	18	69	40	48	43	36	71	126	82	91	79	85	47	113	60	66	76	67
Melanocytes	14	64	48	21	28	22	39	101	91	37	55	49	18	79	66	24	41	26
NK	5	35	43	28	12	20	32	79	79	55	10	19	15	75	76	41	15	24
T	1	29	36	22	20	9	40	70	85	49	19	14	25	55	67	26	24	13
Figure 9b
This panel were generated in the numbers of interaction pairs between dermal cell types
The number of interaction pairs were shown below.
The codes used for this analysis are publicly available in GitHub:
https://github.com/zml314/skin/epidermis/cellphonedb.visualize.R
	HC								DLE								SLE
	B.HC	Endothelial_cells.HC	Fibroblasts.HC	Macro.DC.HC	Mast_cells.HC	NK.HC	Schwann_cells.HC	T.HC	B.DLE	Endothelial_cells.DLE	Fibroblasts.DLE	Macro.DC.DLE	Mast_cells.DLE	NK.DLE	Schwann_cells.DLE	T.DLE	B.SLE	Endothelial_cells.SLE	Fibroblasts.SLE	Macro.DC.SLE	Mast_cells.SLE	NK.SLE	Schwann_cells.SLE	T.SLE
B	29	92	89	85	7	43	26	40	13	59	62	71	5	36	27	31	31	93	93	89	7	43	28	42
Endothelial_cells	92	78	198	123	14	67	70	57	59	103	254	160	16	79	149	68	93	79	203	125	18	71	72	65
Fibroblasts	89	198	112	134	3	54	103	38	62	254	140	170	10	84	168	71	93	203	113	134	3	59	85	39
Macro/DC	85	123	134	59	9	69	42	60	71	160	170	78	13	81	87	77	89	125	134	57	10	67	45	61
Mast_cells	7	14	3	9	0	1	0	1	5	16	10	13	0	3	3	2	7	18	3	10	0	1	1	1
NK	43	67	54	69	1	22	20	15	36	79	84	81	3	17	35	30	43	71	59	67	1	20	22	28
Schwann_cells	26	70	103	42	0	20	28	15	27	149	168	87	3	35	61	30	28	72	85	45	1	22	21	18
T	40	57	38	60	1	31	15	13	31	68	71	77	2	30	30	14	42	65	39	61	1	28	18	13
Figure 9c
Pairs	celltype	mean_expression	pval	cell1	cell2	sample	cell_cell.1
FAM3C_HLA-C	Keratinocytes|Keratinocytes	1.848	0	Keratinocytes	Keratinocytes	HC	Keratinocytes|Keratinocytes.HC
FAM3C_HLA-C	Keratinocytes|Macro/DC	2.216	0	Keratinocytes	Macro/DC	HC	Keratinocytes|Macro/DC.HC
TNFSF9_TNFRSF9	Keratinocytes|Macro/DC	0.251	0	Keratinocytes	Macro/DC	HC	Keratinocytes|Macro/DC.HC
FAM3C_CLEC2D	Keratinocytes|NK	0.756	0	Keratinocytes	NK	HC	Keratinocytes|NK.HC
CCL20_CXCR3	Keratinocytes|NK	0.696	0	Keratinocytes	NK	HC	Keratinocytes|NK.HC
TNFSF9_TNFRSF9	Keratinocytes|NK	0.419	0	Keratinocytes	NK	HC	Keratinocytes|NK.HC
FAM3C_CLEC2D	Keratinocytes|T	0.684	0	Keratinocytes	T	HC	Keratinocytes|T.HC
TNFSF9_TNFRSF9	Keratinocytes|T	0.28	0	Keratinocytes	T	HC	Keratinocytes|T.HC
FAM3C_HLA-C	Macro/DC|Keratinocytes	1.858	0	Macro/DC	Keratinocytes	HC	Macro/DC|Keratinocytes.HC
FAM3C_HLA-C	Macro/DC|Macro/DC	2.226	0	Macro/DC	Macro/DC	HC	Macro/DC|Macro/DC.HC
SPN_ICAM1	Macro/DC|Macro/DC	0.189	0	Macro/DC	Macro/DC	HC	Macro/DC|Macro/DC.HC
TNFSF9_TNFRSF9	Macro/DC|Macro/DC	0.224	0	Macro/DC	Macro/DC	HC	Macro/DC|Macro/DC.HC
SPN_ICAM1	Macro/DC|Melanocytes	0.169	0	Macro/DC	Melanocytes	HC	Macro/DC|Melanocytes.HC
FAM3C_CLEC2D	Macro/DC|NK	0.766	0	Macro/DC	NK	HC	Macro/DC|NK.HC
TNFSF9_TNFRSF9	Macro/DC|NK	0.391	0	Macro/DC	NK	HC	Macro/DC|NK.HC
FAM3C_CLEC2D	Macro/DC|T	0.693	0	Macro/DC	T	HC	Macro/DC|T.HC
TNFSF9_TNFRSF9	Macro/DC|T	0.253	0	Macro/DC	T	HC	Macro/DC|T.HC
FAM3C_HLA-C	Melanocytes|Keratinocytes	1.847	0	Melanocytes	Keratinocytes	HC	Melanocytes|Keratinocytes.HC
FAM3C_HLA-C	Melanocytes|Macro/DC	2.215	0	Melanocytes	Macro/DC	HC	Melanocytes|Macro/DC.HC
FAM3C_CLEC2D	Melanocytes|NK	0.755	0	Melanocytes	NK	HC	Melanocytes|NK.HC
TNFSF9_TNFRSF9	Melanocytes|NK	0.345	0	Melanocytes	NK	HC	Melanocytes|NK.HC
FAM3C_CLEC2D	Melanocytes|T	0.683	0	Melanocytes	T	HC	Melanocytes|T.HC
TNFSF9_TNFRSF9	Melanocytes|T	0.207	0	Melanocytes	T	HC	Melanocytes|T.HC
FAM3C_HLA-C	NK|Macro/DC	2.082	0	NK	Macro/DC	HC	NK|Macro/DC.HC
SPN_ICAM1	NK|Macro/DC	0.176	0.004	NK	Macro/DC	HC	NK|Macro/DC.HC
TNFSF9_TNFRSF9	NK|Macro/DC	0.372	0	NK	Macro/DC	HC	NK|Macro/DC.HC
TNFSF4_TNFRSF4	NK|Macro/DC	0.308	0	NK	Macro/DC	HC	NK|Macro/DC.HC
SPN_ICAM1	NK|Melanocytes	0.155	0	NK	Melanocytes	HC	NK|Melanocytes.HC
FAM3C_CLEC2D	NK|NK	0.621	0	NK	NK	HC	NK|NK.HC
TNFSF9_TNFRSF9	NK|NK	0.54	0	NK	NK	HC	NK|NK.HC
TNFSF4_TNFRSF4	NK|NK	0.467	0	NK	NK	HC	NK|NK.HC
FAM3C_CLEC2D	NK|T	0.549	0	NK	T	HC	NK|T.HC
TNFSF9_TNFRSF9	NK|T	0.402	0	NK	T	HC	NK|T.HC
TNFSF4_TNFRSF4	NK|T	0.54	0	NK	T	HC	NK|T.HC
TNFSF9_TNFRSF9	T|Macro/DC	0.259	0	T	Macro/DC	HC	T|Macro/DC.HC
TNFSF9_TNFRSF9	T|NK	0.427	0	T	NK	HC	T|NK.HC
TNFSF9_TNFRSF9	T|T	0.289	0	T	T	HC	T|T.HC
FAM3C_CLEC2D	B|B	4.146	0	B	B	DLE	B|B.DLE
FAM3C_HLA-C	B|Keratinocytes	7.469	0	B	Keratinocytes	DLE	B|Keratinocytes.DLE
FAM3C_HLA-C	B|Macro/DC	10.704	0	B	Macro/DC	DLE	B|Macro/DC.DLE
FAM3C_CLEC2D	B|Macro/DC	1.557	0	B	Macro/DC	DLE	B|Macro/DC.DLE
FAM3C_HLA-C	B|Melanocytes	16.049	0	B	Melanocytes	DLE	B|Melanocytes.DLE
FAM3C_CLEC2D	B|NK	1.465	0.008	B	NK	DLE	B|NK.DLE
FAM3C_CLEC2D	B|T	3.009	0	B	T	DLE	B|T.DLE
TNFSF9_TNFRSF9	B|T	0.872	0	B	T	DLE	B|T.DLE
FAM3C_CLEC2D	Keratinocytes|B	3.826	0	Keratinocytes	B	DLE	Keratinocytes|B.DLE
FAM3C_HLA-C	Keratinocytes|Keratinocytes	7.148	0	Keratinocytes	Keratinocytes	DLE	Keratinocytes|Keratinocytes.DLE
FAM3C_HLA-C	Keratinocytes|Macro/DC	10.384	0	Keratinocytes	Macro/DC	DLE	Keratinocytes|Macro/DC.DLE
CCL20_CXCR3	Keratinocytes|Macro/DC	5.458	0	Keratinocytes	Macro/DC	DLE	Keratinocytes|Macro/DC.DLE
TNFSF9_TNFRSF9	Keratinocytes|Macro/DC	0.797	0	Keratinocytes	Macro/DC	DLE	Keratinocytes|Macro/DC.DLE
FAM3C_HLA-C	Keratinocytes|Melanocytes	15.729	0	Keratinocytes	Melanocytes	DLE	Keratinocytes|Melanocytes.DLE
CCL20_CXCR3	Keratinocytes|NK	5.43	0	Keratinocytes	NK	DLE	Keratinocytes|NK.DLE
TNFSF9_TNFRSF9	Keratinocytes|NK	0.803	0	Keratinocytes	NK	DLE	Keratinocytes|NK.DLE
FAM3C_CLEC2D	Keratinocytes|T	2.689	0	Keratinocytes	T	DLE	Keratinocytes|T.DLE
CCL20_CXCR3	Keratinocytes|T	5.466	0	Keratinocytes	T	DLE	Keratinocytes|T.DLE
TNFSF9_TNFRSF9	Keratinocytes|T	1.024	0	Keratinocytes	T	DLE	Keratinocytes|T.DLE
FAM3C_CLEC2D	Macro/DC|B	3.944	0	Macro/DC	B	DLE	Macro/DC|B.DLE
FAM3C_HLA-C	Macro/DC|Keratinocytes	7.267	0	Macro/DC	Keratinocytes	DLE	Macro/DC|Keratinocytes.DLE
SPN_ICAM1	Macro/DC|Keratinocytes	0.52	0	Macro/DC	Keratinocytes	DLE	Macro/DC|Keratinocytes.DLE
FAM3C_HLA-C	Macro/DC|Macro/DC	10.503	0	Macro/DC	Macro/DC	DLE	Macro/DC|Macro/DC.DLE
SPN_ICAM1	Macro/DC|Macro/DC	1.124	0	Macro/DC	Macro/DC	DLE	Macro/DC|Macro/DC.DLE
FAM3C_CLEC2D	Macro/DC|Macro/DC	1.355	0.004	Macro/DC	Macro/DC	DLE	Macro/DC|Macro/DC.DLE
TNFSF9_TNFRSF9	Macro/DC|Macro/DC	1.177	0	Macro/DC	Macro/DC	DLE	Macro/DC|Macro/DC.DLE
FAM3C_HLA-C	Macro/DC|Melanocytes	15.847	0	Macro/DC	Melanocytes	DLE	Macro/DC|Melanocytes.DLE
SPN_ICAM1	Macro/DC|Melanocytes	0.772	0	Macro/DC	Melanocytes	DLE	Macro/DC|Melanocytes.DLE
TNFSF9_TNFRSF9	Macro/DC|NK	1.182	0	Macro/DC	NK	DLE	Macro/DC|NK.DLE
FAM3C_CLEC2D	Macro/DC|T	2.807	0	Macro/DC	T	DLE	Macro/DC|T.DLE
TNFSF9_TNFRSF9	Macro/DC|T	1.404	0	Macro/DC	T	DLE	Macro/DC|T.DLE
FAM3C_CLEC2D	Melanocytes|B	3.871	0	Melanocytes	B	DLE	Melanocytes|B.DLE
FAM3C_HLA-C	Melanocytes|Keratinocytes	7.193	0	Melanocytes	Keratinocytes	DLE	Melanocytes|Keratinocytes.DLE
FAM3C_HLA-C	Melanocytes|Macro/DC	10.429	0	Melanocytes	Macro/DC	DLE	Melanocytes|Macro/DC.DLE
FAM3C_HLA-C	Melanocytes|Melanocytes	15.773	0	Melanocytes	Melanocytes	DLE	Melanocytes|Melanocytes.DLE
FAM3C_CLEC2D	Melanocytes|T	2.733	0	Melanocytes	T	DLE	Melanocytes|T.DLE
TNFSF9_TNFRSF9	Melanocytes|T	0.866	0	Melanocytes	T	DLE	Melanocytes|T.DLE
FAM3C_CLEC2D	NK|B	3.763	0	NK	B	DLE	NK|B.DLE
TNFSF4_TNFRSF4	NK|B	1.163	0	NK	B	DLE	NK|B.DLE
FAM3C_HLA-C	NK|Keratinocytes	7.086	0	NK	Keratinocytes	DLE	NK|Keratinocytes.DLE
SPN_ICAM1	NK|Keratinocytes	0.493	0	NK	Keratinocytes	DLE	NK|Keratinocytes.DLE
FAM3C_HLA-C	NK|Macro/DC	10.322	0	NK	Macro/DC	DLE	NK|Macro/DC.DLE
SPN_ICAM1	NK|Macro/DC	1.098	0	NK	Macro/DC	DLE	NK|Macro/DC.DLE
TNFSF9_TNFRSF9	NK|Macro/DC	0.756	0.015	NK	Macro/DC	DLE	NK|Macro/DC.DLE
TNFSF4_TNFRSF4	NK|Macro/DC	2.204	0	NK	Macro/DC	DLE	NK|Macro/DC.DLE
FAM3C_HLA-C	NK|Melanocytes	15.666	0	NK	Melanocytes	DLE	NK|Melanocytes.DLE
SPN_ICAM1	NK|Melanocytes	0.746	0	NK	Melanocytes	DLE	NK|Melanocytes.DLE
TNFSF9_TNFRSF9	NK|NK	0.761	0.035	NK	NK	DLE	NK|NK.DLE
TNFSF4_TNFRSF4	NK|NK	1.691	0	NK	NK	DLE	NK|NK.DLE
FAM3C_CLEC2D	NK|T	2.626	0	NK	T	DLE	NK|T.DLE
TNFSF9_TNFRSF9	NK|T	0.983	0	NK	T	DLE	NK|T.DLE
TNFSF4_TNFRSF4	NK|T	2.639	0	NK	T	DLE	NK|T.DLE
FAM3C_CLEC2D	T|B	3.781	0	T	B	DLE	T|B.DLE
FAM3C_HLA-C	T|Keratinocytes	7.103	0	T	Keratinocytes	DLE	T|Keratinocytes.DLE
SPN_ICAM1	T|Keratinocytes	0.469	0	T	Keratinocytes	DLE	T|Keratinocytes.DLE
FAM3C_HLA-C	T|Macro/DC	10.339	0	T	Macro/DC	DLE	T|Macro/DC.DLE
SPN_ICAM1	T|Macro/DC	1.073	0	T	Macro/DC	DLE	T|Macro/DC.DLE
TNFSF9_TNFRSF9	T|Macro/DC	0.869	0	T	Macro/DC	DLE	T|Macro/DC.DLE
FAM3C_HLA-C	T|Melanocytes	15.684	0	T	Melanocytes	DLE	T|Melanocytes.DLE
SPN_ICAM1	T|Melanocytes	0.721	0	T	Melanocytes	DLE	T|Melanocytes.DLE
TNFSF9_TNFRSF9	T|NK	0.875	0	T	NK	DLE	T|NK.DLE
FAM3C_CLEC2D	T|T	2.644	0	T	T	DLE	T|T.DLE
TNFSF9_TNFRSF9	T|T	1.097	0	T	T	DLE	T|T.DLE
FAM3C_CLEC2D	B|B	0.852	0.039	B	B	SLE	B|B.SLE
FAM3C_HLA-C	B|Keratinocytes	4.646	0.012	B	Keratinocytes	SLE	B|Keratinocytes.SLE
FAM3C_HLA-C	B|Macro/DC	6.501	0	B	Macro/DC	SLE	B|Macro/DC.SLE
FAM3C_HLA-C	B|Melanocytes	8.875	0	B	Melanocytes	SLE	B|Melanocytes.SLE
FAM3C_CLEC2D	B|NK	0.95	0	B	NK	SLE	B|NK.SLE
TNFSF9_TNFRSF9	B|NK	0.885	0.023	B	NK	SLE	B|NK.SLE
FAM3C_CLEC2D	B|T	1.455	0	B	T	SLE	B|T.SLE
TNFSF9_TNFRSF9	B|T	1.124	0	B	T	SLE	B|T.SLE
CCL20_CXCR3	Keratinocytes|B	6.744	0	Keratinocytes	B	SLE	Keratinocytes|B.SLE
FAM3C_HLA-C	Keratinocytes|Keratinocytes	4.63	0	Keratinocytes	Keratinocytes	SLE	Keratinocytes|Keratinocytes.SLE
FAM3C_HLA-C	Keratinocytes|Macro/DC	6.485	0	Keratinocytes	Macro/DC	SLE	Keratinocytes|Macro/DC.SLE
FAM3C_HLA-C	Keratinocytes|Melanocytes	8.859	0	Keratinocytes	Melanocytes	SLE	Keratinocytes|Melanocytes.SLE
FAM3C_CLEC2D	Keratinocytes|NK	0.934	0	Keratinocytes	NK	SLE	Keratinocytes|NK.SLE
CCL20_CXCR3	Keratinocytes|NK	6.747	0	Keratinocytes	NK	SLE	Keratinocytes|NK.SLE
TNFSF9_TNFRSF9	Keratinocytes|NK	0.671	0	Keratinocytes	NK	SLE	Keratinocytes|NK.SLE
FAM3C_CLEC2D	Keratinocytes|T	1.439	0	Keratinocytes	T	SLE	Keratinocytes|T.SLE
CCL20_CXCR3	Keratinocytes|T	6.742	0	Keratinocytes	T	SLE	Keratinocytes|T.SLE
TNFSF9_TNFRSF9	Keratinocytes|T	0.909	0	Keratinocytes	T	SLE	Keratinocytes|T.SLE
SPN_ICAM1	Macro/DC|Keratinocytes	0.631	0	Macro/DC	Keratinocytes	SLE	Macro/DC|Keratinocytes.SLE
FAM3C_HLA-C	Macro/DC|Macro/DC	6.358	0	Macro/DC	Macro/DC	SLE	Macro/DC|Macro/DC.SLE
SPN_ICAM1	Macro/DC|Macro/DC	0.779	0	Macro/DC	Macro/DC	SLE	Macro/DC|Macro/DC.SLE
TNFSF9_TNFRSF9	Macro/DC|Macro/DC	0.909	0	Macro/DC	Macro/DC	SLE	Macro/DC|Macro/DC.SLE
FAM3C_HLA-C	Macro/DC|Melanocytes	8.732	0	Macro/DC	Melanocytes	SLE	Macro/DC|Melanocytes.SLE
FAM3C_CLEC2D	Macro/DC|NK	0.807	0	Macro/DC	NK	SLE	Macro/DC|NK.SLE
TNFSF9_TNFRSF9	Macro/DC|NK	1.211	0	Macro/DC	NK	SLE	Macro/DC|NK.SLE
FAM3C_CLEC2D	Macro/DC|T	1.312	0	Macro/DC	T	SLE	Macro/DC|T.SLE
TNFSF9_TNFRSF9	Macro/DC|T	1.449	0	Macro/DC	T	SLE	Macro/DC|T.SLE
FAM3C_HLA-C	Melanocytes|Keratinocytes	4.604	0	Melanocytes	Keratinocytes	SLE	Melanocytes|Keratinocytes.SLE
FAM3C_HLA-C	Melanocytes|Macro/DC	6.46	0	Melanocytes	Macro/DC	SLE	Melanocytes|Macro/DC.SLE
FAM3C_HLA-C	Melanocytes|Melanocytes	8.834	0	Melanocytes	Melanocytes	SLE	Melanocytes|Melanocytes.SLE
FAM3C_CLEC2D	Melanocytes|NK	0.908	0	Melanocytes	NK	SLE	Melanocytes|NK.SLE
FAM3C_CLEC2D	Melanocytes|T	1.414	0	Melanocytes	T	SLE	Melanocytes|T.SLE
TNFSF9_TNFRSF9	Melanocytes|T	0.748	0	Melanocytes	T	SLE	Melanocytes|T.SLE
FAM3C_HLA-C	NK|Keratinocytes	4.612	0	NK	Keratinocytes	SLE	NK|Keratinocytes.SLE
SPN_ICAM1	NK|Keratinocytes	0.631	0	NK	Keratinocytes	SLE	NK|Keratinocytes.SLE
FAM3C_HLA-C	NK|Macro/DC	6.467	0	NK	Macro/DC	SLE	NK|Macro/DC.SLE
SPN_ICAM1	NK|Macro/DC	0.779	0	NK	Macro/DC	SLE	NK|Macro/DC.SLE
TNFSF4_TNFRSF4	NK|Macro/DC	0.806	0	NK	Macro/DC	SLE	NK|Macro/DC.SLE
FAM3C_HLA-C	NK|Melanocytes	8.841	0	NK	Melanocytes	SLE	NK|Melanocytes.SLE
FAM3C_CLEC2D	NK|NK	0.916	0	NK	NK	SLE	NK|NK.SLE
TNFSF9_TNFRSF9	NK|NK	0.693	0.024	NK	NK	SLE	NK|NK.SLE
TNFSF4_TNFRSF4	NK|NK	1.045	0	NK	NK	SLE	NK|NK.SLE
FAM3C_CLEC2D	NK|T	1.421	0	NK	T	SLE	NK|T.SLE
TNFSF9_TNFRSF9	NK|T	0.931	0	NK	T	SLE	NK|T.SLE
TNFSF4_TNFRSF4	NK|T	1.5	0	NK	T	SLE	NK|T.SLE
SPN_ICAM1	T|Keratinocytes	0.584	0	T	Keratinocytes	SLE	T|Keratinocytes.SLE
FAM3C_HLA-C	T|Macro/DC	6.329	0	T	Macro/DC	SLE	T|Macro/DC.SLE
SPN_ICAM1	T|Macro/DC	0.732	0	T	Macro/DC	SLE	T|Macro/DC.SLE
FAM3C_HLA-C	T|Melanocytes	8.703	0	T	Melanocytes	SLE	T|Melanocytes.SLE
FAM3C_CLEC2D	T|NK	0.777	0	T	NK	SLE	T|NK.SLE
TNFSF9_TNFRSF9	T|NK	0.831	0	T	NK	SLE	T|NK.SLE
FAM3C_CLEC2D	T|T	1.283	0	T	T	SLE	T|T.SLE
TNFSF9_TNFRSF9	T|T	1.07	0	T	T	SLE	T|T.SLE
Figure 9d
Pairs	celltype	mean_expression	pval	cell1	cell2	sample	cell_cell.1
TNFSF13B_CD40	B|Endothelial_cells	0.484	0	B	Endothelial_cells	HC	B|Endothelial_cells.HC
TNFSF13B_CD40	B|Fibroblasts	0.297	0.04	B	Fibroblasts	HC	B|Fibroblasts.HC
TNFSF13B_CD40	B|Macro/DC	0.587	0	B	Macro/DC	HC	B|Macro/DC.HC
FAM3C_CLEC2D	Endothelial_cells|NK	0.796	0	Endothelial_cells	NK	HC	Endothelial_cells|NK.HC
FAM3C_CLEC2D	Endothelial_cells|T	0.687	0	Endothelial_cells	T	HC	Endothelial_cells|T.HC
CXCL12_CXCR4	Endothelial_cells|T	2.659	0	Endothelial_cells	T	HC	Endothelial_cells|T.HC
TNFSF13B_CD40	Fibroblasts|B	0.428	0	Fibroblasts	B	HC	Fibroblasts|B.HC
FAM3C_CLEC2D	Fibroblasts|B	0.556	0.004	Fibroblasts	B	HC	Fibroblasts|B.HC
CCL19_CCR7	Fibroblasts|B	2.332	0	Fibroblasts	B	HC	Fibroblasts|B.HC
CXCL12_CXCR4	Fibroblasts|B	3.447	0	Fibroblasts	B	HC	Fibroblasts|B.HC
TNFSF13B_CD40	Fibroblasts|Endothelial_cells	0.417	0	Fibroblasts	Endothelial_cells	HC	Fibroblasts|Endothelial_cells.HC
TNFSF13B_CD40	Fibroblasts|Macro/DC	0.52	0	Fibroblasts	Macro/DC	HC	Fibroblasts|Macro/DC.HC
FAM3C_CLEC2D	Fibroblasts|Macro/DC	0.498	0	Fibroblasts	Macro/DC	HC	Fibroblasts|Macro/DC.HC
CCL19_CCRL2	Fibroblasts|Macro/DC	1.342	0	Fibroblasts	Macro/DC	HC	Fibroblasts|Macro/DC.HC
CCL19_CCR7	Fibroblasts|Macro/DC	2.145	0	Fibroblasts	Macro/DC	HC	Fibroblasts|Macro/DC.HC
CXCL12_CXCR4	Fibroblasts|Macro/DC	3.776	0	Fibroblasts	Macro/DC	HC	Fibroblasts|Macro/DC.HC
FAM3C_CLEC2D	Fibroblasts|NK	0.974	0	Fibroblasts	NK	HC	Fibroblasts|NK.HC
CCL19_CXCR3	Fibroblasts|NK	1.454	0	Fibroblasts	NK	HC	Fibroblasts|NK.HC
CXCL12_CXCR4	Fibroblasts|NK	3.75	0	Fibroblasts	NK	HC	Fibroblasts|NK.HC
FAM3C_CLEC2D	Fibroblasts|T	0.865	0	Fibroblasts	T	HC	Fibroblasts|T.HC
CXCL12_CXCR4	Fibroblasts|T	4.566	0	Fibroblasts	T	HC	Fibroblasts|T.HC
TNFSF13B_CD40	Macro/DC|B	0.524	0	Macro/DC	B	HC	Macro/DC|B.HC
TNFSF13B_CD40	Macro/DC|Endothelial_cells	0.513	0	Macro/DC	Endothelial_cells	HC	Macro/DC|Endothelial_cells.HC
TNFSF13B_CD40	Macro/DC|Fibroblasts	0.325	0	Macro/DC	Fibroblasts	HC	Macro/DC|Fibroblasts.HC
FAM3C_CLEC2D	Macro/DC|NK	0.765	0	Macro/DC	NK	HC	Macro/DC|NK.HC
FAM3C_CLEC2D	Macro/DC|T	0.657	0	Macro/DC	T	HC	Macro/DC|T.HC
FAM3C_CLEC2D	Endothelial_cells|B	2.221	0	Endothelial_cells	B	DLE	Endothelial_cells|B.DLE
CXCL12_CXCR4	Endothelial_cells|Macro/DC	3.076	0.048	Endothelial_cells	Macro/DC	DLE	Endothelial_cells|Macro/DC.DLE
CXCL12_CXCR4	Endothelial_cells|NK	3.537	0	Endothelial_cells	NK	DLE	Endothelial_cells|NK.DLE
FAM3C_CLEC2D	Endothelial_cells|T	2.484	0	Endothelial_cells	T	DLE	Endothelial_cells|T.DLE
CXCL12_CXCR4	Endothelial_cells|T	3.683	0	Endothelial_cells	T	DLE	Endothelial_cells|T.DLE
TNFSF13B_CD40	Fibroblasts|B	1.615	0	Fibroblasts	B	DLE	Fibroblasts|B.DLE
FAM3C_CLEC2D	Fibroblasts|B	2.522	0	Fibroblasts	B	DLE	Fibroblasts|B.DLE
CCL19_CCR7	Fibroblasts|B	6.824	0	Fibroblasts	B	DLE	Fibroblasts|B.DLE
CXCL12_CXCR4	Fibroblasts|B	5.486	0	Fibroblasts	B	DLE	Fibroblasts|B.DLE
TNFSF13B_CD40	Fibroblasts|Endothelial_cells	1.331	0	Fibroblasts	Endothelial_cells	DLE	Fibroblasts|Endothelial_cells.DLE
CCL19_CCRL2	Fibroblasts|Endothelial_cells	4.538	0	Fibroblasts	Endothelial_cells	DLE	Fibroblasts|Endothelial_cells.DLE
CXCL12_CXCR4	Fibroblasts|Endothelial_cells	4.044	0	Fibroblasts	Endothelial_cells	DLE	Fibroblasts|Endothelial_cells.DLE
TNFSF13B_CD40	Fibroblasts|Macro/DC	1.755	0	Fibroblasts	Macro/DC	DLE	Fibroblasts|Macro/DC.DLE
CCL19_CCRL2	Fibroblasts|Macro/DC	4.718	0	Fibroblasts	Macro/DC	DLE	Fibroblasts|Macro/DC.DLE
CCL19_CCR7	Fibroblasts|Macro/DC	8.746	0	Fibroblasts	Macro/DC	DLE	Fibroblasts|Macro/DC.DLE
CXCL12_CXCR4	Fibroblasts|Macro/DC	6.218	0	Fibroblasts	Macro/DC	DLE	Fibroblasts|Macro/DC.DLE
CCL19_CXCR3	Fibroblasts|NK	4.543	0	Fibroblasts	NK	DLE	Fibroblasts|NK.DLE
CCL19_CCR7	Fibroblasts|NK	4.691	0	Fibroblasts	NK	DLE	Fibroblasts|NK.DLE
CXCL12_CXCR4	Fibroblasts|NK	6.678	0	Fibroblasts	NK	DLE	Fibroblasts|NK.DLE
TNFSF13B_CD40	Fibroblasts|Schwann_cells	0.794	0.008	Fibroblasts	Schwann_cells	DLE	Fibroblasts|Schwann_cells.DLE
CXCL12_CXCR4	Fibroblasts|Schwann_cells	3.974	0.004	Fibroblasts	Schwann_cells	DLE	Fibroblasts|Schwann_cells.DLE
FAM3C_CLEC2D	Fibroblasts|T	2.786	0	Fibroblasts	T	DLE	Fibroblasts|T.DLE
CCL19_CXCR3	Fibroblasts|T	4.571	0	Fibroblasts	T	DLE	Fibroblasts|T.DLE
CCL19_CCR7	Fibroblasts|T	4.985	0	Fibroblasts	T	DLE	Fibroblasts|T.DLE
CXCL12_CXCR4	Fibroblasts|T	6.825	0	Fibroblasts	T	DLE	Fibroblasts|T.DLE
TNFSF13B_CD40	Macro/DC|B	1.893	0	Macro/DC	B	DLE	Macro/DC|B.DLE
FAM3C_CLEC2D	Macro/DC|B	2.294	0	Macro/DC	B	DLE	Macro/DC|B.DLE
CCL19_CCR7	Macro/DC|B	3.273	0	Macro/DC	B	DLE	Macro/DC|B.DLE
TNFSF13B_CD40	Macro/DC|Endothelial_cells	1.609	0	Macro/DC	Endothelial_cells	DLE	Macro/DC|Endothelial_cells.DLE
TNFSF13B_CD40	Macro/DC|Fibroblasts	1.196	0	Macro/DC	Fibroblasts	DLE	Macro/DC|Fibroblasts.DLE
CXCL12_CXCR4	Macro/DC|NK	3.172	0.004	Macro/DC	NK	DLE	Macro/DC|NK.DLE
TNFSF13B_CD40	Macro/DC|Schwann_cells	1.071	0	Macro/DC	Schwann_cells	DLE	Macro/DC|Schwann_cells.DLE
FAM3C_CLEC2D	Macro/DC|T	2.557	0	Macro/DC	T	DLE	Macro/DC|T.DLE
CXCL12_CXCR4	Macro/DC|T	3.319	0	Macro/DC	T	DLE	Macro/DC|T.DLE
TNFSF13B_CD40	Schwann_cells|Endothelial_cells	0.86	0	Schwann_cells	Endothelial_cells	DLE	Schwann_cells|Endothelial_cells.DLE
TNFSF13B_CD40	Schwann_cells|Macro/DC	1.284	0	Schwann_cells	Macro/DC	DLE	Schwann_cells|Macro/DC.DLE
TNFSF13B_CD40	B|Endothelial_cells	0.437	0	B	Endothelial_cells	SLE	B|Endothelial_cells.SLE
TNFSF13B_CD40	B|Macro/DC	0.537	0	B	Macro/DC	SLE	B|Macro/DC.SLE
FAM3C_CLEC2D	Endothelial_cells|NK	0.751	0	Endothelial_cells	NK	SLE	Endothelial_cells|NK.SLE
FAM3C_CLEC2D	Endothelial_cells|T	0.699	0	Endothelial_cells	T	SLE	Endothelial_cells|T.SLE
CXCL12_CXCR4	Endothelial_cells|T	2.588	0	Endothelial_cells	T	SLE	Endothelial_cells|T.SLE
TNFSF13B_CD40	Fibroblasts|B	0.376	0	Fibroblasts	B	SLE	Fibroblasts|B.SLE
FAM3C_CLEC2D	Fibroblasts|B	0.5	0	Fibroblasts	B	SLE	Fibroblasts|B.SLE
CCL19_CCR7	Fibroblasts|B	2.251	0	Fibroblasts	B	SLE	Fibroblasts|B.SLE
CXCL12_CXCR4	Fibroblasts|B	3.573	0	Fibroblasts	B	SLE	Fibroblasts|B.SLE
TNFSF13B_CD40	Fibroblasts|Endothelial_cells	0.414	0	Fibroblasts	Endothelial_cells	SLE	Fibroblasts|Endothelial_cells.SLE
TNFSF13B_CD40	Fibroblasts|Macro/DC	0.514	0	Fibroblasts	Macro/DC	SLE	Fibroblasts|Macro/DC.SLE
FAM3C_CLEC2D	Fibroblasts|Macro/DC	0.49	0	Fibroblasts	Macro/DC	SLE	Fibroblasts|Macro/DC.SLE
CCL19_CCRL2	Fibroblasts|Macro/DC	1.345	0	Fibroblasts	Macro/DC	SLE	Fibroblasts|Macro/DC.SLE
CCL19_CCR7	Fibroblasts|Macro/DC	2.061	0	Fibroblasts	Macro/DC	SLE	Fibroblasts|Macro/DC.SLE
CXCL12_CXCR4	Fibroblasts|Macro/DC	3.759	0	Fibroblasts	Macro/DC	SLE	Fibroblasts|Macro/DC.SLE
FAM3C_CLEC2D	Fibroblasts|NK	0.916	0	Fibroblasts	NK	SLE	Fibroblasts|NK.SLE
CCL19_CXCR3	Fibroblasts|NK	1.444	0	Fibroblasts	NK	SLE	Fibroblasts|NK.SLE
CXCL12_CXCR4	Fibroblasts|NK	3.724	0	Fibroblasts	NK	SLE	Fibroblasts|NK.SLE
FAM3C_CLEC2D	Fibroblasts|T	0.864	0	Fibroblasts	T	SLE	Fibroblasts|T.SLE
CCL19_CCR7	Fibroblasts|T	1.373	0	Fibroblasts	T	SLE	Fibroblasts|T.SLE
CXCL12_CXCR4	Fibroblasts|T	4.534	0	Fibroblasts	T	SLE	Fibroblasts|T.SLE
TNFSF13B_CD40	Macro/DC|B	0.475	0	Macro/DC	B	SLE	Macro/DC|B.SLE
TNFSF13B_CD40	Macro/DC|Endothelial_cells	0.512	0	Macro/DC	Endothelial_cells	SLE	Macro/DC|Endothelial_cells.SLE
TNFSF13B_CD40	Macro/DC|Fibroblasts	0.327	0	Macro/DC	Fibroblasts	SLE	Macro/DC|Fibroblasts.SLE
FAM3C_CLEC2D	Macro/DC|NK	0.708	0	Macro/DC	NK	SLE	Macro/DC|NK.SLE
FAM3C_CLEC2D	Macro/DC|T	0.656	0	Macro/DC	T	SLE	Macro/DC|T.SLE

## Sheet: Figure S1
Figure S1a-b
These panel were generated by plotting tSNE coordiantes (tSNE_1 and tSNE_2) of each cell in sample/orig.ident of the epidermal scRNA-seq dataset.
The tSNE coordinates plotted in this figure are reported in the metadata of our epidermal scRNA-seq expression matrix
The codes used for this analysis are publicly available in GitHub:
https://github.com/zml314/skin/epidermis/epidermis.xml
Figure S1c
	HC1	HC2	HC3	HC4	DLE1	DLE2	DLE3	DLE4	DLE5	SLE1	SLE2	SLE3	SLE4	SLE5
Keratinocytes	0.756685	0.848807	0.60496	0.907454	0.332341	0.317504	0.741106	0.708916	0.222705	0.767342	0.670218	0.690495	0.329513	0.602402
T	0.0934087	0.0847799	0.309123	0.0694721	0.414951	0.360421	0.145345	0.185068	0.635989	0.136579	0.217368	0.182336	0.558761	0.241561
Macro/DC	0.0291274	0.00974353	0.0226356	0.0126992	0.159505	0.163719	0.053077	0.0877336	0.0857391	0.0478242	0.0245072	0.0593111	0.0666331	0.12285
Melanocytes	0.115129	0.0543174	0.0461569	0.00913015	0.0346387	0.0131135	0.0144606	0.0111327	0.00716301	0.0280052	0.0831113	0.0507641	0.0187681	0.00770854
NK	0.00439422	0.00179191	0.0149592	0.000913015	0.0484466	0.0393404	0.0427245	0.00592381	0.0466681	0.0189573	0.00426212	0.016317	0.0238065	0.0191496
B	0.00125549	0.000559973	0.00216514	0.000332005	0.0101178	0.105901	0.0032865	0.00122562	0.00173649	0.00129255	0.000532765	0.000777001	0.00251921	0.00632911
Figure S1d
This panel was generated by plotting scaled genes expression of each cell in cell types of the epidermal scRNA-seq dataset.
The scaled genes expression plotted in this figure are reported in the scaledata of our epidermal scRNA-seq assays
The codes used for this analysis are publicly available in GitHub:
https://github.com/zml314/skin/epidermis/epidermis.xml
Figure S1e-f
These panel were generated by plotting tSNE coordiantes (tSNE_1 and tSNE_2) of each cell in sample/orig.ident of the dermal scRNA-seq dataset.
The tSNE coordinates plotted in this figure are reported in the metadata of our dermal scRNA-seq expression matrix
The codes used for this analysis are publicly available in GitHub:
https://github.com/zml314/skin/dermis/dermis.xml
Figure S1g
	HC1	HC2	HC3	HC4	DLE1	DLE2	DLE3	DLE4	DLE5	SLE1	SLE2	SLE3	SLE4	SLE5	SLE6	SLE7
Fibroblasts	0.620216	0.548026	0.604359	0.635637	0.087293	0.340271	0.298655	0.233246	0.108311	0.414974	0.534925	0.659215	0.722084	0.525046	0.732245	0.634869
T	0.0809224	0.158271	0.113292	0.11904	0.52993	0.337048	0.436923	0.416207	0.437524	0.303068	0.246843	0.0824232	0.148774	0.292383	0.115012	0.0368739
Endothelial_cells	0.167292	0.139568	0.142296	0.139031	0.0185167	0.0420303	0.0596866	0.058505	0.0269114	0.0618854	0.0716259	0.176792	0.0220154	0.0429007	0.062762	0.0857893
Macro/DC	0.0755464	0.101504	0.0763561	0.0304013	0.0449691	0.0781523	0.0736912	0.0463205	0.095949	0.100737	0.0656406	0.0295222	0.0356332	0.0143815	0.0411739	0.172703
B	0.00417345	0.0108083	0.00985498	0.00626132	0.198197	0.113469	0.0405691	0.15337	0.299544	0.0544036	0.0107866	0.00375427	0.00953246	0.0411944	0.00444278	0.0325165
Mast_cells	0.0319021	0.0266917	0.0352536	0.0326645	0.0125404	0.0130254	0.0429032	0.0498985	0.00779764	0.0146965	0.0466325	0.0177474	0.0258738	0.00609384	0.00606971	0.0179918
NK	0.0062248	0.0114662	0.00937425	0.00588413	0.105712	0.0649926	0.0434589	0.0363601	0.0221567	0.0274156	0.0160484	0.00511945	0.0137313	0.0238879	0.00669545	0.00224898
Schwann_cells	0.0137229	0.00366541	0.00921401	0.0310803	0.00284119	0.0110111	0.00411248	0.00609225	0.00180677	0.0228196	0.00749803	0.0254266	0.0223559	0.0541133	0.0316	0.0170079
Figure S1h
This panel was generated by plotting scaled genes expression of each cell in cell types of the dermal scRNA-seq dataset.
The scaled genes expression plotted in this figure are reported in the scaledata of our dermal scRNA-seq assays
The codes used for this analysis are publicly available in GitHub:
https://github.com/zml314/skin/dermis/dermis.xml

[truncated: 6 more sheets: Figure S2, Figure S3, Figure S4, Figure S5, Figure S6, Figure S7]
